# Supplementary material for: Epidemiological and genomic investigation of chikungunya virus in Rio de Janeiro state, Brazil, between 2015 and 2018
Source: PLoS Negl Trop Dis. 2023 Sep 28;17(9):e0011536. doi: 10.1371/journal.pntd.0011536 (PMC10564160; doi:10.1371/journal.pntd.0011536)
Supplement: S1 File — (ZIP) [file pntd.0011536.s006.zip]

Archive with 16 entries (15 files):
- Supplementary_epidemiology/
- __MACOSX/._Supplementary_epidemiology
- Supplementary_epidemiology/.Rhistory
- __MACOSX/Supplementary_epidemiology/._.Rhistory
- Supplementary_epidemiology/Estimate_Rt.R
- __MACOSX/Supplementary_epidemiology/._Estimate_Rt.R
- Supplementary_epidemiology/.DS_Store
- __MACOSX/Supplementary_epidemiology/._.DS_Store
- Supplementary_epidemiology/number_of_chikv_confirmed_cases_RJ.csv
- __MACOSX/Supplementary_epidemiology/._number_of_chikv_confirmed_cases_RJ.csv
- Supplementary_epidemiology/Estimate_R0.R
- __MACOSX/Supplementary_epidemiology/._Estimate_R0.R
- Supplementary_epidemiology/RJ_state_weather_data_daily_2014_2018.csv
- __MACOSX/Supplementary_epidemiology/._RJ_state_weather_data_daily_2014_2018.csv
- Supplementary_epidemiology/Estimate_index_p.R
- __MACOSX/Supplementary_epidemiology/._Estimate_index_p.R
