# Supplementary material for: Epidemiological and genomic investigation of chikungunya virus in Rio de Janeiro state, Brazil, between 2015 and 2018
Source: PLoS Negl Trop Dis. 2023 Sep 28;17(9):e0011536. doi: 10.1371/journal.pntd.0011536 (PMC10564160; doi:10.1371/journal.pntd.0011536)
Supplement: S1 File — (ZIP) [file pntd.0011536.s006.zip › Supplementary_epidemiology/RJ_state_weather_data_daily_2014_2018.csv]

	Date	d2m	t2m	tp	RH
layer.1	2014-01-01	23.5657009739234	29.640299771139	0.000170444068723828	69.9120175581067
layer.2	2014-01-02	23.4564701961875	28.7426257659708	0.00630643054278123	73.151893455224
layer.3	2014-01-03	22.3921412138848	29.0598441499744	0	67.3370978469816
layer.4	2014-01-04	22.415544322877	28.6049179339207	0.0143173017728007	69.2344445139226
layer.5	2014-01-05	21.5164159102534	26.7618665941682	0.0347086103583046	72.9939228324899
layer.6	2014-01-06	21.6288008609166	26.3276598699647	0.110370281956341	75.4027724495561
layer.7	2014-01-07	19.5247478855098	25.8289640641701	0.00143069718292411	68.2136197666731
layer.8	2014-01-08	20.4061043334582	26.6055543289287	0.0118277853750769	68.8093375897125
layer.9	2014-01-09	21.6911705124355	27.2447600827065	0.0227000509709447	71.714932617489
layer.10	2014-01-10	21.8867231330103	26.7666355799387	0.0295229786916769	74.6438148782085
layer.11	2014-01-11	22.0411372854062	27.8972017927539	0.0370173527437454	70.5200440516342
layer.12	2014-01-12	22.0006211105322	28.1580612728853	0.00753569382630446	69.2843602014665
layer.13	2014-01-13	21.9045927123215	27.2287422180706	0.0643865382033669	72.7240780960035
layer.14	2014-01-14	21.985021071509	27.4415346325832	0.00143069718292414	72.1761827679889
layer.15	2014-01-15	21.6305030161326	28.2485911722569	0	67.3799344493917
layer.16	2014-01-16	21.4568465786061	28.1187171402789	0.00256699097441628	67.1738389256317
layer.17	2014-01-17	21.3320706700798	25.6102104174444	0.0371103222357765	77.2577154637866
layer.18	2014-01-18	21.49971160566	24.4239588863178	0.362482884457764	83.7748517119029
layer.19	2014-01-19	20.8591643639234	25.5612474830298	0.0893333518983982	75.2652022822698
layer.20	2014-01-20	21.4506419483024	26.6449860276581	0.0681363077152907	73.2025738087029
layer.21	2014-01-21	22.1485987978638	26.8948593272928	0.0719738817474665	75.2753700804523
layer.22	2014-01-22	22.7756325134227	28.478438773169	0.024203057758782	71.2862680174051
layer.23	2014-01-23	22.6176188213225	28.6371220595826	0.0471613573187023	69.9586093285255
layer.24	2014-01-24	22.1420220117602	27.7859052505427	0.0919674875059481	71.4174250523597
layer.25	2014-01-25	21.6798594164836	27.4555654198147	0.000976179666327279	70.7856625459455
layer.26	2014-01-26	22.1091441821568	27.3275572198401	0.034925539173044	73.2115105707024
layer.27	2014-01-27	21.7248902682748	27.8384516601408	0.0231442385439826	69.4095445610765
layer.28	2014-01-28	21.2148720976765	27.543232580553	0.00268062035356548	68.4464958489981
layer.29	2014-01-29	20.7056531469109	26.8533193057582	0.000764415823367405	69.0770821214101
layer.30	2014-01-30	21.693257025281	26.8574618569571	0.0220699244138445	73.3739302253011
layer.31	2014-01-31	20.544473080054	27.6689842688989	0.00200917402222926	65.200685164718
layer.32	2014-02-01	21.6556631885736	28.0717884342579	0.00527343618687932	68.182148945811
layer.33	2014-02-02	22.1795853438938	28.1477419420938	0.00300084860389507	70.0862043330673
layer.34	2014-02-03	22.1797927749953	28.1246716366364	0.0132119978119855	70.1813408732126
layer.35	2014-02-04	22.2399050880557	28.3871881372473	0.0107069864989234	69.3706542335974
layer.36	2014-02-05	21.4580667615567	27.5348733837434	0.0180980611154017	69.5082793461397
layer.37	2014-02-06	20.7985517758533	27.7854674199282	0.0166776938760365	65.7798984281999
layer.38	2014-02-07	21.5119378388248	28.0824782371078	0.0186662080111477	67.543236026082
layer.39	2014-02-08	20.3763684749526	28.5637551203001	0.000356383052786157	61.250364109756
layer.40	2014-02-09	20.4970872751682	28.0976069688034	0.00113629379149211	63.4044161631964
layer.41	2014-02-10	20.9069162236943	28.2426972985999	1.54949153385274e-05	64.477849611652
layer.42	2014-02-11	19.9629399867222	26.78720014711	0.00392021358064777	66.2375223450111
layer.43	2014-02-12	20.0808767698106	27.6976385986554	0.000315063278550083	63.2542249242274
layer.44	2014-02-13	20.4603902729295	28.2424615436536	0	62.7296367486797
layer.45	2014-02-14	20.716366353217	28.286291756095	0	63.5648205471694
layer.46	2014-02-15	21.1573282697271	25.8798803967111	0.0762246535220029	75.2217777562289
layer.47	2014-02-16	21.6607879569661	25.7527613296767	0.175397276660367	78.1642254415738
layer.48	2014-02-17	21.6161902701224	24.5991517548266	0.0678780591263155	83.4940923759812
layer.49	2014-02-18	20.6897724658091	23.8889904980741	0.21697013451364	82.3107423286868
layer.50	2014-02-19	20.4231502892778	24.002833193705	0.132512515975099	80.4168167605092
layer.51	2014-02-20	19.9352723383178	25.4769145708175	0.00185938984062342	71.4501712818567
layer.52	2014-02-21	20.8138223654798	26.8301546983222	0.00238621696213338	69.6333506361209
layer.53	2014-02-22	20.1926699317427	27.1337666539977	0.00166312091300205	65.8314238690357
layer.54	2014-02-23	21.8329557712929	27.3507622424097	0.00736008478580115	71.8907378384444
layer.55	2014-02-24	21.0047077862686	27.9188238892556	0.00134805763445196	66.1024615735077
layer.56	2014-02-25	21.0332356636532	27.5851161307236	0.00459682488376352	67.5219405194782
layer.57	2014-02-26	21.3444921325167	27.4592431969767	0.0108929254829857	69.3325939904094
layer.58	2014-02-27	21.1717447312883	28.5411226454572	0.000785075710485441	64.4079917334863
layer.59	2014-02-28	20.5442595480376	28.4642867405366	0.00043385762947882	62.2467131192685
layer.60	2014-03-01	21.0373781847704	27.2319686929068	0.00109497401725604	68.9505175099548
layer.61	2014-03-02	21.8405636119898	25.7053947930412	0.226695776374456	79.2497415452399
layer.62	2014-03-03	21.7827391419618	25.6681455115289	0.0725523585867715	79.1450758211679
layer.63	2014-03-04	21.101236459489	25.4183193628834	0.0205824125413458	77.0445812373285
layer.64	2014-03-05	21.2964291260933	26.5729056367967	0.0370018578284068	72.8227640015654
layer.65	2014-03-06	21.6094426584057	26.2759823857401	0.0130312237997027	75.5437229715073
layer.66	2014-03-07	21.9290024722479	24.8910567934552	0.309324994903051	83.6337075966011
layer.67	2014-03-08	21.6222911848753	23.9666481773788	0.0847571869017527	86.7528138212878
layer.68	2014-03-09	21.8070329845079	25.0620060729309	0.00676094805937806	82.1714102632883
layer.69	2014-03-10	22.2122801460546	26.3611909591814	0.024192727815223	77.981095348512
layer.70	2014-03-11	21.5393126433211	27.122282020186	0.00795405654044475	71.5643249503842
layer.71	2014-03-12	21.5919330330648	27.554521874552	0.000289238419652538	69.9995461650544
layer.72	2014-03-13	21.795178907143	26.8192156688148	0.0333192329496166	73.9985294145409
layer.73	2014-03-14	21.837818200351	27.1187389601362	0.0179431119620164	72.8971995372219
layer.74	2014-03-15	21.6207110479543	26.9270297736766	0.0110736994952685	72.7510665146106
layer.75	2014-03-16	21.4168794860598	27.6388952018979	8.78045202516554e-05	68.9126384737354
layer.76	2014-03-17	20.5866304009966	27.1798601139233	0.000196268927621373	67.2697694229292
layer.77	2014-03-18	20.8690417449083	26.9555561221766	9.29694920311645e-05	69.3570846593959
layer.78	2014-03-19	20.881963482355	27.0430346789578	0.00258765086153431	69.0564492053466
layer.79	2014-03-20	20.232783446243	27.4766217044454	0	64.6819431913094
layer.80	2014-03-21	21.5110776098446	28.8705666073893	0	64.5166425987078
layer.81	2014-03-22	22.8532178463353	26.2468565460911	0.0153399661851435	81.6257624802826
layer.82	2014-03-23	21.565955338047	23.3948144513924	0.702286377831701	89.4830375161991
layer.83	2014-03-24	18.6807473385935	22.5747038235504	0.18316022924497	78.6672862265401
layer.84	2014-03-25	18.8469911646953	22.8797235730479	0.194791745692425	78.0319776609025
layer.85	2014-03-26	21.2797309224146	23.9799245487822	0.108237148611403	84.8843049888341
layer.86	2014-03-27	21.147926760093	24.4809105454835	0.13649987418888	81.7088082028503
layer.87	2014-03-28	21.0645699618241	24.7796794209768	0.124522304632197	79.8525495270271
layer.88	2014-03-29	21.3138777422866	24.9374601027388	0.0382104612248122	80.3233816249117
layer.89	2014-03-30	22.0383735710231	26.0130819413595	0.013186172953088	78.7630593498424
layer.90	2014-03-31	22.6142633182085	26.1910836616567	0.00560399438076783	80.7169989676901
layer.91	2014-04-01	22.6505820637325	26.0240277067224	0.0305301481886814	81.6981859019152
layer.92	2014-04-02	22.7888165902037	26.3649428307551	0.0615922884706521	80.7428598348651
layer.93	2014-04-03	22.7603741256257	25.5330175121766	0.127254574703558	84.6730318038193
layer.94	2014-04-04	22.0555476460526	23.6012886333447	0.570300688978113	91.0580602491701
layer.95	2014-04-05	20.7017851669576	24.9457923561259	0.160671942116985	77.3203793782184
layer.96	2014-04-06	19.0113803127122	24.0636512339897	0.0023862169621334	73.4040349567906
layer.97	2014-04-07	19.9195929874028	24.0432820066311	0.000206598871180366	77.7624867078318
layer.98	2014-04-08	20.9243343353139	24.3382855388395	0.0110995243541661	81.2855877434063
layer.99	2014-04-09	21.6100222453072	25.6467254906954	0.000222093786518893	78.413575524477
layer.100	2014-04-10	22.673210356551	26.6598587968405	0.00663182376489031	78.7967600200427
layer.101	2014-04-11	22.2575306307768	26.0612837240903	0.036041173077418	79.5942220810234
layer.102	2014-04-12	21.0183311289118	26.2753492153129	0.011817455431518	72.8582591504908
layer.103	2014-04-13	21.1222297071537	26.1225732742677	0.00783009721773656	73.9895712876366
layer.104	2014-04-14	22.5269653290092	25.2519504652212	0.360706134165613	84.888763482078
layer.105	2014-04-15	19.9526111380455	21.4644596871046	0.491534869340591	91.1104545104389
layer.106	2014-04-16	20.266930266115	22.51343448094	0.422143473482879	87.14247038276
layer.107	2014-04-17	20.4327104226956	22.9739851364264	0.516223434446647	85.6143922024362
layer.108	2014-04-18	21.1090700340317	24.7422819506411	0.00831560456501036	80.2500906996387
layer.109	2014-04-19	22.5701720072893	26.0680128438428	0.000258248588975457	81.0891200528452
layer.110	2014-04-20	23.0431820289964	26.2559566870174	0.00350185086650746	82.525626953628
layer.111	2014-04-21	21.2458647446213	24.9377295369632	0.0647790760586096	79.9878425693959
layer.112	2014-04-22	21.2650643233487	24.8394399319311	0.00476726895248727	80.553145172765
layer.113	2014-04-23	22.1092723013666	25.3957340390298	0.00928145428777875	82.0542012809199
layer.114	2014-04-24	21.4163670092206	23.6366249318643	0.334395767920791	87.3841448405686
layer.115	2014-04-25	18.5922352673584	22.5877579117187	0.114600393843759	78.1709246077608
layer.116	2014-04-26	16.6032211405324	22.4809743927649	0.00551102488873677	69.4051030525703
layer.117	2014-04-27	16.8301751693403	21.9161257490441	0.0210627549168402	72.8761439513708
layer.118	2014-04-28	15.9447128057632	20.2974794388725	0.0825878987543587	76.0794660595023
layer.119	2014-04-29	13.8356387775149	20.422173597888	0.0011827785375077	65.9092652686924
layer.120	2014-04-30	14.9546136532592	20.5472921158068	0.000542322036848486	70.3081156114148
layer.121	2014-05-01	15.9581348182197	21.7453920169478	0	69.6641783774204
layer.122	2014-05-02	16.4951922430027	22.7376711141306	0	67.8644117943812
layer.123	2014-05-03	18.3376745992936	22.2719877366708	0.00253600114373919	78.4252130962962
layer.124	2014-05-04	19.7665088344231	23.4229029692778	0.0150249029065935	79.9587485829504
layer.125	2014-05-05	19.9072996441757	23.9321269173877	9.29694920311645e-05	78.2238979986687
layer.126	2014-05-06	19.8166827573509	24.5723093702286	0	74.8567442896047
layer.127	2014-05-07	19.9502378822067	24.5696958582527	4.64847460155823e-05	75.490612536627
layer.128	2014-05-08	20.2549358677108	25.0458130760492	0.000134289266267238	74.770965798647
layer.129	2014-05-09	20.0757214968444	24.8391839694179	0.00824845993187682	74.8640140170534
layer.130	2014-05-10	17.7261616108661	21.0114868691772	0.117244859394868	81.5149865865738
layer.131	2014-05-11	16.1315289164118	19.5454346319494	0.172158839354614	80.6636440431126
layer.132	2014-05-12	14.03216754445	19.9450123224722	0.00100200452522483	68.7534874626667
layer.133	2014-05-13	15.7274348277534	20.3951021941994	0.0119775695566828	74.5792598292301
layer.134	2014-05-14	17.8247401914435	22.0849667057145	0.00561948929610641	76.8081060474915
layer.135	2014-05-15	18.702710631704	22.3965539144298	0.00974113677615509	79.6326808462918
layer.136	2014-05-16	18.7673254198519	21.9114914803858	0.000294403391432021	82.3524497923487
layer.137	2014-05-17	18.8111909969253	22.3825163913427	0.00327975707998854	80.242881177566
layer.138	2014-05-18	19.1988553221541	21.8168998600825	0.0293628645665122	85.089720320886
layer.139	2014-05-19	19.401442297439	22.7009674369226	0.0310414803948528	81.6556067860874
layer.140	2014-05-20	18.8896792652214	22.0839765349401	0.0109394102290013	82.1159985381171
layer.141	2014-05-21	19.1548372222119	22.4837293577086	0.000562981923966496	81.4791365229198
layer.142	2014-05-22	17.757965679473	23.5630693886249	8.26395484721462e-05	69.9323960601033
layer.143	2014-05-23	18.8352347019665	25.3436389317574	0.0236607357219335	67.2554963098128
layer.144	2014-05-24	19.7934321712276	21.2423044332969	0.350691253885143	91.4526612933246
layer.145	2014-05-25	18.1920640668861	20.227877842875	0.0623876941246966	88.0909496707352
layer.146	2014-05-26	19.5802052006137	21.9863807230356	0.0185835684626755	86.2356083918782
layer.147	2014-05-27	20.1256513831821	22.100560211447	0.156126766951017	88.5820686088698
layer.148	2014-05-28	17.3778908921968	20.6772267704853	0.0453019674780788	81.4004065743176
layer.149	2014-05-29	16.8375206707028	20.7682820665943	0.0536227370148688	78.2235913974011
layer.150	2014-05-30	16.2756508256196	20.5839149627475	0.022601916507134	76.3411809592428
layer.151	2014-05-31	16.3443837312258	19.8412868819644	0.0172768306024596	80.2777078984777
layer.152	2014-06-01	17.5085297798006	20.2200373069472	0.000578476839305024	84.4226896430428
layer.153	2014-06-02	18.4685819271467	20.8471185206305	0.0130570486586002	86.2739139416601
layer.154	2014-06-03	16.5828013788544	19.8221839954601	0.045637690643747	81.6010165155896
layer.155	2014-06-04	15.9865894846272	20.1466636318092	0.0437421460006668	76.9975582646922
layer.156	2014-06-05	18.0874211770444	21.2091303444274	7.74745766926371e-05	82.3830187453745
layer.157	2014-06-06	18.5561361547655	23.3493272184716	0	74.4803825036076
layer.158	2014-06-07	18.8974823351903	23.6011539162326	0	74.9400133050719
layer.159	2014-06-08	17.2365632019458	23.6597693317335	2.06598871180366e-05	67.2757569077222
layer.160	2014-06-09	17.1927037257872	24.0568614915369	5.16497177950914e-06	65.5063885956846
layer.161	2014-06-10	19.451512504816	22.3988710487589	0.158549138715606	83.4267836494369
layer.162	2014-06-11	19.5841585933736	21.398724472226	0.0643968681469258	89.4112974337658
layer.163	2014-06-12	18.5792891262528	22.4350291216628	0.0108671006240882	78.8356318190166
layer.164	2014-06-13	19.40944059668	21.1120127782711	0.106718646908228	90.0145108046839
layer.165	2014-06-14	18.4064868167916	22.3487428113241	0.0267338939307417	78.3972883750162
layer.166	2014-06-15	18.1120932763051	21.5380556454777	0.000439022601258329	80.8646069914253
layer.167	2014-06-16	19.0591016679094	21.3430458897702	0.0227981854347554	86.8327333989753
layer.168	2014-06-17	17.6161987233598	20.49049538132	0.000206598871180366	83.5903670745412
layer.169	2014-06-18	18.5529514772645	21.6098733379703	0.000371877968124658	82.7666981575738
layer.170	2014-06-19	17.7089997376662	20.1553124704099	0.229221447574637	85.8393531374942
layer.171	2014-06-20	16.0209986438335	18.863180024981	0.0750005552102591	83.5739266135804
layer.172	2014-06-21	16.7179732461197	19.7226954081298	0.0650321596758055	82.8140371758782
layer.173	2014-06-22	17.1944302846622	19.3597877155371	0.100970033317633	87.2987604018976
layer.174	2014-06-23	16.498248801294	19.9266840593628	0.00416813222606421	80.6396742565178
layer.175	2014-06-24	16.7111890289145	20.4583788217811	0.000898705089634694	79.0951612664052
layer.176	2014-06-25	16.9791595076061	20.407859904721	0.000149784181605765	80.7020883174077
layer.177	2014-06-26	17.0937956958132	21.4989944188069	1.54949153385274e-05	76.0171163908119
layer.178	2014-06-27	17.0566228222237	21.5304710720631	0	75.6924651575051
layer.179	2014-06-28	17.4328296295466	21.1324830434638	0	79.428517796779
layer.180	2014-06-29	19.5121128910566	22.4582341442323	0.000681776274895232	83.439996320866
layer.181	2014-06-30	18.947808780987	23.0628445436073	0.00608433675626226	77.6590266202821
layer.182	2014-07-01	18.9401948393754	22.7482194640127	0.0057227887316967	79.1154252358922
layer.183	2014-07-02	18.3318665284489	21.2093997786517	0.00218478306273252	83.6552879311583
layer.184	2014-07-03	19.0904664706541	21.5184340980916	0.00771646783858728	86.0731934152068
layer.185	2014-07-04	18.958326758021	21.6655653921374	0.00283556950695067	84.6018806143911
layer.186	2014-07-05	18.6010083827731	21.9915740677094	0.00198851413511112	81.1032047989956
layer.187	2014-07-06	17.893711032725	21.9709556136933	0.00773196275392583	77.6802800181135
layer.188	2014-07-07	18.5248201593389	22.3488169057358	0.000175609040503311	78.9801941661514
layer.189	2014-07-08	18.7151259932261	21.9315104432528	0.00794372659688573	81.9839827265912
layer.190	2014-07-09	18.1611080254299	20.2618602344174	0.142749490042087	87.7354906896654
layer.191	2014-07-10	18.2087744723943	20.7073495167643	0.0283350351823897	85.6132125718054
layer.192	2014-07-11	17.3977005623994	18.9625002159211	0.513594463810877	90.6437898940271
layer.193	2014-07-12	16.9897201910434	18.7048941540484	0.154876843780375	89.7674441670873
layer.194	2014-07-13	15.3483300859229	19.9200963925782	0.0648152308610662	74.9594650307486
layer.195	2014-07-14	14.7520815862071	18.8977888510949	0.0345639911484782	76.8750260099413
layer.196	2014-07-15	14.9681149776073	18.9853415022878	0.0147459944304999	77.5272813218054
layer.197	2014-07-16	16.2852658672702	20.1831719692046	0.0103144486436807	78.301201463809
layer.198	2014-07-17	17.7922040130663	20.8656286518413	0.00867715258957608	82.591948197712
layer.199	2014-07-18	17.5015137278348	21.6692162258769	8.26395484721462e-05	77.1934466935765
layer.200	2014-07-19	15.1242312852194	19.1496357564228	0.0118949300082106	77.5114514481512
layer.201	2014-07-20	14.0442107501723	18.425079976236	0.0115695367861014	75.6406767998309
layer.202	2014-07-21	14.1556988663668	19.2588913343847	0.00251017628484165	72.3226681899658
layer.203	2014-07-22	15.2431137100944	19.45675709287	0.00103815932768141	76.626863926899
layer.204	2014-07-23	15.6985591982279	20.066419383951	7.2309604913128e-05	75.9692188138959
layer.205	2014-07-24	16.1707700001025	22.3070882802442	0.000604301698202569	68.2384563915613
layer.206	2014-07-25	17.5515473297233	21.4373680758492	0.394712308361904	78.5438464982322
layer.207	2014-07-26	17.0706671279849	18.3323137728025	1.13268864119002	92.3584825395294
layer.208	2014-07-27	17.6105858817871	18.7063558347153	0.216722215868223	93.3513588563704
layer.209	2014-07-28	17.2903000590894	18.5382423504506	0.321204429995923	92.4501158895691
layer.210	2014-07-29	15.1076062925177	18.8116574654353	0.0690040229742483	79.0787823691875
layer.211	2014-07-30	14.1440217155297	18.5073651883434	0.012618026057342	75.7399982131836
layer.212	2014-07-31	15.1983940049556	17.7060408617922	0.00672995822870095	85.2546783802551
layer.213	2014-08-01	16.1998774643886	19.7587524431995	0	79.9502027655674
layer.214	2014-08-02	15.9193207985617	19.4068511386703	0	80.2669456090475
layer.215	2014-08-03	17.2869384550605	21.867068512651	0	75.2395400434231
layer.216	2014-08-04	17.8307251888161	22.9025985386927	0	73.1135165413637
layer.217	2014-08-05	17.1962727609176	20.9805288768027	0.220162087073377	78.9836514390156
layer.218	2014-08-06	11.8524876297664	18.2227214020602	2.58248588975457e-05	66.3810666949238
layer.219	2014-08-07	12.2729931791101	18.4420071813789	0	67.3121604732447
layer.220	2014-08-08	13.7215394698061	19.5277193317004	0	69.1484330604624
layer.221	2014-08-09	15.953138169037	18.6163513320811	0.172494562520283	84.5064514553444
layer.222	2014-08-10	16.9077544013382	19.6606918572581	0.0704812049031882	84.1402171507383
layer.223	2014-08-11	15.6921837423112	21.3486635933473	0.00011879435092871	70.1728147093421
layer.224	2014-08-12	15.6300276228086	22.0925445432734	3.09898306770548e-05	66.7881270831773
layer.225	2014-08-13	16.2456099213763	22.9864127900232	1.54949153385274e-05	65.7957111426156
layer.226	2014-08-14	14.258157628727	16.3018439866128	0.209832143514357	87.7048171373133
layer.227	2014-08-15	14.5857889527873	18.2826839886827	0.0441346838559097	79.0395525449856
layer.228	2014-08-16	15.5977659855953	19.2644484152613	0.0804702603247597	79.3329336834429
layer.229	2014-08-17	16.7665365275528	20.4399091057039	0.0357777595166631	79.4640268526272
layer.230	2014-08-18	18.0426587655023	21.523324329263	0.00568146895746057	80.585238227391
layer.231	2014-08-19	18.076073475604	20.7800293987747	0.0518304918073789	84.5237431910581
layer.232	2014-08-20	17.3025689986574	21.4953368492117	0.02390865436735	77.0448300591152
layer.233	2014-08-21	17.098267666327	21.1950591420622	0.0201278950247488	77.4681670342507
layer.234	2014-08-22	17.4839003869432	22.0288031416549	0.000160114125164783	75.4334321638
layer.235	2014-08-23	17.0166069223595	22.8594014966786	0.00018077401228282	69.6320858061308
layer.236	2014-08-24	16.8496797938053	22.6479899325656	0	69.7881655694125
layer.237	2014-08-25	13.7903516873041	23.5340513226656	0	54.3551777836765
layer.238	2014-08-26	15.28223277549	24.0171940378613	0	58.1364317392069
layer.239	2014-08-27	18.7291580971578	23.32787351836	0.0154949153385288	75.3884555706415
layer.240	2014-08-28	16.7353608531654	19.6760967590336	0.111212172356401	83.1455673750476
layer.241	2014-08-29	14.6473166780703	18.2115264100397	0.0687406094134934	79.7090503689316
layer.242	2014-08-30	15.2071305148818	19.2213322035145	0.00985476615530427	77.5781346783597
layer.243	2014-08-31	17.386773824077	21.2137780847969	0.0354213764638769	78.8037616986254
layer.244	2014-09-01	18.3736516935915	24.5828644559663	0	68.3736721920964
layer.245	2014-09-02	17.7921796094072	23.3202822090898	0.000263413560754992	71.11716913077
layer.246	2014-09-03	17.7195116137855	20.1269073673109	0.207864289266364	86.0472445727203
layer.247	2014-09-04	16.6910926157184	21.4715188637818	0.182039430368816	74.2256153183074
layer.248	2014-09-05	13.4120644680505	19.3270110421485	0.163543666426392	68.6213126337375
layer.249	2014-09-06	11.3054064020442	19.4119905964992	0.011331948084244	59.4401184143086
layer.250	2014-09-07	13.6024984211475	21.4985094372031	2.06598871180366e-05	60.7627979026659
layer.251	2014-09-08	14.4116383411658	21.8586217497185	0	62.6411379237216
layer.252	2014-09-09	16.8202367792078	22.5100328738579	0.0079953763146808	70.2438576741018
layer.253	2014-09-10	15.5929950702585	23.7349145368964	0.000232423730077911	60.3215408212193
layer.254	2014-09-11	16.5577144173905	24.7511126573432	0	60.3587995707206
layer.255	2014-09-12	17.4128857392194	23.1241408296402	0.00398735821378137	70.2642850423533
layer.256	2014-09-13	16.6705813403192	22.7511899763359	0.00937442377980992	68.5688345422743
layer.257	2014-09-14	16.952474106477	22.7912817889148	0.00261864069221134	69.6366153541306
layer.258	2014-09-15	15.7434436280651	23.8727907653368	0	60.4020942782776
layer.259	2014-09-16	15.6411556913179	24.8968361575669	0	56.4379172303607
layer.260	2014-09-17	17.6046618935621	21.6861973178647	0.0439332499565087	77.6167280872234
layer.261	2014-09-18	18.1225380423621	22.2327446418986	0.0717621179045065	77.5585937062782
layer.262	2014-09-19	18.1244110231912	24.3582438790061	1.03299435590183e-05	68.2239165597575
layer.263	2014-09-20	17.1720704320929	25.4724689061162	0	60.116953526731
layer.264	2014-09-21	19.2405245699164	24.6670559152109	0.0108774305676473	71.8163925191096
layer.265	2014-09-22	14.3495981390435	21.7013732005495	0.00656467913175669	62.9925613823779
layer.266	2014-09-23	14.2899067891011	21.3397251129555	0.00633225540167878	64.1541863189981
layer.267	2014-09-24	14.5869054201871	23.5315051692457	0.000284073447873029	57.2405090015932
layer.268	2014-09-25	15.4661143461424	24.0076425946091	0	58.8599922893614
layer.269	2014-09-26	16.897364543514	24.3074824711441	0.00605334692558526	63.3332902920732
layer.270	2014-09-27	17.7130690478064	26.2131840039066	7.74745766926371e-05	59.5347137710065
layer.271	2014-09-28	19.7854155692423	24.4600428648099	0.0249571436385904	75.2153488942442
layer.272	2014-09-29	19.9022419858456	26.100829932365	3.6154802456564e-05	68.7153692224779
layer.273	2014-09-30	19.9408180698282	27.985798501566	0	61.6620961071455
layer.274	2014-10-01	21.9153547259456	26.6957878506537	2.06598871180366e-05	75.0868140290022
layer.275	2014-10-02	18.2624137149019	23.8517142731394	0.218566110793508	70.9418605695808
layer.276	2014-10-03	12.7075979424477	19.2689479668075	0.0230357741366129	65.772869009868
layer.277	2014-10-04	10.5843880947169	18.2821990070789	0.033355387752073	60.8039326911301
layer.278	2014-10-05	10.7148561567076	19.2024852795233	0.0326839414207368	57.9055944790081
layer.279	2014-10-06	12.8738905758676	19.4807232671233	0.0868954852184697	65.6224225631653
layer.280	2014-10-07	13.6403667990188	21.4531434496831	0.0161457017827471	61.0820179494336
layer.281	2014-10-08	14.8508736988009	22.452569289666	0.0131138633481749	62.1520771934531
layer.282	2014-10-09	15.8586655040883	23.2246936821566	0.00681259777717313	63.2726632529075
layer.283	2014-10-10	16.5478065318318	24.0943734714179	0	62.7402013391089
layer.284	2014-10-11	15.8561214226364	26.8032853703019	0	51.1079574404863
layer.285	2014-10-12	18.4114102549972	25.3940029241385	0	65.2997504503181
layer.286	2014-10-13	17.4097132635479	26.74011651641	0	56.6194178441698
layer.287	2014-10-14	17.1762800632724	27.6126927235828	2.06598871180366e-05	53.0061326630408
layer.288	2014-10-15	20.7375609310686	25.5604122369344	0.0012137683681847	74.7077981228715
layer.289	2014-10-16	19.7841343771442	24.3330585148877	0.0448112951590254	75.7835427759565
layer.290	2014-10-17	19.9661368660528	26.7665682213826	0	66.3311121107091
layer.291	2014-10-18	20.1424288987526	27.7488378371319	1.54949153385274e-05	63.3058593796251
layer.292	2014-10-19	20.8218877747832	28.1405749917269	0	64.5240701485749
layer.293	2014-10-20	20.8177025472627	26.3649832458887	0.00477243392426686	71.5852637749383
layer.294	2014-10-21	19.0938951847452	21.4275404625171	0.30712471692498	86.5720075932337
layer.295	2014-10-22	15.7376660617941	20.0043013235339	0.0433651030607628	76.4529004970805
layer.296	2014-10-23	15.0475915940934	22.3877030001609	0.00154432656207336	63.1926281503725
layer.297	2014-10-24	17.1732113031517	23.7763063696077	0.0055265198040753	66.5383168151797
layer.298	2014-10-25	18.4490223944488	24.7999947614906	0	67.8117382429787
layer.299	2014-10-26	20.2737632906383	22.5776002414619	0.880854947164687	86.8402128757355
layer.300	2014-10-27	18.9574970336146	22.9453173349587	0.172473902633165	78.2606684501525
layer.301	2014-10-28	16.9858522110901	22.5800116777695	0.0107586362167184	70.6842073958392
layer.302	2014-10-29	18.3165898379076	24.4484167780305	0.052155885029488	68.6798160162654
layer.303	2014-10-30	19.2696747406058	26.7568147024622	0.0582557167010889	63.5603070013621
layer.304	2014-10-31	20.5028160341212	27.78626225089	0.019358314229602	64.5893162793476
layer.305	2014-11-01	19.9940973583653	27.4362267783641	0.02201310972427	63.8848701818223
layer.306	2014-11-02	20.5060251152812	26.7673293730663	0.0143173017728007	68.5784984110718
layer.307	2014-11-03	19.0247535178506	24.9287169621596	0.0336239662846076	69.7586484490926
layer.308	2014-11-04	18.3317323083243	26.6376574167566	5.68146895746005e-05	60.3645959252035
layer.309	2014-11-05	19.0661848299375	27.8111579732172	0	58.9981607396219
layer.310	2014-11-06	20.9938359561789	26.0775036643944	0.0610809562644807	73.6043435909448
layer.311	2014-11-07	20.8619524819655	25.8372289590012	0.0624858285885073	74.0559062411848
layer.312	2014-11-08	20.2967881429157	26.5645397041316	0.000284073447873003	68.5118288457512
layer.313	2014-11-09	21.093335774884	23.6720285889401	0.487702460280195	85.4876678760847
layer.314	2014-11-10	18.8769893625354	24.2585060650183	0.0382879358015047	71.9449170547298
layer.315	2014-11-11	18.0503581199205	23.7048187340399	0.0702797710037874	70.6250481933172
layer.316	2014-11-12	19.2686253832683	24.7110275806199	0.0142604870832261	71.7533549822759
layer.317	2014-11-13	21.4174773757056	26.1820037282971	0.0670103438673576	75.0770357638318
layer.318	2014-11-14	21.1608545984544	23.607573186627	0.957518623287948	86.1766210148197
layer.319	2014-11-15	16.649057313071	20.2025173465108	0.227573821576973	80.0384297015672
layer.320	2014-11-16	16.6148921904547	22.1778137394153	0.0486901889654371	70.749302956856
layer.321	2014-11-17	14.9711349304101	22.422857430579	0.00237588701857439	62.7483431164678
layer.322	2014-11-18	13.6150968101122	22.8617321027189	0.000377042939904193	55.9680325462596
layer.323	2014-11-19	15.4758575070028	23.8074933810727	0.0182426803252279	59.6096416596705
layer.324	2014-11-20	17.0726926316829	24.2991973687463	0.00331074691066567	64.0725131019078
layer.325	2014-11-21	18.8765439957584	25.7940251811314	5.68146895746005e-05	65.6501054422518
layer.326	2014-11-22	20.602370761059	27.7608748111034	0.00438506104080365	65.0833968633892
layer.327	2014-11-23	22.0090464738059	27.1374781104377	0.0828306524279956	73.5818168874116
layer.328	2014-11-24	22.0547240225609	23.7351233484203	1.44006127676041	90.322601304059
layer.329	2014-11-25	21.9404538892391	24.8599169329794	0.138596852731361	83.8478324392487
layer.330	2014-11-26	20.9232422715731	27.1471777425132	0.14377215445443	68.8100023643541
layer.331	2014-11-27	21.0424968522481	25.9057999690907	0.515014831050242	74.5787400401342
layer.332	2014-11-28	21.752094247158	23.5489847145486	1.01369285636189	89.6695578106532
layer.333	2014-11-29	19.866874983023	23.612247870419	0.0863221733509442	79.544623399678
layer.334	2014-11-30	20.3652404064433	23.3624486651959	0.173196998682296	83.2799703119118
layer.335	2014-12-01	20.5938965904672	26.0098150513896	0.0502706703299671	72.1030911195553
layer.336	2014-12-02	19.0072682961688	26.6923593001492	0.00051649717795094	62.7670679220531
layer.337	2014-12-03	20.2752031065199	27.1929748247921	0.00910584524727544	65.9386032238096
layer.338	2014-12-04	20.9698776639443	27.8239897781505	0.00045451751659683	66.3272436955062
layer.339	2014-12-05	20.3020349296032	23.1964300320253	0.353475173674299	83.7915026585783
layer.340	2014-12-06	20.1448509619095	23.9311300107578	0.0769012648251187	79.3873543273075
layer.341	2014-12-07	20.2528676576096	25.312492335426	0.0773661122852745	73.58366751967
layer.342	2014-12-08	20.5721041229699	25.3851856891476	0.110308302294987	74.7240822799635
layer.343	2014-12-09	21.2994551798108	26.9046397896356	0.0239809639722632	71.4279699227528
layer.344	2014-12-10	20.8655337189254	26.782835312676	0.0280767865934142	70.0499381914321
layer.345	2014-12-11	20.6048355306192	27.3450637085654	0.0115230520400859	66.6961576664691
layer.346	2014-12-12	21.1632522579523	27.9677868236702	0.0127368204082707	66.5587439666106
layer.347	2014-12-13	20.9055313160454	27.4828591067384	0.00151850170317579	67.3961196641214
layer.348	2014-12-14	21.9819706141325	25.1757881458614	1.35403867177268	82.4923555095521
layer.349	2014-12-15	19.9309406888432	24.8842333717243	0.206717665531313	73.996766805515
layer.350	2014-12-16	17.7850415391463	24.4949817478487	0.00835692433924656	66.2388075072511
layer.351	2014-12-17	18.4819429304555	24.8353108524433	1.54949153385274e-05	67.808593372386
layer.352	2014-12-18	20.1029681821308	26.9139083269523	0	66.3180931532931
layer.353	2014-12-19	21.2153662717715	27.5098833594377	0.000191103955841864	68.5822711002691
layer.354	2014-12-20	22.4114567099925	27.6771077107622	4.64847460155823e-05	73.0609602426283
layer.355	2014-12-21	22.1322971536441	29.4259581098366	0.0161353718391881	64.893270760653
layer.356	2014-12-22	22.7967904857858	29.8817532512638	0.00965333225590341	65.8162624264637
layer.357	2014-12-23	22.8634917867792	27.0718035182596	0.0537983460553721	77.8034305018262
layer.358	2014-12-24	22.5077474475376	26.8766186303063	0.0530855799497998	77.020528289665
layer.359	2014-12-25	21.9388859541476	26.9820212988604	0.0761626738606487	73.9394557173906
layer.360	2014-12-26	21.3511604323416	27.7009256961921	0.0281490961983274	68.3873307080455
layer.361	2014-12-27	20.4544296792159	27.3698786006253	0.0152573266366714	65.9844572910773
layer.362	2014-12-28	21.0779126623887	28.6703702428637	0	63.5594130272235
layer.363	2014-12-29	20.1484566025284	30.0309861322592	0	55.4868861024418
layer.364	2014-12-30	22.014897251054	29.2652338591739	0	65.031275714101
layer.365	2014-12-31	20.6207284135505	29.0812776425191	3.09898306770548e-05	60.3431105841496
layer.366	2015-01-01	21.2425397460809	29.8486061058168	0	59.9798817238599
layer.367	2015-01-02	22.311621340976	30.872786215159	0.000366712996345149	60.3776174858353
layer.368	2015-01-03	23.1859068287258	29.881733043697	0.0293370397076146	67.3848185421864
layer.369	2015-01-04	22.5425104597996	27.9089625966455	0.0792409970412364	72.6546238564256
layer.370	2015-01-05	21.7571152999996	27.2823528928548	0.0426368420398518	71.8459809550537
layer.371	2015-01-06	21.0499826746499	25.8271857982896	0.0972719135235044	74.9613205088228
layer.372	2015-01-07	20.4046462148323	27.4474689213739	0.0167913232551857	65.4838194728882
layer.373	2015-01-08	19.7118263354928	27.9539446403958	0	60.9059891324551
layer.374	2015-01-09	19.7255411918574	28.6582861179029	0	58.5104338057128
layer.375	2015-01-10	19.5110818364633	29.0635488705588	0	56.3965452857674
layer.376	2015-01-11	20.6522823446525	29.0445672294554	0	60.5890847512492
layer.377	2015-01-12	20.6561015172878	30.2209305245495	0	56.6320705594171
layer.378	2015-01-13	20.9884854539407	30.0574513089431	0	58.3470676415483
layer.379	2015-01-14	21.2468652946408	28.5814973639716	9.29694920311645e-05	64.5539609940846
layer.380	2015-01-15	20.9720312868521	28.8267566025148	0	62.5772676450114
layer.381	2015-01-16	21.29996765665	28.6211176666579	0.0303183843457214	64.6157012941821
layer.382	2015-01-17	20.379913106424	28.0972432326006	9.81344638106737e-05	62.9489789377329
layer.383	2015-01-18	20.5982160381123	29.3763620049948	0	59.2406626263835
layer.384	2015-01-19	20.2992468115611	28.9171383130631	0	59.72280169343
layer.385	2015-01-20	20.0432219239556	29.1720837119707	5.16497177950914e-06	57.9240150749164
layer.386	2015-01-21	20.8155855298434	29.6090251935511	0.00715865088640032	59.2387128002358
layer.387	2015-01-22	21.9185211007024	28.4035427946636	0.0375493448370348	67.9605187571705
layer.388	2015-01-23	20.7689684402165	26.8647769961474	0.0217600261070739	69.3001623344263
layer.389	2015-01-24	21.0180870923217	27.780967868382	0.0337840804097724	66.6913468521091
layer.390	2015-01-25	20.4102285518312	27.4346640598631	0.00872363733559172	65.5555157845281
layer.391	2015-01-26	20.7716406408783	28.5554902254691	0.00181290509460781	62.7911871837406
layer.392	2015-01-27	21.6160743527421	27.9735594519263	0.0240790984360738	68.4079307603423
layer.393	2015-01-28	22.4010973567421	28.3477429668068	0.0151850170317582	70.2151034094779
layer.394	2015-01-29	22.2714834228167	29.3389173836699	0.000206598871180366	65.7751732103248
layer.395	2015-01-30	21.5882785851279	30.4445946100134	0.0219511300629159	59.2033191535565
layer.396	2015-01-31	22.4989072220606	27.2784460966021	0.0476107098635196	75.1844356263237
layer.397	2015-02-01	21.3361033747314	26.9595033335629	0.00423011188741835	71.3581409581587
layer.398	2015-02-02	21.2041771941147	26.9606147497382	0.000562981923966548	70.7786104551359
layer.399	2015-02-03	20.6261094203626	27.0930753502697	0.00220544294985058	67.7779322932005
layer.400	2015-02-04	20.8139138792011	27.6988779960873	9.81344638106737e-05	66.1760212901392
layer.401	2015-02-05	21.417861733335	23.5767835906428	0.950452941893579	87.7077846537596
layer.402	2015-02-06	21.6425279191106	25.4318651685111	0.508135088639935	79.5784951865345
layer.403	2015-02-07	21.6501357598075	26.0741963592909	0.186408996494281	76.6405350723469
layer.404	2015-02-08	22.1061425320984	25.3051233093908	0.447234906387737	82.4817974545876
layer.405	2015-02-09	22.2212362889118	27.0210219028308	0.0455808759541723	75.0506209094642
layer.406	2015-02-10	22.4195465229549	27.3352024159552	0.0337685854944338	74.5742410906618
layer.407	2015-02-11	21.8836909783781	28.0528741517106	0.00381691414505762	69.2147776633077
layer.408	2015-02-12	22.233181879998	28.9857093231527	0	66.9757900691197
layer.409	2015-02-13	22.2569022365573	29.6786604688266	0	64.4418656678402
layer.410	2015-02-14	22.9514486747718	28.9821797348141	0.00578993336483014	69.9751422762049
layer.411	2015-02-15	21.8556145686852	27.5944587624519	0.00453484522240944	70.9705833611688
layer.412	2015-02-16	21.7331143013617	26.7529752647657	0.0584984703747258	74.0063639177104
layer.413	2015-02-17	21.9654981442997	27.5021842764777	0.0407722872274488	71.8348053283412
layer.414	2015-02-18	21.377150329189	27.5356614788496	0.0163523006539274	69.1614591729356
layer.415	2015-02-19	20.9800112833489	28.6097340706804	0.000366712996345201	63.4010340942888
layer.416	2015-02-20	20.725749560107	28.6805211772649	0.000113629379149201	62.1612820660521
layer.417	2015-02-21	21.4272998484578	27.6580789186696	0.0042042870285208	68.8793415150458
layer.418	2015-02-22	21.5356948008726	27.4319090949194	0.0536279019866483	70.2615267531858
layer.419	2015-02-23	22.5840027810341	27.4804207270083	0.070915062532667	74.6851299672087
layer.420	2015-02-24	21.636915077538	27.4471051851711	0.0286759233198374	70.6350373364796
layer.421	2015-02-25	21.4300818655851	28.2771040490456	0.0284693244486569	66.4482127224934
layer.422	2015-02-26	21.927739582894	28.1187642912682	0.00523728138442271	69.1351143384506
layer.423	2015-02-27	22.0590312683764	27.4352904944346	0.0438816002387135	72.5291156442361
layer.424	2015-02-28	22.222590691987	28.1795823315529	0.0226793910838266	70.1397783995775
layer.425	2015-03-01	20.4136267613486	26.1054574651677	0.211030416967204	70.9036065960081
layer.426	2015-03-02	19.9226373438646	25.8835918531511	0.0348119097938947	69.6925382847909
layer.427	2015-03-03	21.0657535392861	26.1514633589704	0.0893798366444139	73.6076256982132
layer.428	2015-03-04	22.2077593682226	26.4371916180066	0.133478365697867	77.6108167275796
layer.429	2015-03-05	21.6700674483052	26.7617722921897	0.0424870578582461	73.6835934783071
layer.430	2015-03-06	21.7725567152392	27.7917923883442	0.0124940667346337	69.801882794382
layer.431	2015-03-07	22.0021524401351	27.4297603569805	0.00361548024565671	72.3014545750617
layer.432	2015-03-08	21.9571154874292	26.1318350757286	0.433335967329077	77.8251726857782
layer.433	2015-03-09	22.2454569204808	27.1999262277795	0.0349978487779572	74.3762405808925
layer.434	2015-03-10	21.921888805646	25.3879675975137	0.467021913275039	81.1595123580233
layer.435	2015-03-11	21.8464143892379	27.8279302536811	0.0370586725179815	69.9696185438235
layer.436	2015-03-12	21.7863447825808	27.9741791506422	0.0346466306969504	69.121034033769
layer.437	2015-03-13	22.1353110055319	27.8125590311836	0	71.2772074622376
layer.438	2015-03-14	22.7630951336055	27.1997847748118	0.00191620453019802	76.752843136272
layer.439	2015-03-15	22.7905248463345	27.0587157508132	0.0171941910539875	77.5197006858218
layer.440	2015-03-16	22.3434315104977	27.8410517004055	0.00195235933265456	72.0659219161303
layer.441	2015-03-17	21.9542053510921	25.4627625381851	0.0351218081006653	80.958992439972
layer.442	2015-03-18	22.5104074463698	26.4185467696836	0.0690763325791617	79.1395017797411
layer.443	2015-03-19	21.9514111321353	26.4557286926398	0.0276739187946124	76.3242572309221
layer.444	2015-03-20	22.0548094353674	26.6372869446981	0.0536330669584279	75.9894703779684
layer.445	2015-03-21	21.7398314085046	25.6120156267473	0.0528634861632808	79.2012448714299
layer.446	2015-03-22	21.5441140632316	26.7488866004116	0.0206134023720228	73.173627021972
layer.447	2015-03-23	20.7465902849029	22.5426613584231	0.903053995873019	89.5996186501892
layer.448	2015-03-24	20.8358466677378	24.2331253610873	0.15061574206228	81.3556536244491
layer.449	2015-03-25	19.8426665532836	25.1212209795809	0.0181497108331966	72.5606078948432
layer.450	2015-03-26	19.899368454997	25.2801737002187	0.000113629379149201	72.1302228059027
layer.451	2015-03-27	20.9639231711454	26.7112062241404	0.00195235933265461	70.7726849630363
layer.452	2015-03-28	22.4023297415222	26.3160337831853	0.0141261978169588	79.0985397835189
layer.453	2015-03-29	22.3562251287345	26.8705294168367	0.0127781401825067	76.3417753742638
layer.454	2015-03-30	22.3502157277029	25.9721279392627	0.23792958999489	80.4677128606752
layer.455	2015-03-31	23.4211275970239	27.8092247826577	0.026625429523372	77.0705938718339
layer.456	2015-04-01	22.3905854806229	25.274892789422	0.0753930930655019	84.0732872421323
layer.457	2015-04-02	20.1928773628443	24.7561241339156	0.0385151945598031	75.7833623114817
layer.458	2015-04-03	18.0402306014307	23.8490199308961	0.0184957639424239	69.9703695662683
layer.459	2015-04-04	18.7622921651808	24.6546484691809	0.00178708023571034	69.7572070350991
layer.460	2015-04-05	20.6810847632009	25.7848778892157	7.74745766926371e-05	73.4636400544397
layer.461	2015-04-06	21.7020484434399	26.0318951860726	0.261962203684948	77.0767642853485
layer.462	2015-04-07	19.4884962500481	23.0891211163341	0.157108111589123	80.1910940496805
layer.463	2015-04-08	16.4186318637686	22.8809562346242	0.0238105199035392	66.9507470780129
layer.464	2015-04-09	18.2843709070975	22.3621336922728	0.0826033936696972	77.736017884014
layer.465	2015-04-10	18.7465701078626	23.3523987686288	0.110194672915838	75.3588997042943
layer.466	2015-04-11	18.6488151507768	23.8309139510218	0.0316871018672915	72.7709832480179
layer.467	2015-04-12	19.1303054439906	24.230740868202	0	73.2126305950599
layer.468	2015-04-13	19.6980504699808	24.1704010736655	0.0162799910490143	76.1186665826021
layer.469	2015-04-14	18.9117889802859	24.3860494909559	0.00535091076357191	71.5524289434037
layer.470	2015-04-15	18.3286086399708	24.5859157985568	0	68.1684210981296
layer.471	2015-04-16	19.1171640736128	25.3623039876472	0	68.3731251269318
layer.472	2015-04-17	21.2491226330993	25.433104565943	0.0348532295681309	77.6786093069131
layer.473	2015-04-18	21.1320277762469	25.527271827343	0.0204481232750784	76.6923010170149
layer.474	2015-04-19	21.7151776119882	25.7769565230207	0.00126541808597984	78.3121038506438
layer.475	2015-04-20	22.6417540400851	26.5777891321126	0.00959135259454935	79.0276480750894
layer.476	2015-04-21	22.8136900196513	27.0094968538855	0	77.8533318406475
layer.477	2015-04-22	22.2807568132411	25.1935303895329	0.0625736331087589	83.9189164743718
layer.478	2015-04-23	20.4080749289234	23.2403949615788	0.0762194885502233	84.1181542645117
layer.479	2015-04-24	20.4096611667591	24.0331916949303	0.027415670205637	80.2035248364566
layer.480	2015-04-25	20.8874726083769	23.7196174088107	0.286568129242532	84.1715805942794
layer.481	2015-04-26	18.3416767993716	23.0424214294038	0.0461335279345797	74.8621000268624
layer.482	2015-04-27	19.6724754353366	22.1259072360999	0.10069112484154	85.9965580361026
layer.483	2015-04-28	18.9004961870783	23.6065897517083	0.00766481812079229	74.9295720049578
layer.484	2015-04-29	19.3603953429815	22.854100378315	0.0293008849051581	80.6947747031839
layer.485	2015-04-30	18.6184386962221	21.6166159294339	0.0942504050324914	83.0723330937325
layer.486	2015-05-01	17.0442562680196	21.3741251275456	0.0184286193092902	76.3607611565934
layer.487	2015-05-02	19.0906739017557	22.670440539307	0.0161921865287626	80.2391740058171
layer.488	2015-05-03	19.8317398149611	23.8062068326516	0.0218943153733411	78.4501977311584
layer.489	2015-05-04	19.2084154555719	24.3190614069343	0.00837241925458507	73.1813050873383
layer.490	2015-05-05	20.4595117412051	22.6154490141233	0.928646431040489	87.6402102174981
layer.491	2015-05-06	19.0601876307355	22.0239870048952	0.102824258186477	83.298329966075
layer.492	2015-05-07	18.0872747550903	20.6083997978827	0.182127234889068	85.4820118971727
layer.493	2015-05-08	16.9890246867616	20.1806460233516	0.310564588130133	81.8939349892517
layer.494	2015-05-09	16.3181803023621	21.140316843536	0.000712766105572313	73.9729053807394
layer.495	2015-05-10	17.8661776044452	22.0059753269993	0.000278908476093519	77.3803861555653
layer.496	2015-05-11	18.9867875253433	22.843430783032	0.0144877458415245	78.8891791533179
layer.497	2015-05-12	19.5495298012361	23.2594506970939	0.0315683075163627	79.6713254094346
layer.498	2015-05-13	18.3367289575069	21.6641643341709	0.0705896693105579	81.3824738252478
layer.499	2015-05-14	17.0824784989465	20.4865346982226	0.0732547947487849	80.8385206552282
layer.500	2015-05-15	15.8723132503906	21.0520501916486	0.00750986896740694	72.2893108531525
layer.501	2015-05-16	17.1395403546304	19.771476474443	0.121041113652808	84.799649427224
layer.502	2015-05-17	18.5340569442748	21.7422396365233	0.106124675153584	82.0026490767243
layer.503	2015-05-18	18.6195917691105	21.3860677995386	0.0482356714488403	84.2590197780612
layer.504	2015-05-19	19.2636897432332	21.477082680514	0.239515236331199	87.2276116309182
layer.505	2015-05-20	18.8129053539708	21.1882693996094	0.105184650289713	86.3240479533187
layer.506	2015-05-21	18.8716693648708	22.0488221045219	0.0948908615331507	82.1996415285765
layer.507	2015-05-22	18.2032043372249	21.2395764117756	0.0564014918322449	82.8293255899727
layer.508	2015-05-23	17.5879392862244	21.3995462466102	0.00375493448370343	78.9069089492731
layer.509	2015-05-24	17.3030631727524	21.3638327401765	0	77.6702561255416
layer.510	2015-05-25	18.2289257938232	22.7211009093349	0	75.7955548068608
layer.511	2015-05-26	19.0825291805606	22.5807728294532	0.00090903503319366	80.6360854190902
layer.512	2015-05-27	19.590814691369	21.9916885772548	0.00384273900395509	86.2645207131236
layer.513	2015-05-28	20.131233720181	24.441431695765	0.000134289266267238	76.9292398871347
layer.514	2015-05-29	18.7503770786684	20.1876580490396	1.16730944702807	91.4531303315947
layer.515	2015-05-30	18.3495591812323	20.9176092495683	0.00141520226758558	85.2624046454871
layer.516	2015-05-31	20.1161034515938	22.0304062752896	0.0678470692956383	88.9091195129343
layer.517	2015-06-01	20.0745074148085	22.6407960387762	0.060497314453396	85.448522134621
layer.518	2015-06-02	18.44245170926	20.8125568455058	0.169746797533583	86.3161459638138
layer.519	2015-06-03	16.536763876129	20.1154900920553	0.031997000174062	79.898132970837
layer.520	2015-06-04	16.1556153278563	20.4492450015766	5.68146895746005e-05	76.3911882779893
layer.521	2015-06-05	18.8284870902498	21.2516740084476	0.0387114634874245	86.0727055127761
layer.522	2015-06-06	19.5820598786986	22.1941481892647	0.00985993112708373	85.1604764781381
layer.523	2015-06-07	19.1374740188252	22.8073872196735	0.000108464407369692	79.8080441513234
layer.524	2015-06-08	18.4084696140863	21.6278648082993	0.000113629379149201	81.930911947129
layer.525	2015-06-09	16.6108228803145	21.5134967159309	0	73.6586187326981
layer.526	2015-06-10	16.5487521736185	21.5212901008694	6.19796613541097e-05	73.3336407751016
layer.527	2015-06-11	18.3598209198467	22.9342503241947	1.03299435590183e-05	75.4396188170011
layer.528	2015-06-12	18.5545804215035	23.4853510866197	0	73.8644548050869
layer.529	2015-06-13	19.9953297431454	22.8453909170139	0.00665248365200832	83.9823840213253
layer.530	2015-06-14	17.7519074711233	23.2108514988821	0	71.4074713213858
layer.531	2015-06-15	18.3507244559501	25.1584500535264	0.00146685198538073	65.9699759164632
layer.532	2015-06-16	17.5484480650288	18.8964686233958	0.20380462144767	91.8883001305746
layer.533	2015-06-17	19.0836761525341	21.1274985103139	0.0208148362714237	88.123217655668
layer.534	2015-06-18	20.1449790811193	23.0004503131103	1.54949153385274e-05	83.9714640172954
layer.535	2015-06-19	19.0163891637244	21.5671545417043	0.162252423481515	85.4214683963255
layer.536	2015-06-20	15.3899505263672	18.5430046003655	0.0978555553345891	81.8898113862787
layer.537	2015-06-21	15.2999681346766	18.7278634216717	0.0350030137497366	80.4822652596483
layer.538	2015-06-22	17.2571476883221	19.8523471568728	0.397744146796476	85.00552352575
layer.539	2015-06-23	18.4227823600966	20.6559077874859	9.29694920311645e-05	87.0452915625868
layer.540	2015-06-24	17.7461909139999	20.2555891528463	0.340061741962913	85.5090234187895
layer.541	2015-06-25	14.4855143179086	18.1965121878894	0.0624703336731686	78.9552484804346
layer.542	2015-06-26	14.5606775876644	17.6099067305547	0.0916317643402801	82.3219349051009
layer.543	2015-06-27	16.0198333691157	18.8148839402716	0.078244157487791	83.8201816983664
layer.544	2015-06-28	16.1977360433103	18.7267991564856	0.0804031156916261	85.2446840746085
layer.545	2015-06-29	16.9781650585014	19.9150445008722	0.00866682264601711	83.1939334631017
layer.546	2015-06-30	17.0462573680585	20.9459537299668	0.00342437628981485	78.4037435095883
layer.547	2015-07-01	18.0244109294764	22.6698275764467	0	75.0613698734676
layer.548	2015-07-02	18.8847131206125	21.7537848930355	0.00521145652552516	83.7612138340676
layer.549	2015-07-03	18.4112760348726	21.1783138050208	0.00552651980407527	84.2332338386752
layer.550	2015-07-04	17.4504673740973	22.5472552119478	0	72.9368422132282
layer.551	2015-07-05	14.0243705753958	18.0115927438827	0.0348325696810128	77.5294377229023
layer.552	2015-07-06	15.5921836485963	17.5803093810131	0.0637564116462666	88.1310268753104
layer.553	2015-07-07	16.5201571861716	19.2703288172071	0.0258455187846661	84.1115111598775
layer.554	2015-07-08	16.6074917808594	20.0689520656596	0.000113629379149201	80.4895078448645
layer.555	2015-07-09	17.1558542006797	21.2584031282	0	77.4495034671145
layer.556	2015-07-10	17.5630536549473	21.1607264860282	1.03299435590183e-05	79.9452370161093
layer.557	2015-07-11	18.6902342610343	21.5590917225416	0.002453361595267	83.7403687381276
layer.558	2015-07-12	18.1179928608712	21.4346804694616	1.54949153385274e-05	81.4081220612736
layer.559	2015-07-13	18.488891872359	22.1730986404897	4.13197742360731e-05	79.6499541002982
layer.560	2015-07-14	17.7806366786947	22.3810412389645	0.000273743504313984	75.2270395261406
layer.561	2015-07-15	17.8874087877853	21.9008757719475	0	77.9821865693331
layer.562	2015-07-16	18.7042480622217	21.8015623168631	0.000253083617195974	82.5806957074177
layer.563	2015-07-17	18.6479549217967	21.5327545271142	0.012891769561656	83.6539370158534
layer.564	2015-07-18	17.9143565282488	21.1782666540315	0.00282523956339176	81.6460676997385
layer.565	2015-07-19	17.852133298684	21.3625057766218	0.00864099778711954	80.4134709553477
layer.566	2015-07-20	17.5371552718212	22.2585968557221	0.00180774012282838	74.6352843802103
layer.567	2015-07-21	16.8844550078969	22.6252160047549	5.16497177950914e-06	70.0389632988956
layer.568	2015-07-22	16.615996456025	19.3156207103154	0.117198374648853	84.3871902953848
layer.569	2015-07-23	16.6406380507119	19.9860606265474	0.132967033491695	81.0740883405058
layer.570	2015-07-24	18.0301518902589	20.403151541651	0.0369657030259503	86.2607731896743
layer.571	2015-07-25	17.5210183522998	20.9951120041941	5.16497177950914e-05	80.5485290077331
layer.572	2015-07-26	18.3844076063008	20.868727145421	0.00993740570377652	85.7060992992425
layer.573	2015-07-27	18.9347711261601	21.3111179341882	0.0608846873368592	86.330603077323
layer.574	2015-07-28	19.3688939172322	22.493725367431	0.000382207911683676	82.5221467354018
layer.575	2015-07-29	19.5915101956509	22.3544750244465	0.0066731435391263	84.3831638233536
layer.576	2015-07-30	19.0862080321566	21.9866097421263	0.0127936350978452	83.623953295127
layer.577	2015-07-31	17.9348922073071	22.1228222142315	0.000232423730077911	77.1641066755488
layer.578	2015-08-01	18.1258325363286	22.3666467155302	7.2309604913128e-05	76.9452208805634
layer.579	2015-08-02	17.3546037005849	21.8710830825933	8.78045202516554e-05	75.5434269805924
layer.580	2015-08-03	15.6053372208036	22.089803050041	0	66.6937709631541
layer.581	2015-08-04	16.121425801581	22.7093939922882	0	66.3818206345453
layer.582	2015-08-05	15.8232618957773	21.0274036959789	0.000588806782864042	72.1722177148824
layer.583	2015-08-06	17.3122938567736	21.6445764660628	0.000201433899400856	76.3915342785669
layer.584	2015-08-07	17.0543532819357	22.4132386287708	0.000123959322708219	71.7144730103674
layer.585	2015-08-08	18.1799049437836	22.0939321295287	0.0141107029016202	78.4993275161582
layer.586	2015-08-09	17.7772750746659	20.5216217700847	0.145585059549037	84.2811211816339
layer.587	2015-08-10	16.4192602579881	20.4142387599817	0.0465054059027045	77.8528534524175
layer.588	2015-08-11	15.3294538556775	20.8539756216394	0.00925562942888118	70.674802964414
layer.589	2015-08-12	15.0553397558296	20.8553834154615	0.0231494035157621	69.4352207667991
layer.590	2015-08-13	16.7881886740108	20.951450188143	0.00349668589472797	77.1055694742981
layer.591	2015-08-14	17.1349646685657	20.7986675112421	0.0394655493672329	79.5627065501171
layer.592	2015-08-15	16.9039474305324	22.1210708917734	0.00626511076854521	72.308643705058
layer.593	2015-08-16	17.3610401656492	22.4520641004954	9.81344638106737e-05	72.946730887898
layer.594	2015-08-17	18.1131914409606	22.2425116325302	0.0209956102837065	77.4670090928061
layer.595	2015-08-18	18.0022158016054	21.910851574103	0.0219511300629159	78.4994641425805
layer.596	2015-08-19	17.1961873481111	23.3163552052703	0.000108464407369692	68.5082764840832
layer.597	2015-08-20	15.9964180582941	22.1658643315666	0.0485404047838313	68.0662680258693
layer.598	2015-08-21	16.1519852835783	21.0369753467979	0.0248899990054568	73.6595631065482
layer.599	2015-08-22	17.2779335048852	21.0092842443934	0.060394015017806	79.2523901715071
layer.600	2015-08-23	18.0250027182075	21.6177340814648	0.000490672319053368	80.0322837990657
layer.601	2015-08-24	16.9014765600575	23.4295243153405	0.000139454238046747	66.7839274920802
layer.602	2015-08-25	17.8209210188082	20.6074298346751	0.278340329197773	84.0671716455677
layer.603	2015-08-26	18.6928759571223	22.3124837005862	0.0218581605708847	79.9916700494736
layer.604	2015-08-27	18.455068400969	22.6347809197183	0.000573311867525515	77.2815561670033
layer.605	2015-08-28	17.4834794238252	22.6205615285297	0.00406483279047403	72.7644174864459
layer.606	2015-08-29	16.1781521069535	21.6359006840397	0.0174111198687269	71.1234054060247
layer.607	2015-08-30	17.8193774873757	22.7888905601739	0.000232423730077911	73.5664271184966
layer.608	2015-08-31	18.1729132954768	25.2565645263127	0	64.8582217038401
layer.609	2015-09-01	17.4399371952338	26.136812873023	0	58.7827045878661
layer.610	2015-09-02	16.3195530081815	20.0510212180311	0.203117680200995	79.116453235736
layer.611	2015-09-03	16.2926357722917	21.1470392274327	0.0219201402322387	73.8221958000914
layer.612	2015-09-04	19.0272487919846	24.2515209827528	0	72.6531504992846
layer.613	2015-09-05	17.1908185431286	19.7233016351346	0.31239298814008	85.3298101266107
layer.614	2015-09-06	17.2639746119306	19.507585859288	0.107772301151248	86.8814176707936
layer.615	2015-09-07	20.0131139096501	23.1293476460252	0.0954280185982196	82.6422289380745
layer.616	2015-09-08	20.0471082066533	22.2132376040578	0.112245166712303	87.5497427989753
layer.617	2015-09-09	19.6929623070769	22.6315072938928	0.841632151471091	83.4990560792222
layer.618	2015-09-10	19.3333194833081	21.4194574357875	0.0145290656157605	87.9161439738642
layer.619	2015-09-11	19.7667711737574	22.8911947351484	0.487976203784509	82.5718833998694
layer.620	2015-09-12	18.0253077639451	19.5478460682571	0.134242781521234	90.9247985861344
layer.621	2015-09-13	17.1463367736652	18.0983236206915	1.05096845769462	94.1747424157838
layer.622	2015-09-14	17.1787448328325	18.813637806984	0.234334769636351	90.23275117833
layer.623	2015-09-15	19.4127350906466	21.2600062618347	0.0837293575176303	89.219132473877
layer.624	2015-09-16	20.3588100422937	25.1185468449045	0.0136975051592595	74.926802782715
layer.625	2015-09-17	19.5534282857632	26.3746559345418	6.71446331336188e-05	66.1653282500571
layer.626	2015-09-18	19.2661789164524	26.5575276784436	7.2309604913128e-05	64.2966729811614
layer.627	2015-09-19	19.0287130115252	26.473922238637	0	63.6652798066395
layer.628	2015-09-20	18.3886782466279	25.3105928241445	0.00023758870185742	65.5310209571779
layer.629	2015-09-21	19.316310132977	25.3877318425675	0.000123959322708219	69.1218555971952
layer.630	2015-09-22	18.7208181466906	25.3378124166565	1.03299435590183e-05	66.7994873848566
layer.631	2015-09-23	19.2488401167246	25.6762218024029	0	67.6629439146114
layer.632	2015-09-24	19.8246078456149	27.3906856585984	0	63.3863908172603
layer.633	2015-09-25	20.2500002276757	29.5315897974814	0	57.464330328217
layer.634	2015-09-26	20.0491215085217	26.0682688063559	0.00936925880803041	69.4768555754459
layer.635	2015-09-27	20.2564549954843	25.4919085854009	0.000247918645416439	72.8191960525092
layer.636	2015-09-28	19.1280420046172	26.4200488654842	0.000976179666327331	64.2646565290867
layer.637	2015-09-29	20.7601587193133	24.9500561527258	0.0603217054128927	77.5790309063727
layer.638	2015-09-30	20.7268477247625	25.1943588997727	0.0224211424948512	76.3011850559983
layer.639	2015-10-01	20.8671687640792	25.4660092205881	0.0183666396479361	75.7294285132258
layer.640	2015-10-02	20.6543993620718	25.1528256140937	0.00574861359059409	76.149592322718
layer.641	2015-10-03	18.3367838657397	26.5430321171752	0	60.7213231122149
layer.642	2015-10-04	20.8547656043866	25.3504017307878	0.0764777371391988	76.1934709783819
layer.643	2015-10-05	18.638638824969	20.5388520887299	0.154386171461322	88.8684368657841
layer.644	2015-10-06	15.7504596800309	21.1688970788807	0.0181032260871811	71.2156655458183
layer.645	2015-10-07	16.4506311616476	22.5340866142341	0.000950354807429708	68.5136236113479
layer.646	2015-10-08	16.7486425445825	24.0148769035321	0.00063529152887965	63.8497487427514
layer.647	2015-10-09	17.4626997081768	25.2161830719426	0	62.1716237619203
layer.648	2015-10-10	17.4440065053739	26.2908551549226	0	58.2650754673792
layer.649	2015-10-11	19.3366749864222	27.3224447054337	0	61.7406515491267
layer.650	2015-10-12	18.9020641221697	26.3043672812722	0.00029956836321153	63.7992662049993
layer.651	2015-10-13	18.1617181169052	26.2784275013258	0.00344503617693293	61.0029575073292
layer.652	2015-10-14	19.8131320249647	26.9535690447722	0	64.9866760221281
layer.653	2015-10-15	19.5725912590021	28.3743563323141	0	58.9213517263695
layer.654	2015-10-16	19.491979872372	30.2428153194199	0	52.6301488614692
layer.655	2015-10-17	20.930380341834	26.6711413549839	0.00739623958825771	70.7937160513185
layer.656	2015-10-18	18.1758417345582	21.918429411662	0.166301761356651	79.3236688267073
layer.657	2015-10-19	17.4564950778731	20.8070940666077	0.103883077401277	81.1540112070915
layer.658	2015-10-20	17.4109517492427	22.5113328939902	0.00351734578184598	72.9140074610418
layer.659	2015-10-21	20.6199474964621	27.5942903660617	0	65.7914074538571
layer.660	2015-10-22	20.7823355444401	28.4731780699392	0	63.1336803397643
layer.661	2015-10-23	21.5965941319361	26.4549203899668	0.00480342375494391	74.6913995897874
layer.662	2015-10-24	19.3295796225646	25.0153737445567	0.0578683438176255	70.729602206928
layer.663	2015-10-25	18.5355943747925	22.5043478117248	0.0788949439320095	78.2898466123962
layer.664	2015-10-26	17.9785625551084	23.3154930157525	0.015081717596168	71.9768667642952
layer.665	2015-10-27	19.7307879785448	25.5421648040923	0.123153587110627	70.2773040607803
layer.666	2015-10-28	21.3724709275735	24.2062964482006	0.451454688331597	84.2159845053437
layer.667	2015-10-29	20.5493050045383	23.9744348264617	0.555534034660495	81.1834029231741
layer.668	2015-10-30	19.9940241473882	23.5824349734979	0.32586839951282	80.3177336657762
layer.669	2015-10-31	20.7029931480786	25.1169167678474	0.0857075417091825	76.5413814925566
layer.670	2015-11-01	21.303670911905	27.1493534238746	0.0160888870931724	70.4269357230624
layer.671	2015-11-02	21.3479696539258	26.0361185675388	0.0971066344265603	75.4056965599189
layer.672	2015-11-03	21.1475912097815	27.1686314426248	0.0664473619433911	69.6770621953982
layer.673	2015-11-04	22.2327914214538	26.3197115603473	0.0275396295283452	78.2699414681771
layer.674	2015-11-05	22.7203155193582	27.0923950288533	0.0318782058231332	77.0379213734428
layer.675	2015-11-06	22.6970405295758	26.2045621087283	0.0770820388374014	81.0588594895729
layer.676	2015-11-07	21.9797559820772	25.0847800007416	0.113257501181087	82.9295450638226
layer.677	2015-11-08	21.2224372319701	24.4247335097127	0.0682912568686762	82.3597296925282
layer.678	2015-11-09	21.8241460503897	26.1942764572149	0.000170444068723802	76.9117787777669
layer.679	2015-11-10	22.4313090865984	27.2280282173762	0.0257112295183989	75.0979061180622
layer.680	2015-11-11	21.7759610256713	27.015983482836	0.0147408294587204	73.0618087911324
layer.681	2015-11-12	22.0029089535645	27.5169223285481	0.00729294015266761	71.9368167990611
layer.682	2015-11-13	21.4684322157219	27.0791927518616	0.00906969044481885	71.4349672343475
layer.683	2015-11-14	21.8706777272101	28.9512217424397	0.0111460091001817	65.6430147189733
layer.684	2015-11-15	22.4132686816741	29.4133957391276	0.0286242736020423	66.0602448603968
layer.685	2015-11-16	22.2054837270198	24.1301341288408	0.31576054974032	89.0173998571979
layer.686	2015-11-17	21.7809637757687	23.5403021966698	0.525520383649764	89.8748572279124
layer.687	2015-11-18	23.1160635566346	27.0743496716794	0.0593868455208017	78.9901653623367
layer.688	2015-11-19	23.3902813720332	27.9381625307062	0.0845609179741314	76.3505542086241
layer.689	2015-11-20	22.2344508702666	26.32805054959	0.0588393585121735	78.2393205047118
layer.690	2015-11-21	22.3990169448114	25.3236536481684	1.72924804669516	83.8727490232481
layer.691	2015-11-22	19.1889474365954	23.7873599086604	0.0524038036749046	75.4638483001356
layer.692	2015-11-23	20.5413677144448	23.4150556974945	0.411322857604807	83.9230318279014
layer.693	2015-11-24	21.8191005938891	25.0568464075352	0.194879550212677	82.2572757556701
layer.694	2015-11-25	22.2543459532758	25.651817797535	0.0573673415550133	81.5328206734766
layer.695	2015-11-26	21.2099791640447	24.8102265261591	0.123045122703257	80.4215940158901
layer.696	2015-11-27	19.485067535957	23.6123287006863	0.12238917128726	77.6814976482907
layer.697	2015-11-28	20.0655756756103	25.4367082486933	0.0300704657003049	72.201183619667
layer.698	2015-11-29	22.5240673945016	28.9192803151465	2.58248588975457e-05	68.4336781597677
layer.699	2015-11-30	23.1695258726143	25.3391057009332	0.386060980631225	87.8025266318511
layer.700	2015-12-01	21.7412102152388	22.813563999266	0.64868946567573	93.6828326666372
layer.701	2015-12-02	21.9976072586442	25.5181447429941	0.0591544217907237	80.9069649493519
layer.702	2015-12-03	22.6626313703695	23.5291341480718	2.15072523881848	94.8944649784483
layer.703	2015-12-04	20.9110099374935	21.9292606674797	0.980766161267521	93.9539640701934
layer.704	2015-12-05	22.4075094181474	26.0297868632673	0.110081043536688	80.4734712007846
layer.705	2015-12-06	23.3603014769375	27.5608670505347	0.117813006290614	77.9109601071185
layer.706	2015-12-07	22.5148672150542	25.1930117286511	0.431941424948609	85.124519251285
layer.707	2015-12-08	20.7967886114897	23.3008627373719	0.270313963052415	85.8434917211328
layer.708	2015-12-09	22.0432665046549	24.6290320103037	0.0730998455953995	85.5469741353971
layer.709	2015-12-10	23.1392043262923	27.9813258934423	0.00322294239041399	75.0123092251705
layer.710	2015-12-11	22.8726248561643	27.4322391518442	0.284781049006821	76.2185959426204
layer.711	2015-12-12	22.9616860097271	26.9943209712006	0.0157634938710632	78.6244503788911
layer.712	2015-12-13	22.62903973374	27.3023179688769	0.0566235856187639	75.6749137436693
layer.713	2015-12-14	22.5225543676428	27.7641551727845	0.0391091663144468	73.1826852740492
layer.714	2015-12-15	21.8492086081947	29.2151999237175	0	64.5635792329819
layer.715	2015-12-16	22.2243782600096	28.5431838172732	0.03086070638257	68.6797133135687
layer.716	2015-12-17	22.6507101829423	27.511425870372	0.0818751326487866	74.8521825522019
layer.717	2015-12-18	22.3124022580644	28.5692313709094	0.0217755210224125	68.9442399261914
layer.718	2015-12-19	21.6449072758643	29.6685971005483	2.06598871180366e-05	62.1164021878306
layer.719	2015-12-20	22.3502279295324	28.1195658580855	0.0183924645068338	70.93416739946
layer.720	2015-12-21	22.0293808226774	27.5099103028601	0.0197405221412857	72.082592173698
layer.721	2015-12-22	21.4346880562235	27.8489663307449	0.00980828140928876	68.1463724463436
layer.722	2015-12-23	21.4148051750439	27.8513575594858	0.0274621549516527	68.0539391095721
layer.723	2015-12-24	21.6146101332014	28.1735739483505	0.0147614893458385	67.609112757181
layer.724	2015-12-25	21.6050744034426	28.8586306712519	0.00152883164673483	64.9336395481002
layer.725	2015-12-26	22.2258668832093	28.9079371343026	0.00188004972774151	67.2481336805878
layer.726	2015-12-27	20.7235715335402	29.2193290032052	0.0144102712648318	60.2437959566874
layer.727	2015-12-28	20.2921514477035	29.1924125241957	0.00066111638777717	58.7533788254256
layer.728	2015-12-29	21.7578657125142	28.3638147182875	0.000139454238046747	67.4528105968196
layer.729	2015-12-30	22.1880290099118	29.9722359996462	0.000521662149730475	63.0974710362292
layer.730	2015-12-31	21.573459463193	29.3864859959736	0.00100716949700439	62.8597641039275
layer.731	2016-01-01	22.3000784102636	30.9516496126176	0.000129124294487728	60.0642581489196
layer.732	2016-01-02	23.3052651249515	28.1340007966535	0.149494943186126	75.0974912095159
layer.733	2016-01-03	22.7877123246334	24.4512997242307	1.37229684701325	90.4640840850665
layer.734	2016-01-04	20.066643335692	24.7420125164168	0.143854794002902	75.2573992482861
layer.735	2016-01-05	18.98094284901	25.4447104451556	0.0762039936348849	67.4634880479518
layer.736	2016-01-06	19.0150469624787	26.0078885966857	0.00564014918322445	65.3866043851649
layer.737	2016-01-07	20.6136940588404	26.48315036082	9.29694920311645e-05	70.2005638355009
layer.738	2016-01-08	22.1004991859519	28.6560767572635	0.00148234690071928	67.7182227131871
layer.739	2016-01-09	22.7576470167311	29.1635561187709	0.00745821924961185	68.4364255305977
layer.740	2016-01-10	22.5017929547387	28.3382992972444	0.00819164524230222	70.6849166427103
layer.741	2016-01-11	22.3010728593683	28.3311054034551	0.000278908476093494	69.8568271692058
layer.742	2016-01-12	23.1271855242291	25.1734103888318	0.332768801810245	88.4458819545138
layer.743	2016-01-13	22.8747967818164	27.8261519878006	0.375111240458665	74.4929997660486
layer.744	2016-01-14	23.2087486535606	28.1144802871015	0.0841890400060067	74.745891376563
layer.745	2016-01-15	23.80935320641	27.5654541682038	0.178790663119505	80.0264109835706
layer.746	2016-01-16	23.0248670829082	24.5496836312413	1.06722778885651	91.2340622959926
layer.747	2016-01-17	20.618641900705	22.9854293551044	1.05952681593326	86.5416571591574
layer.748	2016-01-18	19.9103623033817	21.8672840600304	0.69798395633937	88.6618280776929
layer.749	2016-01-19	21.3458892419951	22.940534877477	0.488311926950177	90.7432033267933
layer.750	2016-01-20	21.3943183033036	22.7514392029934	1.29873731892947	92.0616580961287
layer.751	2016-01-21	20.9554123950651	23.2431162472444	0.109611031104753	86.9878917580888
layer.752	2016-01-22	20.8259631858381	23.8321398767425	0.362792782764535	83.2879119716314
layer.753	2016-01-23	21.4054219681539	24.7110949391761	0.252980317760381	81.874226573279
layer.754	2016-01-24	21.2966914654277	26.1146923232063	0.00977729157861171	74.820542653027
layer.755	2016-01-25	22.4746926914063	26.9037708642622	0.0253186916631561	76.743407989645
layer.756	2016-01-26	23.868831024336	28.8904912682779	0.00858934806932445	74.3512725419656
layer.757	2016-01-27	23.9479903932549	29.3664939765291	0.023340507471604	72.6776024484447
layer.758	2016-01-28	23.7519619013295	26.9959375765466	0.0518253268355994	82.4579831244485
layer.759	2016-01-29	22.4920558947931	26.4170716173055	0.0368778985056986	79.0582024390994
layer.760	2016-01-30	22.1600319121107	28.1323505120295	0.00237072204679488	70.0655816224424
layer.761	2016-01-31	22.3209252359742	28.3447859261949	0.000619796613541123	69.8856163552274
layer.762	2016-02-01	22.6675975149784	28.709303488278	0.00226742261120475	69.8778476109547
layer.763	2016-02-02	22.5627105885465	28.0052247091396	0.000222093786518893	72.3365058640242
layer.764	2016-02-03	22.4879865846529	27.6376153893324	0.0387476182898811	73.5712068545602
layer.765	2016-02-04	22.4555541218265	27.9906011666146	0.0367229493523134	71.9284814077337
layer.766	2016-02-05	22.3212363826266	28.1625069375866	0.0234386419354146	70.6322990221861
layer.767	2016-02-06	22.0555842515411	28.9073511148647	0.0192911695964684	66.5564508064999
layer.768	2016-02-07	23.0221887813317	28.0318852256361	0.021506942489878	74.2640180807422
layer.769	2016-02-08	22.5195283139254	27.8097703869619	0.0146065401924531	72.974572442881
layer.770	2016-02-09	21.4151834317585	28.5278058589201	0.000129124294487728	65.4270254653922
layer.771	2016-02-10	21.5820617529947	29.8223834199347	0	61.3327377360396
layer.772	2016-02-11	23.1915989821903	27.9691878816367	0.0191465503866422	75.3035443295299
layer.773	2016-02-12	21.692689640209	24.7439120276983	1.34797499490354	83.1628597088281
layer.774	2016-02-13	20.56432545666	26.1684107716802	0.00380141922971906	71.2998874502435
layer.775	2016-02-14	22.6792746658154	28.2113823058783	0.00202983390934727	71.9802938908409
layer.776	2016-02-15	23.0992006282576	29.8264586125776	4.64847460155823e-05	67.2459720358987
layer.777	2016-02-16	22.9892804471546	27.9068340662733	0.00263413560754989	74.6587923120011
layer.778	2016-02-17	23.434012728982	27.8206151144908	0.0098289412964068	77.079246234758
layer.779	2016-02-18	22.7869314075451	26.5680423490477	0.120230213083425	79.7723895734345
layer.780	2016-02-19	22.5129515278218	27.8987712471106	0.000123959322708219	72.5674428729288
layer.781	2016-02-20	22.3015548316338	28.304505509659	6.19796613541097e-05	69.9670588553457
layer.782	2016-02-21	21.8589639708846	27.2474611608053	0.0984133722867761	72.4422699633514
layer.783	2016-02-22	22.3821723191786	27.2102725019935	0.000356383052786157	74.9519195965628
layer.784	2016-02-23	22.5935019053043	27.4829534087169	0.0175299142196556	74.7171349984473
layer.785	2016-02-24	22.375619936734	27.1256432121344	0.0088011119122843	75.2949865312562
layer.786	2016-02-25	22.4376479370267	28.3521078012408	0.00353800566896405	70.3534188892745
layer.787	2016-02-26	22.6660539835459	28.6586229106833	0	70.0770490761396
layer.788	2016-02-27	22.3022381340861	28.5103061060506	0.00117761356572821	69.1378236821104
layer.789	2016-02-28	22.488627180702	28.8024064844919	0	68.7504969084273
layer.790	2016-02-29	23.7477400683205	27.0426642068994	0.561303308138207	82.2111019411302
layer.791	2016-03-01	20.7117296580048	23.8725482745349	0.14629782565461	82.5036346198475
layer.792	2016-03-02	21.7524236965547	25.5640495989627	0.00848604863373419	79.4882087303178
layer.793	2016-03-03	22.5881086966628	26.1634464460971	0.00696754693055837	80.7206898329094
layer.794	2016-03-04	21.3955262844247	26.5896981248275	0.0431843290484798	73.1938891391105
layer.795	2016-03-05	21.4992113306502	26.643456988435	0.000986509609886298	73.4271784684617
layer.796	2016-03-06	23.7117568731078	28.5616737409172	0.0299155165469196	75.0700361801181
layer.797	2016-03-07	22.56064847936	27.563628751334	0.101119817499239	74.2170583440382
layer.798	2016-03-08	23.1318222194413	27.2201876814485	0.0283195402670513	78.3917501096366
layer.799	2016-03-09	22.1776269502581	27.1147243901938	0.0171528712797513	74.4409371843024
layer.800	2016-03-10	22.3733625982754	28.2091123225384	0.000196268927621347	70.6645499151864
layer.801	2016-03-11	21.9232676123801	27.5550607430006	0.153916159029386	71.4286375668727
layer.802	2016-03-12	22.6391062430823	28.0406687813489	0.0121893333996426	72.522732328422
layer.803	2016-03-13	22.2720142024002	25.0664652093434	0.106408748601457	84.5114982854412
layer.804	2016-03-14	21.7330593931289	25.1647615502311	0.049764503095575	81.30173841842
layer.805	2016-03-15	21.89500207433	26.3615681670955	0.075181329222542	76.4857556470233
layer.806	2016-03-16	22.544352936055	26.0163488313293	0.100117812974014	81.2099249209815
layer.807	2016-03-17	22.3440538038025	26.0197975894006	0.080289486312477	80.210954046857
layer.808	2016-03-18	22.2555966408001	25.3706025617562	0.103170311295705	82.9124023081194
layer.809	2016-03-19	21.8439191151039	25.6211763903742	0.0262483865834679	79.6630237985378
layer.810	2016-03-20	21.8182708694827	26.5981920387492	0.0595676195330844	75.0734449225238
layer.811	2016-03-21	21.4540279559903	26.5088948009538	0.019347984286043	73.8072769004058
layer.812	2016-03-22	21.5878332183509	27.2342454121024	0	71.3071723359317
layer.813	2016-03-23	22.997614296707	28.6710101491465	0.0312429142942536	71.4479101317431
layer.814	2016-03-24	21.8201011439086	25.2075207616307	0.00531992093289475	81.5273269927439
layer.815	2016-03-25	23.1175521798343	26.7116238471881	0.0314908329396702	80.6999224688832
layer.816	2016-03-26	23.057043307315	27.4716708505735	0.113045737338127	76.8965659996248
layer.817	2016-03-27	23.0966504458909	27.6663168700782	0.0760593744250585	76.2083487777103
layer.818	2016-03-28	21.9692319041285	27.1981277543322	3.09898306770548e-05	73.1426464666898
layer.819	2016-03-29	22.9278137310191	27.8772232450206	0.00461748477088161	74.5101250869152
layer.820	2016-03-30	22.7941853951863	26.9252649795073	0.0241410780974279	78.1471558174655
layer.821	2016-03-31	23.3059423264891	27.3385029852031	0.0582402217857504	78.673290512272
layer.822	2016-04-01	22.9781950850485	27.0752657480421	0.00481375369850293	78.329826588214
layer.823	2016-04-02	22.3421869238881	26.9166565560403	0.073337434297257	76.0700603355458
layer.824	2016-04-03	22.256316548741	27.0835306428731	0.00041836271414024	74.9354949388165
layer.825	2016-04-04	23.0879993487712	27.4921007006326	0.0352147775926965	76.94861762538
layer.826	2016-04-05	21.5865276225938	26.5172674694746	0.0342850826723848	74.3715009953721
layer.827	2016-04-06	21.2815917014142	25.8666444404413	0.00544388025560307	75.8567869885076
layer.828	2016-04-07	21.3769489990021	26.1724320774782	0.000273743504313984	74.9332525430588
layer.829	2016-04-08	20.9871249499507	27.4748299668536	6.19796613541097e-05	67.76682477979
layer.830	2016-04-09	21.6137682069655	26.6989065518002	0.00169411074367915	73.7025964209481
layer.831	2016-04-10	21.2797553260737	26.9680174550514	0	71.0765219758342
layer.832	2016-04-11	22.0055689523967	27.4023319529446	0.00368778985056981	72.4327707816123
layer.833	2016-04-12	21.5406182390782	26.7241390669078	0.00425077177453639	73.2646131490331
layer.834	2016-04-13	21.5631489172607	26.680248231766	0.0042765966334339	73.5555009211187
layer.835	2016-04-14	21.9387395321935	27.670924195314	0.0041629672542847	71.0133260285275
layer.836	2016-04-15	20.772757108278	27.5363350644104	0	66.6390049888255
layer.837	2016-04-16	20.7134318132208	26.9838399798746	0.000123959322708219	68.582013035991
layer.838	2016-04-17	21.5867411546101	26.6410994389722	0.0263000363012629	73.8317594539798
layer.839	2016-04-18	22.2485683870048	27.0703620451595	0.00233456724433831	74.9580938056449
layer.840	2016-04-19	21.5236698978946	26.7862503914693	0.0121428486536271	72.9216356703855
layer.841	2016-04-20	21.3039271503246	26.4743331258291	0.00326426216465001	73.2808342975147
layer.842	2016-04-21	21.847768792313	27.2740745263125	0.000185938984062329	72.2799100453049
layer.843	2016-04-22	21.5280442537725	27.749504686837	0.00701919664835359	68.9361876717602
layer.844	2016-04-23	20.881914675037	26.784674201257	0.00176125537681275	70.1129591571038
layer.845	2016-04-24	19.3275968252698	26.3386932014507	0	65.3814279604668
layer.846	2016-04-25	19.2513964000061	26.9332873835365	5.16497177950914e-06	62.8325248536071
layer.847	2016-04-26	19.3790580412106	27.5277333767989	0	61.1639604159308
layer.848	2016-04-27	19.7497923280001	28.0185482315322	0.0190019311768159	60.8200453349491
layer.849	2016-04-28	18.3173158467632	21.2305705728277	0.416307055372034	83.4705269541507
layer.850	2016-04-29	17.1004456928938	19.3103802146524	0.831508806783252	87.0483506463285
layer.851	2016-04-30	18.0559160532604	20.7083194799719	0.022875660011448	84.7902485861568
layer.852	2016-05-01	16.7746629460037	19.8761247271691	0.121221887665091	82.32561951657
layer.853	2016-05-02	14.5090028397073	20.047619610949	0.000113629379149201	70.4585925734448
layer.854	2016-05-03	17.2542924602177	21.1470796425664	0.00248951639772361	78.4672693600643
layer.855	2016-05-04	18.026741478912	21.8262694352333	0.000402867798801713	79.0275301910557
layer.856	2016-05-05	17.9974692899276	22.2737592666958	0.00301634351923354	76.7596320129456
layer.857	2016-05-06	18.430969787695	22.9008135369566	0.0419757256520745	75.9303588603691
layer.858	2016-05-07	19.4531780545436	23.4553293781748	0.00943640344116405	78.264859637921
layer.859	2016-05-08	20.4731228820188	24.1670600892839	0.0193324893707046	79.8737979712659
layer.860	2016-05-09	20.7886438902946	23.8450390402318	0.000769580795146888	83.0324343104694
layer.861	2016-05-10	20.5741723330711	24.8557407025024	0	77.1281436018972
layer.862	2016-05-11	21.1461879993884	24.8801918583595	0.0179431119620163	79.773568068364
layer.863	2016-05-12	19.9112713396799	23.1474805693219	0.0107018215271438	82.0326693248036
layer.864	2016-05-13	18.1245757478895	21.5160293976395	0.108464407369702	81.0371883362122
layer.865	2016-05-14	16.6833139494084	21.1099718140219	0.0304010238941934	75.851752992866
layer.866	2016-05-15	16.6965529344222	21.9780754130709	0.00439539098436267	71.9881964633603
layer.867	2016-05-16	18.3675995861566	23.4606574399607	3.09898306770548e-05	73.113149142026
layer.868	2016-05-17	20.6442413390082	24.8534909267294	0.119088754320153	77.4723033369118
layer.869	2016-05-18	20.0983497896628	21.574462945039	0.250408161814185	91.3192130096969
layer.870	2016-05-19	19.0584854755194	20.559591788147	0.142093538626089	91.1129841057635
layer.871	2016-05-20	19.8140410612629	22.1542921316321	0.164845239314829	86.6051875726657
layer.872	2016-05-21	20.8319420822959	23.9187899232839	0.00451935030707091	82.8856023218584
layer.873	2016-05-22	19.9562838887268	24.3249552805913	0	76.6335583605459
layer.874	2016-05-23	19.6456497131681	24.1421711028123	0.00581575822372781	76.0001294794262
layer.875	2016-05-24	14.7108455033923	19.7012080287403	0.00394603843954535	72.9312071604448
layer.876	2016-05-25	16.0548526197974	19.909702967375	0.104027696611103	78.4763976972772
layer.877	2016-05-26	15.6508012375422	21.0779899715951	8.78045202516554e-05	71.1589780161956
layer.878	2016-05-27	16.5992128395397	20.6286141005623	0	77.7146339390901
layer.879	2016-05-28	17.6650426468715	20.3959643837172	0.0124062622143821	84.3386289817755
layer.880	2016-05-29	18.4032838365463	21.2540585013328	0.0651767788856317	83.8007855231599
layer.881	2016-05-30	18.1615350894626	22.9165417598013	0	74.5869101723899
layer.882	2016-05-31	18.3354477654088	21.3500915947362	0.206495571744794	82.9553948143691
layer.883	2016-06-01	19.2325567752492	23.7568060676224	0.0328388905741221	75.8083426294733
layer.884	2016-06-02	19.5314405889938	23.0656803388183	0.143100708123093	80.519464623734
layer.885	2016-06-03	19.5332464597607	21.1093049643167	0.927029794873503	90.7249944091669
layer.886	2016-06-04	20.6279579975327	22.6088882907611	0.140487232402661	88.5904203309539
layer.887	2016-06-05	20.1087030419985	21.5620959141427	9.81344638106737e-05	91.4468812984457
layer.888	2016-06-06	21.492329498809	23.8674559676953	0.00153916159029385	86.5803984998603
layer.889	2016-06-07	19.2389871393987	20.985971448134	0.0825517439519021	89.7569100324078
layer.890	2016-06-08	17.4306821075536	18.5627608648637	0.244695703026047	93.1305787201479
layer.891	2016-06-09	14.9014441811877	17.972632555046	0.156576119495834	82.2503323765812
layer.892	2016-06-10	13.2819563600301	17.2004812191331	0.136272615430582	77.7529484833677
layer.893	2016-06-11	12.6850306587767	17.5332661654468	0.0129175944205535	73.2227066724429
layer.894	2016-06-12	12.1968598639086	16.8849265914646	0.0309588408463806	73.8822293903778
layer.895	2016-06-13	9.75172304741142	16.4586479693117	7.2309604913128e-05	64.5352943314009
layer.896	2016-06-14	13.2128818031977	17.3864986076038	0.00728777518088794	76.4987668192817
layer.897	2016-06-15	13.0028700146586	17.1020299535664	0	76.8265341687026
layer.898	2016-06-16	14.020539200931	17.7386693463574	0	78.8527718094762
layer.899	2016-06-17	14.6963436290246	18.8653557063424	0	76.7545553498928
layer.900	2016-06-18	15.9408021194067	19.6357759273641	0	79.2419161760055
layer.901	2016-06-19	16.7815325760154	19.0840824096456	0.0037807593426009	86.5176478023972
layer.902	2016-06-20	17.1320179267401	18.7295810648517	0.00593455257465652	90.4402044503945
layer.903	2016-06-21	16.7003232997396	19.3843533809395	0.13734692956072	84.478340364263
layer.904	2016-06-22	16.5687204676047	19.1878213218646	0.0981138039235645	84.8062059633962
layer.905	2016-06-23	17.5366610977263	20.1311172770659	0.000681776274895232	85.038902190481
layer.906	2016-06-24	16.5596118018786	18.9853347664322	0.0160888870931723	85.8338381950458
layer.907	2016-06-25	15.8210045573187	19.0296499604773	0.0732289698898873	81.6602606641132
layer.908	2016-06-26	15.8233229049248	18.7955924498102	0.0390988363708878	82.8744503616189
layer.909	2016-06-27	16.6907631663217	19.3342453510715	0.0469082737015063	84.6906766904006
layer.910	2016-06-28	17.4774517200493	20.0422309264626	0.0227517006887398	85.1889754316401
layer.911	2016-06-29	17.5326405949041	20.6685442526066	7.74745766926371e-05	82.2434517642731
layer.912	2016-06-30	18.4071579174145	21.0981975384191	0.0180360814540475	84.6266183590506
layer.913	2016-07-01	19.3016008275077	21.396508375731	0.0217135413610584	87.8661999546528
layer.914	2016-07-02	18.3197989190676	20.856131095434	0.00751503393918652	85.425802416454
layer.915	2016-07-03	18.0970972278425	20.6744515979748	0.00658533901887475	85.1874036098522
layer.916	2016-07-04	17.1533223210572	20.536049972797	0.0109394102290013	80.9542070318429
layer.917	2016-07-05	18.3167911680945	21.3941238828457	0.000485507347273885	82.6351667523285
layer.918	2016-07-06	17.6314876157306	21.8217833553983	0.00011879435092871	77.1067566041576
layer.919	2016-07-07	15.8616732550615	22.2768442885642	0.000160114125164809	67.0285810581718
layer.920	2016-07-08	12.4576617677656	18.5895426267612	0.000867715258957587	67.5068861185925
layer.921	2016-07-09	13.7490850999155	18.1943769216617	0.000149784181605765	75.2873971666258
layer.922	2016-07-10	15.9197417616796	20.2297975617233	0	76.2765314585906
layer.923	2016-07-11	17.5841506181628	21.8980736560146	0	76.5197710324022
layer.924	2016-07-12	17.5002325357367	23.0064721680238	0	71.1574809831262
layer.925	2016-07-13	17.5605461789838	23.097251294053	0	71.0375512442041
layer.926	2016-07-14	17.8915452079877	21.6108702446003	0.00129124294487736	79.3967708218861
layer.927	2016-07-15	16.7536880010832	22.6676855743634	0	69.2815939705531
layer.928	2016-07-16	17.001061791569	24.0854956137265	0	64.6053765203585
layer.929	2016-07-17	14.7697681380758	19.2692914954435	0.0643865382033668	75.2006609867052
layer.930	2016-07-18	11.9489980002425	17.4590909234914	0.0374667052885625	70.0938495555361
layer.931	2016-07-19	11.7280472715514	17.0739010205473	0.00127574802953886	70.7828383963126
layer.932	2016-07-20	15.3313024328476	19.1520539285861	0.00820197518586132	78.5372471873156
layer.933	2016-07-21	15.0443886138481	17.6393356837061	0.0894469812775475	84.7705760136469
layer.934	2016-07-22	15.6938492920387	18.3110015256588	0.080552899873232	84.7224094587579
layer.935	2016-07-23	15.8213767131186	19.290556591598	0.0242753673636952	80.345396124837
layer.936	2016-07-24	17.1915323501547	21.0259622228788	0.00786108704841351	78.7398659391124
layer.937	2016-07-25	15.708040019754	20.4017504836845	8.78045202516554e-05	74.4562187731697
layer.938	2016-07-26	17.2520168190149	20.5371344455499	0.00308348815236714	81.45567901353
layer.939	2016-07-27	17.2197673836311	22.7981590974906	0.000123959322708219	70.7954464111585
layer.940	2016-07-28	15.3616788874023	19.0686505644477	0.0221628939058758	79.1006113110309
layer.941	2016-07-29	15.6662365518671	19.2157144999374	0.0265014702006638	79.9236176182209
layer.942	2016-07-30	16.8664634102906	19.6750055504251	0.156519304806259	83.8457092179711
layer.943	2016-07-31	16.6923188995838	19.5222565528023	0.103738458191451	83.7146254000693
layer.944	2016-08-01	15.122413212623	20.6152905781697	0.000816065541162522	70.77372207528
layer.945	2016-08-02	14.464197721762	21.2788733933927	0	65.1235634513323
layer.946	2016-08-03	17.3569830573385	20.0632804752376	0.117704541883245	84.4333493474653
layer.947	2016-08-04	16.5250196152297	20.2608835353542	0.0585191302618438	79.1240864667637
layer.948	2016-08-05	15.6968692448414	20.6808978117917	0.000129124294487728	73.1334117827208
layer.949	2016-08-06	16.9541091516307	21.809072795866	3.09898306770548e-05	73.9325748123736
layer.950	2016-08-07	15.5828248453654	24.2958833277871	0	58.2849944745167
layer.951	2016-08-08	17.5962121266293	21.508323578824	0.0773351224545974	78.4239890982906
layer.952	2016-08-09	18.6153638351867	22.6141894091245	0.00977729157861158	78.1586312425985
layer.953	2016-08-10	17.673968285155	22.0681338025501	0.0571297528531558	76.1602673245686
layer.954	2016-08-11	12.6972080846235	17.0978537230894	0.217605426042519	75.3254828588982
layer.955	2016-08-12	13.7207158463145	18.1395807362906	0.00303700340635163	75.4077368681614
layer.956	2016-08-13	14.8594454840287	19.2158559529051	0.00139970735224703	75.8884779615403
layer.957	2016-08-14	16.4258919523245	21.0243860326665	1.54949153385274e-05	75.0139269884827
layer.958	2016-08-15	17.9697711369494	23.3896211067187	3.09898306770548e-05	71.6159275177579
layer.959	2016-08-16	17.8134351964064	23.6089338294598	0.000232423730077937	69.9834006752823
layer.960	2016-08-17	17.6134350089768	22.9065929010683	0	72.1020705129247
layer.961	2016-08-18	19.1762636348241	25.0111032121012	0	70.0754686361599
layer.962	2016-08-19	19.0180242088782	22.4749323302846	0.056706225167236	80.8303255296732
layer.963	2016-08-20	18.6432572174369	24.0556827168054	0.000428692657699285	71.7696825355601
layer.964	2016-08-21	18.3288160710724	24.2606682746684	0.0273691854596214	69.5099642329314
layer.965	2016-08-22	13.0999111647183	18.4328868328857	0.0611274410104962	71.0992916138689
layer.966	2016-08-23	11.2142465338064	18.2620116478217	0.00325909719287053	63.4822764528043
layer.967	2016-08-24	14.1220462205898	20.1882103891994	0.00740140456003725	68.1221446173622
layer.968	2016-08-25	13.1773927820801	20.4206512945206	6.19796613541097e-05	63.1511828765245
layer.969	2016-08-26	14.3653568018502	20.9406728191702	0	66.0664690889931
layer.970	2016-08-27	15.0608427809367	21.563052405639	0.000511332206171457	66.5089182398727
layer.971	2016-08-28	16.1429620306588	23.064602601921	0.000330558193888585	65.0580817134092
layer.972	2016-08-29	16.1870106351747	24.1480986557474	0	61.1182866223495
layer.973	2016-08-30	17.5187061056085	24.7160390571923	1.54949153385274e-05	64.2807627541271
layer.974	2016-08-31	19.2076711439721	25.331204542305	0.000444187573037786	68.8870666483522
layer.975	2016-09-01	19.8213865626254	22.2446536346135	0.179394964817707	86.1692334208295
layer.976	2016-09-02	19.6366142584191	23.2240739834406	0.0559624692309867	80.2747456449046
layer.977	2016-09-03	18.0557940349653	23.0706042492677	0.0222093786518913	73.4054934690854
layer.978	2016-09-04	17.3797882766849	23.3987077759339	0.0123391175812484	68.964277799169
layer.979	2016-09-05	17.892082088486	23.9168836761468	4.64847460155823e-05	69.0393281414726
layer.980	2016-09-06	17.8517245373956	24.2972911216092	0	67.3096926697804
layer.981	2016-09-07	17.8050647413654	25.7955878996324	0	61.3788796538767
layer.982	2016-09-08	18.8839016989504	23.5310673386313	0.0482873211666354	75.1934280872866
layer.983	2016-09-09	17.8336170224089	22.1638233673174	0.0950406457147563	76.4827177167123
layer.984	2016-09-10	18.9469973593249	22.7328549773709	0.0754395778115174	79.2227987246083
layer.985	2016-09-11	18.1899287467226	23.4879174476063	0.00132223277555442	72.1840581514566
layer.986	2016-09-12	18.5806435293279	24.4455675111083	0	69.8372932787307
layer.987	2016-09-13	17.7505896735368	25.6293873983604	5.16497177950914e-06	61.7745998297001
layer.988	2016-09-14	16.5962233913108	27.2832891767843	0	52.0870514491901
layer.989	2016-09-15	17.7297245450818	24.9797545401015	0.000418362714140292	64.124256928333
layer.990	2016-09-16	15.6256837715046	20.5809781297024	0.103077341803673	73.2505416608486
layer.991	2016-09-17	17.8591066442466	22.0133982398793	0.0478947833113927	77.3109622187403
layer.992	2016-09-18	19.6158101391117	26.1512680191578	0	67.3043676242961
layer.993	2016-09-19	20.4377558791962	26.0938111708214	0	71.058184007787
layer.994	2016-09-20	19.1953900025745	20.9946741735796	0.954295680897534	89.465673048285
layer.995	2016-09-21	14.2090269622219	19.414846599277	0.0888478445511244	71.8719519157003
layer.996	2016-09-22	14.5312772794701	21.1129019112113	0.0474764205972524	66.0757139329999
layer.997	2016-09-23	14.3611227670118	21.8263974164898	0.0022157728934096	62.5598849393544
layer.998	2016-09-24	17.1786167136227	23.6307916809078	0.000366712996345175	67.1467396228846
layer.999	2016-09-25	18.7924428858896	21.5280461640442	0.257995505358285	84.4373308176136
layer.1000	2016-09-26	15.4996754781981	18.76074786875	0.171730146696915	81.3523247762577
layer.1001	2016-09-27	16.3138974602056	21.1227160528322	0.0394655493672329	74.0326713707585
layer.1002	2016-09-28	15.824872537272	21.4840542910683	0.0220182746960495	70.1864114024962
layer.1003	2016-09-29	17.5901234137059	23.7507774768533	0.00264446555110894	68.4187579947244
layer.1004	2016-09-30	16.940473607158	20.408546961993	0.358975868619477	80.5010841486369
layer.1005	2016-10-01	16.3523881313816	19.0376723645065	0.416627283622363	84.4336881951649
layer.1006	2016-10-02	16.3067044817119	18.9225565921656	0.0865442671374631	84.7952911780141
layer.1007	2016-10-03	15.9538153705746	20.6553756548929	0.0630901302867099	74.4615038311792
layer.1008	2016-10-04	17.6763964492267	18.8532446379592	1.79719841542638	92.8829294702349
layer.1009	2016-10-05	17.5267959185708	22.3255243170433	0.0772731427932432	74.2834063182588
layer.1010	2016-10-06	16.4513876750769	19.2502357599284	0.503682882965998	83.8492713865031
layer.1011	2016-10-07	18.3715712816607	22.9661513363543	0.0853201688257193	75.3495342860209
layer.1012	2016-10-08	16.840504018017	22.7760856986631	0.0100097153086896	69.2077657524102
layer.1013	2016-10-09	19.1503225452948	24.9459607525161	6.71446331336188e-05	70.2345989732805
layer.1014	2016-10-10	17.8583928372205	20.6961477888882	0.128132619906074	83.8063831281846
layer.1015	2016-10-11	16.5917941272002	21.8087023238076	0.0258196939257685	72.2537631166079
layer.1016	2016-10-12	18.2011361271237	23.0073545651085	0.0201847097143235	74.3626094664217
layer.1017	2016-10-13	18.5145096134065	25.4386818543864	0.0116625062781326	65.5485303288127
layer.1018	2016-10-14	19.9041759758223	25.3618392136103	0.00432308137944954	71.8020883152125
layer.1019	2016-10-15	21.4463774088901	26.8113751328871	0.0167964882269652	72.4702161721111
layer.1020	2016-10-16	21.5048851813705	26.5617847391879	0.0520215957632208	73.8069722833114
layer.1021	2016-10-17	20.9327535976729	27.2187192649259	1.03299435590183e-05	68.5619016930509
layer.1022	2016-10-18	20.444106931454	27.6129150068178	0	65.0110734739746
layer.1023	2016-10-19	21.4801154674736	27.7020236406562	0.00514947686417111	68.9251980084623
layer.1024	2016-10-20	21.8224743997475	27.8925338448175	0.00555234466297282	69.6044536338026
layer.1025	2016-10-21	22.2872115810497	27.3114517890814	0.0228085153783145	74.0794923796253
layer.1026	2016-10-22	20.1799739281419	23.4885775614559	0.0797678241627463	81.7080625529045
layer.1027	2016-10-23	19.0732069828181	23.7650709624535	0.00566597404212197	75.0220248422005
layer.1028	2016-10-24	19.972548927458	25.2165670157123	0.0221680588776553	72.7327177167402
layer.1029	2016-10-25	20.5762771486609	24.2767332902935	0.141995404162278	79.8565336902805
layer.1030	2016-10-26	21.1853985785053	24.0699290514164	0.144830973669229	83.9396336134819
layer.1031	2016-10-27	20.6111316746442	27.2607779473423	0.000955519779209269	67.0524663717494
layer.1032	2016-10-28	21.022845805829	25.2989869449319	0.209506750292248	77.2205679979798
layer.1033	2016-10-29	15.0736608028325	20.97119298093	0.106842606230936	69.0238444779676
layer.1034	2016-10-30	16.2379105669582	20.6899710092956	0.0580181279992314	75.6618274936021
layer.1035	2016-10-31	16.3508812054376	22.3521040032725	0.0169824272110277	68.8372292161214
layer.1036	2016-11-01	17.5462151302293	25.1487504214509	0.00579509833660977	62.7515757344525
layer.1037	2016-11-02	19.2023755499666	27.0308697237297	0.00723096049131339	62.2829096745406
layer.1038	2016-11-03	19.4876177183237	28.1095967917856	0	59.5213126686698
layer.1039	2016-11-04	20.9400807962911	23.5317611317589	0.710245599343926	85.4052832001497
layer.1040	2016-11-05	19.8774722719488	21.8502221377753	0.349854528456863	88.5735348181216
layer.1041	2016-11-06	18.9139548050232	23.7381342758771	0.108361107934112	74.400866087818
layer.1042	2016-11-07	19.2558805723495	25.0557013120818	0.0762969631269161	70.2368454526144
layer.1043	2016-11-08	20.0979776338629	25.5431212955886	0.127641947587021	71.89018622692
layer.1044	2016-11-09	19.2748239126573	25.7464228895495	0.0329835097839484	67.4909147579711
layer.1045	2016-11-10	20.5860752177541	25.3924806207711	0.0275344645565657	74.7560320947812
layer.1046	2016-11-11	21.6817323973128	27.7070418530841	0.00218478306273255	69.760089263124
layer.1047	2016-11-12	21.7638690126311	26.2737730251006	0.232201636291414	76.270118948143
layer.1048	2016-11-13	21.0946535724706	22.6236869655319	1.02661045078245	91.0884045264042
layer.1049	2016-11-14	20.4331862940463	21.2711069518767	2.21288567418488	94.97641337245
layer.1050	2016-11-15	21.4792552384935	24.0199355310938	0.830868350282593	85.722028930557
layer.1051	2016-11-16	21.9752169015011	26.2066300164	0.094854706730694	77.5674786334318
layer.1052	2016-11-17	22.4802201201725	26.7078517680476	0.013144853178852	77.6590929980309
layer.1053	2016-11-18	22.4067712074623	25.0601267692163	0.364238974862797	85.239227640394
layer.1054	2016-11-19	13.6567416542155	20.94150132941	0.0221732238494348	63.0969001803747
layer.1055	2016-11-20	12.9286096802863	21.4808614955101	8.78045202516554e-05	58.2134278087292
layer.1056	2016-11-21	16.0470312470841	23.3020751913813	0	63.7397546151386
layer.1057	2016-11-22	20.0670459960657	26.4030475659296	0.00773196275392588	68.191875786154
layer.1058	2016-11-23	19.5633178685777	21.8847972846112	0.857194211442754	86.6807467333148
layer.1059	2016-11-24	21.7168797672043	24.9709642485331	0.0765138919416555	82.164841193951
layer.1060	2016-11-25	19.4330816413475	24.8400528947914	0.0541185743057017	71.9348559659515
layer.1061	2016-11-26	19.5845551528325	24.8943438909919	0.0109394102290013	72.3802647411792
layer.1062	2016-11-27	20.0892472248515	24.7246407448038	0.0438764352669342	75.4409793382135
layer.1063	2016-11-28	20.8253652961923	26.2096948307017	0.0119930644720212	72.2788117712017
layer.1064	2016-11-29	22.9184061204701	28.4871617061814	0.0606729234938995	71.8691983012614
layer.1065	2016-11-30	20.3123454755356	22.1724183190732	1.38570511375285	89.2187450931832
layer.1066	2016-12-01	16.9323349868776	22.7619740811643	0.0153606260722616	69.6714718167284
layer.1067	2016-12-02	17.9593690772957	23.3390685103805	0.0277927131455411	71.78780402944
layer.1068	2016-12-03	20.1918707119101	24.6087975000572	0.0084343989159391	76.4488067533872
layer.1069	2016-12-04	21.4076304992944	23.5556734191673	0.656555717695923	87.7644216456351
layer.1070	2016-12-05	21.5571273143995	24.0598522114269	0.240171187747197	85.9253326182366
layer.1071	2016-12-06	20.3803401704567	25.9961075852273	0.0523728138442275	71.2172867149913
layer.1072	2016-12-07	20.2509824749509	25.4636516711253	0.00174059548969468	72.916882568378
layer.1073	2016-12-08	21.8353229262171	27.0681324769532	0.017566069022112	73.1029380407522
layer.1074	2016-12-09	22.9812333405955	27.6795797697703	0.0334948419901198	75.619377838226
layer.1075	2016-12-10	23.0098222271275	25.6298252289749	0.528588376886793	85.4695668908935
layer.1076	2016-12-11	23.8446225945965	28.5640514979469	0.0145910452771146	75.6621381602291
layer.1077	2016-12-12	24.26365172257	28.1205290854375	0.0976128016609521	79.6175871608574
layer.1078	2016-12-13	23.8979628922812	26.7684744685197	0.252649759566492	84.3052342244095
layer.1079	2016-12-14	23.3095296643638	25.5405010477571	0.744835415351301	87.4948580619298
layer.1080	2016-12-15	18.8238503950376	21.3339996356887	1.4994016375352	85.6145836938006
layer.1081	2016-12-16	17.0810874903829	20.5923549898243	0.0907743790248814	80.305727810038
layer.1082	2016-12-17	19.8985265287611	23.3495899168403	0.269663176608197	80.9732403461221
layer.1083	2016-12-18	20.5613421093458	24.4023772049497	0.132166462865871	79.1846790690773
layer.1084	2016-12-19	20.7695846326066	26.0666454651544	0.0773454523981564	72.6428820393887
layer.1085	2016-12-20	21.0752953699597	27.3057465193814	0.00546970511450072	68.8129927438485
layer.1086	2016-12-21	20.9459437753687	27.0481337216531	0.00449352544817332	69.3078729063942
layer.1087	2016-12-22	22.3482939395557	27.9312111277187	0.00159597627986843	71.7089408391363
layer.1088	2016-12-23	22.3888345180888	27.8121346722803	0.00846538874661623	72.3872806772944
layer.1089	2016-12-24	22.454455957171	27.9722190166603	0.0326787764489573	72.0008250739629
layer.1090	2016-12-25	23.0693732560306	28.7609877083582	0.000454517516596804	71.3852744685823
layer.1091	2016-12-26	23.075956143049	28.3177751452068	0.0108671006240882	73.2758299784402
layer.1092	2016-12-27	22.9623998167532	29.1124175029949	0	69.4958684114209
layer.1093	2016-12-28	22.6035928183056	29.401224048044	0	66.8753886746651
layer.1094	2016-12-29	22.6314312923232	29.1808874752504	0.00332107685422466	67.846440581856
layer.1095	2016-12-30	22.8623997230384	29.4398407082447	0.00198334916333169	67.7820700778267
layer.1096	2016-12-31	21.8862045552563	28.4600027363699	0	67.6044045303608
layer.1097	2017-01-01	21.2298925497982	28.3519461407062	0	65.3527538995704
layer.1098	2017-01-02	22.2074482215702	29.371633434358	0	65.3956633179078
layer.1099	2017-01-03	23.1982123737824	29.080368302012	0.0417433019219968	70.6250064989752
layer.1100	2017-01-04	22.1536747589382	28.2147030826931	0.0245491108680091	69.7033711204923
layer.1101	2017-01-05	21.6480309442177	29.475062497219	0.0210059402272656	62.8251981742473
layer.1102	2017-01-06	22.8145502486315	29.1070961770646	0.00572278873169667	68.8974666531083
layer.1103	2017-01-07	23.248294782989	28.4794895666439	0.0313875335040799	73.3502972635552
layer.1104	2017-01-08	20.1932312159	28.0268131263632	0.00320744747507546	62.483155684169
layer.1105	2017-01-09	20.4992286962465	28.4477906301526	0.000113629379149201	62.1336392068448
layer.1106	2017-01-10	20.9467368942865	29.8716292602849	0	58.8224260984662
layer.1107	2017-01-11	22.3080340031013	29.2350168109163	0.0331901086551288	66.3184213537512
layer.1108	2017-01-12	23.1165699325591	27.285390763734	0.0685598354012105	78.0206426262119
layer.1109	2017-01-13	22.8243239140656	24.6826831002214	0.847923087098534	89.4188663092245
layer.1110	2017-01-14	22.21794789586	24.8170364761788	0.395110011188926	85.4964363952705
layer.1111	2017-01-15	22.2301009180478	26.2307309077655	0.433361792187974	78.6694547031274
layer.1112	2017-01-16	22.7025374537682	28.2702402121811	0.0106759966682464	71.8354208757041
layer.1113	2017-01-17	21.1817685342273	27.4931110789738	0.0129279243641125	68.508267696777
layer.1114	2017-01-18	20.9241696106155	28.4694733493548	5.68146895746005e-05	63.7005990030591
layer.1115	2017-01-19	20.9246698856253	27.6291955698224	0.0062186260225296	66.9002881107132
layer.1116	2017-01-20	21.5529237841348	26.8353951939853	0.0247402148238511	72.8414072188424
layer.1117	2017-01-21	21.6595738749302	26.5687967648759	0.0223798227206151	74.4779137963549
layer.1118	2017-01-22	21.7463105799723	26.5785772272187	0.0153761209876001	74.8306317776633
layer.1119	2017-01-23	21.8805429063656	26.8193908010606	0.011331948084244	74.3844377397062
layer.1120	2017-01-24	22.4083879498718	27.4101590171612	0.010014880280469	74.1971572746795
layer.1121	2017-01-25	21.6603181865301	27.9959763793897	0	68.503637400765
layer.1122	2017-01-26	21.2069653121568	28.7808988975355	0	63.6554749767574
layer.1123	2017-01-27	21.307843937596	28.2779662385635	0	65.9490902185067
layer.1124	2017-01-28	20.6768141228739	28.4143673146257	0.0102886237847832	62.9396064632174
layer.1125	2017-01-29	21.9090951874092	26.7500249600093	0.0406741527636382	74.8188941513376
layer.1126	2017-01-30	21.9396119630031	27.0340894627104	0.0925511293170328	73.7169283073996
layer.1127	2017-01-31	21.4845142270105	26.3148954235875	0.028174921057225	74.7963883566401
layer.1128	2017-02-01	21.4927260582679	26.8509213411617	0.0132016678684265	72.5073104220294
layer.1129	2017-02-02	22.1262206425502	27.1886167262137	0.0183821345632747	73.8871661980521
layer.1130	2017-02-03	22.4163923500276	26.7382978353958	0.0156292046047961	77.21991938567
layer.1131	2017-02-04	22.960307202993	27.0043573960566	0.0768806049380005	78.5715509576886
layer.1132	2017-02-05	22.5365620679155	25.8273878739578	0.287038141674467	82.084850849466
layer.1133	2017-02-06	22.6317607417198	26.9738911211415	0.203680662124961	77.1602694433175
layer.1134	2017-02-07	22.3764435602257	27.3674671643176	0.0761058591710741	74.2386014097348
layer.1135	2017-02-08	23.1289303858484	26.8486917729555	0.126412684303498	80.10680458231
layer.1136	2017-02-09	20.925023738681	25.6787679558227	0.0569024940948573	75.0453987141354
layer.1137	2017-02-10	21.7416616829306	25.8628858330121	0.0740037156568138	78.0405360591288
layer.1138	2017-02-11	21.6213821485771	26.7855902776196	0.0470012431935374	73.3616949695218
layer.1139	2017-02-12	20.8177025472627	27.0037579049075	0.0174007899251679	68.9428738964098
layer.1140	2017-02-13	21.2800847754703	27.252964354837	0.0179069571595599	69.899082874941
layer.1141	2017-02-14	21.0683769326299	26.8198959902313	0.0571607426838328	70.7741931493157
layer.1142	2017-02-15	22.1184663798992	26.7987521394777	0.0437989606902415	75.5631964524441
layer.1143	2017-02-16	20.9345960739283	26.0292277872518	0.00620313110719102	73.5465868859937
layer.1144	2017-02-17	21.6139146289195	26.735630436575	0.0106811616400258	73.5440991297136
layer.1145	2017-02-18	22.0583052595209	27.6581530130812	0.0183304848454797	71.5864079093005
layer.1146	2017-02-19	22.1911770819243	27.9013982307977	0.0087133073920327	71.1502223409046
layer.1147	2017-02-20	21.7660348373684	27.5752481022578	0.0114920622094088	70.6627628558103
layer.1148	2017-02-21	21.0877473369703	26.3295054944013	0.0559882940898843	72.9359394630605
layer.1149	2017-02-22	21.5122184809034	26.5982998124389	0.0185060938859829	73.6813991517221
layer.1150	2017-02-23	21.3879855537901	27.1335982576075	0.00368778985056979	70.8572483443455
layer.1151	2017-02-24	21.4616235948576	27.9760517185013	0.00320744747507546	67.7545908937188
layer.1152	2017-02-25	22.0823611663915	27.1038257758201	0.0128866045898764	74.057524169947
layer.1153	2017-02-26	22.2325351830342	25.0313377223476	0.0848243315348864	84.4853694261466
layer.1154	2017-02-27	22.4478364646641	26.5461104031881	0.301355443447268	78.2483826033116
layer.1155	2017-02-28	22.2830446562735	26.3900743080285	0.162262753425074	78.1843122320534
layer.1156	2017-03-01	21.8119137163102	27.6252416225805	0.000253083617195974	70.6541716442437
layer.1157	2017-03-02	21.8688596546137	28.1408376900956	0	68.7986197011081
layer.1158	2017-03-03	22.4149708368902	27.9364246799593	0.000320228250329593	71.9783608988166
layer.1159	2017-03-04	21.9330290759848	28.039085855281	0.00229324747010229	69.4792955655949
layer.1160	2017-03-05	22.1020183137254	29.2722122055837	0	65.3511773257337
layer.1161	2017-03-06	23.1786711438289	28.9118574022664	0.066080648947046	71.2330759339324
layer.1162	2017-03-07	23.2055456733154	26.6876846163572	0.165532180561504	81.2447391165187
layer.1163	2017-03-08	23.2036360869977	26.9703480610918	0.100298586986297	79.8959635794844
layer.1164	2017-03-09	22.5256963387406	26.2123487578112	0.0705070297620858	80.1832789150316
layer.1165	2017-03-10	21.9774437353859	27.8238820044607	0.00539739550958749	70.5479699254346
layer.1166	2017-03-11	22.0715808500232	28.9201020895306	0.00742206444715533	66.5721919746436
layer.1167	2017-03-12	21.3190391161676	27.1563385061401	0.00041836271414024	70.4644254553046
layer.1168	2017-03-13	20.6387261120716	28.2413433916227	0.0003098983067706	63.4272728652986
layer.1169	2017-03-14	22.6665542585555	26.3297614569144	0.115101396106372	80.3129972410097
layer.1170	2017-03-15	21.9180330275221	26.0224178372322	0.0491705313409316	78.1439123726069
layer.1171	2017-03-16	21.6520880525284	26.803729936772	0.0159391029115667	73.4211704813336
layer.1172	2017-03-17	21.875052083088	27.9684334658086	0	69.5197184101299
layer.1173	2017-03-18	22.6004264435489	26.200392614107	0.157237235883611	80.6048792251252
layer.1174	2017-03-19	21.1953003631492	22.5240906045119	1.10210167831176	92.2087308827765
layer.1175	2017-03-20	19.4065487630871	21.7527340995606	0.25951400706146	86.535281860568
layer.1176	2017-03-21	18.5881903608773	23.2591677911583	0.0165640644968873	75.0373615487719
layer.1177	2017-03-22	20.1202825781995	24.0105120690982	0.0623257144633425	78.8896546445362
layer.1178	2017-03-23	19.117035954403	24.1501732992746	0.0731463303414152	73.506489528074
layer.1179	2017-03-24	19.7071286311331	24.6215619464344	0.00368262487879028	74.13116203414
layer.1180	2017-03-25	20.0904918114611	25.8213996983223	0	70.6804649014805
layer.1181	2017-03-26	20.9690540404526	25.5779793483601	0.0120240543026983	75.7002007743401
layer.1182	2017-03-27	19.7791560307058	25.1643035120497	0.0237330453268465	72.090237006329
layer.1183	2017-03-28	19.6146265616496	23.2370539771972	0.176796984012614	80.102391277355
layer.1184	2017-03-29	18.712142645912	23.4592967971279	0.10121795196305	74.7134318337863
layer.1185	2017-03-30	18.1101104790104	23.7574392380496	0.00557816952187034	70.6664904537431
layer.1186	2017-03-31	18.7228558522181	23.5387394781688	0.0292285753002448	74.4062258707677
layer.1187	2017-04-01	17.3903245564632	23.37224259925	0.0342747527288257	69.1204904874352
layer.1188	2017-04-02	17.9468377983933	23.5906796607621	0.0288153775578841	70.650956229083
layer.1189	2017-04-03	19.2846036790062	24.4862049279914	0.00578993336483019	72.7969419011003
layer.1190	2017-04-04	20.0074095543561	25.2381958480696	0.00036154802456564	72.7960973859799
layer.1191	2017-04-05	20.7893943028092	26.3832374145864	0	71.3837352510584
layer.1192	2017-04-06	20.9005529696071	27.9817974033349	5.16497177950914e-06	65.4398153528317
layer.1193	2017-04-07	22.2143544570706	27.7842145507851	0.0609105121957568	71.7397869172226
layer.1194	2017-04-08	22.8968149831596	26.6680765406823	0.0729810512444708	79.8334699039609
layer.1195	2017-04-09	22.2910368545998	26.7679288642154	0.040844596832362	76.4999364066018
layer.1196	2017-04-10	21.9268000420221	26.4289604024536	0.0689730331435713	76.3301712247179
layer.1197	2017-04-11	21.5325406279454	25.2850908748126	0.0863428332380621	79.7377909192801
layer.1198	2017-04-12	22.3140556059624	27.0461803235268	0.0533128387080982	75.3643235292238
layer.1199	2017-04-13	19.4274199924568	22.8473241075734	0.0814102851886305	81.0651462467053
layer.1200	2017-04-14	20.0720548470779	23.3133846929472	0.0986303011015155	82.0270357648867
layer.1201	2017-04-15	20.5518429850755	24.5071736464992	0.0717517879609475	78.6433861741143
layer.1202	2017-04-16	19.9540997612453	24.9569806122908	0.00524761132798173	73.7820808930813
layer.1203	2017-04-17	21.0236999338944	26.2282386411905	0.00219511300629154	73.085391091074
layer.1204	2017-04-18	18.9264555793519	23.0858138112306	0.0241152532385304	77.4479183197451
layer.1205	2017-04-19	17.7291693618393	22.9035280867666	0.0679555337030079	72.6433687108859
layer.1206	2017-04-20	17.6864263530804	22.7966098507007	0.0245749357269068	72.9188621305137
layer.1207	2017-04-21	17.7899710782667	24.5691367822373	6.71446331336188e-05	65.9660447160488
layer.1208	2017-04-22	18.2395535873227	25.1606459424546	0.0399252318556093	65.5030194031375
layer.1209	2017-04-23	19.4410128305263	23.1079478327585	0.0705896693105579	79.8637581675759
layer.1210	2017-04-24	18.8777031695614	22.7010078520562	0.0539378002934188	79.0333528835777
layer.1211	2017-04-25	18.7885321995331	23.2702550094891	0.045374277082992	75.9324645272613
layer.1212	2017-04-26	20.5871489787505	25.1800249990388	0.00027374350431401	75.7119599154856
layer.1213	2017-04-27	20.7984419593878	26.2851364135113	0.0820610716328487	71.8383187451689
layer.1214	2017-04-28	18.9822972520852	20.5601576000181	0.360220626818339	90.6778639098702
layer.1215	2017-04-29	17.1356845765065	20.2789423642393	0.0393674149034223	82.1573255636815
layer.1216	2017-04-30	17.2987437251074	20.9189766282568	0.0420377053134288	79.7983745723759
layer.1217	2017-05-01	17.038320077965	22.9194112342903	0.0178811323006622	69.4749120610868
layer.1218	2017-05-02	16.3892071519153	21.0945332329683	0.00406483279047395	74.5172934109167
layer.1219	2017-05-03	16.9374719570995	22.5357166912913	1.03299435590183e-05	70.6576422592344
layer.1220	2017-05-04	19.2492427770983	22.8107955626111	0.0153967808747181	80.3490289456137
layer.1221	2017-05-05	19.67054144536	23.6524946076768	0.00201433899400877	78.3916492512936
layer.1222	2017-05-06	19.3831578559245	23.0927113273732	0.118680721549572	79.6502934741731
layer.1223	2017-05-07	18.8954141250891	23.2023373773935	0.0204584532186375	76.7553649214538
layer.1224	2017-05-08	18.6529881764678	22.7234382512309	0.0127626452671682	77.8252371707848
layer.1225	2017-05-09	19.2993129844754	23.6909293997762	0	76.4265225519177
layer.1226	2017-05-10	20.4161403382267	24.0029342315391	0.012680005718696	80.3815475466624
layer.1227	2017-05-11	18.3856948993137	22.3004601983259	0.237836620502859	78.5254922541112
layer.1228	2017-05-12	15.9737287563281	21.3205279244726	0.0692416116761057	71.5703982470712
layer.1229	2017-05-13	15.4078750139112	21.5022208936431	0	68.2613504384157
layer.1230	2017-05-14	17.6431098583349	24.545581495176	0	65.450689831686
layer.1231	2017-05-15	18.9321477328163	23.7997202037011	0.0430087200079764	74.209883692937
layer.1232	2017-05-16	16.819492467608	21.7216548617852	0.0227155458862832	73.6967484039022
layer.1233	2017-05-17	16.61710682251	20.6907658402574	0.031408193391198	77.5057343810586
layer.1234	2017-05-18	16.4444814395766	20.0518429924152	0.0244613063477575	79.7440078604008
layer.1235	2017-05-19	16.4822094964086	18.7349630134825	0.412800039533747	86.758449282903
layer.1236	2017-05-20	18.7151442959704	20.622794321317	0.198861743454679	88.8338270312039
layer.1237	2017-05-21	19.8348634833146	21.2939010872542	0.474986299759042	91.3982509929882
layer.1238	2017-05-22	19.76053603888	21.9208947348146	0.0829907665531606	87.5552713130632
layer.1239	2017-05-23	18.0242095992896	21.2541123881777	0.0107069864989234	81.8303683300788
layer.1240	2017-05-24	18.4815707746556	21.5755406819363	0.0763331179293725	82.5708218809566
layer.1241	2017-05-25	19.7674788798688	22.5070960408128	0.0368985583928166	84.5220295612636
layer.1242	2017-05-26	18.6430558872501	22.7610108538124	0.00681259777717313	77.5998971185286
layer.1243	2017-05-27	19.0480834158657	22.4168018963874	1.54949153385274e-05	81.2686078726675
layer.1244	2017-05-28	19.1223498511528	22.1676089181692	0.00281490961983269	82.893118252184
layer.1245	2017-05-29	19.101258988852	22.7605932307646	0.000433857629478768	79.8543059146003
layer.1246	2017-05-30	17.2826495119892	21.3627617391349	0.000284073447873029	77.5751982674416
layer.1247	2017-05-31	18.7314703438491	21.3621218328521	0.000309898306770548	84.9752029215862
layer.1248	2017-06-01	18.0601744917579	22.0413250972302	6.19796613541097e-05	78.1614622286989
layer.1249	2017-06-02	18.6257963994141	23.8114473283147	0.00670929834158294	72.7514060002096
layer.1250	2017-06-03	16.299566411451	20.3694789994665	0.00928661925955821	77.4756470249035
layer.1251	2017-06-04	18.8061699440836	22.7969533793367	0.000692106218454225	78.2246069389643
layer.1252	2017-06-05	19.2478395667052	23.437230134156	0	77.3557455342078
layer.1253	2017-06-06	19.4855495082224	23.375421923097	0	78.8015005617317
layer.1254	2017-06-07	19.9599871439818	24.2060809008211	0	77.199344963957
layer.1255	2017-06-08	19.9324232111282	25.068809287095	0	73.1934904289346
layer.1256	2017-06-09	19.4027783977699	25.1960967505196	0	70.2915271677958
layer.1257	2017-06-10	15.5870222747154	20.0155771458217	0.0637770715333846	75.6664639431797
layer.1258	2017-06-11	15.0483542084375	19.4466735170248	0.0115282170118654	75.7212861644395
layer.1259	2017-06-12	18.6584301924274	21.2373939945586	0.00018077401228282	85.2372486899625
layer.1260	2017-06-13	19.2225939814577	22.17271469672	0.00193169944553652	83.3865046662214
layer.1261	2017-06-14	19.3940052823552	21.617370345262	0.0993947169248829	87.1862085381006
layer.1262	2017-06-15	17.9161868026747	20.6561839575659	0.0283195402670512	84.3189726820461
layer.1263	2017-06-16	17.989434385198	20.3576508370189	0.0192291899351143	86.2822906976847
layer.1264	2017-06-17	18.3438548259383	20.4949949328662	0.000278908476093519	87.4791297187835
layer.1265	2017-06-18	17.4823873600844	21.7111065119031	0.000232423730077911	76.9031705512092
layer.1266	2017-06-19	16.9683852921525	22.0458852714768	0	72.9379826272659
layer.1267	2017-06-20	17.5927895134529	21.6891341509098	0.00143586215470367	77.5447224141814
layer.1268	2017-06-21	17.9334340886812	19.9382293158749	0.331214145304613	88.2382348126552
layer.1269	2017-06-22	18.1435556936858	19.9591374116822	0.139846775902002	89.2954333253669
layer.1270	2017-06-23	18.1715466905721	20.4018380498074	0.0826137236132563	87.0373742305811
layer.1271	2017-06-24	18.0518894495235	19.7819709374803	0.125854867351311	89.7628793575565
layer.1272	2017-06-25	16.4691718415816	20.3151475881323	0.0270747820681894	78.5797204271341
layer.1273	2017-06-26	16.5295830994648	19.1594162187656	0.0838533168403386	84.7453212746053
layer.1274	2017-06-27	16.0288200165468	19.1319069844625	0.0330144996146253	82.2255650339895
layer.1275	2017-06-28	17.8677333377072	21.0763666303935	0.00498419776722674	81.917716806426
layer.1276	2017-06-29	16.7235006748858	19.6801248006872	0.000366712996345175	83.0622256044043
layer.1277	2017-06-30	16.0472996873333	20.1697810882559	6.71446331336188e-05	77.1860914159796
layer.1278	2017-07-01	14.1768751414741	20.3974799512291	0	67.4863835823256
layer.1279	2017-07-02	15.0723186015869	17.7529763036688	0.157479989557248	84.3170495906645
layer.1280	2017-07-03	12.478587905368	17.0797410073595	0.0806407043934836	74.3388697262491
layer.1281	2017-07-04	12.5128811471942	16.8167327892891	0.0167190136502726	75.7585293409426
layer.1282	2017-07-05	14.9637711263033	18.140483340942	0.0414437335587851	81.7145616272151
layer.1283	2017-07-06	15.6900850276362	18.3665319192912	0.0464124364106733	84.4076066150151
layer.1284	2017-07-07	16.5740648689282	19.5709163737146	0.0631676048634026	82.8373058052814
layer.1285	2017-07-08	16.611353659898	19.3328038779714	0.0705276896492038	84.2721404712593
layer.1286	2017-07-09	16.9529743814867	19.6623151984596	0.11480182774316	84.3732144164801
layer.1287	2017-07-10	17.1531392936146	19.7852512991614	0.0455395561799362	84.8001786644035
layer.1288	2017-07-11	17.1591975019642	19.5715697517085	0.0109497401725603	85.9651918470511
layer.1289	2017-07-12	17.4999946000613	20.5736764622234	0.000785075710485415	82.5554007265495
layer.1290	2017-07-13	17.3104208759444	19.9170383141321	0.0599704873318861	84.951033825128
layer.1291	2017-07-14	16.2324807528281	19.2557187463934	0.0338099052686699	82.6604985661075
layer.1292	2017-07-15	15.6298812008545	19.2040479980243	0.0246317504164813	79.7958018851795
layer.1293	2017-07-16	16.0115971341993	20.2451485766539	0.00873396727915078	76.652480926061
layer.1294	2017-07-17	17.2677815827364	21.4236201945532	3.09898306770548e-05	77.2139195062025
layer.1295	2017-07-18	16.3791223398288	20.1193362656075	0.0118639401775336	79.0821104705793
layer.1296	2017-07-19	14.2097285674185	17.1727631733061	0.158755737586787	82.7282126978271
layer.1297	2017-07-20	15.1695671827482	18.3908550938917	0.0114765672940703	81.5126138260109
layer.1298	2017-07-21	16.6599962532229	20.3198761587691	0.00136355254979054	79.5153724800277
layer.1299	2017-07-22	16.2480319845332	20.3505108300744	0.003749769511924	77.312210680305
layer.1300	2017-07-23	16.9171498100577	20.1071376311014	0.0148183040354131	81.8932183563334
layer.1301	2017-07-24	17.1611802992589	20.0137652006632	0.0167293435938316	83.6505676566755
layer.1302	2017-07-25	17.8506385745695	21.1536942527734	0.00911617519083441	81.4421097129408
layer.1303	2017-07-26	16.6048622866009	20.3571389119926	0.0116005266167785	79.0552419489417
layer.1304	2017-07-27	14.0295685547653	19.5895679578931	0.00231907232899981	70.2741262581421
layer.1305	2017-07-28	14.39363454173	19.6948426451907	0.00969465203013954	71.481131349182
layer.1306	2017-07-29	17.2352148997854	20.0399676789783	0.0951646050374645	83.9070026890512
layer.1307	2017-07-30	14.8760948803894	19.5351355087248	0.0186662080111478	74.4759427066386
layer.1308	2017-07-31	15.4665597129194	19.4702759550753	0.0105675322608767	77.6679591142983
layer.1309	2017-08-01	15.1955570795955	20.2954654180458	3.6154802456564e-05	72.5241530291355
layer.1310	2017-08-02	15.1133472533002	20.3529694173713	1.54949153385274e-05	71.8863105815743
layer.1311	2017-08-03	15.6876324599055	22.103241081979	0	66.99115328985
layer.1312	2017-08-04	15.6368484455024	21.5114624875373	0.0213881481389493	69.2310273644951
layer.1313	2017-08-05	15.5326387206081	20.3908451334552	0.0930366366643066	73.674327586517
layer.1314	2017-08-06	13.2960250694503	18.8262271211154	0.0138421243690857	70.2643408674022
layer.1315	2017-08-07	13.7883810918389	18.006931531802	0.00777328252816193	76.3737698613248
layer.1316	2017-08-08	14.0950679755525	19.7462506951911	0	69.8900585982816
layer.1317	2017-08-09	14.5350232411284	22.443839620798	0	60.9312854663739
layer.1318	2017-08-10	17.4886774031947	21.3998358884014	0.0135373910340946	78.412946680842
layer.1319	2017-08-11	15.4487145372672	19.7311623786291	0.0936461033342888	76.3324478530755
layer.1320	2017-08-12	14.2669185423122	19.4556591484059	0.00588806782864089	71.9588847839314
layer.1321	2017-08-13	15.0303077025985	19.6840450686511	0.00230874238544082	74.5264604581115
layer.1322	2017-08-14	16.2297597448483	21.3798640765236	0.000185938984062329	72.4848017606629
layer.1323	2017-08-15	16.9698983190112	20.4415863337503	0.0316044623188193	80.4870562652155
layer.1324	2017-08-16	15.7636803623004	20.8582192106725	0.0334070374698682	72.6494034795869
layer.1325	2017-08-17	17.0688185508148	20.6943829947189	0.0331023041348771	79.7405621121585
layer.1326	2017-08-18	17.6493510941271	20.4263430925093	0.0198128317461989	84.0974371673809
layer.1327	2017-08-19	17.8986405718454	22.0063390632022	0.00702952659191251	77.5368811162566
layer.1328	2017-08-20	17.3983472593632	23.0808158063695	1.03299435590183e-05	70.3839761755253
layer.1329	2017-08-21	16.2938681570718	19.5782786638941	0.35178106293062	81.3364341722553
layer.1330	2017-08-22	13.4451497287554	18.0661329667408	0.0552651980407529	74.4106501924467
layer.1331	2017-08-23	13.1362482129865	18.3974629682432	0.0188934667694462	71.426524067101
layer.1332	2017-08-24	14.4295384250508	19.2336924985552	0.0341094736318815	73.7307931797602
layer.1333	2017-08-25	13.2715909058649	19.5092496156232	0.0242856973072542	67.2297789499031
layer.1334	2017-08-26	14.9167513763027	19.5354857732164	0.0258506837564456	74.6695250341914
layer.1335	2017-08-27	15.092366207465	20.49348610121	0.00200917402222921	71.16959174975
layer.1336	2017-08-28	14.8767781828417	21.1677385117162	0	67.3372585795134
layer.1337	2017-08-29	15.7639060961463	21.1745619334471	0.000878045202516632	71.2521645566244
layer.1338	2017-08-30	16.4740098669807	22.8486241277058	0.000253083617195948	67.318766419018
layer.1339	2017-08-31	16.4583366169805	23.7605848826186	0.0475022454561499	63.6484171910866
layer.1340	2017-09-01	15.9251654748949	19.7354127035177	0.115922626619314	78.674836713941
layer.1341	2017-09-02	13.2541849960749	20.4738645538239	0.0176487085705844	63.2602771582518
layer.1342	2017-09-03	13.5770454047984	20.1115630882359	0.0361083177105517	66.066773971269
layer.1343	2017-09-04	14.7127611906247	20.595918257441	0.0308090566647748	69.0140892766474
layer.1344	2017-09-05	14.5996136256174	22.4166132924304	0	61.2871923536951
layer.1345	2017-09-06	15.3552790278264	23.1798665630852	0.000149784181605765	61.4319326982148
layer.1346	2017-09-07	16.9444514035769	22.3318088703256	0.000578476839305024	71.5704447848828
layer.1347	2017-09-08	15.6635887548643	21.5344182834494	0.011037544692812	69.252267723109
layer.1348	2017-09-09	16.8384114042567	23.3509101445394	0.00638390511947387	66.8336977157885
layer.1349	2017-09-10	17.1489174606056	23.5723783410752	0.0263310261319399	67.2569749915048
layer.1350	2017-09-11	16.5250318170592	23.8844842106723	0.000433857629478768	63.4443721172914
layer.1351	2017-09-12	15.7752293939276	23.849262421698	0.00180774012282835	60.6107017275254
layer.1352	2017-09-13	16.185052241539	23.0820956189349	0.00042352768591975	65.16391246286
layer.1353	2017-09-14	16.62809456998	23.921194623736	3.6154802456564e-05	63.7205265069368
layer.1354	2017-09-15	16.8934172516689	25.3015735134854	0	59.6685008924962
layer.1355	2017-09-16	16.5339330516837	23.7022927881869	0.00627027574032461	64.1799280799778
layer.1356	2017-09-17	17.0824601962022	23.9803691152523	0.00115695367861013	65.3505380165522
layer.1357	2017-09-18	16.4272524563145	23.6054715996773	0.00110013898903558	64.1187378195733
layer.1358	2017-09-19	17.3329881596154	24.0297968237039	0.0104952226559634	66.1974259712241
layer.1359	2017-09-20	16.9897750992762	24.0998227786048	0.00932277406201483	64.5037009944763
layer.1360	2017-09-21	16.5258188350624	23.6021710304294	0.00744788930605278	64.5347993012044
layer.1361	2017-09-22	16.3397165314398	23.8155157851019	0.00163729605410453	62.9613125284942
layer.1362	2017-09-23	16.119253875929	24.2285719226963	0	60.5617584300738
layer.1363	2017-09-24	16.7224147120598	23.7792970894976	0.00309898306770579	64.6527015414788
layer.1364	2017-09-25	16.2809464196251	22.3347457033707	0.0624600037296097	68.6037308398792
layer.1365	2017-09-26	15.7511856888865	23.3929890345227	0.00607400681270327	62.2040350841147
layer.1366	2017-09-27	17.0322496677859	24.1770291555838	0.00368778985056984	64.378521936684
layer.1367	2017-09-28	16.5474282751171	26.0505467702512	0	55.8354282284191
layer.1368	2017-09-29	18.1922348924992	23.4107649574722	0.00993740570377644	72.5312617563798
layer.1369	2017-09-30	18.762658220066	23.499900534733	0.215761531117234	74.7664296614883
layer.1370	2017-10-01	19.0375715397465	24.4186510320987	0.0582402217857504	71.9755365032959
layer.1371	2017-10-02	19.4338442556916	27.9899545244762	0	59.7378217534569
layer.1372	2017-10-03	20.0988988719906	25.2650786478012	0.205462577388892	73.0923996200517
layer.1373	2017-10-04	16.2887128841056	21.0603285581909	0.0743859235684974	74.1976960170243
layer.1374	2017-10-05	17.6124222571278	23.5782048561761	0.00837758422636455	69.2307784289106
layer.1375	2017-10-06	18.7692472079991	25.7291925709043	0.00218994803451206	65.4626765532492
layer.1376	2017-10-07	18.8423056621651	25.7417145264795	0.00177158532037176	65.7133484360231
layer.1377	2017-10-08	18.2150889191636	24.9415352953816	0.0064613796961665	66.2622181299093
layer.1378	2017-10-09	17.8009405229924	25.7605681863264	0.000418362714140266	61.490459128591
layer.1379	2017-10-10	17.014691235127	26.2635682038545	0	56.7960284364075
layer.1380	2017-10-11	18.432525520957	26.8918214564136	0	59.8453760299737
layer.1381	2017-10-12	19.2591567635718	27.3432921785404	0	61.3684620045609
layer.1382	2017-10-13	18.8064017788442	26.4073248342406	0.000247918645416439	63.0350138605018
layer.1383	2017-10-14	17.4658599820189	27.8327935414301	0	53.2951939907657
layer.1384	2017-10-15	19.8827983705281	23.7365580856648	0.378039779457647	79.0293598197297
layer.1385	2017-10-16	17.4553664086438	21.2066380778524	0.0967812412044511	79.1804825336799
layer.1386	2017-10-17	17.7031184558444	23.226438268759	0.17073330714347	71.1213299124582
layer.1387	2017-10-18	16.8335977825167	24.5723295777954	0.0179482769337959	62.0853793976629
layer.1388	2017-10-19	16.913708894137	25.9404963613275	3.09898306770548e-05	57.522290281083
layer.1389	2017-10-20	16.1587450971246	27.7804761509227	0	49.2042021684362
layer.1390	2017-10-21	19.5216242171564	26.4017879609308	0.0076183333747766	65.92907857827
layer.1391	2017-10-22	19.3391946642151	27.4876280925089	0.0122771379198943	61.1558271370626
layer.1392	2017-10-23	19.7841099734852	23.0752721972041	0.227692615927902	81.7448147244617
layer.1393	2017-10-24	18.3604554149809	20.9569533821747	0.185551611178883	85.1145655433652
layer.1394	2017-10-25	19.2686619887568	23.6509520967426	0.0238208498470984	76.464696422369
layer.1395	2017-10-26	18.4766900428532	24.8734088517622	0.00177675029215127	67.6323200742274
layer.1396	2017-10-27	18.5483513875408	27.1688267824373	0.00755118874164306	59.3083282804624
layer.1397	2017-10-28	20.1359375254555	25.3256272538616	0.163171788458268	72.9966334973105
layer.1398	2017-10-29	20.9429665289692	27.8846057427669	0.00194719436087513	65.983743709121
layer.1399	2017-10-30	19.1998802758326	23.9062477601418	0.0721649857033083	74.9772694193468
layer.1400	2017-10-31	21.8097295888286	27.3332288102621	0.0348893843705874	71.8626424434201
layer.1401	2017-11-01	17.2197490808868	22.9436468427679	0.108154509062931	70.1741330901563
layer.1402	2017-11-02	14.729691229064	21.6495071123679	0.0245594408115682	64.7625267434175
layer.1403	2017-11-03	16.0917692549672	23.687803962774	0.000521662149730423	62.4523846302932
layer.1404	2017-11-04	18.9984158688623	26.9437683748625	0.00846538874661618	61.8115377622289
layer.1405	2017-11-05	19.4740919903165	27.2194332656204	0.0196682125363726	62.647746036551
layer.1406	2017-11-06	19.611283260365	22.4541656874451	0.386489673288925	83.9763483966929
layer.1407	2017-11-07	15.6755892541833	21.6158210984722	0.0524141336184636	68.9612027963722
layer.1408	2017-11-08	15.8966620011694	21.8242149992728	0.0187850023620765	69.0579077194516
layer.1409	2017-11-09	17.7130995523801	23.1307689115584	0.100660135010863	71.5787659784604
layer.1410	2017-11-10	19.9511225148458	24.5949620526383	0.00622379099430893	75.3807523866458
layer.1411	2017-11-11	20.6307278128305	23.7134608367849	1.09973612123675	82.8825157865926
layer.1412	2017-11-12	19.2946274819452	22.7748058860976	0.331389754345116	80.7523425669192
layer.1413	2017-11-13	17.9031003405298	25.2223329081128	0.0159700927422437	63.8977901177231
layer.1414	2017-11-14	16.7321944784087	23.7903438926948	0.00189554464308001	64.6498681331353
layer.1415	2017-11-15	17.9267657888562	23.9815546258394	0.0223643278052765	68.9217571789285
layer.1416	2017-11-16	19.0154252191934	27.1750641847304	0	61.0424930276677
layer.1417	2017-11-17	18.967215790816	28.3196813923439	0	56.9227722146249
layer.1418	2017-11-18	20.288435990619	27.7175902029663	0	63.9964800453345
layer.1419	2017-11-19	20.8230469485862	26.6709460151714	0.191041976180502	70.3287565486176
layer.1420	2017-11-20	22.1900301099507	23.2023575849604	1.33278997787178	94.0439048879055
layer.1421	2017-11-21	22.0574938378587	24.5237034361612	0.388411042790902	86.1622968914135
layer.1422	2017-11-22	22.0053859249542	24.7645439534256	0.339028747607011	84.6612745082031
layer.1423	2017-11-23	18.0664462321239	20.0211409625539	0.809428552425849	88.5234943343422
layer.1424	2017-11-24	17.4120865193868	22.3889087183147	0.0417226420348787	73.463780323516
layer.1425	2017-11-25	21.0174647990169	26.1720885488421	0.0123442825530278	73.3002095048098
layer.1426	2017-11-26	19.6903328128183	26.4189913361537	0.00226742261120469	66.5558055355495
layer.1427	2017-11-27	20.1350162873278	27.2247680632619	0.00239654690569245	65.2478983800029
layer.1428	2017-11-28	22.6996212165163	25.5774068006334	0.565073737537249	84.1395844577727
layer.1429	2017-11-29	18.9116669619908	24.4193987120712	0.0913321959770685	71.4091200073125
layer.1430	2017-11-30	18.4538177134446	23.7095338329655	0.044878439792159	72.4150868760718
layer.1431	2017-12-01	20.1813405330466	21.6284440918816	1.88918139784767	91.4865589208165
layer.1432	2017-12-02	20.1931702067524	24.1162852097107	0.181083910589607	78.7443475897487
layer.1433	2017-12-03	20.7244988725826	24.7889816375715	0.0708634128148719	78.1566254751331
layer.1434	2017-12-04	21.5014076599613	24.5515831425228	0.681068673761476	83.1460150099093
layer.1435	2017-12-05	22.6992978680344	24.6130343532346	0.376857000920139	89.1138569588941
layer.1436	2017-12-06	19.1257541615849	24.4873028724555	0.052904805937517	72.0754941860024
layer.1437	2017-12-07	18.6337641940814	23.9328948049271	0.0507768375643589	72.2580990486086
layer.1438	2017-12-08	21.2418076363106	23.2123333871158	0.998513004301916	88.6957911287952
layer.1439	2017-12-09	21.1876437151344	24.8377020811842	0.203851106193685	80.179842255429
layer.1440	2017-12-10	20.7566628951599	25.7649667000384	0.0545834217658576	73.8934730220066
layer.1441	2017-12-11	21.8080518372716	26.6302142963097	0.000495837290832877	74.8852111045347
layer.1442	2017-12-12	19.9447531598438	24.1219433284215	0.170268459683314	77.5168545770352
layer.1443	2017-12-13	18.2910636105815	23.5368399668873	0.0883003575424963	72.4296404483464
layer.1444	2017-12-14	18.0904838362504	24.4419032056575	0.00133772769089297	67.7384411483414
layer.1445	2017-12-15	20.9457485460966	27.0163876341725	0.0223643278052766	69.4363771921524
layer.1446	2017-12-16	21.4195211821478	26.7487451474439	0.0311499448022223	72.6182293577427
layer.1447	2017-12-17	22.1261962388911	28.5410081359119	0.0287069131505145	68.2789170360529
layer.1448	2017-12-18	20.9711771587866	28.506311743675	0.000501002262612413	63.7483335302734
layer.1449	2017-12-19	21.686417899843	26.9398683144655	0.0519337912429691	72.9888213274442
layer.1450	2017-12-20	21.2612207470543	26.929205455038	0.0821075563788643	71.1579010595921
layer.1451	2017-12-21	20.9594328978873	26.5178063379232	0.000454517516596804	71.5638746081576
layer.1452	2017-12-22	21.7336206772862	26.4940355034826	0.101915223153284	75.1461770185694
layer.1453	2017-12-23	22.0584211769012	28.3696075541104	0.0122668079763353	68.6782002727681
layer.1454	2017-12-24	21.7418752149469	28.9371235966521	0	65.1818947313148
layer.1455	2017-12-25	22.6678659552275	29.5995545805662	0.000888375146075676	66.3732445278037
layer.1456	2017-12-26	22.6565731620198	27.2106699174743	0.0274414950645345	76.2098696716694
layer.1457	2017-12-27	22.834115882244	27.6610494309927	0.13217679280943	75.0298234086004
layer.1458	2017-12-28	23.2103470932259	27.3773621362058	0.0833161597752695	78.0424320287651
layer.1459	2017-12-29	22.7506492675096	26.9722812516512	0.049723183321339	77.7261200405258
layer.1460	2017-12-30	21.7952887236085	25.5951288367381	0.177055232601589	79.5497032706198
layer.1461	2017-12-31	21.8222791704754	26.7686832800435	0.241214512046658	74.34177871507
layer.1462	2018-01-01	21.8810797868638	28.4293748009203	0.00766481812079226	67.7036716959253
layer.1463	2018-01-02	23.0298210256876	28.2892757401293	0.00286139436584827	73.1928551374168
layer.1464	2018-01-03	22.9515157848341	30.4484205759988	0.0462936420597447	64.3102833828602
layer.1465	2018-01-04	21.9078261971405	23.7945066514605	1.90384991770148	89.1977018736142
layer.1466	2018-01-05	21.5505261246369	25.106132663019	0.167396735373906	80.6806289061169
layer.1467	2018-01-06	22.3636743456478	27.0924825949762	0.00251017628484165	75.3868985835511
layer.1468	2018-01-07	21.8273063242318	26.7660832397789	0.122895338521652	74.3759804436429
layer.1469	2018-01-08	22.041314211934	26.3642759810498	0.0597690534324853	77.1590515509127
layer.1470	2018-01-09	21.682244874152	26.4237535860686	0.0618557020314071	75.2217614206381
layer.1471	2018-01-10	22.0152328013654	26.6396714375833	0.111584050324526	75.7957035786855
layer.1472	2018-01-11	20.6696760526131	25.91869913258	0.0252463820582429	72.8323077593591
layer.1473	2018-01-12	21.5183254965711	26.5262194215777	0.0223178430592611	74.0227202441038
layer.1474	2018-01-13	21.0238402549337	27.7003396767542	0.000547487008628021	67.0299176468441
layer.1475	2018-01-14	21.981836394008	28.0977484217711	0.000640456500659185	69.4486160040806
layer.1476	2018-01-15	22.4621370088449	28.240272390581	0.0364285459608813	70.9181578444385
layer.1477	2018-01-16	21.6900113386325	28.7761299117651	0.00300601357567455	65.5845885862735
layer.1478	2018-01-17	22.0275993555695	28.419311432642	0.0283092103234922	68.3514751256954
layer.1479	2018-01-18	20.3104907974507	28.9977462971242	0	59.4860127771015
layer.1480	2018-01-19	19.2398656711231	29.5225839585335	0	54.0021678673608
layer.1481	2018-01-20	22.3954174051071	28.4433247578845	0.00500485765434477	69.8018845212508
layer.1482	2018-01-21	22.3472079767297	27.4284940161261	0.00373427459658542	73.8423210314777
layer.1483	2018-01-22	22.1616730581792	28.8762179902445	0.00628577065566322	67.1089817021015
layer.1484	2018-01-23	21.2209669115147	27.9926286591526	0.0158719582784331	66.6981464215132
layer.1485	2018-01-24	20.0729455806318	28.6694002796561	0.00531475596111537	59.7449470655954
layer.1486	2018-01-25	20.2298611080764	28.4223156242431	0.0100407051393667	61.1994191049119
layer.1487	2018-01-26	21.8337427892961	28.1671344703893	0.0159959176011413	68.5462194015883
layer.1488	2018-01-27	21.9781697442415	26.8232571821796	0.106300284194087	74.8118086498703
layer.1489	2018-01-28	21.4662663909846	26.5946152994214	0.0839772761630468	73.4903789052148
layer.1490	2018-01-29	21.8477992968868	27.88242332555	0	69.7533053195776
layer.1491	2018-01-30	22.3375990359939	23.8264750221761	0.982119383873753	91.3881053618336
layer.1492	2018-01-31	21.0633802834473	24.229986452374	0.576354035903698	82.5169793497102
layer.1493	2018-02-01	20.0760631480705	25.121941716131	0.0605489641711912	73.6138645422517
layer.1494	2018-02-02	20.955638128911	25.8267008166858	0.00739623958825776	74.5301968227705
layer.1495	2018-02-03	20.6481703281091	25.9462757254392	0.0411596601109121	72.6172188365765
layer.1496	2018-02-04	20.2270607882048	23.6795458037986	0.132383391680611	81.0086668423954
layer.1497	2018-02-05	19.3630126354104	20.9293902610268	1.08522255053632	90.7675683085558
layer.1498	2018-02-06	21.0513736832136	22.2060706536909	0.958670411994779	93.1824396443919
layer.1499	2018-02-07	21.8098821116974	24.83787721343	0.123990312538908	83.2917466816481
layer.1500	2018-02-08	22.067114980424	26.4383501851711	0.0148441288943106	76.9434646112013
layer.1501	2018-02-09	22.5067529984328	26.9994671648852	0.0471510273751433	76.4618454310952
layer.1502	2018-02-10	22.9726371517086	28.2242006391003	0.0373427459658544	73.2167548094774
layer.1503	2018-02-11	22.4641320079691	27.6986355052854	0.0457564849946756	73.2030817482633
layer.1504	2018-02-12	21.0061598039798	28.3658556825368	0.00166312091300207	64.4091876986881
layer.1505	2018-02-13	23.0118904372288	28.822647730594	0.10058782540595	70.8836103620698
layer.1506	2018-02-14	22.0952340965202	26.5222924177582	0.0513501494318844	76.6948511364877
layer.1507	2018-02-15	21.7323150815291	26.1260152964833	0.0733994139586112	76.790790444536
layer.1508	2018-02-16	21.9127679380904	26.2461560171078	0.0740915201770656	77.0922937395403
layer.1509	2018-02-17	21.6296183834935	26.3284210216484	0.0657552557249369	75.4031537466557
layer.1510	2018-02-18	21.7276112762546	26.4042465482278	0.01642977523062	75.5174713811036
layer.1511	2018-02-19	22.3177832648765	26.5888561428765	0.00303700340635158	77.4367436261798
layer.1512	2018-02-20	22.4784874603827	27.0862384568276	0.0343212374748413	75.9427000548765
layer.1513	2018-02-21	23.0229513956758	28.31775493764	0.00186971978418252	73.0413142653613
layer.1514	2018-02-22	22.7786768698844	26.2305086245304	0.0430448748104329	81.3363532128363
layer.1515	2018-02-23	23.3696846838274	26.3501172125618	0.62014783162216	83.7033472569864
layer.1516	2018-02-24	20.6526483995377	24.9559837056609	0.0354368713792154	77.0398820985946
layer.1517	2018-02-25	21.2733493655831	25.6989822585023	0.0420170454263106	76.5757205747103
layer.1518	2018-02-26	21.588004043964	25.9228147403565	0.077918764265682	77.0369568592726
layer.1519	2018-02-27	22.7285944606778	26.8409657465731	0.0217238713046174	78.2237302428042
layer.1520	2018-02-28	23.2203342906764	26.9113891169549	0.0161405368109675	80.2542108057678
layer.1521	2018-03-01	23.6097800830131	26.5927764108404	0.224851881449171	83.7173585724724
layer.1522	2018-03-02	23.9062296317713	27.8253167417052	0.0322449188194785	79.2807728203783
layer.1523	2018-03-03	23.6943082569146	26.9017568434354	0.180531258609199	82.6283576432527
layer.1524	2018-03-04	23.2096637907736	26.6854483122954	0.269993734802085	81.2756601716062
layer.1525	2018-03-05	23.9852547805656	27.4477720348763	0.0928558626520238	81.4360643117272
layer.1526	2018-03-06	24.1190722447558	27.9006505508252	0.0356899549964115	79.9484982373733
layer.1527	2018-03-07	23.7721010209288	27.7881954414495	0.0452141629578271	78.8144612775043
layer.1528	2018-03-08	22.9748639855935	24.5745860894241	0.590330449539051	90.8229882169791
layer.1529	2018-03-09	22.0266781174418	23.2765934496163	1.58444289788482	92.6958715187569
layer.1530	2018-03-10	20.893567422215	25.8879297441626	0.0101853243491929	73.9775052894547
layer.1531	2018-03-11	23.5111343923734	25.526119996034	0.702110768791198	88.6413114439676
layer.1532	2018-03-12	22.7304857442512	26.6430056861093	0.000278908476093494	79.1495128692123
layer.1533	2018-03-13	23.1925324221475	27.5501031532731	0.00131706780377496	77.1740833776035
layer.1534	2018-03-14	23.5790070689995	28.2161108765151	0.00248435142594403	75.9836357578512
layer.1535	2018-03-15	24.187310976267	27.7555602210286	0.000795405654044434	80.9594107118931
layer.1536	2018-03-16	23.7801603293174	29.4567948568101	9.81344638106737e-05	71.5739028931299
layer.1537	2018-03-17	23.0854674691488	25.6341631199865	0.180965116238678	85.8395202957017
layer.1538	2018-03-18	21.9962345528248	26.178911970573	0.111268987045976	77.7942898381019
layer.1539	2018-03-19	23.0263923115965	27.5571623299504	0.000278908476093494	76.371062315076
layer.1540	2018-03-20	23.5157344820971	28.4140305218453	0.000263413560754966	74.8278762142183
layer.1541	2018-03-21	22.8874744826729	24.4926511418083	0.808142474452751	90.7876159599442
layer.1542	2018-03-22	22.2472627912477	24.8890225650616	0.15934970934143	85.2819216829094
layer.1543	2018-03-23	22.2858937834631	25.9024522488535	0.0672479325692152	80.4848050965019
layer.1544	2018-03-24	21.5918903266615	26.8929261367333	0.00732392998334463	72.768671087663
layer.1545	2018-03-25	21.7087777524124	26.7019040075457	0.00671962828514194	74.1188609641405
layer.1546	2018-03-26	21.7892671207474	27.179280830341	0.0018490598970644	72.423655999029
layer.1547	2018-03-27	21.6242617803405	26.1642480129144	0.0335206668490174	76.1130312618307
layer.1548	2018-03-28	21.6012735335515	25.772706198132	0.0389697120764001	77.7882478347381
layer.1549	2018-03-29	21.2920852747893	26.1696434332564	0.0532715189338622	74.5568213674865
layer.1550	2018-03-30	21.1379944708752	26.0110207695434	0.0288153775578841	74.551502669779
layer.1551	2018-03-31	21.1334736930433	25.7268687007195	0.00889408140431552	75.7959730899665
layer.1552	2018-04-01	21.5330470038699	26.1514431514036	0.000144619209826256	75.7468173128594
layer.1553	2018-04-02	21.5737767107602	27.3915276405494	0	70.5921746042485
layer.1554	2018-04-03	22.6261784047209	27.8075138753333	1.03299435590183e-05	73.4583273107526
layer.1555	2018-04-04	21.8609223645203	24.3095166995377	0.0528324963326038	86.2343173396415
layer.1556	2018-04-05	21.8957707895888	25.3547665652218	0.113138706830158	81.1903817902807
layer.1557	2018-04-06	22.136988757089	24.2308553777474	0.357689790646379	88.1128472285591
layer.1558	2018-04-07	22.0718675930166	24.9628475425254	0.0951491101221261	84.0049567329115
layer.1559	2018-04-08	21.3637771240506	25.5223479168935	0.116284174643879	77.8128253439003
layer.1560	2018-04-09	21.0531124439181	25.2252764770134	0.0824071247420759	77.704343523366
layer.1561	2018-04-10	20.2441860559162	25.0514644589044	0.0701093269350635	74.6961508632387
layer.1562	2018-04-11	20.369913707144	24.4442338116979	0.0702901009473464	78.0591540746615
layer.1563	2018-04-12	20.6707559145243	24.4310247988506	0.0417897866680122	79.5837219786209
layer.1564	2018-04-13	22.0215106426461	25.280941587758	0.0239138193391294	82.1755591072111
layer.1565	2018-04-14	22.2388801343772	25.7068901529861	0.0369450431388322	81.1904273119975
layer.1566	2018-04-15	21.4496108937092	23.5546697766817	0.375467623511451	87.9956785303566
layer.1567	2018-04-16	19.6576563134018	22.257842439894	0.537373993883739	85.230023839709
layer.1568	2018-04-17	17.915588913029	22.4251408856302	0.1015330152416	75.6655565929749
layer.1569	2018-04-18	17.817516708376	22.6102758770163	0.0537931810835926	74.3591104279933
layer.1570	2018-04-19	18.373615088103	21.9779609035256	0.00898705089634671	80.0227818854137
layer.1571	2018-04-20	18.7937545825615	23.3910086929739	0.00073342599269035	75.4055223972425
layer.1572	2018-04-21	19.0879040864579	23.2471510247536	0.0842406897238017	77.4726266848783
layer.1573	2018-04-22	19.0105139828173	23.5368062876093	0.0552910228996504	75.7637260037309
layer.1574	2018-04-23	19.2677285487997	22.7182112272791	0.0443361177553105	80.8943729953033
layer.1575	2018-04-24	20.7013825065839	23.6272823001361	0.0499659369949759	83.6771406230877
layer.1576	2018-04-25	20.4576204576317	24.2132545870437	0.0301892600512336	79.5766378986645
layer.1577	2018-04-26	21.0327231868139	24.7087508614244	0.0289341719088128	80.0348993347827
layer.1578	2018-04-27	21.3185022356693	24.3914583830091	0.0389800420199591	83.0115460235656
layer.1579	2018-04-28	20.7816095355845	23.8003196948502	0.0858676558343473	83.2200443315556
layer.1580	2018-04-29	19.7154136733676	23.3544464687336	0.0534781178050426	80.0356645507262
layer.1581	2018-04-30	18.966056617013	22.8522614897341	0.000175609040503311	78.7450566716128
layer.1582	2018-05-01	18.8628718457971	24.0309688625797	0	72.8696666824941
layer.1583	2018-05-02	19.6949878107748	23.7895288541662	0.0267545538178598	77.8657147413042
layer.1584	2018-05-03	20.5903824635696	23.0650606401023	0.138571027872463	85.975796324934
layer.1585	2018-05-04	20.8985518695681	23.7420208645629	0.104854092095825	84.1154404612862
layer.1586	2018-05-05	20.9287147921065	24.2582635742164	0.070326255749803	81.6983809963634
layer.1587	2018-05-06	20.9075446179139	24.2616247661647	0.014807974091854	81.5756753547733
layer.1588	2018-05-07	20.003041299393	23.1109520243597	0.0713489201621458	82.6826321525345
layer.1589	2018-05-08	19.8761422725327	21.7910139669809	0.36874283025453	88.8870150443196
layer.1590	2018-05-09	18.6583508805356	22.2609409334737	0.140332283249276	80.0698694758164
layer.1591	2018-05-10	17.2498937006809	21.9171630708077	0.0068229277207322	74.8344111008308
layer.1592	2018-05-11	18.3438975323416	22.2733416436481	0.00011879435092871	78.4493545029201
layer.1593	2018-05-12	18.8265164947846	23.8857640232378	0	73.3415201716377
layer.1594	2018-05-13	19.7479010444267	22.0216294554323	0.150218039235257	86.9508031160936
layer.1595	2018-05-14	19.3841462041145	22.253908700219	0.140420087769528	83.8138454778
layer.1596	2018-05-15	19.4506583767507	22.6571439603368	0.0511900353067199	82.1239346875338
layer.1597	2018-05-16	20.2233453311203	25.1948304096653	0.00144619209826266	73.9656397724158
layer.1598	2018-05-17	20.1192942300096	22.6004549995399	0.0909086682911485	85.8956628659469
layer.1599	2018-05-18	20.273647373258	23.0677347747787	0.0491808612844905	84.2980826406979
layer.1600	2018-05-19	20.3192212064621	25.03263774248	0.00444187573037825	75.1274660928387
layer.1601	2018-05-20	17.870033382569	21.7616052213963	0.290302403839117	78.5621963657263
layer.1602	2018-05-21	14.5214121003147	19.0022282922971	0.00111046893259454	75.2474301260889
layer.1603	2018-05-22	15.0076306024619	19.502156759668	0	75.2631966477187
layer.1604	2018-05-23	17.1262098558953	20.8248834612685	3.09898306770548e-05	79.3904727161012
layer.1605	2018-05-24	17.3917094641121	21.2658529845024	0.0506787031005483	78.5769704942272
layer.1606	2018-05-25	18.0196949223724	20.7226870599837	0.17083144160728	84.5226514788779
layer.1607	2018-05-26	17.6398336671126	20.8424168934161	0.100277927099179	81.9197965419453
layer.1608	2018-05-27	16.779616888783	20.4651079415335	0.00277875481737618	79.406462959435
layer.1609	2018-05-28	17.2879756105685	20.7300358784521	0.041634837514627	80.6764689029509
layer.1610	2018-05-29	17.7209758333261	21.8822780746139	0.0602700556950976	77.2569823029873
layer.1611	2018-05-30	16.9334270506184	19.9821740378616	0.0462006725677135	82.6142188232744
layer.1612	2018-05-31	17.7279735825477	20.3164812875427	0.00118794350928715	85.0902739125176
layer.1613	2018-06-01	18.0233432693947	22.3876962643052	0	76.353566075133
layer.1614	2018-06-02	18.2374060653297	23.2852827033506	0	73.2902203136393
layer.1615	2018-06-03	18.2194876787004	22.6205345851073	0.0149319334145622	76.2142857142182
layer.1616	2018-06-04	17.2145938079206	19.8902700239459	0.126645108033576	84.578097608838
layer.1617	2018-06-05	16.1257025428228	19.3752599758687	0.0230099492777154	81.49122402704
layer.1618	2018-06-06	18.1295601952427	21.9967741482388	0.183630241676905	78.7164080605443
layer.1619	2018-06-07	19.2140588017184	21.8425432623822	0.102664144061312	85.0370851376523
layer.1620	2018-06-08	19.564544152443	22.805265425157	0.00825362490365638	81.9675912601933
layer.1621	2018-06-09	16.9082180708594	20.5691567031104	0.0118432802904155	79.5447389948548
layer.1622	2018-06-10	18.8471863939674	22.0606974179588	0.00640456500659185	82.01466796736
layer.1623	2018-06-11	19.2165601767671	22.119582267684	3.6154802456564e-05	83.6253848282413
layer.1624	2018-06-12	19.1706080868482	23.4184707762877	0	77.0717076574422
layer.1625	2018-06-13	19.8635133789942	24.6003574729804	0	74.9485274675307
layer.1626	2018-06-14	20.4226866197566	22.7468520853243	0.303183843457214	86.7469981476606
layer.1627	2018-06-15	17.3239954112696	19.1925162132234	0.158890026853054	88.9380951851747
layer.1628	2018-06-16	18.0118674487445	20.4093687363772	0.0194926034958693	86.1286413698045
layer.1629	2018-06-17	18.14493450042	20.5342582352053	0.145729678758864	86.1851289744524
layer.1630	2018-06-18	17.9876285144312	19.8427620343426	0.279993120167216	89.0647420636395
layer.1631	2018-06-19	16.6014945816573	20.2660364648943	0.00393054352420679	79.484317080255
layer.1632	2018-06-20	16.4403938266922	19.8175160475238	3.09898306770548e-05	80.8888528177229
layer.1633	2018-06-21	16.4506250607328	19.7629354095321	0	81.2159307440277
layer.1634	2018-06-22	17.5031304702443	21.6304311692859	0	77.3846115601428
layer.1635	2018-06-23	18.0727240734046	22.123603573482	0.000278908476093494	77.83187351018
layer.1636	2018-06-24	18.5983117784523	22.7668845199025	0	77.3554148021138
layer.1637	2018-06-25	18.2421708797517	22.0679923495823	4.13197742360731e-05	78.931372221077
layer.1638	2018-06-26	19.3820962967575	23.7349549520301	0.000408032770581248	76.6178772224185
layer.1639	2018-06-27	17.9514500899465	22.1474821816124	0	77.1285503393191
layer.1640	2018-06-28	18.6834988511471	21.3123842750426	0.00555234466297274	84.9793551007811
layer.1641	2018-06-29	17.6423838494792	21.4427567603356	0.0162954859643528	78.9689652088024
layer.1642	2018-06-30	18.5477107914917	21.3284425548121	0.00343470623337386	84.1775448747501
layer.1643	2018-07-01	18.1992509444651	21.9836392298031	3.09898306770548e-05	79.1249363129868
layer.1644	2018-07-02	18.3765374262696	21.5646218599957	0.000392537855242695	82.0840184011989
layer.1645	2018-07-03	18.2818329265604	23.3227475322423	0	73.3287057410932
layer.1646	2018-07-04	18.9173225099668	21.3424531344767	0.282126253512153	86.0711666117878
layer.1647	2018-07-05	19.3223195340086	22.4154614611215	0.000459682488376314	82.6756426377664
layer.1648	2018-07-06	17.6432501793742	22.2664239199386	6.19796613541097e-05	75.1005158649605
layer.1649	2018-07-07	16.8194497612047	20.9585834592319	0.000232423730077911	77.2247785233572
layer.1650	2018-07-08	16.0148367199331	21.9295031582816	0	69.1353041082976
layer.1651	2018-07-09	16.6406990598595	22.9251771266908	3.6154802456564e-05	67.7210647321063
layer.1652	2018-07-10	18.8335325467504	21.1337897994518	0.142098703597868	86.7248122067746
layer.1653	2018-07-11	13.711863419008	16.2606811729923	0.523831437877865	84.8746971747552
layer.1654	2018-07-12	13.636584231872	17.2229183541633	0.00742722941893482	79.4562530242763
layer.1655	2018-07-13	15.3429246754519	19.148430038269	0.00426110171809538	78.6135875361181
layer.1656	2018-07-14	17.3077974826007	20.0547057310486	0.00021692881473941	84.2160291558413
layer.1657	2018-07-15	17.9160769862092	20.7942151106852	0.000294403391432021	83.6048356488204
layer.1658	2018-07-16	17.1272653141476	21.9419510194452	0	74.1439566848621
layer.1659	2018-07-17	17.5960046955277	21.9447127202445	0	76.3593862554274
layer.1660	2018-07-18	18.776409681919	22.1538206217396	0.00222610283696862	81.1908393693604
layer.1661	2018-07-19	18.1458618394624	22.6120271994744	0.000123959322708219	75.9020314262146
layer.1662	2018-07-20	17.591996394535	21.9669208361841	0	76.2367409533359
layer.1663	2018-07-21	17.6609489330723	22.6945144872501	0.000149784181605765	73.2539816464272
layer.1664	2018-07-22	18.7817845878163	21.3940902035677	0.110814469529379	85.0760462529183
layer.1665	2018-07-23	18.4849872869172	20.7557331675966	0.013186172953088	86.8496262530559
layer.1666	2018-07-24	17.822580467621	21.5466438613779	0.00255666103085726	79.3641386861437
layer.1667	2018-07-25	17.5501319175007	20.4376525940752	0.0512468499962944	83.5146327334176
layer.1668	2018-07-26	17.7298648661211	20.6721748787793	0.0200245955891588	83.2537594509986
layer.1669	2018-07-27	17.1379663186241	20.3512585100469	0.00843956388771869	81.8030060840833
layer.1670	2018-07-28	17.2187180262936	21.4952425472332	1.03299435590183e-05	76.6379321195832
layer.1671	2018-07-29	17.3346293056839	22.3589813118483	0.000330558193888611	73.2383866805628
layer.1672	2018-07-30	16.4373067638272	22.8295347129126	0	67.2395068213735
layer.1673	2018-07-31	17.8740416835617	21.1804894863821	0.0042611017180954	81.4281399795444
layer.1674	2018-08-01	17.2757188728299	19.9045500378349	0.114336980283004	84.8305190361799
layer.1675	2018-08-02	17.2629557591669	18.4782326128388	0.53556625376091	92.6379082889647
layer.1676	2018-08-03	17.2556224596339	19.6975976101344	0.0916369293120596	85.8169742371288
layer.1677	2018-08-04	19.2177376533144	20.2253788404444	0.593377782888961	93.9398093195208
layer.1678	2018-08-05	19.3594985085128	21.4127619953131	0.000831560456500997	88.0955814306874
layer.1679	2018-08-06	18.1728217817555	20.490805230678	0.0279218374400288	86.5678344282165
layer.1680	2018-08-07	16.6411871330397	17.8928732887916	0.81973267112597	92.3921173854016
layer.1681	2018-08-08	17.8123309308361	20.4176605746306	0.0211970441831074	85.010809411944
layer.1682	2018-08-09	19.0131922843939	21.8122117045793	0.00709150625326667	84.134736352785
layer.1683	2018-08-10	18.5372843281791	22.5162500685841	0.0730275359904864	78.2415404408407
layer.1684	2018-08-11	17.026173156692	20.6314768391957	0.0292957199333785	79.8342733349162
layer.1685	2018-08-12	13.8732448160517	19.612631527495	0.000206598871180366	69.465656553831
layer.1686	2018-08-13	14.7786632717855	19.1258447144153	0.0318678758795742	75.9191188034727
layer.1687	2018-08-14	15.4760954426782	19.9424122822075	0.0185164238295419	75.4717569726999
layer.1688	2018-08-15	16.6097430184032	20.4867973965913	0	78.4495292608998
layer.1689	2018-08-16	16.8991887170251	20.0345520510695	0.0471561923469226	82.1682501439782
layer.1690	2018-08-17	17.1611192901114	19.5599301932179	0.306158867202212	86.0378273612938
layer.1691	2018-08-18	16.6342015856476	19.4232731546426	0.137718807528844	83.9209530431954
layer.1692	2018-08-19	16.7670123989035	20.4409801067455	0.00207631865536283	79.4611753089496
layer.1693	2018-08-20	17.1653960313532	21.4474314441276	5.16497177950914e-06	76.6037864604822
layer.1694	2018-08-21	17.9304629431965	21.7755012915156	0.00402867798801747	78.794518462459
layer.1695	2018-08-22	18.0989519059274	22.5621549245527	0.000289238419652512	75.9082282880676
layer.1696	2018-08-23	18.1930280114171	22.078015302727	0.000464847460155823	78.6402616395792
layer.1697	2018-08-24	18.8099159057419	23.8842215123036	5.68146895746005e-05	73.2722958690301
layer.1698	2018-08-25	17.9261923028695	23.503645670451	0.00670413336980349	70.9303953554529
layer.1699	2018-08-26	18.7092691150634	22.6474241206945	0.158347704816206	78.460613928671
layer.1700	2018-08-27	15.8873215006827	18.4722983240482	0.14671618836875	84.9142270484182
layer.1701	2018-08-28	15.7986691084083	19.331658782518	0.0677179450011506	80.0238762985911
layer.1702	2018-08-29	16.3250743360329	20.5966726732691	0.0220544294985061	76.5216697730686
layer.1703	2018-08-30	17.9881531930999	22.1936227925273	0.004865403416298	77.0898240818397
layer.1704	2018-08-31	18.341121616129	23.8555671825471	0.000113629379149201	71.2764051105716
layer.1705	2018-09-01	17.3749319485416	24.9195764060996	0	62.9305728977587
layer.1706	2018-09-02	18.5904660020801	24.4921526884933	1.54949153385274e-05	69.6856428456435
layer.1707	2018-09-03	17.7686666839496	24.8625439166665	3.6154802456564e-05	64.7327914723757
layer.1708	2018-09-04	18.0860850767135	22.849048486609	0.0912392264850373	74.5384395342501
layer.1709	2018-09-05	14.291810274504	20.3337048703324	0.0258196939257685	68.2584625215547
layer.1710	2018-09-06	14.5153599928798	20.1769413027672	0.0595056398717302	69.9259063600663
layer.1711	2018-09-07	14.7337117318862	20.9973011572667	0.0110891944106072	67.4213302858793
layer.1712	2018-09-08	14.0220888332782	20.7763718291796	0.000501002262612413	65.2708234491933
layer.1713	2018-09-09	15.3752961291307	21.3960031865604	0.0168016531987448	68.5633610338388
layer.1714	2018-09-10	16.6045206353747	21.1890305512931	0.102524689823266	75.1077492085009
layer.1715	2018-09-11	16.5126713637698	21.0816744846126	0.145936277630044	75.1641958464755
layer.1716	2018-09-12	15.8031593816664	20.2399215527021	0.0794114411099603	75.6630095934635
layer.1717	2018-09-13	15.4367079370334	20.0000712062121	0.0363768962430862	75.0131229202691
layer.1718	2018-09-14	16.6752607419346	22.8289689010415	0.00310414803948525	68.266593127142
layer.1719	2018-09-15	18.232830379265	22.1219937039917	0.0517633471742453	78.6259697937531
layer.1720	2018-09-16	18.8356739678287	22.3473686967801	0.0331746137397901	80.5376559053464
layer.1721	2018-09-17	18.1808505855703	22.0822790993269	0.0366558047191797	78.559755016208
layer.1722	2018-09-18	20.1766916360049	23.1424421493271	0.0304630035555476	83.4167353108032
layer.1723	2018-09-19	21.180096883585	25.7637407743177	0.00105881921479948	75.8471541001664
layer.1724	2018-09-20	21.5206621469214	24.8807239909526	0	81.6229955330816
layer.1725	2018-09-21	20.412455385716	22.6650047038314	0.381366021283651	87.1236988953354
layer.1726	2018-09-22	19.9546122380845	24.5204432820469	0.0194719436087512	75.7338912811098
layer.1727	2018-09-23	18.3786666455184	23.6510261911543	0.00018077401228282	72.3292383978242
layer.1728	2018-09-24	20.218464599318	25.5768746680404	5.16497177950914e-06	72.2827941834672
layer.1729	2018-09-25	20.3988442449023	25.6662392643918	0.00379108928615997	72.7059951322647
layer.1730	2018-09-26	19.710661060775	25.5963614983143	0.000599136726423112	69.964120467332
layer.1731	2018-09-27	19.6962507001286	26.6728253188859	0	65.5915548760384
layer.1732	2018-09-28	21.1235963120584	25.9073559517361	0.0140280633531481	74.944147639476
layer.1733	2018-09-29	21.2754175756843	23.2864884215044	0.153864509311591	88.4815331185204
layer.1734	2018-09-30	20.8235167190222	24.4425700553628	0.0699078930356626	80.2801424056528
layer.1735	2018-10-01	21.2024262315806	25.9882131624547	0.0506941980158869	74.9479360344485
layer.1736	2018-10-02	20.6326618028072	27.5921483639784	0	65.8512184322373
layer.1737	2018-10-03	20.9084353514678	27.2381252649326	1.03299435590183e-05	68.3816092102772
layer.1738	2018-10-04	21.7854052417088	27.047412985103	0.00368778985056984	72.9691559035012
layer.1739	2018-10-05	20.4805781998469	22.2883356582315	0.398472407817387	89.5161337835671
layer.1740	2018-10-06	15.5484888971361	20.9802527067228	0.047321471443867	71.1200161695225
layer.1741	2018-10-07	17.8866217697822	20.588872552475	0.0583022014471046	84.5120880082284
layer.1742	2018-10-08	20.2628853596339	23.7835069992526	0.0850051055471692	80.6817543346091
layer.1743	2018-10-09	20.0950247911225	24.9899728330589	0.0199522859842456	74.2822130334048
layer.1744	2018-10-10	20.6010346607281	27.8590768500126	0	64.7059380165618
layer.1745	2018-10-11	21.5647717605849	24.1597988369385	0.0906969044481888	85.4513821876133
layer.1746	2018-10-12	21.5136399940408	23.5927206250113	0.155796208757128	88.1389437688823
layer.1747	2018-10-13	21.444034657625	27.2933996960519	0.00011879435092871	70.4376521862071
layer.1748	2018-10-14	22.2058070755018	25.2823695891469	0.117616737362993	83.0964215691096
layer.1749	2018-10-15	19.2794850115285	22.6099256125247	0.041939570849618	81.487235665338
layer.1750	2018-10-16	19.452427642029	21.6142987951048	0.179617058604226	87.5199588794842
layer.1751	2018-10-17	20.6757525637069	23.4847179161926	0.0913993406102021	84.2661018144724
layer.1752	2018-10-18	21.6017433039875	24.2516691715761	0.0771388535269761	85.1742436898843
layer.1753	2018-10-19	22.2919214872389	25.6869924355201	0.23002718317224	81.5491183602931
layer.1754	2018-10-20	15.8213706122039	22.461986015806	0.0465725505358381	66.1076653690986
layer.1755	2018-10-21	13.1308000961122	21.3183320355444	0.00908002038837785	59.5776497989844
layer.1756	2018-10-22	15.6358295927386	22.5455240970565	0.000764415823367379	64.9969691920439
layer.1757	2018-10-23	17.978300215774	25.2467032337025	0	64.1076510608824
layer.1758	2018-10-24	20.591309802612	24.9056062415685	0.0505547437778401	76.9802428672239
layer.1759	2018-10-25	20.6707376117801	22.4265823587303	0.881226825132812	89.813278094552
layer.1760	2018-10-26	20.2129798769551	22.2809127453515	0.24181881374486	88.0889443126615
layer.1761	2018-10-27	21.4862407858856	24.4939848412187	0.116242854869643	83.3556391677356
layer.1762	2018-10-28	17.936673674415	23.2894724055387	0.0975198321689211	71.9004061900745
layer.1763	2018-10-29	16.2494229930969	20.3789091973177	0.0732547947487848	77.1836191962493
layer.1764	2018-10-30	18.0427746828827	23.060460050722	0.00345536612049185	73.3904852166488
layer.1765	2018-10-31	20.5438568876639	24.6384958874329	0.0785024060767666	77.9896740601869
layer.1766	2018-11-01	22.4570000386229	26.9753325942417	3.09898306770548e-05	76.3392181595688
layer.1767	2018-11-02	19.8288662841125	23.960922700112	0.0487624985703503	77.7100077011381
layer.1768	2018-11-03	20.662739312539	26.2735170625875	0.00093485989209118	71.2895178603489
layer.1769	2018-11-04	21.9717027746034	27.1033407942163	0.293246437753438	73.5616692430668
layer.1770	2018-11-05	18.1476372056555	21.1256730934442	0.602225379547262	83.119769640549
layer.1771	2018-11-06	17.7357217442839	21.3082215162768	0.0751451744200854	80.0922500797948
layer.1772	2018-11-07	20.5420998242151	24.9105840388629	0.0673409020612463	76.7242856636995
layer.1773	2018-11-08	19.5652274548954	20.9348867192029	2.37908413610594	91.8846985896892
layer.1774	2018-11-09	18.946674010843	20.4704629467418	0.945845787066257	90.9783611145039
layer.1775	2018-11-10	19.583481391836	23.3965186228613	0.125668928367248	79.1815594057231
layer.1776	2018-11-11	19.7357724258979	25.2181297342133	0.0121273537382885	71.6664782503217
layer.1777	2018-11-12	20.5895344364189	25.315051960557	0.122502800666409	75.1170388557389
layer.1778	2018-11-13	21.0077765463893	25.5471830165203	0.149412303637654	76.0194083973563
layer.1779	2018-11-14	21.958701725265	27.8306178600687	0.0693862308859322	70.4396618028735
layer.1780	2018-11-15	21.932357975362	28.7648136743436	0.000129124294487728	66.6060965110241
layer.1781	2018-11-16	22.3958383682251	25.3085114447616	0.300472233272972	83.9321047177871
layer.1782	2018-11-17	20.538201339688	24.4672839095885	0.114837982545617	78.7650918487935
layer.1783	2018-11-18	21.0785532584377	27.2850607068092	0.0134650814291815	68.9102620395659
layer.1784	2018-11-19	20.9477862516241	25.9170690555229	0.228431206892372	74.0965289465455
layer.1785	2018-11-20	17.6059003792569	18.9810238188431	0.601125240558226	91.736441941859
layer.1786	2018-11-21	18.9133386126331	21.580478064097	0.247727541460619	84.8047848734186
layer.1787	2018-11-22	20.9047076925538	24.6619029856707	0.00729294015266753	79.6303332947763
layer.1788	2018-11-23	20.6722750422978	26.8782419715078	0.0476675245530943	68.8342799122444
layer.1789	2018-11-24	20.1763804893525	26.1587448188827	0.00294403391432044	69.652301918279
layer.1790	2018-11-25	21.3133530636179	26.2897976255921	0.108102859345136	74.1260275358366
layer.1791	2018-11-26	20.6619400927063	25.7339952359528	0.0831767055372228	73.5987455313693
layer.1792	2018-11-27	19.97188392775	24.0815820816183	0.0917763835501063	77.8355473357352
layer.1793	2018-11-28	20.0004423097083	24.730204561536	0.0532301991596261	75.0025526065537
layer.1794	2018-11-29	19.702833587147	25.9172172443463	0.00576410850593269	68.6124711371081
layer.1795	2018-11-30	20.9402211173305	27.4457580140495	4.64847460155823e-05	67.6868578792404
layer.1796	2018-12-01	21.9523079666039	25.1178126366433	0.540064944180863	82.6280496839402
layer.1797	2018-12-02	22.2828677297456	26.303666752289	0.107860105671499	78.5832575606205
layer.1798	2018-12-03	20.0350772027605	24.1085659191839	0.300797626495081	78.0141870279264
layer.1799	2018-12-04	19.8546853553468	24.7835323303846	0.117110570128601	74.0920336043139
layer.1800	2018-12-05	21.6599643334744	27.3736439439101	0.00131706780377491	71.0396210003555
layer.1801	2018-12-06	21.7509838806729	26.6401092681979	0.0346569606405094	74.5811520365569
layer.1802	2018-12-07	19.8669725976591	23.7459343966711	0.254292220592376	78.907350920663
layer.1803	2018-12-08	17.3275522445705	19.4748293934663	0.43604241254154	87.4090057021942
layer.1804	2018-12-09	14.5491590606109	22.1072691236326	0.00341404634625583	62.2488899309043
layer.1805	2018-12-10	17.2650666756713	24.7362668315832	0	63.1828506536505
layer.1806	2018-12-11	20.2179765261378	26.8354423449745	0.00123959322708232	67.1002545143541
layer.1807	2018-12-12	21.1292945664376	28.345574021301	0.00394603843954529	64.9746770296499
layer.1808	2018-12-13	21.9969849653394	29.0072910045207	0.00117761356572819	65.9364445352837
layer.1809	2018-12-14	21.5215223759016	28.7632644275537	0.00231907232899981	64.9606476292609
layer.1810	2018-12-15	22.2350731635714	29.2325514877638	0.00011879435092871	66.0340253477006
layer.1811	2018-12-16	22.132272749985	27.9520181856919	0.023392157189399	70.6863612590138
layer.1812	2018-12-17	21.7598790143827	27.7754242592167	0.0393725798752017	69.8145529272179
layer.1813	2018-12-18	21.9075272523177	29.1123972954281	0	65.1800346715935
layer.1814	2018-12-19	23.0806172419202	28.9418050162997	0.0364905256222354	70.689303908592
layer.1815	2018-12-20	22.9071804373248	28.5141522796027	0.0245387809244502	71.7078280153641
layer.1816	2018-12-21	23.98650546809	30.4815879290126	0.124041962256703	68.3225478031521
layer.1817	2018-12-22	21.8366224210594	29.3862637127386	0	63.8797520790588
layer.1818	2018-12-23	22.956677158715	29.3133884909155	0.0397392928715469	68.6695927424033
layer.1819	2018-12-24	22.8731129293445	27.7961437510669	0.0358810589522533	74.6160297985405
layer.1820	2018-12-25	21.5725321241506	25.0517675724067	0.304273652502691	81.0514655293608
layer.1821	2018-12-26	20.5762954514051	24.6178100748607	0.146013752206737	78.2424980973241
layer.1822	2018-12-27	21.1704086309574	23.397003604465	1.22842139312323	87.3288876533343
layer.1823	2018-12-28	21.761599472343	24.4489556464791	0.213158385340362	84.9999459146664
layer.1824	2018-12-29	21.9631980994379	26.1642075977808	0.0464744160720275	77.7052070494795
layer.1825	2018-12-30	22.2767058058452	27.0285525894006	0.0401731505010258	75.2711330332452
layer.1826	2018-12-31	22.5909029156196	27.1272059306355	0.0336859459459617	76.2793267037509
