# Supplementary material for: Epidemiological and genomic investigation of chikungunya virus in Rio de Janeiro state, Brazil, between 2015 and 2018
Source: PLoS Negl Trop Dis. 2023 Sep 28;17(9):e0011536. doi: 10.1371/journal.pntd.0011536 (PMC10564160; doi:10.1371/journal.pntd.0011536)
Supplement: S2 File — (ZIP) [file pntd.0011536.s007.zip]

Archive with 30 entries (26 files):
- Supplementary_File_S2_beast_files/
- __MACOSX/._Supplementary_File_S2_beast_files
- Supplementary_File_S2_beast_files/DTA/
- __MACOSX/Supplementary_File_S2_beast_files/._DTA
- Supplementary_File_S2_beast_files/.DS_Store
- __MACOSX/Supplementary_File_S2_beast_files/._.DS_Store
- Supplementary_File_S2_beast_files/timescale/
- __MACOSX/Supplementary_File_S2_beast_files/._timescale
- Supplementary_File_S2_beast_files/RJ1/
- __MACOSX/Supplementary_File_S2_beast_files/._RJ1
- Supplementary_File_S2_beast_files/DTA/chikv_ecsa_new+refs.noOutliers.combined.mcctree.nexus
- __MACOSX/Supplementary_File_S2_beast_files/DTA/._chikv_ecsa_new+refs.noOutliers.combined.mcctree.nexus
- Supplementary_File_S2_beast_files/DTA/.DS_Store
- __MACOSX/Supplementary_File_S2_beast_files/DTA/._.DS_Store
- Supplementary_File_S2_beast_files/DTA/CHIKV_ECSA_2015-2018_DTA.xml
- __MACOSX/Supplementary_File_S2_beast_files/DTA/._CHIKV_ECSA_2015-2018_DTA.xml
- Supplementary_File_S2_beast_files/DTA/chikv_ecsa_new+refs.noOutliers.combined.log.txt
- __MACOSX/Supplementary_File_S2_beast_files/DTA/._chikv_ecsa_new+refs.noOutliers.combined.log.txt
- Supplementary_File_S2_beast_files/timescale/.DS_Store
- __MACOSX/Supplementary_File_S2_beast_files/timescale/._.DS_Store
- Supplementary_File_S2_beast_files/timescale/CHIKV_ECSA_2015-2018_HKY+G4_strict_skygridMonthly_v1.10.4.xml
- __MACOSX/Supplementary_File_S2_beast_files/timescale/._CHIKV_ECSA_2015-2018_HKY+G4_strict_skygridMonthly_v1.10.4.xml
- Supplementary_File_S2_beast_files/timescale/CHIKV_ECSA_2015-2018_HKY+G4_strict_skygridMonthly_v1.10.4.combined.log.txt
- __MACOSX/Supplementary_File_S2_beast_files/timescale/._CHIKV_ECSA_2015-2018_HKY+G4_strict_skygridMonthly_v1.10.4.combined.log.txt
- Supplementary_File_S2_beast_files/RJ1/.DS_Store
- __MACOSX/Supplementary_File_S2_beast_files/RJ1/._.DS_Store
- Supplementary_File_S2_beast_files/RJ1/chikv_ECSA_RJ1_HKY+G4_strict_skygrid_normalPriorRootAge.edited.xml
- __MACOSX/Supplementary_File_S2_beast_files/RJ1/._chikv_ECSA_RJ1_HKY+G4_strict_skygrid_normalPriorRootAge.edited.xml
- Supplementary_File_S2_beast_files/RJ1/chikv_ECSA_RJ1_HKY+G4_strict_skygrid_normalPriorRootAge.combined.log.txt
- __MACOSX/Supplementary_File_S2_beast_files/RJ1/._chikv_ECSA_RJ1_HKY+G4_strict_skygrid_normalPriorRootAge.combined.log.txt
