# Supplementary material for: Epidemiological and genomic investigation of chikungunya virus in Rio de Janeiro state, Brazil, between 2015 and 2018
Source: PLoS Negl Trop Dis. 2023 Sep 28;17(9):e0011536. doi: 10.1371/journal.pntd.0011536 (PMC10564160; doi:10.1371/journal.pntd.0011536)
Supplement: S2 File — (ZIP) [file pntd.0011536.s007.zip › Supplementary_File_S2_beast_files/DTA/chikv_ecsa_new+refs.noOutliers.combined.mcctree.nexus]

#NEXUS
Begin taxa;
	Dimensions ntax=148;
	Taxlabels
		010|Brazil|RJ|Duque-de-Caxias|2017-07-26
		053|Brazil|RJ|Duque-de-Caxias|2018-03-01
		057|Brazil|RJ|Duque-de-Caxias|2018-03-08
		066|Brazil|RJ|Duque-de-Caxias|2018-03-15
		079|Brazil|RJ|Duque-de-Caxias|2018-03-22
		083|Brazil|RJ|Duque-de-Caxias|2018-03-27
		089|Brazil|RJ|Duque-de-Caxias|2018-03-29
		092|Brazil|RJ|Duque-de-Caxias|2018-03-29
		097|Brazil|RJ|Duque-de-Caxias|2018-04-02
		099|Brazil|RJ|Duque-de-Caxias|2018-04-02
		101|Brazil|RJ|Duque-de-Caxias|2018-04-02
		114|Brazil|RJ|Duque-de-Caxias|2018-04-05
		116|Brazil|RJ|Duque-de-Caxias|2018-04-05
		117|Brazil|RJ|Duque-de-Caxias|2018-04-05
		120|Brazil|RJ|Duque-de-Caxias|2018-04-16
		126|Brazil|RJ|Duque-de-Caxias|2018-04-17
		128|Brazil|RJ|Duque-de-Caxias|2018-04-19
		130|Brazil|RJ|Duque-de-Caxias|2018-04-19
		134|Brazil|RJ|Duque-de-Caxias|2018-04-19
		143|Brazil|RJ|Duque-de-Caxias|2018-04-30
		149|Brazil|RJ|Duque-de-Caxias|2018-04-30
		152|Brazil|RJ|Duque-de-Caxias|2018-05-03
		155|Brazil|RJ|Duque-de-Caxias|2018-05-03
		157|Brazil|RJ|Duque-de-Caxias|2018-05-07
		159|Brazil|RJ|Duque-de-Caxias|2018-05-07
		161|Brazil|RJ|Duque-de-Caxias|2018-05-07
		165|Brazil|RJ|Duque-de-Caxias|2018-05-09
		166|Brazil|RJ|Duque-de-Caxias|2018-05-09
		170|Brazil|RJ|Duque-de-Caxias|2018-05-14
		174|Brazil|RJ|Duque-de-Caxias|2018-05-17
		181|Brazil|RJ|Duque-de-Caxias|2018-05-23
		KP164568|Brazil|BA|Feira-de-Santana|2014-08-26
		KP164569|Brazil|BA|Feira-de-Santana|2014-08-28
		KP164570|Brazil|BA|Feira-de-Santana|2014-09-03
		KU940225|Brazil|BA|2015-07-15
		KU940226|Brazil|BA|2015-08-01
		KX228391|Brazil|PE|2016-03-03
		KY055011|Brazil|SE|Aracaju|2016-02-20
		KY124328|Brazil|RJ|2016-03-16
		KY124329|Brazil|RJ|2016-03-16
		KY704933|Brazil|AL|Maceio|2016-03-30
		KY704935|Brazil|AL|Maceio|2016-04-01
		KY704938|Brazil|AL|Maceio|2016-04-19
		KY704939|Brazil|AL|Maceio|2016-04-17
		KY704942|Brazil|AL|Maceio|2016-04-16
		KY704943|Brazil|AL|Maceio|2016-04-19
		KY704944|Brazil|AL|Maceio|2016-04-19
		KY704947|Brazil|AL|Maceio|2016-04-15
		KY704949|Brazil|AL|Maceio|2016-04-07
		KY704952|Brazil|AL|Maceio|2016-04-07
		KY704953|Brazil|AL|Maceio|2016-04-09
		KY704954|Brazil|PB|Joao-Pessoa|2016-06-20
		KY704955|Brazil|PB|Joao-Pessoa|2016-06-17
		MH000700|Brazil|PE|Recife|2016-02-04
		MH000702|Brazil|PE|Caruaru|2016-02-15
		MH000703|Brazil|PE|Recife|2016-02-15
		MH000704|Brazil|PE|2016-02-19
		MH000705|Brazil|PE|Recife|2016-02-25
		MH000706|Brazil|PE|Recife|2016-02-18
		MH823663|Brazil|MT|Cuiaba|2017-01-05
		MH823664|Brazil|MT|Cuiaba|2017-03-16
		MH823665|Brazil|MT|Cuiaba|2017-03-16
		MH823666|Brazil|MT|Cuiaba|2017-03-01
		MH823667|Brazil|MT|Cuiaba|2017-03-01
		MH823668|Brazil|MT|Cuiaba|2017-01-05
		MK121892|Brazil|AM|Manaus|2015-07-15
		MK121893|Brazil|AM|Manaus|2015-07-15
		MK121894|Brazil|AM|Manaus|2016-01-31
		MK121895|Brazil|AM|Manaus|2017-03-20
		MK121896|Brazil|RR|Boa_Vista|2017-03-03
		MK121897|Brazil|RR|Bonfim|2017-02-20
		MK121898|Brazil|RR|Boa_Vista|2017-02-22
		MK121899|Brazil|RR|Boa_Vista|2017-03-17
		MK121900|Brazil|RR|Iracema|2017-03-17
		MK121901|Brazil|RR|Boa_Vista|2017-03-17
		MK121902|Brazil|RR|Boa_Vista|2017-03-17
		MK121903|Brazil|RR|Boa_Vista|2017-03-15
		MK121904|Brazil|RR|Boa_Vista|2017-03-02
		MK121905|Brazil|RR|Boa_Vista|2017-03-02
		MK121906|Brazil|RR|Boa_Vista|2017-02-27
		MK121907|Brazil|RR|Boa_Vista|2017-02-27
		MK121908|Brazil|RR|Boa_Vista|2017-03-05
		MK156053|Brazil|BA|2018-09-21
		MK156054|Brazil|BA|2018-09-21
		MK156055|Brazil|BA|2018-09-21
		MK156056|Brazil|BA|2018-09-21
		MK156058|Brazil|BA|2018-09-21
		MK156059|Brazil|BA|2018-09-21
		MK156060|Brazil|BA|2018-09-26
		MK156061|Brazil|BA|2018-09-26
		MK156062|Brazil|BA|2018-09-26
		MK156063|Brazil|BA|2018-09-26
		MK156064|Brazil|BA|2018-09-26
		MK244632|Brazil|RJ|2016-04-05
		MK244633|Brazil|RJ|2016-05-06
		MK244634|Brazil|RJ|2016-04-27
		MK244635|Brazil|RJ|2016-02-19
		MK244636|Brazil|RJ|2016-05-02
		MK244637|Brazil|RJ|2016-05-10
		MK244638|Brazil|RJ|Mesquita|2016-04-05
		MK244640|Brazil|RJ|Sao-Goncalo|2017-03-07
		MK244641|Brazil|RJ|Niteroi|2017-03-09
		MK244642|Brazil|RJ|Sao-Joao-de-Meriti|2018-02-18
		MK244643|Brazil|RJ|Niteroi|2018-03-28
		MK244644|Brazil|RJ|Niteroi|2018-03-26
		MK244645|Brazil|RJ|Niteroi|2018-03-28
		MK244646|Brazil|RJ|Niteroi|2018-03-28
		MK244647|Brazil|RJ|Niteroi|2018-03-27
		MK244648|Brazil|RJ|Niteroi|2018-04-04
		MK244649|Brazil|RJ|Niteroi|2018-04-03
		MK244650|Brazil|RJ|Niteroi|2018-04-03
		MK244651|Brazil|RJ|Niteroi|2018-04-05
		MK244652|Brazil|RJ|Niteroi|2018-04-05
		MK244653|Brazil|RJ|Niteroi|2018-03-06
		MK244654|Brazil|RJ|Niteroi|2018-03-06
		MK244655|Brazil|RJ|Niteroi|2018-03-06
		MK244656|Brazil|RJ|Niteroi|2018-04-06
		MK518395|Brazil|MA|2017-03-16
		MK752951|Brazil|BA|Itamaraju|2017-07-27
		MK752954|Brazil|BA|Itamaraju|2017-06-22
		MK752956|Brazil|BA|Ipecaeta|2017-08-30
		MK993755|Brazil|RN|Natal|2016-01-14
		MK993756|Brazil|RN|Natal|2016-01-14
		MK993757|Brazil|RN|Natal|2016-01-13
		MN783352|Brazil|BA|Feira_de_Santana|2016-04-01
		MN783353|Brazil|BA|Feira_de_Santana|2016-10-13
		MT349960|Brazil|MT|Sinop|2018-02-07
		MT526900|Brazil|PA|2017-01-24
		MT526901|Brazil|PA|2017-01-25
		MT526902|Brazil|PA|2017-01-25
		MT526903|Brazil|PA|2017-01-26
		MT526904|Brazil|PA|2017-01-26
		MT877206|Brazil|CE|2017-03-30
		MT877207|Brazil|CE|2017-03-19
		MT877208|Brazil|CE|2017-03-22
		MT877209|Brazil|CE|2017-04-16
		MT877210|Brazil|CE|2017-04-14
		MT877211|Brazil|CE|2017-06-03
		OM128431|Brazil|RJ|2018-06-06
		OM128432|Brazil|RJ|2018-03-26
		OM128433|Brazil|RJ|2018-06-06
		OM128434|Brazil|RJ|2018-06-07
		OM128435|Brazil|RJ|2018-03-19
		OM128436|Brazil|RJ|2018-06-05
		OM128437|Brazil|RJ|2018-06-07
		OM128438|Brazil|RJ|2016-04-29
		OM128439|Brazil|RJ|2016-04-06
		OM128440|Brazil|RJ|2018-03-20
		;
End;
Begin trees;
	Translate
		1 010|Brazil|RJ|Duque-de-Caxias|2017-07-26,
		2 053|Brazil|RJ|Duque-de-Caxias|2018-03-01,
		3 057|Brazil|RJ|Duque-de-Caxias|2018-03-08,
		4 066|Brazil|RJ|Duque-de-Caxias|2018-03-15,
		5 079|Brazil|RJ|Duque-de-Caxias|2018-03-22,
		6 083|Brazil|RJ|Duque-de-Caxias|2018-03-27,
		7 089|Brazil|RJ|Duque-de-Caxias|2018-03-29,
		8 092|Brazil|RJ|Duque-de-Caxias|2018-03-29,
		9 097|Brazil|RJ|Duque-de-Caxias|2018-04-02,
		10 099|Brazil|RJ|Duque-de-Caxias|2018-04-02,
		11 101|Brazil|RJ|Duque-de-Caxias|2018-04-02,
		12 114|Brazil|RJ|Duque-de-Caxias|2018-04-05,
		13 116|Brazil|RJ|Duque-de-Caxias|2018-04-05,
		14 117|Brazil|RJ|Duque-de-Caxias|2018-04-05,
		15 120|Brazil|RJ|Duque-de-Caxias|2018-04-16,
		16 126|Brazil|RJ|Duque-de-Caxias|2018-04-17,
		17 128|Brazil|RJ|Duque-de-Caxias|2018-04-19,
		18 130|Brazil|RJ|Duque-de-Caxias|2018-04-19,
		19 134|Brazil|RJ|Duque-de-Caxias|2018-04-19,
		20 143|Brazil|RJ|Duque-de-Caxias|2018-04-30,
		21 149|Brazil|RJ|Duque-de-Caxias|2018-04-30,
		22 152|Brazil|RJ|Duque-de-Caxias|2018-05-03,
		23 155|Brazil|RJ|Duque-de-Caxias|2018-05-03,
		24 157|Brazil|RJ|Duque-de-Caxias|2018-05-07,
		25 159|Brazil|RJ|Duque-de-Caxias|2018-05-07,
		26 161|Brazil|RJ|Duque-de-Caxias|2018-05-07,
		27 165|Brazil|RJ|Duque-de-Caxias|2018-05-09,
		28 166|Brazil|RJ|Duque-de-Caxias|2018-05-09,
		29 170|Brazil|RJ|Duque-de-Caxias|2018-05-14,
		30 174|Brazil|RJ|Duque-de-Caxias|2018-05-17,
		31 181|Brazil|RJ|Duque-de-Caxias|2018-05-23,
		32 KP164568|Brazil|BA|Feira-de-Santana|2014-08-26,
		33 KP164569|Brazil|BA|Feira-de-Santana|2014-08-28,
		34 KP164570|Brazil|BA|Feira-de-Santana|2014-09-03,
		35 KU940225|Brazil|BA|2015-07-15,
		36 KU940226|Brazil|BA|2015-08-01,
		37 KX228391|Brazil|PE|2016-03-03,
		38 KY055011|Brazil|SE|Aracaju|2016-02-20,
		39 KY124328|Brazil|RJ|2016-03-16,
		40 KY124329|Brazil|RJ|2016-03-16,
		41 KY704933|Brazil|AL|Maceio|2016-03-30,
		42 KY704935|Brazil|AL|Maceio|2016-04-01,
		43 KY704938|Brazil|AL|Maceio|2016-04-19,
		44 KY704939|Brazil|AL|Maceio|2016-04-17,
		45 KY704942|Brazil|AL|Maceio|2016-04-16,
		46 KY704943|Brazil|AL|Maceio|2016-04-19,
		47 KY704944|Brazil|AL|Maceio|2016-04-19,
		48 KY704947|Brazil|AL|Maceio|2016-04-15,
		49 KY704949|Brazil|AL|Maceio|2016-04-07,
		50 KY704952|Brazil|AL|Maceio|2016-04-07,
		51 KY704953|Brazil|AL|Maceio|2016-04-09,
		52 KY704954|Brazil|PB|Joao-Pessoa|2016-06-20,
		53 KY704955|Brazil|PB|Joao-Pessoa|2016-06-17,
		54 MH000700|Brazil|PE|Recife|2016-02-04,
		55 MH000702|Brazil|PE|Caruaru|2016-02-15,
		56 MH000703|Brazil|PE|Recife|2016-02-15,
		57 MH000704|Brazil|PE|2016-02-19,
		58 MH000705|Brazil|PE|Recife|2016-02-25,
		59 MH000706|Brazil|PE|Recife|2016-02-18,
		60 MH823663|Brazil|MT|Cuiaba|2017-01-05,
		61 MH823664|Brazil|MT|Cuiaba|2017-03-16,
		62 MH823665|Brazil|MT|Cuiaba|2017-03-16,
		63 MH823666|Brazil|MT|Cuiaba|2017-03-01,
		64 MH823667|Brazil|MT|Cuiaba|2017-03-01,
		65 MH823668|Brazil|MT|Cuiaba|2017-01-05,
		66 MK121892|Brazil|AM|Manaus|2015-07-15,
		67 MK121893|Brazil|AM|Manaus|2015-07-15,
		68 MK121894|Brazil|AM|Manaus|2016-01-31,
		69 MK121895|Brazil|AM|Manaus|2017-03-20,
		70 MK121896|Brazil|RR|Boa_Vista|2017-03-03,
		71 MK121897|Brazil|RR|Bonfim|2017-02-20,
		72 MK121898|Brazil|RR|Boa_Vista|2017-02-22,
		73 MK121899|Brazil|RR|Boa_Vista|2017-03-17,
		74 MK121900|Brazil|RR|Iracema|2017-03-17,
		75 MK121901|Brazil|RR|Boa_Vista|2017-03-17,
		76 MK121902|Brazil|RR|Boa_Vista|2017-03-17,
		77 MK121903|Brazil|RR|Boa_Vista|2017-03-15,
		78 MK121904|Brazil|RR|Boa_Vista|2017-03-02,
		79 MK121905|Brazil|RR|Boa_Vista|2017-03-02,
		80 MK121906|Brazil|RR|Boa_Vista|2017-02-27,
		81 MK121907|Brazil|RR|Boa_Vista|2017-02-27,
		82 MK121908|Brazil|RR|Boa_Vista|2017-03-05,
		83 MK156053|Brazil|BA|2018-09-21,
		84 MK156054|Brazil|BA|2018-09-21,
		85 MK156055|Brazil|BA|2018-09-21,
		86 MK156056|Brazil|BA|2018-09-21,
		87 MK156058|Brazil|BA|2018-09-21,
		88 MK156059|Brazil|BA|2018-09-21,
		89 MK156060|Brazil|BA|2018-09-26,
		90 MK156061|Brazil|BA|2018-09-26,
		91 MK156062|Brazil|BA|2018-09-26,
		92 MK156063|Brazil|BA|2018-09-26,
		93 MK156064|Brazil|BA|2018-09-26,
		94 MK244632|Brazil|RJ|2016-04-05,
		95 MK244633|Brazil|RJ|2016-05-06,
		96 MK244634|Brazil|RJ|2016-04-27,
		97 MK244635|Brazil|RJ|2016-02-19,
		98 MK244636|Brazil|RJ|2016-05-02,
		99 MK244637|Brazil|RJ|2016-05-10,
		100 MK244638|Brazil|RJ|Mesquita|2016-04-05,
		101 MK244640|Brazil|RJ|Sao-Goncalo|2017-03-07,
		102 MK244641|Brazil|RJ|Niteroi|2017-03-09,
		103 MK244642|Brazil|RJ|Sao-Joao-de-Meriti|2018-02-18,
		104 MK244643|Brazil|RJ|Niteroi|2018-03-28,
		105 MK244644|Brazil|RJ|Niteroi|2018-03-26,
		106 MK244645|Brazil|RJ|Niteroi|2018-03-28,
		107 MK244646|Brazil|RJ|Niteroi|2018-03-28,
		108 MK244647|Brazil|RJ|Niteroi|2018-03-27,
		109 MK244648|Brazil|RJ|Niteroi|2018-04-04,
		110 MK244649|Brazil|RJ|Niteroi|2018-04-03,
		111 MK244650|Brazil|RJ|Niteroi|2018-04-03,
		112 MK244651|Brazil|RJ|Niteroi|2018-04-05,
		113 MK244652|Brazil|RJ|Niteroi|2018-04-05,
		114 MK244653|Brazil|RJ|Niteroi|2018-03-06,
		115 MK244654|Brazil|RJ|Niteroi|2018-03-06,
		116 MK244655|Brazil|RJ|Niteroi|2018-03-06,
		117 MK244656|Brazil|RJ|Niteroi|2018-04-06,
		118 MK518395|Brazil|MA|2017-03-16,
		119 MK752951|Brazil|BA|Itamaraju|2017-07-27,
		120 MK752954|Brazil|BA|Itamaraju|2017-06-22,
		121 MK752956|Brazil|BA|Ipecaeta|2017-08-30,
		122 MK993755|Brazil|RN|Natal|2016-01-14,
		123 MK993756|Brazil|RN|Natal|2016-01-14,
		124 MK993757|Brazil|RN|Natal|2016-01-13,
		125 MN783352|Brazil|BA|Feira_de_Santana|2016-04-01,
		126 MN783353|Brazil|BA|Feira_de_Santana|2016-10-13,
		127 MT349960|Brazil|MT|Sinop|2018-02-07,
		128 MT526900|Brazil|PA|2017-01-24,
		129 MT526901|Brazil|PA|2017-01-25,
		130 MT526902|Brazil|PA|2017-01-25,
		131 MT526903|Brazil|PA|2017-01-26,
		132 MT526904|Brazil|PA|2017-01-26,
		133 MT877206|Brazil|CE|2017-03-30,
		134 MT877207|Brazil|CE|2017-03-19,
		135 MT877208|Brazil|CE|2017-03-22,
		136 MT877209|Brazil|CE|2017-04-16,
		137 MT877210|Brazil|CE|2017-04-14,
		138 MT877211|Brazil|CE|2017-06-03,
		139 OM128431|Brazil|RJ|2018-06-06,
		140 OM128432|Brazil|RJ|2018-03-26,
		141 OM128433|Brazil|RJ|2018-06-06,
		142 OM128434|Brazil|RJ|2018-06-07,
		143 OM128435|Brazil|RJ|2018-03-19,
		144 OM128436|Brazil|RJ|2018-06-05,
		145 OM128437|Brazil|RJ|2018-06-07,
		146 OM128438|Brazil|RJ|2016-04-29,
		147 OM128439|Brazil|RJ|2016-04-06,
		148 OM128440|Brazil|RJ|2018-03-20
		;
tree TREE1 = [&R] (33[&length_range={5.943854479975E-4,0.4180237027917},length_95%_HPD={0.00115088217709,0.1877957354937},length=0.06889332894837773,location.rate_95%_HPD={0.029099602720909383,0.10001584112542253},location.rate_median=0.06028475353897758,height_median=4.079452054794521,location.set.prob={1.0},height_range={4.079452054793834,4.07945205479512},location.rate=0.06258841869980188,heig…
End;
