# Supplementary material for: Epidemiological and genomic investigation of chikungunya virus in Rio de Janeiro state, Brazil, between 2015 and 2018
Source: PLoS Negl Trop Dis. 2023 Sep 28;17(9):e0011536. doi: 10.1371/journal.pntd.0011536 (PMC10564160; doi:10.1371/journal.pntd.0011536)
Supplement: S2 File — (ZIP) [file pntd.0011536.s007.zip › Supplementary_File_S2_beast_files/timescale/CHIKV_ECSA_2015-2018_HKY+G4_strict_skygridMonthly_v1.10.4.combined.log.txt]

state	joint	prior	likelihood	treeModel.rootHeight	age(root)	treeLength	tmrca(RJ1)	tmrca(RJ2)	age(RJ1)	age(RJ2)	skygrid.precision	skygrid.logPopSize1	skygrid.logPopSize2	skygrid.logPopSize3	skygrid.logPopSize4	skygrid.logPopSize5	skygrid.logPopSize6	skygrid.logPopSize7	skygrid.logPopSize8	skygrid.logPopSize9	skygrid.logPopSize10	skygrid.logPopSize11	skygrid.logPopSize12	skygrid.logPopSize13	skygrid.logPopSize14	skygrid.logPopSize15	skygrid.logPopSize16	skygrid.logPopSize17	skygrid.logPopSize18	skygrid.logPopSize19	skygrid.logPopSize20	skygrid.logPopSize21	skygrid.logPopSize22	skygrid.logPopSize23	skygrid.logPopSize24	skygrid.logPopSize25	skygrid.logPopSize26	skygrid.logPopSize27	skygrid.logPopSize28	skygrid.logPopSize29	skygrid.logPopSize30	skygrid.logPopSize31	skygrid.logPopSize32	skygrid.logPopSize33	skygrid.logPopSize34	skygrid.logPopSize35	skygrid.logPopSize36	skygrid.logPopSize37	skygrid.logPopSize38
10000	-20963.733485632292	-439.2469780180337	-20524.48650761426	4.270543599994316	2014.463702975348	84.78727873180851	3.0362692338911916	1.0969758484273773	2015.6979773414512	2017.6372707269152	0.9012154702052394	-1.0195270529648137	-1.292116806629411	0.895391778449941	0.07806153773718845	1.5394370462153855	3.143354547057914	2.8447215988601253	2.81304239169146	2.9324298865463136	4.558377384953811	2.806296216240469	2.055255566264125	1.127809643888883	1.4541463004957278	0.9974934440600197	1.8538203676669676	2.1358759294227063	1.9202464415520555	2.206849662689671	3.011167404865466	2.0335055444559513	2.3601565483901075	2.917189024377847	1.0580745357083339	2.6004142895086475	2.1245508312161596	1.2550040262938138	2.7070439537824695	3.3686924374997878	5.5519047592651845	5.95828716429622	4.299468837536986	1.721445517263946	1.2774710381677072	0.9633825136367814	0.8654443880295064	0.6390168120734347	1.630634421303645
20000	-20955.233585889506	-438.5738782730837	-20516.65970761642	4.277193766636493	2014.457052808706	90.5314709374861	3.149512993132065	1.0376367003597917	2015.5847335822104	2017.6966098749826	1.3177930339408435	1.485273984821582	-0.03875963446200997	0.37063775464992865	0.3566711916651485	1.113673314601166	2.209259657802426	3.5808786306110854	4.643419976583162	3.157853688841684	2.1569167336691586	2.1147751163727895	1.7464119121917947	1.2632195675692224	1.3252808796382525	1.6863059182209013	1.3207275468733415	1.989171572819325	2.192100983210744	2.995636187450113	4.002840042812714	2.7881279131343404	1.8930367340721688	1.8844554434352998	1.5781231195557073	1.2614691274891312	1.739374647271665	2.866456808384921	2.6491624178187054	2.054654590553129	3.291753919641359	4.42164121077562	4.208274749136732	3.054580232225409	1.4313981673002079	1.1515243273322495	0.582541368837433	1.3414981621106876	1.0544623421186825
30000	-20954.822745999012	-428.5910890551548	-20526.23165694386	4.434932284374405	2014.2993142909681	88.6329839644827	3.012308047989558	1.0440397790519058	2015.721938527353	2017.6902067962906	0.7959588020429976	0.047774811859921884	-1.0543761160206946	-2.404367960256036	0.015772600943905868	3.212667971554067	4.045246962668001	4.421359038262892	3.096833265472984	2.1875824189913766	2.762870976678756	3.9221142287700266	2.6108836020928923	1.0735629754715859	1.697517545694156	2.368980682319335	1.5031427435127562	1.2057773857305092	1.51516701412055	1.7586488875301427	3.158079901133412	2.5772783118301734	0.9289074205689438	1.6944198308567375	3.5391172961931514	2.7955924310133393	2.079697285956747	2.7003910621439666	5.178043372076578	5.898590111570141	4.26058299395615	2.655051601015346	3.4742630727474126	3.813712601011746	2.938913539541071	1.1644412282901544	0.4200745562530168	1.4173947128564697	0.47949421102676937
40000	-20964.195577063085	-435.7736512695153	-20528.42192579357	4.213615512047705	2014.5206310632948	94.72203860722097	3.0104131327392216	1.310565154357074	2015.7238334426033	2017.4236814209853	0.7773434802520056	0.655048090457556	-0.6428985657975523	-1.8173856288308898	-1.409039299067515	1.1633081628676436	2.638524140752439	3.020656531201139	4.0244638158283905	4.189460956768647	3.1248322424794095	3.094913862415449	2.9054104941052215	2.1271111710709625	1.3803014546984556	1.4954613842163158	0.8946486463141016	2.0900087474705193	3.703579199729856	3.469636728292041	3.0448651598723493	2.128118919813934	2.3728206672954077	2.317586257943654	1.540124727221076	2.163504612018324	2.3940463788540676	1.3607687981742218	0.9786278682812743	3.3329126633322526	4.770525809106356	4.178941740067119	4.334522231199489	3.4745728909287577	2.149111659255751	2.3135188704421807	-0.11212345448417785	0.8025586767671369	0.5653156061107323
50000	-20972.5901864128	-449.71116377892525	-20522.879022633875	4.142019197240561	2014.5922273781018	98.17086884554507	3.0396598403415656	1.3524832964372442	2015.694586735001	2017.3817632789053	0.6211654315954679	2.2484609574392485	-0.5439583122455649	0.9933114371549923	-0.29492081669395875	2.348464374067924	4.0388990026066125	4.275361243435222	5.258961883211196	2.581932159087001	2.9188211197559246	3.161331980144406	2.553850909635019	1.2171637707797573	2.049523256633082	2.2931558304951323	1.3835541908076925	1.291173198495164	1.9200127863305227	2.390886432317227	3.4988469990554116	3.2619151123723613	2.4372133497848525	2.373691444200895	1.771707713244964	2.038627423845715	3.1145985077892324	0.7125052173496789	1.68058513799644	2.707593008543846	3.0183091546401326	3.6777365277116365	3.8255483737154714	3.315526087918563	2.6496267128021316	1.9322776702164868	0.5459008328009526	3.429650857629155	2.867384571301695
60000	-20992.293258276364	-453.52895718838556	-20538.76430108798	4.151715255679236	2014.5825313196633	98.75368966420109	3.022828609186582	1.4214682852205407	2015.711417966156	2017.312778290122	1.0086243908773795	0.5053657308985036	-0.04466086858324536	-1.9287450125502352	-0.6788991133954426	1.5322371662583971	2.7475842296064696	3.6396864403964013	3.741942247393299	3.1850236051419865	2.897950847334267	3.031078099199114	3.5307229035861827	3.277991525969374	2.056266862640703	1.228428123150972	1.7780320900196485	0.6380115398244888	1.9754755041217755	3.014929357814639	3.0099843187607904	2.4261256926826213	2.1303888782664924	2.1194388489466243	2.1070648656830686	2.766266469207646	3.461612034691205	3.334131920137465	2.925824654542845	4.408381065056489	6.167883759390911	4.4021928954982945	4.687552909052097	3.7790699577421583	2.1892925099085394	1.5146767678785276	0.535156548835511	2.5985868373935497	1.1693936063240722
70000	-20984.42617293613	-473.71842558153617	-20510.707747354594	4.147968887472242	2014.5862776878703	102.75172464215048	3.173576166441762	1.013196084855076	2015.5606704089007	2017.7210504904874	1.2226576663088868	0.7023235808171826	1.2381816923809175	1.1159835512966307	0.8500933595707093	1.9100623985308498	2.9202295518762633	3.515598072799836	3.930862337892843	4.493469923705126	2.9754992140132273	2.9320393085369565	2.4468041112320935	1.8451432341431562	2.2102894884643294	2.32783357099054	2.6470889814162413	1.2837191628719211	1.675683572982355	2.6588995245998674	3.0517509252704995	2.539216990792276	1.8767861161267256	1.8538848007400452	2.8989549569856807	3.548817047243794	1.864223031130177	2.289397533903745	1.8290988375635184	2.610043749584604	2.885489973891855	4.399052136910901	3.465965633309399	2.970941767818663	3.263037449534899	3.2384780552559818	1.0148364050813274	1.078362283060873	1.3332576891332246
80000	-21007.35313425992	-474.43785225708837	-20532.915282002832	4.17261183394292	2014.5616347413995	102.26406037117412	3.250769537799091	1.0720649995631415	2015.4834770375435	2017.6621815757794	1.5956440272402532	0.31792096607391973	0.9003534100586736	0.6600930004401833	1.6928389655032805	1.6711954748398077	3.5571571676074916	3.9180844812560722	3.5151919682051602	3.8988771580801096	2.568358228410796	2.5379224935772564	2.5265937331796287	2.2922816382562443	2.121586706089205	1.786022854539087	1.4448212653825443	1.722034079318988	2.1104489495929455	3.0487555854251513	2.7809530132572644	2.5057398573605596	1.97125287044641	2.1771178363066617	1.532660117444498	2.2583001192295833	1.8390392304125345	2.710629139560322	3.8412136743416356	3.7700529825078757	4.349625258651673	3.687395175581629	3.889194481155105	3.9948381298506903	2.764422243541716	2.453354684292611	1.844827473929845	1.5446124778899044	0.8529296338966077
90000	-21015.750122116653	-480.36607656016133	-20535.384045556493	4.49922479990015	2014.2350217754424	102.99234858617291	3.1908555473926627	1.1181272156547204	2015.5433910279498	2017.6161193596877	2.8847027561611673	0.37873930243124687	0.4775082221004976	0.021720333466892283	1.0191393720658766	2.0260962108637783	3.3877206671166085	3.391988973535177	3.832320486142535	3.157246495592285	3.7525048444028655	2.3066674271468126	1.881575346320056	2.0078696623159646	1.7581647674921357	1.284095745786569	2.337528524911893	2.9704276857815017	2.3737140720633767	3.4081952055505402	3.618236818617336	2.9015946844923874	2.6379846523910127	2.2532604465029604	2.038018848295578	1.6899293280320142	2.165507459919791	2.980311281394015	3.1996217682217987	3.184257099519804	2.5894162077501868	3.399075168860365	3.7194252660651443	3.3360556512463595	2.921519271783526	1.6035769851444284	2.3825643734965976	1.6878616636065387	2.1527243747574305
100000	-20990.19614224731	-455.5664922103185	-20534.629650036994	4.298807631600755	2014.4354389437417	98.67578685761112	3.4913311335799855	1.2885099533201931	2015.2429154417625	2017.4457366220222	1.3567664774429111	0.8897411094134715	0.34788399163189293	-0.08754140244253883	0.6825170904903259	2.2001661214482	3.7366768490775497	4.1470181836309985	3.01680889578984	2.488372146939582	3.142364669534766	3.774714061469439	2.829731923524602	1.4399680682813072	1.4417015855479978	2.0836956995270333	2.096157119690936	2.3652633922583313	2.715218306862597	2.703724095835467	2.831778946041224	3.732640632842248	2.373168026511041	2.1645447519056793	1.504753738636331	2.183819237261184	2.8161976051343247	2.877233884793475	1.6206326901243258	3.788047143017418	4.48546174672402	4.984103442804098	4.08729982022311	4.312346249794169	2.688955310062611	1.813106146322847	1.8105838226502926	1.5416840980407944	1.6418310535152798
110000	-20965.83754815755	-446.1742978179849	-20519.663250339563	4.157648735334771	2014.5765978400077	89.61731571299637	3.125500157935047	1.1698641033560544	2015.6087464174075	2017.5643824719864	2.4044247847103026	-0.19653462902376476	-0.9347307944237437	-0.2572020052831836	0.32803305204647093	1.6589180561185	1.971811899898799	2.809414221613484	2.516272095854114	3.453931153542126	2.8988927972608876	3.170783988525354	2.1621648622391616	1.9923351745828124	0.6626704263223204	1.4299293518219995	1.501914435442371	1.5376661640658134	1.7675716093632396	2.3747785625167452	3.0008124946011407	2.026965340513993	2.492357224720073	1.7827951564421127	2.1098145378324578	2.2396871558810822	2.3314272668270024	2.020552167843224	2.996250988408081	3.447976355531276	3.032721996755224	2.789582549883926	2.558257501057526	2.476298653920719	2.2986293308583328	1.6206316936908935	0.7324382751083103	0.5707180192316235	0.8725022336889574
120000	-20942.424016781624	-434.537856180879	-20507.886160600745	4.2517850259398955	2014.4824615494026	90.12821787524172	3.2165649557260583	1.2655450800382977	2015.5176816196165	2017.4687014953042	1.7230857075677863	-0.16320725332035302	-0.256761546171688	-0.028175599562452858	0.6852267935466774	2.2738249400068646	4.1285244538209245	4.594418971855111	3.007344079586333	3.674719134571875	3.0134354057279826	2.0031260064464154	2.0835205500174157	1.2295184014527432	1.228447367443455	2.092051901329701	1.6046979727034407	2.8602791172979027	3.343374744699236	2.3388843991066133	2.3436988307840076	1.983426462079545	1.7033916074817814	1.6102661555933069	2.8555982469297776	2.284639724994439	2.2167701621532068	2.626907241120887	2.290482546705575	3.245390046693152	3.5999386904738295	4.043899497802053	3.779430648377326	3.5686624572673806	3.058420256100734	1.4713731779021673	0.8443234238624305	1.2776208787001804	1.4534869032476094
130000	-20950.08611561301	-427.2010271376927	-20522.885088475316	4.216589777374121	2014.5176567979684	91.96219922280214	3.1084449395719798	1.0900010206809072	2015.6258016357706	2017.6442455546617	1.6044505540587333	1.1531728916860247	0.2162029483931875	-0.045385452392097125	0.36236181435888526	2.244991541831693	3.202529620246556	3.5500616295788143	3.5747286506667493	4.09214480214344	3.00307601987964	2.347460999352596	1.2653577212637022	1.248018065484511	1.7883163892318878	1.291670057529686	1.7190605893025244	2.2530505201870232	3.1836994704977757	3.4147641820435535	3.3081531812784135	2.5016530553437044	1.7711173136486458	1.7888074822481743	3.0107217283974688	2.6027323589464846	3.3619047409728955	3.708316734007639	3.322317552956138	3.68530096715925	3.4804792566535485	3.655064432575769	3.435755482767034	3.1339745387329145	2.9445749425170917	1.691348274068779	0.8764839167031279	0.7715643837383204	0.9505505987066311
140000	-20969.38274063016	-443.8185777996223	-20525.56416283054	4.134322354619415	2014.599924220723	88.60572668178489	3.2779869718806394	1.5600509606782216	2015.4562596034618	2017.1741956146643	1.2636527129201744	-0.6797786183907627	-1.6022617879402858	-1.2322617061276218	-0.08325903616722341	0.6356459146977496	2.8867328298020127	3.2931250477763925	3.412245527685172	2.3844992940676133	3.3791845982681616	2.5189573900166122	0.9746868661687949	1.23692812835762	0.7844179403083558	0.8484692806402354	1.2999738090905844	1.9401205905925778	1.7811480952394256	3.811224662270247	2.9090384721832345	2.631217937063922	2.2053435564980384	1.6169568968212011	1.562961286755355	1.9770519237759216	1.82143663265427	2.088698978937397	3.5694253623029124	3.9346247305092943	3.068113541262319	3.232097091093225	2.681794033488019	3.3629713490260134	2.7319545008612067	1.4207459625956131	0.791369287711695	1.1642265743572047	1.2594606063597844
150000	-20947.508630604236	-436.0889753554775	-20511.41965524876	4.116768495621595	2014.617478079721	91.26895069898671	3.1973850158908332	1.2219736148101723	2015.5368615594516	2017.5122729605323	0.6118168567063528	-0.30683124918522753	-1.0624405252958704	-1.0378228281050856	1.509113173121411	2.800713202318076	3.7019820521973497	4.678927011710868	3.9639724018708815	6.00327235622688	3.4045693403215793	2.384429038550765	2.2474649942811187	2.027597892945325	1.8216109382327972	0.4226267974295517	1.4974615497024963	2.258450743085051	2.2162839154913714	1.6327691008719345	2.662893793429901	2.2785396588115154	1.8997176858650426	0.876652723953985	2.5727357711865735	3.3628200173994975	2.602971205466043	0.04164027134544157	1.6379644711550492	3.1425450590230684	5.4131981464034595	7.017996214114348	5.870732275676199	2.645769933618426	2.719335570740742	2.3449205646174067	1.0835197388859474	0.48201018215110214	0.23367995527686136
160000	-20945.521937852725	-427.6047583000822	-20517.91717955264	4.1548061184934575	2014.579440456849	96.2264079940964	3.1221990986954964	1.10864942247888	2015.612047476647	2017.6255971528635	0.47424215302818445	-0.4408596585122194	-0.9842351160375191	-2.3153295387700754	1.1179441961644254	2.882475270956737	4.118195285674875	2.6812449173470845	4.831403055593356	3.5052349227333712	3.2494162493935885	3.076985541438664	2.951297196842278	1.8094970252277374	0.7991164838476205	2.115402237906945	1.0378142444548044	2.468908785555105	4.176241403434216	3.8484092776188397	2.9200199169849745	3.2165993470124428	1.8461005692384789	1.6897169107417171	2.684052704716178	2.7304537499867045	2.6212911364406115	1.813922797729608	4.306842119232465	3.2260768031672296	4.825253511769585	6.940431657052028	5.319041455551815	3.788927126323933	3.2337174929540704	2.045450399325466	1.624869714738752	-0.13039060595982546	0.9260511371491922
170000	-20975.47105856697	-448.9378855165077	-20526.533173050462	4.188951829049576	2014.545294746293	96.51618937552269	3.211307408338583	1.3266619475461339	2015.5229391670039	2017.4075846277963	0.44616900494737566	-0.11774765843687887	-0.42386798316834384	-1.9206757527364293	1.5611831116252943	3.065696294313211	4.551846144810889	3.249759922502055	4.356388401374338	3.9990526271126674	3.632048704576457	2.2495998877673147	2.0641892705151936	2.6036882413081353	1.9229734131046405	0.35716144889530377	0.671428485878762	1.9168989990435092	2.283194494276182	3.449799437599448	2.945888902986873	3.1746915626123697	2.09814287268486	1.385733164169285	2.0214225460744792	2.9672909356906354	3.584800833174109	2.460332956900464	3.42410366621304	4.35375111809816	5.281515120437514	5.411520052340526	2.589995816011841	3.392037355272321	3.353577959927565	1.4554424875814542	2.921397219062185	1.6289656755981095	0.11050158090137222
180000	-21004.509395711553	-475.4335286163007	-20529.075867095253	4.23802033718522	2014.4962262381573	97.48701525999205	3.1889356062553236	1.3749488433385744	2015.545310969087	2017.3592977320038	0.5821414331996793	2.972003826703047	-1.1667771432781235	-0.1274818106489679	-0.3600689957721177	0.7476589762847431	2.6894185906377546	3.7041248277296805	4.8395510951565495	4.1629280994694895	2.939171308972364	2.3230989648459057	2.780228887222327	2.079728992293049	1.8986335487114268	1.530523612100215	1.9399859316866805	0.9385618379087262	2.0752138944484124	2.2338539621514837	5.521744273940033	4.169383809769643	2.6006635177491675	1.9609158223894376	2.399358718249542	3.054151066993245	3.2970039305647774	2.145902449346732	2.597470209676095	2.455544832658072	4.513087784547434	2.9656610632441636	3.2899735992662844	3.402749181346755	3.29493866977589	2.2724464080094866	1.6157703450206267	1.1844304940405275	1.2949368035487858
190000	-21013.307137250376	-465.9495355239921	-20547.357601726384	4.369922350432374	2014.3643242249102	95.75138511164248	3.2270747180843293	1.3846481545284979	2015.507171857258	2017.349598420814	1.1664772243070776	-1.400681028799223	-0.21557644797605668	-0.6850424473931034	1.3269970938777367	2.8628335986237072	4.4685731387009735	4.47870309966826	4.005897451223827	2.463535193086056	2.25713569713705	1.9023345958775644	1.6509257096748877	2.2994076779354033	2.70876876685818	2.0241750960490297	2.5260688870914163	2.096395088049484	1.9530658437633899	2.5769001664764932	3.6106166761837555	3.421173399425533	2.3051698789441257	1.9371704794910134	2.216879756409406	3.0637866314076065	1.9314594813845851	2.0983949302367035	2.030817075189073	2.814077527228573	3.4659643841064844	3.3715628559020643	3.3427657880363193	3.3032184047332422	3.5504813659712267	2.9200542134706806	1.411722917539151	1.5538532328688186	0.7177862534571395
200000	-20989.343721880618	-465.6717945598612	-20523.671927320756	4.188228123771582	2014.546018451571	98.38560599861722	3.3661253982191393	1.1499130636330244	2015.3681211771234	2017.5843335117095	1.1057650036685485	0.887567559070312	-0.3193030191702628	-0.5000771324528883	0.5799075764281274	2.827581875547878	3.00695593847884	2.914836480979024	4.053234716798187	2.840077447825813	3.3045326580145935	2.9025170095852424	1.5900063092101375	1.9435109180485184	1.1702523559654971	1.0634299252810426	1.629880844461277	2.011985045925071	1.2903520947537905	2.879693921481099	1.9074734013315902	2.9952933812562823	2.111395754799394	1.643866950971371	1.1458399517832634	2.662433790970954	2.136532152259073	3.1096472141709945	2.6360394149421404	4.52818665846643	4.257663384962059	3.5621998897703286	3.9346094272713716	4.6871832823942725	4.8705432416758425	2.8695861405884124	2.0347914518980743	1.005409338918415	2.0041487910882716
210000	-20955.821318599657	-441.73260826415543	-20514.0887103355	4.1130730839460075	2014.6211734913963	98.76181153821209	3.39096250943431	1.2011884373065804	2015.3432840659082	2017.5330581380358	2.467882393166529	-0.8969949444774501	-0.7688993589652431	-0.34540124219651686	0.41589159286519384	2.039560251638977	2.667537225721719	2.800275809034511	2.8326328169779478	3.0305575068100365	3.5923807842794946	3.0579432854544315	2.120211995306887	2.0492410049005243	2.0352046874283216	1.672886900119663	1.6810916809637864	1.0115460280646338	1.5759428617829165	2.653302073528346	2.616391171341522	2.5684432586601176	2.116511957262602	2.2862873812424462	1.6463111398513832	1.3341529574135438	2.931159090569784	2.9136150301549164	3.434088542788791	4.229158151521183	4.397754911823101	3.8379199474178547	3.793672055135805	3.143925913238618	2.4904857841796293	2.461575645267941	1.7174059320086428	1.867197879414018	1.2715696922867512
220000	-20956.39225845229	-446.31591036444087	-20510.076348087852	4.351431728947886	2014.3828148463947	94.53315677547867	3.2143118004769167	1.184208326403816	2015.5199347748655	2017.5500382489386	1.7016153266010383	-0.43997669698959596	-0.3819648199062706	0.970027646649756	1.6149769479957559	1.0356785797011125	2.3061558224645635	4.069340587379108	3.5460833419171744	3.1551105601389016	2.639677020675479	3.0939043382116775	2.578294880242514	2.2457249311956247	0.8950519192443023	1.1764980333860862	1.285710394926978	2.587632155748237	2.4977328677707873	3.1546422883369694	3.1251338586727875	3.2204111680156418	2.1545579531642955	1.4700033216335164	2.022271527059092	3.6076195609350012	3.850090674558788	3.1071074278916972	2.9157297489197114	3.1189313348259904	3.1585792326484565	4.313280346017423	4.07316302385763	2.3293343794219337	2.959760252113872	1.6543831546756644	1.9941820673904607	1.502021015575476	0.8252461502607247
230000	-20982.463292279033	-444.24066769735754	-20538.222624581675	4.140469431509396	2014.593777143833	98.43486937570232	3.238841886959149	1.2883868537472636	2015.4954046883834	2017.4458597215953	1.2756585526016855	-0.9142295654376986	-0.6328045032557454	-0.5885753430905527	1.0847652506828318	2.6337100046743647	4.4033612884463516	5.1203221791046465	3.8963548501767638	3.3607627074944757	2.8080190580225355	2.5748803215751637	2.4711620624885735	2.709352176721057	1.9569712544955387	0.7102131187658749	1.0038722220050311	1.4591932493053124	1.6485393025262305	2.11728524179269	2.0635286279289735	3.1907063070874897	2.189887886836907	1.6310172640567546	2.67331289712316	3.5542449752588636	3.4098596337969163	3.576599143949743	1.8022673411555097	2.2883478141729663	3.3813294948091572	4.762977764075878	3.686502090892831	3.7985781224465245	3.289641887202677	1.4288292409839989	0.725568784723857	1.3211439311887074	2.2626714730555886
240000	-20961.214620248422	-440.0861755601991	-20521.128444688224	4.322549098735114	2014.4116974766073	95.9065883850875	3.1311434713884343	1.214432494274676	2015.603103103954	2017.5198140810678	1.3049243025367367	0.38339640805727915	-0.34650257055286293	-0.8625775651673736	0.8998655960752879	1.4708076743843463	2.994107634128424	4.18980192701179	4.398615990187721	3.8467681644894274	3.3093721828897773	3.3642687986188444	2.4452670817246758	1.961327769370776	1.7347304043238811	1.1262686565475888	1.4474651201766897	1.7507247802886763	2.2938205179388746	2.820017746442139	2.8363725701724545	3.6318388014207166	2.8822753525320506	2.4298216973763767	2.663315701253122	1.7948764040303224	1.281317043787351	1.4293688965076654	2.4131504487932034	4.0348150061461325	4.479457096251801	4.764295319169076	3.388671005150611	2.7871708232933803	2.418670528798094	2.15986639582548	1.7350107956375722	0.8680010535050454	0.26837415411333704
250000	-20993.426502049668	-448.15626206871167	-20545.270239980957	4.1340272730997505	2014.6002193022427	96.54196580753546	3.1168631955765345	1.1436121218906512	2015.617383379766	2017.590634453452	0.9359102277609486	-0.9247639443870792	-0.3379540590934438	-0.24117099043703194	1.1447071195015992	2.863787929127874	3.494268514222745	3.8987549911269386	4.382815933477148	3.087724122354577	2.169279549590299	2.327923808202678	2.3778378959068935	1.9584185079667562	2.0325970299898413	1.749355826069092	3.2033634758547875	1.4572920979753403	1.0686053255075654	2.2128280539322542	3.5034233008662157	4.177464884303202	3.2396584985329246	2.53800850097819	1.7090777683822393	2.741402947219447	2.808661842031715	3.265960262123203	2.068050559742686	2.646136671765045	3.463758285264674	4.6989130452858525	4.242446139736673	4.481272699185908	3.3094082648495426	2.6858024096277293	1.4150797926466807	-0.2717501142374299	0.9663799369531049
260000	-20964.685439892048	-438.5886866108117	-20526.096753281236	4.212008260482538	2014.52223831486	97.30295173293604	3.064680600901749	1.3339719237076886	2015.6695659744407	2017.4002746516348	1.6788650605251143	-0.6965472854163043	-1.136771030199075	-1.2307534303611236	-1.3194345047165414	1.3887386684067047	3.5935845706880656	4.209236514303284	3.398058389491944	3.5179341588748394	3.180407281825961	3.060328784944757	3.2183417355642523	2.196319139728229	2.0038838152822294	1.9453511203290836	0.5301674681975311	2.2536014372348565	3.00526020233223	2.7975917441839946	3.1306172041628906	2.900941856045284	2.929168076576634	2.4860045895058565	2.73739255421696	2.084773243131687	2.308626785971146	1.5719321757643752	2.383966722037115	3.154232271894445	4.4568691295775835	4.996452658166713	4.556959479683806	4.7635190578041735	3.236993963769211	2.004774161672192	0.6407707536140406	0.652368903544576	1.6216800262962603
270000	-20985.284800973503	-450.0591158144221	-20535.22568515908	4.106229023418126	2014.6280175519244	93.7016454001322	3.031573606283765	1.2165269559207943	2015.7026729690588	2017.5177196194218	1.0037987816146292	-0.42515803902357074	-0.7448373007672419	-0.20844019629666544	1.409779564100516	2.667676031511613	4.9676377417381685	3.8133994997092935	3.311146918929684	3.5504940211986984	2.4851312710314537	2.9158977059619082	2.3237363208562045	1.3649029437701852	1.2009388204349387	1.069402125990959	1.5321860800059905	1.1866526888006184	1.2350272529053175	2.347085540936908	2.569267930895891	3.549607591743225	2.6233384299520743	2.5229950998135733	3.149470275729046	2.2655720198824403	2.6590893825951087	3.068727587879159	2.1462113878510856	1.6823320091474856	3.362326062133188	4.834260333057965	4.941172955907007	4.087853312122975	2.4243769956097037	0.9271662981042575	0.1486392988002191	1.03188351651503	1.6701488551324648
280000	-20991.984693796716	-446.3937068262623	-20545.590986970452	4.099230076021963	2014.6350164993205	93.28030879440908	2.9776120025468145	1.2525483089509846	2015.7566345727957	2017.4816982663915	0.2993119978979043	0.23426340996402678	-1.0966407079380387	-2.0471988442148645	-1.7416713002942177	1.3931724231740332	5.433099952254152	5.850176123715684	3.8172194633415537	2.7330877907525615	2.5137777161393458	2.53530267042027	3.734265023148499	2.5832824808113024	0.7374187326382796	0.9921553423259178	1.178574987244188	2.9735431522078812	2.433377856696148	2.5063048549974223	4.1809355338019705	4.135909438842856	2.2965135314728116	2.6479288192380515	2.4265206720727086	1.475148281783271	1.7013474237497985	2.2157107464040795	1.0855930334399422	2.5553343277302307	3.2934197248407977	3.437987633093205	3.6094033082173307	6.7429750479495345	2.067915680958617	1.2766517332822898	0.36428434501217455	0.8154674025710275	0.46753036428561834
290000	-20964.70030841172	-435.90512448353263	-20528.79518392819	4.1230418428611975	2014.6112047324814	93.05943464265624	3.401647417728729	0.8871202754046271	2015.3325991576137	2017.8471262999378	0.8445089437484952	-0.185103152719867	-0.960208514320382	-1.9790953751548745	-0.639592092857413	1.8735341489400605	2.927090096119226	4.716408780480956	4.326355364999622	3.151983846126516	2.634360546974772	2.7812358135290776	2.2207138903960697	1.8409279240736132	1.762123634449709	1.734544990644182	2.291796566896687	1.4318832933815324	1.6359227018468212	2.8773849355534984	3.2395373389239825	3.2109146477562502	2.6626523312727555	1.6683711737571014	1.6010861649087136	1.6010228370956827	2.7955925040170135	1.7894610350646691	2.826234074927866	4.662380597505682	5.756049181909424	5.849543324536245	4.916882205060488	4.024634058596936	3.040296258418905	0.7732473503144623	1.3179259727865988	1.0604155634572623	0.9203023757426916
300000	-20973.770752077584	-462.3817904500484	-20511.388961627534	4.217416405820559	2014.5168301695219	99.48618274124173	3.3471598964552767	1.1962368405446593	2015.3870866788873	2017.5380097347977	0.7677334109645957	0.41048382074613543	-0.03240962451300533	-1.474864611018909	0.41936312741645876	3.127569684010326	2.8415032032463547	4.153218359706813	3.755222058094227	4.313346321749631	2.956842999449498	2.4608289038124695	2.4435034471595873	1.7280397939853573	1.1176490819608025	0.7979100716267418	2.216466550259303	2.8968834949735545	2.2205575899875587	2.5050302610756514	2.0823373544442134	3.3895226958096916	2.7932385519570975	1.394902602232216	2.089269634420042	1.8265101776245947	2.6450450636263545	3.700617009633423	3.3682484173038576	4.542903978107619	4.4712415682884075	4.065391255641056	3.6067369342716975	3.387552053708488	2.2074519125411336	1.808797529708292	0.4834855915876527	0.9995389744495802	1.4064978470063945
310000	-20978.89115835357	-445.5154654353406	-20533.37569291823	4.227548356915333	2014.5066982184271	96.55222530499555	3.2024360321342984	1.1488541236474648	2015.5318105432082	2017.585392451695	1.0430799000658104	-0.7615696403395866	-0.042763763920295045	-1.6138143577722486	0.8101010121943684	1.734636788793476	3.153345806344799	3.4686778514482253	3.4906251259565337	3.5393176072923525	3.2860671653858144	3.9263300376838424	3.558195301903573	1.9114504395217562	1.6639516770157865	1.296797021228815	1.0322502544518406	1.122669184615365	1.636911299628619	1.6104653079504812	1.8803258643570717	2.9431527851669737	2.436057678297816	1.8065402759420013	1.3201338771756577	2.394165300077212	2.550010884137648	3.371540903835437	3.116499834899577	3.3011754062516023	2.4743269995541444	3.7518422239091422	3.6049626418871825	2.6598175758979448	2.3349203650525845	0.8519721974945268	1.2979403478467062	0.7753250416564479	0.7174694211388891
320000	-20968.604248976448	-431.5460972304017	-20537.058151746045	4.171091388331253	2014.5631551870113	94.1979012570058	3.2371021534414117	1.1002808466240248	2015.497144421901	2017.6339657287185	0.9862842420522375	-0.9320416709321824	-0.6377905033002643	0.031098560754788007	-0.22686144638275313	0.9707618383233843	3.1878170436060893	4.3142157409902415	4.834639787677897	2.1644269327339507	3.271981931588523	2.969526458815381	1.1795805726372226	1.300943840367855	0.8416075164179602	1.0276645440643584	1.7039262163665039	1.4227278074522727	1.755892042333873	3.011002920445049	3.5401064415172563	4.199798075005527	5.008632831454674	2.9454652690280456	1.482150283610476	2.3386100934861176	4.223705845077328	3.8172834565055522	3.0274595042051082	2.131205315392263	2.8500743511355635	3.3502311228498156	3.2669533614882824	2.5157020131251016	1.5201488991414056	2.0812450443285195	1.5138767879153803	0.8166797783161328	1.2874688060118755
330000	-20961.819450623138	-435.544169668072	-20526.275280955066	4.193789076990708	2014.5404574983518	91.57684974098639	3.2371858461988094	1.3302084953932025	2015.4970607291436	2017.4040380799493	1.0599790143590238	-0.3121397863382907	-1.3474312502906454	-1.9054238700418167	0.5014266602439886	2.9302765805222313	4.314909041880307	4.399750738204993	3.01242135497964	2.6627113268420004	4.351505038009866	2.7771250335964788	1.3014058003498057	2.3898275952318397	1.1899106116712825	1.7723810087756733	1.6866324009162819	2.5830010195683313	2.8128138533433664	2.171008544632501	2.9418711112264844	3.7722583466054718	3.315809092496685	1.296035885574157	2.295644244501535	1.9863331927382246	2.1563495573215907	1.8716271709046577	2.163621495673818	3.391888513018832	3.61874652554472	3.3727587481517336	3.356930335101367	2.9555045216955467	2.1296928199780365	1.5854393655888699	1.8769279055691865	2.0393861474673036	0.9983958859511654
340000	-20965.638803491427	-432.31079920315176	-20533.328004288276	4.232262648114225	2014.5019839272281	90.79472428097026	3.2624702224079822	1.0210990116653247	2015.4717763529345	2017.7131475636772	0.9404179277382789	-1.2154704509939942	-0.11915791855252161	-0.11054863846419982	-0.891902559333851	1.6226564980317557	3.092946296501802	4.866977362525326	3.5621505533158087	2.378738784003298	3.2604934553784024	3.6033280705016395	1.8480807730597322	2.0075535045842106	1.5119012272091767	1.0238666030253774	3.286005457354821	2.6845223486926875	2.5210779798011336	3.8511098135847908	4.8061911354105105	4.113491433732793	2.456603992440248	1.1945113549789261	1.4012318211922468	1.5922072943059353	2.004165395758977	1.5207971520885821	1.6630634239599895	3.1371680189989837	3.3901560068786205	3.2024848906745946	3.539385528463883	2.6778461822053607	1.494181545018622	1.594867940354204	2.030317071149482	1.2820562266026165	0.8144674003830719
350000	-20995.665437867403	-459.8558452065306	-20535.809592660873	4.171182312593181	2014.5630642627493	96.82910709032112	3.357802018400803	1.2951307177243017	2015.3764445569416	2017.4391158576182	0.6563621455623804	-1.0257513115878836	-1.8831196603050107	1.3122109134602935	0.005520389210293797	3.3952085822215508	4.490943190061142	5.428430610808858	4.74245375824578	4.973464497648175	4.8065263014348885	3.2974309382975915	2.3314859883059156	2.5353207804256845	2.0915020617391185	1.5563019739696722	0.4698636026435859	2.5842802817400337	3.1407832275317062	2.430914791102393	3.6554062329476418	4.632882864584417	4.410499025964316	1.4907903956446333	2.382385078993567	0.8414472594714881	2.4519562657870995	3.2851024195620036	4.041198130921959	5.431924919664198	5.768062815487726	3.8625836245138543	3.368418808890167	2.626184600524415	1.240657175373256	1.7069055704051594	1.668436920967248	0.04793280961323587	0.6726905457214563
360000	-21002.50748681226	-461.0511732273528	-20541.45631358491	4.111989445917176	2014.6222571294252	98.38150144199271	3.312133324486804	1.25784065769192	2015.4221132508558	2017.4764059176505	1.2335732343748222	0.5588487137996987	0.447389829319057	0.6534878658117079	0.9654237523170113	1.4672033399409032	3.07987325557253	3.044229452406149	4.246357812932762	3.701492077295255	2.898152530824392	2.333346383828098	2.433905458555161	1.5796769369628776	1.6767137879745708	1.4456980727059117	2.3161722814921144	1.2760004825016882	2.0448191393825574	3.229203476888065	3.2662470486138804	3.101508917373063	3.482812573131172	2.775326189661302	2.585065868153796	2.6303072654857513	2.352217015528083	3.9606019373518526	3.2332468997548376	3.880964461878585	4.101212563428299	4.039878055986062	2.890515936487058	2.079848280533773	2.259362125115491	1.838228273374316	2.0400596016042702	2.4137260026729517	2.15547857455943
370000	-20987.360414977506	-471.22211254212135	-20516.138302435385	4.104310957406081	2014.6299356179363	95.27756430325947	3.374269599818759	1.4894909581187745	2015.3599769755238	2017.2447556172237	0.8490603600638056	0.16263076827319187	-0.406846061731015	-0.6212387944403014	-0.7627140518768086	2.660518903608822	1.9396876486516745	3.7525564803492815	2.8032205898498743	3.7291083896494785	2.7903592140486992	2.9664449725500006	4.213362685552397	2.876037184128306	1.6718632710696741	0.7785569161704822	2.188364016440613	3.005088334033426	2.6728336291690464	2.65813105140207	2.5812649435628283	2.423060773320274	3.9326790628025625	2.7197062164475643	1.951107426920892	1.590051487169256	2.6690800227995424	2.6576339576872097	2.378090729470408	2.2947293678843868	3.178427491320969	4.127825587879448	3.410817014149723	2.731816778783563	1.9339582674397764	3.409646048960619	2.0331208343443983	1.9719272278255113	0.22863308716001896
380000	-20973.978977551957	-453.46580796862384	-20520.513169583333	4.138144978823458	2014.596101596519	93.13732605325688	3.170562245393508	1.0624707451050988	2015.563684329949	2017.6717758302373	1.9458558504097345	-0.9557544664088412	-0.7623176041523856	1.0564997602936819	0.5906740259726988	1.8674399736023506	3.4406620151973972	2.7875708601687474	3.503056705259406	4.087115681518885	3.4890701597997507	2.660917552232492	2.049278180596795	0.8481807887031821	1.5151599940193174	0.8364614199696239	0.795455283081743	1.7476354059273018	1.6004631326867533	2.6533120450750523	2.4054019135677835	2.077936443284977	2.573120771694036	3.1321888298553735	2.4787313161702755	2.1847418622149095	2.4973570926885995	2.0905967742009106	2.547336593037145	2.7342358623817806	3.7382338832460906	3.4304415853487193	3.219899401129221	2.4746121169766457	2.909965540340818	2.0472419720480066	2.0139392259938957	1.1060134045788745	1.1152759992375503
390000	-20973.293109654376	-450.8124272715928	-20522.480682382782	4.2160330988018995	2014.5182134765405	94.95716258733601	3.1396724523475195	0.9130920900522222	2015.594574122995	2017.8211544852902	1.0345300828238033	0.3849695333719502	0.15943582692018754	-0.6975640652679664	0.027995973264923313	1.591224170047441	2.6389097815701112	3.2745007128464816	4.097296057271546	3.7086637136421827	3.30559921431411	2.1315472795919255	1.9209195098985465	1.4567420613629414	1.7356084249483157	1.1445953068328354	0.9005213142078082	2.0071218924902547	3.4936455707775194	2.671072026185191	3.556103712928807	3.599959849243549	2.938935204425663	2.8913341353029867	0.8722813575593733	1.0950532370098003	2.2268808085344003	3.454031247744939	3.740693483333936	3.1890464977245414	3.770101545372645	4.288733050737765	3.1708161951855223	3.270656932572858	2.074802228089876	1.8505456311295285	1.7167647726577016	0.006250965200645546	0.021898193658396903
400000	-20984.50072612968	-445.6970082789908	-20538.80371785069	4.454402789581374	2014.2798437857612	94.07820169447699	3.1313378305481856	1.186324057524383	2015.6029087447944	2017.547922517818	1.0043381182766025	0.19954377222428288	-0.15808129272475224	0.31490047135168986	1.032113972690207	2.5296224437449775	3.46250455566568	5.084151699742306	2.755758982246539	3.02508426323265	3.187504323911352	2.512195715462649	1.6642482806767265	1.8628123985683336	1.5229458021862121	1.1932664833924551	2.6799223886636696	3.9021612744921645	3.517462618546487	3.848146721362153	2.419144096810454	3.1234838454187823	2.7013704438291186	2.4100136959897203	2.216260236117349	1.3581637674831377	1.753324812528431	1.4153982449345566	2.3612977239917363	3.744300854475577	4.360097548314844	3.954997246038346	3.3217165654821237	2.4358532294035413	1.6351045121804342	1.1846241113867728	1.6621579534917768	0.5665139559282959	0.8752974715397376
410000	-20983.002920364936	-468.6919533995492	-20514.310966965386	4.2408616926448595	2014.4933848826977	98.16085398479173	3.2017430332666206	1.1808439027783575	2015.5325035420758	2017.553402672564	0.9321555430889837	-0.4585360714565717	-0.761908622228815	-1.8138540610058196	0.19696509777986454	1.7702761272941596	4.227136593995733	4.326512608747565	4.490994642892533	3.3771134711397717	3.540024862899119	1.8780197672323151	1.923868082051025	2.5072142387382192	1.6519292471211353	0.322942938748198	2.054266077434056	2.182081645353419	2.4005321070873404	3.8248292278336944	5.143199877373876	3.2586240023001833	2.3527978674745147	2.9762950082215522	2.1561778006217613	2.175913853168798	3.7108984513572216	1.720611330965994	2.5325122195781926	3.1189089169228548	4.205614847650965	4.193415294646115	3.7577107042522995	3.4446170400823655	3.003255062344981	3.379425919942046	1.067681083706224	0.9811388644591432	0.7390428329979973
420000	-20985.302145919697	-456.1144713219838	-20529.187674597713	4.1882992832241515	2014.5459472921184	103.40753643617657	3.141517320768214	1.4440945523610256	2015.5927292545744	2017.2901520229814	0.35861391623750766	0.7682891705315675	-1.6502122813722062	-2.0910614724426866	-0.47757109724751007	1.3354685499696242	2.3188123741067006	5.158385614154474	3.8146259312734365	4.134971828648486	4.473899924293779	4.799568138894155	4.403171910367965	1.3869617495193194	2.02693661201412	2.2619909151238056	1.5889003465700042	3.6429037040539085	1.0521152703593721	2.4559814329396197	3.5348157968361	2.3279715621143864	2.4040117030596946	1.6344285827900022	1.6810908308459283	2.7900593020265037	2.2881937327443307	1.9388105718136088	1.5652875710898997	4.7614691536363365	6.131919401135496	6.089146645131303	4.51453975473275	4.3678411323313835	3.9095657785551756	1.817336104633755	0.5139628308550026	1.062200700004182	1.3079380942356709
430000	-20972.694222085425	-455.5355182671241	-20517.158703818302	4.1201714304853505	2014.6140751448572	100.81825771947382	3.3493139657617683	1.3439023975200202	2015.3849326095808	2017.3903441778225	1.1095438369240356	-0.7676362607636149	-1.3758582429240453	-0.43035692615414	1.655592492663336	4.203692422483971	5.174253599257171	4.0112113759634695	3.695808494238136	4.18455937528248	2.7595301887643213	2.6561189567332644	2.2052762539636	2.247555677028933	1.8959195049890805	1.6662878053987835	1.3764422194238417	1.523423696738674	2.0938265531688875	2.461903417898045	2.0365732334008335	2.2164594392728794	1.4099448601644489	2.2222521135540383	2.4391422831652254	2.4002137423200214	1.355018922994953	2.4149315096577544	2.654042536929463	2.1223433207697027	3.772761337146812	4.5862186696992575	2.9541447727008814	2.3890636378966077	2.8292979096275506	2.9240585599296707	0.7533141392029568	1.6058838959874664	1.2652280069399815
440000	-20990.973247266404	-472.2357957154982	-20518.737451550904	4.171637085268918	2014.5626094900736	99.17894409105375	3.2926941749720773	1.4634158935627328	2015.4415524003705	2017.2708306817797	1.8564395454742881	-0.9923348736913433	-0.8165579371383155	-0.7947934215046246	0.10956692456630146	1.1847613739698528	2.208405595526783	2.497707665045189	3.722286562401866	3.0611071903030895	2.8351472690738433	3.318815924271629	2.4666712022955477	2.9429092046708942	2.040023502174794	2.3133409137931666	1.3441745718931566	1.3141338113084322	1.6561306015894015	2.729575923829372	3.9250987141296454	2.617244659458409	2.481402754632241	2.144394769554966	2.8853413149945815	1.6678671191393482	1.89953014437401	3.1304813662078574	4.681925087784641	5.8349272586107475	5.920246755335007	3.942648920487725	4.0879169379677	2.7127103874661636	2.676263005317949	2.9378729777436967	1.0776977361138764	1.7257420861619521	0.9319772223305275
450000	-20961.7319229937	-432.95764022445076	-20528.77428276925	4.09539170985867	2014.6388548654838	96.91956605876699	3.1476520647866657	1.3837172353473253	2015.5865945105559	2017.350529339995	0.7092981369944243	-0.24481181769467833	-0.24723657567409296	-1.9646137400820398	0.15287234754839601	1.4166480099033116	3.2271581324671	3.738035960667546	4.593248732705915	3.8001728964472794	3.185089558384772	2.912511874938274	2.6544443169307934	1.9687916951279294	1.5203381942796441	1.308345467059077	1.4577840041277683	1.7360602270477006	2.6473869843616575	4.041613150799219	3.119995992257917	3.023373256296076	2.827743992718831	1.7291306199534202	2.2116717848501426	1.3113272299357712	1.771100477839204	3.862207651930367	3.3728182065797534	4.211022031982381	4.539714442557235	4.8433326499645135	4.539695233836236	3.580233215553969	2.8394573289525953	1.606380203243913	1.0818167746897511	0.2924505298635025	2.648112855546132
460000	-20991.024440055902	-449.69798140418237	-20541.32645865172	4.089370181748248	2014.6448763935941	99.01903224317245	3.1887759473774597	1.3255220904102885	2015.545470627965	2017.4087244849322	1.0049415519945257	-0.1913602035966745	-0.4839628991928706	-0.701312054020105	-0.2272901358248416	2.188963816329176	4.451631586092913	4.703877492101436	3.632038732702868	2.9784311862332573	3.172189329290982	1.8661432496382484	3.1693810377654263	2.8964650735508153	1.6465195687352472	1.5563372717834099	1.2513944071048524	0.6950363947731992	2.38099643823114	3.776292211883578	3.7882679434469972	2.9106191060776108	1.9709813648442998	1.2906161333721597	1.904122509146098	1.7126476849542702	2.3875521335350336	2.6367357412524233	2.6917600636969388	2.218556070446041	3.4241511411709666	4.4870587690550865	4.808550560184135	2.716670684181074	3.664615833378159	2.3904828654971633	1.256472416726234	0.071610317152976	0.7436692535500526
470000	-20980.61225757992	-452.0603250563436	-20528.551932523576	4.166174344930978	2014.5680722304114	98.85173574524019	3.1832202976140036	1.357196184823279	2015.5510262777284	2017.3770503905191	0.8423787466052528	1.1992389155307135	-0.4935247532159998	-0.8738286261783212	0.01082465610665967	0.37697506398658387	3.2882109853932384	3.8668190268993494	4.949061794964813	4.15237252817005	3.448287882350198	3.3717346529023997	3.122257069873079	1.497820065747571	1.7191369977478133	0.7903246921931052	1.5359397075315395	2.0290713571388372	2.2026081765773435	2.570358475960701	3.0450832898450044	4.053060741192158	1.4595376913831903	2.2380501738206204	1.5080790259705235	2.066701326144956	2.1700738320483217	1.3442168672621213	1.6475790154274446	2.4907782069298037	5.184444122782215	5.444453510894883	5.996833308961035	5.2764708723404645	4.592212483693631	2.1822777675468723	1.7000521460756408	0.832688844246153	1.2041380782740976
480000	-20981.59197190349	-447.1672375928975	-20534.424734310593	4.085417587110376	2014.648828988232	96.35622744106861	3.3139395132612868	0.839238442146174	2015.4203070620813	2017.8950081331964	0.8159127759208429	-0.6546182960870155	-1.0750221557112267	-1.0965588404233315	0.8065338681184906	1.451364127076937	4.076150556687728	4.435971910122376	3.5422209099001454	2.2594677420116325	2.597877759448641	2.507706473962057	1.9474440801523722	2.3091402024419567	2.187761541884427	0.9626187164229055	1.722768241354563	3.837842771753161	1.9673812872830907	3.1761616379312927	1.9895073906697969	2.1648082027342648	2.3857193317695318	3.1115168007149423	1.9689215135991527	2.254217565187982	2.1135385870037244	1.1716652348704288	3.4702884216743217	3.5919722682317907	3.2674917864792747	5.078171385593521	4.4397507277518695	3.184944854882279	3.330053341089981	1.3053412890314937	2.584213397605825	2.166782018073085	0.49293968020358
490000	-21005.784272801426	-467.032385650556	-20538.75188715087	4.109680068751711	2014.6245665065908	101.98052729363967	3.471685525197994	1.1007087562177271	2015.2625610501445	2017.6335378191247	1.3704912562755514	-0.2159042721132549	-1.0442836299413554	-1.198819762989752	0.39434938160054395	0.7074013896580603	3.328164339179128	4.575108236851755	3.035090483742472	2.570462909843849	3.127809480646161	2.2407334502818848	2.4162734927962046	2.1188612592381872	1.4258887269651646	1.8976772144173668	1.2485257302680786	1.9045819959894439	3.5910583469536483	3.224694513727726	3.109550988046337	4.588176741330118	4.032131290150905	2.9978633765270692	1.8909955050438922	1.8304661201874164	2.2981091686356914	3.7084128683699635	3.0381716243333066	3.483682353173657	2.924903135573036	3.389602812555471	3.2128005755435085	2.434429008542627	2.334899034157529	2.5035463608207347	1.587665298152994	1.2736293967114212	1.5657979485528495
500000	-20998.462956266205	-471.0348082263074	-20527.428148039897	4.123571223586629	2014.6106753517558	102.50425166176417	3.287744215490093	1.4439508469485425	2015.4465023598523	2017.2902957283939	0.7369781727854661	-0.3465198237048621	-0.5190979569818612	-1.686848813857589	2.0785749894271	2.202760499151742	3.2977088358230313	4.625991302859649	4.290069580848088	3.8421119284052345	3.989867876459285	2.1504401164791163	3.322557844694508	3.469698862009027	1.4893390741477173	1.9333275676175623	1.741458202759537	2.015922627886747	2.8549529701980387	3.226849137671655	4.354434420423566	4.728851445733322	2.5255934824571264	2.217242919385536	2.2523696940607065	2.8714714246463426	1.6735325861053412	2.9502650602397447	4.464742568644808	3.232613216845115	5.247884270518611	6.450774323534315	5.311156796101576	4.234160054280557	2.502116866180075	2.093536871925507	2.6051192251811157	2.264046811732765	1.0441353528870283
510000	-20993.399228593964	-474.14282087756214	-20519.256407716402	4.168110087745862	2014.5661364875966	107.24557478741724	3.595501978903281	1.174962505774042	2015.1387445964392	2017.5592840695683	0.40695010231420276	-0.4873628751274617	-0.7347387919666734	-0.43362088524843767	2.3370507864864347	5.439127166465877	5.106847915423124	4.061889983482445	4.910674731711492	2.2164235356610815	3.207396768644262	3.5559697013700413	3.0353042585253096	2.2256848181694613	1.6891286993375765	2.8947406174733334	3.009289141615074	2.4033827972901927	1.1448127620755877	3.4939291839990054	3.3824983054381255	3.020094779257678	2.745476769012738	2.0038856296080376	2.97967368928643	2.096911261481593	1.6280500203460009	2.1289327238670954	4.137396992874442	4.804489948918595	6.14804049167501	5.909621680568424	5.670509935325525	5.063081053222984	3.1015614271739187	1.99165115965806	2.7269907894925747	1.1627564888925723	1.9772510115525321
520000	-20986.00863070574	-464.734348416384	-20521.274282289356	4.1874474379113895	2014.546799137431	103.61169643735867	3.3936140481126773	1.0664218946188677	2015.34063252723	2017.6678246807237	1.9317229207540216	0.19302391202981603	-0.8787910140956678	-0.5630671379284597	0.12005139653267027	1.456010219115116	2.2676796131951953	3.53263487740691	4.021735923102841	3.7964828281219485	4.091025660025743	3.427946478925062	3.5244218324489616	1.5808185985270211	2.001090422325453	1.0163795686745671	0.9137663899295014	1.4470645685127348	1.9829073879421901	3.7575082685253713	2.4468365147842155	3.006308615239635	2.875141599055981	2.4303176709538055	1.3761273643966367	1.796616061837541	1.8432259366839634	1.4406095612075682	2.449834514905638	2.1214363714256352	3.5524800923043	3.708896445569706	3.388890737129138	3.4084241798138293	3.558703654711848	2.688254825525746	2.268806417413851	1.6768048853169426	1.776586691288301
530000	-20971.010989916344	-470.331168138453	-20500.67982177789	4.2475050404630466	2014.4867415348795	102.32876681342003	3.222332164704996	1.0832623567849171	2015.5119144106375	2017.6509842185576	2.0878571896659945	-0.4036997208609727	-0.07737275171370048	0.6555774491087678	1.5490688511063202	1.9589672613959224	3.2164772558276846	3.443698175131691	3.697527839517128	3.8476181014425905	3.540868500567496	3.5595885990958265	2.288102550702129	1.6461205356288688	1.908960377884928	1.579035979425832	1.9288500235317736	1.9144892979392318	1.2990184987405373	2.743866341838117	3.1383298438032354	2.5890431253078745	2.217805547264773	2.3657131454403193	2.372342338641313	2.5236127906521837	1.8842644954993877	2.2922282473754056	2.889306384873887	3.1314741132692996	4.065923710441335	2.9760370893129067	2.925997475617475	2.5452980877810045	2.532684720995773	2.072548170903717	1.815781190370673	1.2761651511173826	0.8140724480939281
540000	-21003.574791155137	-471.23338408054764	-20532.34140707459	4.255055767961573	2014.479190807381	101.70043603164545	3.3925201793090607	1.2195900675690459	2015.3417263960334	2017.5146565077735	2.3221194116435964	-0.6072903559454597	1.026144293957512	1.314593229698231	1.6148801500050407	2.639005346165293	3.1869518013476044	4.0819139821167685	3.648529855320897	3.3804430046687712	3.1477959981298054	3.1038872299380493	2.66651213527047	2.0996493827207634	1.740467785774408	1.0571234631825575	1.8987616929471947	2.69294863573231	1.9003433029717436	2.372450027128729	3.6806689580049343	2.6548753121037616	2.3206805399192665	2.2353717870693157	2.4934568984795367	3.6163967063744287	3.046304389697032	2.711049763401772	1.5844790274313072	2.944188163391275	3.2436470575580105	3.871472289448197	3.615316040519912	3.6076563913176223	3.601479792883065	2.8559668602988024	2.9098154348042122	1.4497058899437103	1.1922150768008226
550000	-20958.5745570913	-445.53333501259067	-20513.041222078708	4.12125885627602	2014.6129877190665	93.90042125113906	3.214221545044727	1.0928703812480787	2015.5200250302978	2017.6413761940944	1.6898511246983285	0.043593427735640955	-0.13754659230849214	-0.08039585705016644	1.3359600301389623	1.6631274476643851	3.344902882944847	4.188505077323585	3.6140965312807403	3.426076159770643	2.875267812742439	2.4497438725577907	1.7753239306211657	1.4855043356167568	1.0844720598055964	0.9051157496991342	2.575997873583659	1.9954646192962147	1.8433142481565727	1.782036802126245	2.1531780372304214	2.881200758634146	2.2344551226052394	2.3769133433704	2.3301893552033177	1.350626960853417	1.9804043814261707	3.4365819972846063	3.2852309266663653	3.443717978069705	4.699279509040231	3.620071179214806	2.9990910334284235	1.8425109886869924	1.6321762430328912	2.1291133027761497	1.8397121646462917	1.0499973094094397	0.9014836594563882
560000	-20982.487383013493	-437.0250164413076	-20545.462366572185	4.150687742619012	2014.5835588327234	87.97843344454124	3.1491327419392565	0.979215233038826	2015.5851138334033	2017.7550313423037	2.08870176916291	-0.2964040666598625	-0.8206641355309503	0.14110918781157517	-0.18147865060075014	2.312000164061224	3.824273694799194	4.727499694279642	4.469531399300489	2.8230281885625095	4.012349197866994	3.488223159864215	2.6168076476500084	1.541129699644881	1.8367312492703243	1.7590663882169335	2.1373863575718035	1.813941007798519	2.73413046858414	2.7301317297392247	2.5816899621639524	3.182447757441074	1.9981710346551282	2.3098627724516807	2.742860805520577	1.8933365708218046	1.6764772445374092	2.9238025934751373	2.9291602435121393	3.0783556385401507	3.0229157034386698	2.6757077179726	2.140928167587287	2.322106111768473	3.255769741635347	1.8807454211297612	1.751220762825613	1.8386116860453023	1.081207672324051
570000	-20963.636674576912	-433.4170096800623	-20530.21966489685	4.13069308863707	2014.6035534867053	96.97899614614383	3.1464040039740127	1.1774555024790148	2015.5878425713684	2017.5567910728635	0.8764538919496367	0.5150199541052453	-0.30787217041309056	-0.09578404241688898	1.669198753414123	3.868887918194783	4.0984095613394596	4.768172909567582	5.1176241790356265	4.733855049973854	4.940572260302267	3.0725581793539654	2.1510208898186933	1.861031191668379	1.0133743679844958	1.4559390553068432	2.1568348049861377	2.537233517293684	3.33462908785594	2.2164549838855714	3.5438024352015836	2.7745867896155914	1.8981258819727578	2.6557459665730074	2.154239905265989	1.717442811659101	1.6211914828048237	2.769284102280752	3.731697320521663	4.950445483437406	4.594845261900216	4.400630823081501	2.7568318114455814	3.8962663010259164	3.686794877550014	2.6851852484769645	1.7937487612590743	0.2954341960592038	0.2869431087654571
580000	-20972.379396511285	-442.5316000332465	-20529.84779647804	4.217408736474904	2014.5168378388676	98.22805234642367	3.120055620136032	1.23292216795345	2015.6141909552064	2017.5013244073891	1.9563594016864	0.0788865539463155	-1.1630208316840398	0.36960099822748155	1.0266450578013961	3.0021132758183744	4.128742632045585	3.973374385791524	3.1687911795901225	3.6766101168613803	3.5138940457790335	3.087624469216793	1.864465357553573	1.3533270184112611	1.3427629152958769	1.4998375372260524	1.4152047375401093	2.3058303192747682	1.5748451281444558	2.1272831866750557	1.9764337986884857	3.647485380818962	3.9387884138476403	3.567137274319583	2.709500195922534	1.1924936013193437	0.8301191918773257	2.5645076277853773	3.0827696460227902	3.377506787577984	4.298548712541671	4.4863357283057805	3.9562951274931217	3.782572947758727	3.2585474426941636	2.0127990232163513	0.680283460083951	0.616338210277755	0.578141561223141
590000	-20958.155951629375	-446.56962635438373	-20511.58632527499	4.148855895336391	2014.5853906800062	99.65248530895316	3.109330163614733	1.0952827560552816	2015.6249164117278	2017.6389638192873	1.3369089061326	-0.6839539395198034	-0.4939035601140673	-1.5430415833376467	-1.0016730094050863	1.9762769333939296	2.364847481869278	4.017416356566895	3.8527305567028	3.203930325461023	3.809410219969786	2.280666035417614	3.1564974960337953	1.3412075141751845	2.1617431870977013	1.5523714636233272	2.323920770578026	1.2373396734618682	1.6365458556723815	2.5892405072602385	3.1037483488815996	2.902506650662801	1.9844615108623613	2.675216473693987	2.370130317428789	0.7787148995444744	1.1790115514732213	1.753070307673915	2.1147705947772977	2.5050114046262326	3.5230688907976644	3.5984173977198575	4.327770475442549	3.4030713140294906	2.9647408510736812	2.008646520833263	1.1834756963292135	0.5876541119430646	0.5337866459143247
600000	-20973.871055460157	-436.4394030555115	-20537.431652404644	4.116824429472758	2014.6174221458698	98.81590722541567	3.202582029656703	1.345299242289247	2015.5316645456858	2017.3889473330532	0.47475813294284064	-1.082097050218826	0.11795942435805218	-0.8337474699672953	-0.7739603001814995	1.761958611354145	4.055137764780911	4.516519345219477	3.8314123090839156	2.3291469047122813	3.512709727964716	1.3819422005829376	2.8891237359260646	2.2211733037098975	2.0898864920026896	0.917504697116402	1.202690773096694	2.9033372527388175	1.6074022644867008	3.7566261908916045	3.959341158619808	3.3123708261712816	3.3090415311359846	2.1659379971064654	2.0946358966990073	2.1945383651116517	2.683119369980327	3.444379498153644	2.4726334644227412	2.3738073119647005	4.763498707577702	5.030475134436594	5.574084707486036	5.413465235166385	2.9377207515610406	3.50694444215614	1.8786134252535243	0.4564933688680022	-0.15729510072891106
610000	-20978.913286768453	-455.2831618295154	-20523.630124938936	4.326222757705168	2014.4080238176373	99.12018908160243	3.3112275851879502	1.064539657718862	2015.4230189901546	2017.6697069176237	1.55506286575801	-0.3025829274220632	-1.1434303947733906	-0.6014108360825112	-0.5471049372893735	1.4330263461684494	2.3270834287145643	2.988676324995916	2.5170124074999745	3.957653381217058	3.406710239035407	3.0498012161066823	2.2048053462100654	2.53544780684687	2.058675070608554	1.5934208178977474	0.7455982977482813	2.0334528987339353	1.3393666451037816	3.105078675379801	2.971382921645513	3.0749662119774985	2.539442421050687	1.8869766414728502	2.3726201131367857	3.1938161096948576	3.2838117639878828	2.83671930571982	2.7074910779222607	2.273741894783314	3.940905801862312	3.367950281207619	2.3335474173709354	3.6424605068110507	3.2972295800864684	4.477494784633062	1.4432667426965824	0.8836701554214305	1.127408618092884
620000	-20976.454594336206	-443.01360466981737	-20533.44098966639	4.231641859821295	2014.502604715521	97.26131728752311	3.465853510900061	1.232358466721496	2015.2683930644423	2017.501888108621	1.4532727378723818	1.0609533546529586	-0.4777541528947261	-0.9217681632653509	-0.1156146699675209	1.0730296396084138	3.2411088025944075	3.0263950063543192	3.122275684640983	3.1790748338790844	3.1403439987209056	2.7286784802389845	3.1825629347810156	1.8915268272170562	2.2728469971164893	1.1646312416798832	1.0050877315170272	1.2116723466068855	1.8907339140645083	2.9676529980048225	3.2673374892274354	3.086518824759406	2.318645445934215	2.583183482603853	1.5514114165685153	1.8433714869208448	2.3548488549221265	2.606116323699996	3.903525120559951	4.532059647379136	4.788151685132541	3.7170195365891634	3.2821301998297643	3.2963438723912524	3.2311398404865757	3.3414846807760754	1.549553635811069	0.9438888326338801	0.9126097301273832
630000	-20973.535560830795	-457.086694573071	-20516.448866257724	4.240991348511988	2014.4932552268306	103.37337613511947	3.409414346169021	1.2738384096239488	2015.3248322291734	2017.4604081657185	1.226015527761767	0.12884251431691524	-0.7308291825279493	-0.6550726510858086	0.08662894899050723	3.2921920230416872	2.7226199182683937	4.35624104921385	4.47050411201278	3.037902078470442	3.28022390645471	3.324098717230594	2.421629489511347	2.2912505690891765	1.3295023596183968	0.7348112288616854	1.5017062747192331	2.709101257751919	3.4505736928893826	3.1496563666964503	3.220513312641137	2.6255281151276804	2.8804841413490747	3.3506338352400546	1.257800230352299	1.7324541982775372	2.2425813019411516	3.286811977774734	3.7717451135941764	4.249634562121799	4.275989773854267	3.300137594424686	4.306934872426622	2.9206593991819343	2.7946039086033156	2.0972849150617687	2.2475641493945107	2.3688529182594724	1.284972378609747
640000	-21000.7894746008	-470.3060932565286	-20530.48338134427	4.162129474718426	2014.5721171006242	103.6496136006092	3.4979768628840535	1.2927083697363588	2015.2362697124584	2017.441538205606	0.7844553851299184	0.26351040517422947	-0.2841602691899294	0.03283947930119828	0.8150016814700909	1.2834137683773965	3.9976746830750476	5.006510807954184	5.295793948726397	2.974736321320014	3.2750839830361276	3.3864969979451076	3.2186145288167647	1.8182287887010173	1.6428623232251132	2.0135811218721864	1.0006444918777382	1.651516191712709	1.4457566789507381	3.8079584229117645	3.155957708225018	1.7971345208867053	2.8834706389951545	1.5240940797839422	3.117347193393922	2.6211778887402573	2.8663777532157946	1.8317577819416802	2.6101614539543836	2.5990282447989936	4.159910075765753	4.631303786920312	3.8421056511696134	4.900288517022241	4.111770792321819	2.6417106455576573	1.3631250026072763	2.7449113716996303	2.5772472168210934
650000	-20994.541874321443	-470.98782089805957	-20523.554053423384	4.257572768530681	2014.4766738068117	101.75058530378558	3.5036888645510493	1.5946041882329458	2015.2305577107913	2017.1396423871095	1.9003977934978793	0.18827896244417364	0.9083683590606156	0.42965240219745526	1.5180209799825757	1.574777690898206	2.1895405740394867	3.0724392126282285	3.383002564697009	3.7892557477948206	2.8597251571925097	3.3885023715223728	2.980809356428062	1.783231539556342	2.75310852943384	2.200923003074241	0.7507622902869799	1.77164544439798	1.4733167179357645	2.8604801818630787	2.9726110886006603	3.536575274123668	2.0538197866564	2.970777625606475	2.3232653039047704	1.4549874688170596	1.1093753327555071	2.3862175724639916	2.073207306757645	2.6813148468134447	3.9133342036016368	4.170832373867841	3.976247075637908	4.139826640011913	2.927283604429985	1.8636867294765143	2.4684695420108445	1.7387797402986318	1.9255599921613242
660000	-20995.782987387884	-462.54437877372453	-20533.23860861416	4.222488070672331	2014.51175850467	97.39107028963089	3.3996645264900374	1.105308627494538	2015.3345820488523	2017.6289379478478	1.4584936773311645	0.4503145307145193	-0.23902571584122995	0.1812687061834809	0.06628561294072811	0.31705350743076066	2.057274173340152	2.664921772828966	3.90781651628764	3.9366547893501957	3.2718113922448664	2.175720256613559	1.6154684597829518	2.0127283867275834	1.1354447497375744	2.686025965522931	2.6036640628918386	2.092149732242974	3.654649381054262	2.5603906046907983	3.6358833990648676	2.366005556782833	2.3285732696575514	2.5546706179165075	2.2817410059034136	1.4887994110283764	1.8471044281994669	1.432041782138245	2.612430960518132	3.5049858361902615	3.1269142947796524	4.166512019659132	3.489524127637216	4.116313111678394	2.4903778820493807	3.021770708234838	1.1025531887706084	1.9062245574666283	1.5248933687734243
670000	-20980.23815868308	-449.0145457916326	-20531.22361289145	4.14639668201308	2014.5878498933293	98.74862232193499	3.1946184665659874	1.1211937928834246	2015.5396281087765	2017.6130527824591	0.36859584727066425	-0.7266669242297074	-0.44273204658817766	-1.371190997326135	0.22708701259856157	1.9985879310697885	2.7754721379548517	3.907414018805374	3.3473998771009335	2.272374546480164	2.78317612615988	3.633202343977271	1.4967865939846976	1.449511994171364	0.9389711467511793	1.0602533975569002	3.9939601621398992	1.184545525490048	2.350344995413231	3.045900447085785	3.6276143985043054	2.2785711012874605	1.7100206646662155	2.3853505657518284	2.9228100512581414	2.054795686345991	0.6373120320245449	1.558851818992647	2.0304727933238564	4.577009144785115	5.29958858373223	7.880588647557646	5.877384669671398	3.939184437815865	3.944004596018013	2.190628712277474	2.664555656051789	0.4926740199249384	0.09322432186325841
680000	-20954.215135551396	-420.373124609122	-20533.842010942273	4.091874268644975	2014.6423723066976	94.483175246478	3.3060270114334984	1.0375895372313904	2015.428219563909	2017.696657038111	0.5482554608480423	-0.027128497319671985	-1.7069784516186846	0.5030298610587596	2.781276810982332	5.0232512616959815	4.866535472266513	4.698173188711802	4.662912203652712	2.2162536660018937	2.3736032179974655	3.1052047881234124	0.9033966386428467	1.2943600861993771	1.702874018862958	1.1466347635048637	2.5583266708279373	2.2774310469090002	2.5053668016101147	1.763209010478003	2.1880051576760295	2.2273004368879197	2.815023286909618	2.005486129512204	2.2132301219710024	1.7192202589333947	2.746363913205412	1.955096691218993	1.60703658519027	2.9148053340010276	6.323275655187786	6.693131122416366	6.171273722084528	4.222684488518775	5.003091111641848	3.675743105044502	3.1538344708937682	1.7778654186817613	0.22083781297101368
690000	-20964.134695068642	-447.38045234286193	-20516.75424272578	4.11710292712713	2014.6171436482152	97.13754805092961	3.2353466273148594	1.0112595809765688	2015.4988999480277	2017.722986994366	0.7727467611537587	0.009937383168144909	-1.0113873697506595	-1.4608807262348407	-0.4356521546184881	2.802437565398622	4.341271359667349	4.0371887060998075	3.366102999502987	3.698810429939409	2.3339127913212514	2.2007099546310354	0.990971308553544	2.3206181875789675	2.986051411407427	1.8746857339889669	2.0536084459321886	2.1431369238905766	1.3403873757385856	3.6947048506152407	2.1649568731454476	3.383207651811893	2.842570820153484	2.8044889536348845	2.6514690780313104	2.0717043260098706	1.3562494904068045	1.591201834981093	3.312685787852278	3.286630942278434	2.945136938564803	4.753689338331692	4.018648076934115	3.740306451254368	3.7600248826020284	2.4189174238289213	2.4638180825567124	0.47901709721349156	1.1344172809422137
700000	-20968.415550700684	-437.72270587348504	-20530.692844827197	4.126405589483061	2014.6078409858594	94.08558034257685	3.182275867622215	1.3726409760202756	2015.5519707077203	2017.3616055993223	1.3435474487373533	-0.49318268428982925	-1.3788485446181311	-1.8932297615119715	-0.2734968953371215	1.4154524605627021	3.5453492549170784	3.6788397909883725	3.323831769625595	5.083024755260884	2.675072052415152	3.604237700497802	2.1071084624762477	2.6234377050147093	1.085993404622688	1.6464801659169312	1.4207009494718756	1.5241966757508085	1.346785984602884	2.8720695766744715	2.6342037995875143	3.095562624958434	2.875069265748654	2.5512492040331285	2.605430702499199	2.3395909568089928	1.7782338673435738	1.7803285082586648	3.806003225848344	3.8367451180227063	3.474252600167116	4.2561969532630615	4.049782251760488	3.7348364380100794	2.9025090989152784	1.2645201409733082	0.671477109507364	0.4183934702248664	0.5314770048760301
710000	-20980.69335839997	-454.30898697823926	-20526.384371421733	4.1591932512101	2014.5750533241323	97.3375725673199	3.3570327911316165	1.1999346429544981	2015.3772137842109	2017.534311932388	0.5421369475555692	0.9380094052822843	-1.7241807559089148	-1.9053227916882791	-0.9537673908841766	1.9481861811966634	3.9814811680827966	4.478059193457415	2.858538712650269	3.31666694001396	3.060190129457025	2.3321161285385874	2.10751793651201	1.3347923639273414	0.8398817011156706	2.6634511950631943	2.602521442746604	2.353294743080779	3.0073403748834346	2.972172445844798	4.291685576217212	2.318587575759253	1.4766020015401546	3.864258916383357	2.6413362156778764	2.037594864750045	1.5763736660170449	1.8105846248842927	4.75028153154782	4.724271985450638	7.137926192110501	6.03972504302045	5.095345989001958	3.0208095654384004	2.398320998126261	1.8381960549806453	1.0967466273963224	1.1174006806342092	1.369654647202292
720000	-20965.229409133568	-450.52807416294377	-20514.701334970625	4.196060074185568	2014.5381865011568	92.05144548626375	3.2170015362665656	1.1632712537693433	2015.517245039076	2017.570975321573	0.5630811062077905	0.7635918158785545	-1.2653603178876545	-2.1182766163818694	-0.031561027531468056	2.511615526836274	3.4081839701985563	5.49699020098832	3.8636884943516927	4.567638709491781	2.533689181979372	2.6695838552077453	2.9087578587808998	2.4510456800429585	0.9375633722871949	2.1627629810926354	1.5367959042802304	2.287268125907798	1.675627658307401	4.288461419338319	3.8001899063524625	2.729853681468088	1.8736432575457798	3.543230259597256	1.9512432887281932	3.1529985479534672	1.5289859945007667	2.494470438001294	3.8960273582863874	4.7737865538030375	5.347403179335219	4.214406838585209	3.657606840927364	2.086888157445143	1.9965617920408514	1.9671927692002356	1.1981587597779804	0.8254596209596623	1.34543247769436
730000	-20975.451812392923	-461.1877267674277	-20514.264085625495	4.164175882214819	2014.5700706931277	99.20542800837674	3.2104618185059657	1.2228323623592119	2015.5237847568364	2017.5114142129833	0.7435274064258359	0.8590381589828999	-0.40043615755657774	0.007651441257436553	1.0847495110071592	2.6375601414095646	3.6177056816316298	3.2095043273669814	3.0694148802965797	2.510869256591846	3.0445101627035873	2.4939984711764747	2.3584372167261334	1.346679565879315	3.2665411654506165	0.7290549764689572	1.4936539258708117	1.830774771274824	3.335377426083734	3.6353841043009116	3.2804304975791747	5.176034553709009	3.278240272933852	2.2064391124952554	1.0547322713057516	1.6028810080635518	2.206892440441032	2.5589776304100624	3.8480545322853645	4.159616057951632	4.424615688740067	4.397655205187724	3.896401656922775	2.1718395128905432	2.086657781577875	2.0317692607209525	2.41436527892154	3.1933028469868674	2.000995727811887
740000	-20977.619009433492	-452.3746261742767	-20525.244383259214	4.130156760430324	2014.6040898149122	99.12384568023704	3.26602295533409	1.4417018468898035	2015.4682236200083	2017.2925447284526	1.242506907178828	-0.6177512316961596	-0.8034392408855187	0.4213811684074922	0.3975907628242066	1.9883082798367853	3.2009721648519607	4.105241933572957	4.475668172906889	3.0504848393439157	2.643182547509706	2.7614352217306792	2.4994473590991273	1.8733820770913492	1.4233675274741902	1.3231328692994482	1.7007050001208668	1.9335783821393362	2.30517490852648	3.5017309338642484	3.717266982531738	3.1652323429532694	2.8852144503889186	1.2962810141426127	2.305957264508137	3.1551089836292503	2.6735522782368326	3.170139504168181	3.5860234436102623	2.301776355999909	4.333535953972798	4.50213384904294	3.317863486691601	2.070031350640718	2.5674209107948274	1.4041858283058322	1.5801852484077186	1.8615033825906944	0.8264742141074031
750000	-20991.43753100926	-465.8681313235714	-20525.569399685686	4.185839368976203	2014.5484072063662	97.4567098518929	3.3283845764673594	1.3519745249042587	2015.405861998875	2017.3822720504381	0.6183173166559578	-0.5385501522469553	-1.908191094183545	-2.116782420863258	-0.2825571427964475	0.7869085966970848	5.881876801549824	4.8906375780920035	5.087761305111644	4.968682199574791	2.693286664135449	2.674233746551745	2.6552216576647085	2.6876169273078263	2.520779935077636	0.9060367666513897	2.126090372837287	1.5521939566846519	0.9607427629855803	3.2070039944658433	4.150333467297068	3.330191723585616	3.0143446033863577	1.4158309457612752	1.613807788397534	3.3466562414294914	2.668310119021736	3.302807525934969	3.6292291689083727	4.727920360839913	4.766094269625815	5.010708576638302	4.354967543539862	2.608789861899793	2.381431864333727	2.2718734804748406	2.035332710554983	1.4689917099530492	0.695359544037371
760000	-20990.74564261515	-477.13289340864367	-20513.612749206506	4.137982727781371	2014.5962638475612	105.06153094220481	3.4084289891224295	1.1312234040436817	2015.32581758622	2017.6030231712987	0.4219620972156438	0.5857355298556305	0.11871321127355233	-0.09998132725058928	-1.4146699665398	1.8143147773898227	4.474536287873539	3.894796768990534	3.076480089760334	4.85826233583447	3.254165507848878	3.736231782769403	1.8987037884634892	2.3663342835692154	3.4165206048903216	3.2094800945430286	2.1182035159722647	0.7824202802362258	1.240852281623129	3.095734146492709	3.107244747701567	2.7593367370322714	1.4902942053050285	2.3815984851761334	4.602810178004355	2.8669129418996477	2.4616982462971704	3.698884640339121	3.156716832322363	3.6804261999604764	4.108545696610339	6.725932858414781	7.5540463422750115	4.021491250953981	1.6183777894590956	2.876350148076253	2.3921411077987784	2.126183034712793	0.5655492436138836
770000	-20988.24688650266	-467.47583766535644	-20520.771048837305	4.201460696895229	2014.5327858784472	105.1135744369134	3.3271675126785274	1.1405632801335581	2015.407079062664	2017.5936832952088	0.8129880787961896	-0.7033164953000564	0.23903887996265577	3.083786979233926	2.038541050095123	2.6214094235829695	4.559942081174814	4.145699388226569	3.907153576030621	3.280814848151411	4.279251337414858	3.349113395694572	2.2530973761093955	2.2738508994711326	2.156536838019032	2.719759768093168	1.936305595133351	1.3002432924640892	2.378006984373398	2.4768971417548555	2.673315641709607	3.730967047546824	2.7426106143957143	1.9374820091340976	1.1920969672468964	1.7243195687318411	2.6741177545838086	3.5454056698052008	2.1744443667496354	5.125312567024787	7.652231374383511	6.440064852594801	5.673060858487028	3.2571552840389706	1.9577001415538247	3.6490777766716325	2.7197650298335634	2.1914693080355296	0.9881032246129748
780000	-20993.491785854636	-458.9919335385815	-20534.499852316054	4.1165845642524665	2014.61766201109	103.22159132198396	3.4550283699630686	1.067192752966799	2015.2792182053795	2017.6670538223757	0.860616506725074	-0.7378793157862471	-1.1343101346149231	-1.3096873879215956	1.4911868880179682	2.9824082716155473	3.470060456693244	4.746011146875704	3.0329485435502823	3.7529059782395606	3.4358534167625208	2.5947470903295713	2.267947787953556	2.232049762844653	1.8483397753146356	1.7547069852174062	1.3425278901580344	2.437064700010304	1.505755245298476	2.6666419321414585	3.7422219160457297	3.7826755268523873	2.6511154976929685	2.4826238897364963	2.2220531834092005	1.112207046655427	2.332900596667096	2.1586014389354133	1.531525164967198	2.7304217103302006	3.955667305142625	3.9522314128433726	5.262357321505985	3.6973296704842635	2.246718590282269	3.710451321376626	3.4143787695182475	1.8434815334979862	1.1074280473422882
790000	-21001.532696688646	-477.3702187806178	-20524.162477908027	4.155189605515104	2014.5790569698274	105.03608606336189	3.2043349965583863	1.281835079454597	2015.529911578784	2017.4524114958879	1.0200588423809112	0.9002023390110452	-1.034704121924091	-1.2307963985319845	0.8235154781832508	0.8949892575594947	2.8190183515153038	4.2819650261098055	4.1043727161522305	4.947592215099029	4.824838124445279	3.222445903318434	2.1589680843860726	1.9590327436581427	1.93385995862939	3.055513828938026	0.951296495327226	2.442147836774936	3.9306018398905853	3.480176670077753	3.6834568821512246	2.219684392667978	2.679022092317586	1.4892885405386154	2.040520668796849	0.7855223937996005	3.418176859775701	2.71298614399152	3.432371081346908	2.8816108578357045	5.088857631026421	4.047376659248064	3.807803239462781	3.2280284348887784	2.3304713910331585	2.55707385827126	2.8009981910925257	1.8577212727377237	0.8799133811526422
800000	-20973.634147821565	-443.91512159122885	-20529.719026230337	4.116040578083565	2014.6182059972589	102.88707399997527	3.273685950609507	1.1963545873476809	2015.460560624733	2017.5378919879947	0.7129853160767591	0.39344941685950563	-0.9242584502765556	-1.3941422304273268	1.81838467188347	3.717367579544253	4.109580681416359	4.148083356234226	4.467812283253014	4.022183885317651	4.469726819591007	2.958624068063043	3.4467167997905652	2.8335696044116823	1.603415881130942	1.3246057101141469	1.339633708008631	2.440515256695539	2.811035755189757	3.2980238625884724	4.582252808433189	4.8622655411387505	4.40094088972124	1.0142205788186067	1.7772153134679818	2.0296961474057733	1.5692371828731928	3.2950819241825746	1.8998144955668332	3.1179768116531275	5.080735316294683	4.901020241660835	4.24462214841049	2.8892090339432537	2.2561444266193584	2.6719461876347474	1.5507138303617034	0.2519888459564381	0.27090643236441325
810000	-20972.31343161933	-440.57748565136006	-20531.73594596797	4.178081998743525	2014.556164576599	101.63533842670915	3.225937214270975	1.150522459818046	2015.5083093610715	2017.5837241155243	0.6200813610439888	-0.9956363550844822	-1.4884928117652851	0.2510099621839431	-0.32795603621136116	1.5163435907693392	4.748922302570908	5.339356213111552	3.581194090161543	3.4065478415961468	4.156291031851274	3.0100101212542096	3.292086504196267	0.998700873382345	0.7283156783350336	2.3511695674534625	2.2688249298778076	2.6151879920945498	1.284445449091548	3.7340687022021872	3.8240630026948526	3.9435959229429383	2.5158365909744247	0.8999164886740281	1.8995504478366256	3.6988558781380476	2.08336872138647	2.0212417402246565	2.833095654547012	3.8578866575498854	6.163417265727545	6.438236766143988	4.603462109778693	2.6119122851038417	2.932057188045339	2.884736765512657	2.452358628221356	0.8072983597580099	1.3143846848353593
820000	-20969.875180895433	-448.07279466400485	-20521.80238623143	4.112638458537856	2014.6216081168045	98.38640814231279	3.202658332899299	1.494398763953281	2015.5315882424431	2017.2398478113892	0.5494930363853827	0.440192142360722	-0.5892673627396033	-0.6628478765703413	0.8145280054556027	4.043054308231973	5.863223892220819	4.816233259264215	5.4103753095307665	4.488712045386547	4.2166444337843965	4.568570146364445	2.927117620857957	1.5737883154845158	2.323152949712688	3.155419816787065	1.8648889283040386	0.9366408627879127	1.2928524782290842	2.721196294838605	3.8736342042673293	3.733478637379674	2.2705313692569806	1.1188381910194058	1.982483462809069	1.0092711518192048	1.6324694734071845	2.4076613823638704	3.0602550596899505	4.335565853320599	4.789347525429542	4.2687677544432825	3.237172418398053	3.64132231891428	1.3720528552265996	1.7203671051954854	3.399501825034557	1.8329520884275514	0.0797259850893906
830000	-20961.47411112599	-434.08127081137405	-20527.392840314616	4.099988455753389	2014.634258119589	95.93321600659655	3.2311795914508807	1.4146199561887929	2015.5030669838916	2017.3196266191537	0.9478040134880273	0.7235267430438174	-0.26339092964857314	-1.1313547729027666	0.37794454076293427	2.289229704967277	3.0884018303590643	3.328501953956435	4.007883088695163	3.7223523753289927	3.6876699601561214	2.468603101117941	3.5553139258653492	2.395600620446088	2.8239468606567986	1.463033105070226	0.8872288278897652	1.094838622511111	2.5291742675120243	3.127384527730365	3.6926666019338903	2.8685144904292166	2.746792955031379	1.4710929478618526	1.5439173358713263	2.915917083435569	2.9953016478679193	3.2789002990301785	2.0498612867579373	3.945025482135579	3.6342772807106747	4.534659243912192	4.765054832332362	3.3364426923341304	1.9342031422462225	2.6976875309224426	2.1637968741189466	1.8572020556080746	0.20157296437547784
840000	-20998.792666619425	-479.61065929249014	-20519.182007326934	4.14161222243708	2014.5926343529054	100.87108672149617	3.306785939172761	1.50759530563851	2015.4274606361696	2017.226651269704	0.7768013620836609	-1.1684643797189882	-0.8334732925294237	1.0789209779014608	1.537018002342241	1.5212584319253262	3.271897465038172	5.269607734046578	4.852819962433915	3.6984726240642942	3.6946285614496395	3.078714144416528	2.0554391516968673	3.3914226689668263	2.490690050643607	2.413227761478245	1.4260560590437579	1.2732731171777691	1.9028626609353985	2.10745376765969	3.286501174804716	2.765012208043699	3.0030728173152523	2.8216761074448073	1.6970275170798297	1.973606413009593	2.0288434711812977	2.708538200864162	2.9849694697457467	2.182396953372237	4.25113958583098	3.9519748386027413	3.817945840104567	3.2318009511716905	2.258139401463318	2.503114379668382	2.293631615282318	1.21963747562862	1.8370246003133115
850000	-20981.31256368293	-466.03913572546134	-20515.27342795747	4.216062438207605	2014.5181841371348	99.95050664800192	3.313087645503647	0.9642490832673087	2015.4211589298388	2017.7699974920752	0.8454523305446637	0.8311066590570046	-0.6374959165788263	-1.3514753068723653	0.4978384567858703	1.8419088606340783	3.1034455904769613	4.1213718426289425	2.411566251935017	2.944937730799836	4.256876573307087	3.789887258293489	3.2901846710632485	2.4337479124551726	2.1949297591997974	1.8079600535238027	1.2938864476878291	0.8836351586888513	1.3308302575696729	2.4823190140594487	4.466420926802646	4.6379952777782405	2.5783343254702116	2.2013705464648865	2.4093543806773634	1.822974236703966	1.3020183001250232	1.9233733580571115	2.7216713556444696	2.922287527301236	3.4378607458230475	4.165644741957081	5.496384802594144	2.7887749644948334	2.3039145273379398	1.8891878060620872	2.929807400269585	0.08204385954024035	1.0683073610807998
860000	-20969.54463726124	-445.61530181075864	-20523.92933545048	4.125782718917328	2014.608463856425	101.56786620423968	3.257706431625099	1.2220361998096236	2015.4765401437173	2017.5122103755327	0.4876042940046945	0.6406266309108021	-1.059099538886655	-1.2125414502486551	0.3027534264940273	2.4281061627788434	3.7510414947543174	3.970454780868503	3.769422800669592	2.8636157993526483	2.56472746362808	2.886414162446995	3.4264657633198317	3.491198224905259	2.0011666903095033	0.7994747080143663	1.522702042294182	1.4458335713146044	3.193851789482713	2.7862027385630164	4.63440387739542	4.962306720987824	2.3898766856262283	3.3148662955634913	1.3412199001785146	1.9660120924735145	1.9344179042758411	2.4081753634610754	5.2621412988448	7.370908715282036	7.6741133794270855	8.517901294933495	8.403765308741585	5.38983917420851	2.7753632740331633	2.3844639589063865	1.6566318860167872	0.45792040984035065	1.4108780809505204
870000	-20972.971938494207	-444.31380177781705	-20528.65813671639	4.158343573857986	2014.5759030014844	103.69071647629448	3.2302162972674386	1.19246210395094	2015.504030278075	2017.5417844713916	0.5303369098816156	-0.2310468591062934	-2.555340261508695	-1.6826749064982185	1.2495496944133444	2.1873016759410246	4.617080041954686	4.17390682032364	3.9945345841318405	3.350668960675685	3.1954006604339984	3.5782735760363744	3.660827801392387	2.3617669071913623	1.8444567559535465	1.2929158020994829	2.3755798583084053	2.0473940174573975	1.6195208983486533	2.929365782750317	2.3518531765143074	3.37503015136911	2.2113018915206624	2.741587785222139	2.5038102223976737	2.0248880912647564	2.2125075185496508	3.2348554760794146	5.3601604275828425	5.363919144700744	5.9041238439162305	4.66585681819333	4.119936848796165	5.650883492282419	2.6524885833656384	1.8151341726974906	3.5139296995336617	0.5679680204704978	1.34284387316209
880000	-20986.39618309075	-473.24974323000316	-20513.146439860746	4.116995510850717	2014.6172510644917	106.26996448943653	3.397179549862523	1.231550269513441	2015.3370670254799	2017.502696305829	0.6941463881826655	-0.3021213098200535	-0.6732418716680846	-0.4909692585068799	1.0129140159136194	3.893678274423449	3.920193499240848	3.6933324810463577	5.576663585026263	4.230621997520894	2.642021352216212	3.131363294173566	2.528347839932299	2.302903738095011	2.914381345162342	0.41645196028798614	1.1051990409355836	1.053857783835243	2.2748956796093083	4.492058105244468	2.8787492336737737	3.2016467049333968	2.620628656211696	2.6987465766913967	1.8541858963764506	1.583421716753399	2.709201537766181	2.8876781210764135	4.91335893979093	2.924717206384287	3.1969374878952017	3.7447599003157315	5.964134198634223	5.202370003941695	2.8041483801297504	3.1526650916644012	2.4369995872983123	1.6881870437330009	1.947615092251513
890000	-20987.631453959897	-460.0511110078878	-20527.58034295201	4.10030019946612	2014.6339463758763	106.16246158925	3.4404699661712046	1.225451526194244	2015.2937766091713	2017.5087950491481	0.6968766219634651	-1.0236464669405925	-1.9107823290963726	-0.4642388219050114	1.8278180098214287	1.7800895304897781	4.8706970926666076	3.763664414576636	4.662880370275641	3.720170567633231	3.2895315190803567	2.4668763953780957	2.5357217372236733	1.8752467856974542	1.3101846975195028	0.7618739858583677	0.9095022057179518	1.4431954584435305	3.378324367659351	3.4009474012663703	2.5465313627438864	3.1715988505755375	2.7793699569223818	1.7732680810143464	2.3175143347292537	2.5824842310040377	1.8668734645659484	2.6564246508902216	5.301337481303317	4.799408310786238	6.2696632938945465	6.322666022978353	4.649893045054273	5.041983293509575	3.3545782629106093	1.4489882022343785	3.165646138972722	2.266597150555072	1.1604010450130025
900000	-20978.040292576585	-454.23942455658556	-20523.80086802	4.203275935521574	2014.530970639821	105.19552525101575	3.5766022391763697	0.8697904800551098	2015.1576443361662	2017.8644560952873	2.0092058246436366	-0.7019496396528613	-0.5095344859380099	-0.9177485079930198	1.7349566579157667	2.464042285382293	3.5867167443793715	3.6194240441050467	3.550873135559442	3.3223342921636836	3.999776438320239	2.787252071912811	2.576013448529351	1.922669210676911	0.49102402568007725	1.027309800028643	1.540731885309353	1.5392017854204347	2.5557623145605133	2.666019509145883	3.5730828289276038	4.004783106902472	2.5276910519958657	2.1828192553226655	2.3452893746939125	1.8058990046221386	1.8189978584455797	2.462945971134077	3.0956788086248075	2.8370067942083645	2.994857680370404	3.8978748991695156	4.326009269409104	3.620551420599627	3.618232630199712	2.901726394366387	1.7736035717027332	2.0059322117504936	1.3132281040328593
910000	-21006.174538791518	-476.6147330560819	-20529.559805735436	4.179202716418177	2014.5550438589244	107.06129980874856	3.477448148963075	1.395456474046955	2015.2567984263794	2017.3387901012954	0.8339481258940733	0.8992960616106377	-0.999347217454585	-2.00145857485819	-0.6182033478363407	1.7705733115383187	4.462286177241772	4.079248221521602	4.752075316569998	4.497780393922706	2.494991864725313	2.67396369372188	3.462618246544262	2.694807383530222	1.7358839344534922	1.4128601255661686	1.2752250332927548	1.0050406201373216	2.726055822050925	3.2489559838901747	4.098409061366316	5.380741465097672	3.3081517871684327	1.812941710011772	1.6647376611316687	2.9227173069165824	0.960160822236145	2.3693792606412885	3.0664985377590717	3.107916733554454	3.9069190980441606	4.643511166737504	5.737099981560521	4.735159677641697	2.7463247860323476	1.493409460561704	1.2863453106617235	1.541271463083303	2.2881805454853255
920000	-20966.766852678204	-435.7722321410376	-20530.994620537167	4.105239460768495	2014.629007114574	99.85185698330774	3.2180454927745714	1.2938209880744214	2015.516201082568	2017.440425587268	0.752563868114362	-0.2085035868595957	-0.8789029315908204	-1.5555555954816425	-0.6782592251378252	1.5786259155435243	2.7041062213872187	4.189109403528893	4.349965349503551	3.7005757176087837	2.4362785319993896	3.9526764529312546	3.0712540193956426	2.8801263765620235	2.156833907573703	2.3764794659807698	0.4583734377742188	3.017344615761576	3.7455488682932963	3.1630808908018304	3.0112486498067197	3.4742350847170527	2.700528374145611	3.2330463492247192	1.683820020988593	2.346004170595152	3.289222593441584	2.717692003552395	4.625910303331543	5.485225763007712	4.1963687809985135	4.863635273475949	5.371129466301643	5.6896913918432555	3.481174390214562	1.7596783472144526	1.2185459673457166	0.7840999017441793	1.3694201757148563
930000	-20969.467400898342	-455.1274562825061	-20514.339944615836	4.155833699087218	2014.5784128762552	102.13973295705065	3.2913212149735314	1.276102757098359	2015.442925360369	2017.458143818244	1.284167531620654	-0.6498533144707005	-1.8173135316782947	-1.2707780161464766	0.9866000975276932	2.630450362085706	4.130296992868296	5.504217704234229	5.460332402711186	3.4532980480121664	3.117966670327151	2.8647510693729554	2.173047309403663	2.1032465515452303	1.777193054957247	2.39854471806726	0.8411797938605339	1.2299855580385528	2.377430119945517	2.4805649923893767	3.3312872713831965	3.598674675631916	3.0986458268035375	1.7926532969076594	0.9541785162182761	1.492022778974299	2.9306836526209668	3.1905634125401594	3.686892829009908	3.9325620497992952	4.709775592696623	4.310622759530972	4.617689159204773	3.2654513341416718	3.2054329246874986	2.2705508010117645	1.8325886911325668	1.184118331145777	2.188434187171127
940000	-20956.925152929096	-438.6928729426015	-20518.232279986496	4.2576542216564315	2014.476592353686	99.91318267274947	3.0706614706465447	1.2633340084333984	2015.6635851046958	2017.470912566909	1.2602047064184292	0.19796241741502982	-1.4365555330656146	-0.6857018793343177	0.37785821702172256	1.5189723376042683	2.6544315610651976	4.306239171655339	4.199235896236991	4.337656753018195	2.8087024258087463	2.639562047279398	2.0913135404106185	2.1655023873740142	2.025831314408466	1.5711758421551871	0.9255884015918558	1.0686716926549604	1.9310916858136236	1.83020173454926	2.517971304952687	3.0503466203770726	4.253932679887122	2.8025085484306	1.3601371883340057	2.6708520300525285	3.7301029498363163	2.9542496192828875	2.461874152728484	3.3177074590817255	3.4774134248868513	4.112136273730398	3.977992946507256	3.9917643463537997	3.137634205475202	1.4066632655410478	1.075168202894692	0.638309540723482	0.7329353214956501
950000	-20959.03585539718	-436.7196389472979	-20522.31621644988	4.162037689053689	2014.5722088862888	97.72842697619687	3.0986775923326646	1.2820140123754535	2015.6355689830098	2017.452232562967	0.5572067490891617	0.5877758691343653	-0.5451848107887547	-1.2096236649663583	-0.9152684610851154	2.0063514614985656	4.002453958230108	3.449869970636589	3.5149248836524443	4.725299569532845	6.097641718403106	2.756463790893192	1.3657264689881803	1.1312439173741309	2.5854444989252676	2.110836959670894	0.4352294307652738	0.6942793666395213	2.244889672270483	2.931654934972962	2.9863121229090783	2.690769673324022	2.6708795686250184	1.8046715560707944	1.6832798956366446	1.2383802426340857	2.5628153695829345	4.547505926175026	3.268345590566831	3.8565403614571214	7.385690465383123	5.287436049945866	5.44192764156491	4.1753923594816715	4.278371053446087	0.9944109474913945	0.2386127624277758	2.6030851390511196	2.5635274438546176
960000	-20965.771982851446	-431.89750149946923	-20533.874481351977	4.144289686660738	2014.5899568886816	98.22005034332592	3.1781288109077708	1.1875733780090798	2015.5561177644347	2017.5466731973333	0.31790546973262157	0.8868470848477319	0.029923423899495205	-1.9420773220089171	3.8867268259481236	4.8806549563517905	5.99216154658091	5.005353442699254	4.255965164053439	2.835972000104767	3.66439707516994	3.6031054586316866	1.505588972927905	1.0838861062036629	3.4198702358824056	0.46746568525521137	0.7842872278801103	1.5592979289554973	3.9612241093060048	3.5289340751016978	2.3028568219617	4.71310103393326	2.98476493669309	1.8286682999350232	0.5283953437687663	1.7052537134101533	2.690501327859518	4.446259776301553	5.576227535028801	5.641180289313913	5.622198507148488	5.274007791360872	3.2993588973408117	4.669896483481473	2.492071847060341	0.6123335221468584	2.4411970124515077	0.7206711245525192	1.9803939954228
970000	-20974.68496335751	-454.26851652313735	-20520.416446834373	4.143321805704435	2014.590924769638	96.00820993782716	3.181100495984298	1.1530844782201868	2015.5531460793582	2017.5811620971224	0.9489885105197199	0.8722293294760386	-0.009302544608381147	-1.0957751379820335	0.3549169781853599	1.753225134676776	3.4379940563460933	3.912455080341717	3.5127873288804916	3.3932708260507876	3.3356603526555175	2.3540103672690957	2.4507829917972686	0.9999486264958728	1.6336307699950372	2.4617192451872802	1.541540613761949	2.017868213414412	1.5159815775979684	2.71947469234534	2.911565389686445	2.6321363135506806	2.1393270073294355	1.0954256024669342	1.6237724840063044	2.0457861565622544	2.456542585540362	1.568610567188258	2.4503676740984743	3.901290271119119	4.876000693131351	3.6132949456038816	3.3585788816911006	2.4815749981756614	1.8783509646348182	2.3500245826164954	1.3877601414148453	1.6726940813606452	1.8914695422558283
980000	-21014.278828265113	-463.59798176574384	-20550.68084649937	4.295433236042755	2014.4388133392997	101.83904621883559	3.287641374389818	1.2682100214214207	2015.4466052009527	2017.466036553921	1.2686737945150484	1.5161411891155212	0.5912104194376202	0.26839732995741994	0.056401116035101576	1.6204782258063268	3.4008984189484357	2.9574621695931844	3.505149074207982	3.5148212899053366	3.729700476193904	3.0976143714685733	2.736507760626327	3.2778124333118446	2.537615005227492	1.3067630370654888	1.1339833273575441	1.8979517830095396	2.692585807829688	2.3883005805689534	2.136262878807473	2.829854894004795	2.6212415160034475	1.619814292294928	1.9107851716574789	1.2348038564568324	2.0010341416537654	1.7429923840395058	1.5309389948314998	3.863224710785209	4.810808935316135	4.241228693857624	4.492200676282767	2.979583876905009	2.3372384598250657	2.716804096679602	2.271103482931718	1.23903365731184	0.8983407346127228
990000	-20993.80183653572	-464.81599807014254	-20528.985838465578	4.388573737969637	2014.3456728373728	104.19577218511688	3.3589021229745843	1.1569086492775955	2015.375344452368	2017.577337926065	0.78792338454104	-0.1665203801035951	-1.081699737938789	-0.40046319804741415	2.063659785327339	2.9061480053893405	3.5621594087547677	4.177048276528835	3.9189306764038307	3.3122795754093506	2.1779932441249974	2.3048002994041914	3.499990517068772	2.7161718037774416	2.3164928596700887	1.8974532576051573	1.4485034656782854	1.0885377341868914	2.4415646303424814	5.237033146711032	3.4566282063114797	2.3512494145024445	2.050725623332588	1.6123126353062012	1.7566553817130868	1.6915160683482378	2.7622607087100257	1.5906630055537878	2.2284733583838374	3.2184661410157025	4.6954971391388804	6.21695992485153	4.784676331747296	4.843257732772571	3.731789558155842	3.0655724883610564	1.5191164734818905	0.4183710460199872	0.9488160750378807
1000000	-20982.31759696689	-454.296454989922	-20528.021141976966	4.35715745344904	2014.3770891218935	106.27125447114803	3.2919745286279523	1.4655343029463797	2015.4422720467146	2017.268712272396	1.0169353661891747	-0.9519518997302652	-0.770663825063095	0.027213247078315295	2.481945863312966	3.2556672155617377	4.602428125934484	5.015048986606857	4.479529977600747	3.6323214128174772	2.5189643158050257	3.0867941663413134	3.1613690224885738	3.7076240882026297	2.1919446044902147	0.8735879979781224	1.7209231329367758	3.0614529155227643	3.4470421537671756	2.5381281446941726	2.7916514984499106	2.245344150929606	2.21749306728543	2.553612213965578	2.014081030789552	1.9849490020878477	2.8888190899949056	2.2907077576456922	3.9389867425549934	3.7884636233509474	5.948887071002826	5.558108151767761	4.18059792208573	3.838210603561261	4.259319532722071	3.2139088642241056	2.2911011003697723	1.8076416186133442	1.3103426837858303
1010000	-20983.871082258112	-459.924147389155	-20523.946934868956	4.296718828300203	2014.4375277470422	101.4308153526695	3.237668469197284	1.3358880757630132	2015.496578106145	2017.3983584995794	1.3362433539019791	-0.2536875069495734	-1.222446248123817	-0.16495139937444403	1.5071114183065846	2.7428440628546484	4.271842821142239	5.133056224563585	5.362178383556454	3.120007897736454	2.8726022049714937	3.9680004135505467	3.046383489864603	2.9854234612151247	2.4600754636377156	1.3483646241475753	1.9993141342467415	2.149111503543366	3.190984999781824	2.903536860231184	2.4377866126230843	2.7670181040317154	3.3013485934631746	1.882900090777104	2.215401221004791	1.0807371556991092	2.2245787130668284	2.3788505370195883	2.217887636311565	3.0884562189452045	4.862755685823503	4.593158081625679	3.632886202237594	3.177802436698334	3.4232356607835697	3.7003753756669244	2.010370856526823	1.6790214624056585	0.956356060483001
1020000	-20984.412192628915	-459.6542409005755	-20524.75795172834	4.237022087858443	2014.4972244874841	106.58835637825491	3.2672910848194574	1.1035279423492765	2015.466955490523	2017.6307186329932	1.1332116013421554	-0.07991106391999891	-0.18893679109351602	-0.5261716184701499	0.31754768413395973	2.2660138474066027	3.567753098635151	4.811670495214804	5.206938482636497	6.0135863850381	4.9807834542072	2.866977328758903	2.663514719164629	3.860213189338365	2.1523359713618726	0.7398037946614082	2.43660785833309	2.100820884361956	2.5279984207866852	2.3085704075418234	3.7069079782060967	2.596585680723075	2.854854889448228	1.7250891227894685	1.284716944552596	1.5585430214944642	2.140187125548041	3.035692309831209	4.119119628116368	3.1964486287104865	3.9465210606236862	3.5684305546505253	4.597241692606254	4.824278703969386	3.3183528209889133	2.9114970985247677	1.6180229906792654	1.8201753898324187	1.6536806156376147
1030000	-20992.671441399354	-457.51164185964853	-20535.159799539706	4.224092268003628	2014.5101543073388	97.80875378906653	3.2213067448123356	0.9820388680241128	2015.51293983053	2017.7522077073183	1.5687682509018956	-0.7298052980678424	-1.23709040444133	-0.9236033904067862	-0.05599957124286559	1.9134744495960705	4.090578340436457	4.483137806174429	4.5555141770847705	3.7931194531488996	2.493472911292378	2.5163012929339814	2.0432555372363383	2.2195790865152913	1.0607020987976925	0.6290445858883711	1.948517132671995	1.6636215437598907	1.51651589968789	2.1827625379360427	3.2850735801555566	2.387815136533224	2.2817054079963057	2.054031432943471	3.880696937693453	3.077422733279883	2.0345021667123078	1.9228748991921187	2.4279255003740063	2.033588489080626	2.5233815120260417	4.655483707750731	4.1948519859671025	2.9194007763770453	3.386968806761577	3.122455901438764	1.6448940781546058	1.1777882825624189	1.2855568581580845
1040000	-20991.063059615113	-467.96602008422536	-20523.097039530887	4.238612951030965	2014.4956336243115	104.3932427596527	3.2343698616841463	1.5067437314425085	2015.4998767136583	2017.2275028438999	0.9015582301176087	0.181847115365734	-2.301201991133401	0.11847090680452022	3.1483063915891307	2.743201052741906	3.7488211322815896	3.293750347613983	3.4802880320414133	4.1788185651859004	2.91035468828675	2.827489787551479	2.279745201803885	1.4658263702944048	1.1730070587555033	2.6906371244826888	2.342254900977003	2.142469398379345	1.455113282937405	2.8252280563283536	2.454080922378367	3.904983722743353	2.4681230655363287	1.8465716937434302	2.6424344004179248	1.6848887020964827	1.9009691005780196	1.5294111968426183	1.7705402947515962	4.100769860714727	3.7487814020146946	4.183261450170791	3.904699905000326	5.277037319432191	2.180129239240912	2.385447088582345	1.3457935146773163	3.071917208702125	0.8494242615338403
1050000	-20978.855411530138	-457.24900823916187	-20521.606403290974	4.242914762856316	2014.4913318124861	97.19341897358287	3.1541495636789394	1.2643628318413798	2015.5800970116636	2017.469883743501	1.1427790390201795	-0.4822855364074627	-0.5152475858956946	0.018321951086347377	-1.4073564699640508	0.5559955017295588	3.1184458681525657	2.6505302486640288	3.111735433253489	3.4594441384979246	3.1990044456821187	2.666632239283411	3.286898840274823	2.7501162511212014	1.3401364338619222	1.307886850234157	0.6480078224124532	2.3717940717825763	2.818525266598041	3.759634556822027	3.390470638902172	3.1940846681087076	3.397668619269839	1.1189770397670817	1.6484989325349513	3.13275418099882	3.623146479482785	3.6865800386333936	2.341428951171653	3.5145952042944133	3.475109443887059	3.621609692364308	5.016679909380988	4.484907462675864	2.762906815893638	1.8584692811133379	2.0533700996508752	1.5036090129165982	0.4312856560785754
1060000	-20971.693260926415	-456.5639444598406	-20515.129316466573	4.128895113370489	2014.605351461972	96.36621161271658	3.3147222680314434	1.0229166913900762	2015.4195243073111	2017.7113298839524	1.0246404045257098	0.6579081322665887	0.7744595715713187	-0.681377439660406	2.6273666306727144	2.626797617659296	3.296842713797531	4.102633270731721	3.7912135673843657	3.746263944633201	3.153555826158928	4.144172885543225	3.794337870646049	0.9836783035649245	1.3687874251282088	1.6212399892201377	0.6136780988633972	3.1296343690697226	4.73039754567359	3.8265891222077815	2.188085904086366	2.046552691188236	1.4942199466485713	1.8592200167130621	2.2394696713294024	1.9065747580920482	2.2708619773174576	2.352476307366142	1.6339473970795646	4.23042335823021	4.146641642469749	3.6128079136523636	3.7128862274686307	2.537209754418288	2.730589363760305	2.567684512311615	1.025055456923712	0.8045343491715509	2.1320497460849017
1070000	-20982.20178199926	-441.6890686987728	-20540.51271330049	4.356147926756525	2014.378098648586	91.57981058718015	3.3020584129109856	1.0311009220166132	2015.4321881624314	2017.703145653326	1.2431218996326672	-0.6192061915785038	0.04529890044573104	0.020310836314365692	0.0947399570816462	1.8906882599192558	2.5053470870285364	3.7430184953573233	3.708475735514718	2.491872987505933	3.231565447061468	3.3735962169142915	3.6819750980960215	2.0350112773787163	1.9920786977075569	0.9301055188364286	1.661273865132105	2.1636939943240057	1.9645221372684198	2.9476759355815965	2.588328086611662	2.5093375924481887	2.510932836809406	2.0606415685331885	2.0417054104589267	2.1419116229903983	1.7504358161838878	2.9582331061244407	3.92185325065719	4.091993935421718	4.823359525457075	4.75059161589559	4.482665509571357	4.431019927645446	2.293588470094836	1.0728549260841094	0.6132491743261135	1.4303216736182445	1.5876203050522584
1080000	-20987.22729018311	-465.5746147794989	-20521.65267540361	4.1854089734887605	2014.5488376018536	95.39728295520729	3.220945370050127	1.1585042046268	2015.5133012052922	2017.5757423707157	0.7790824365574597	0.4751308275052699	-1.2435283858777644	-1.5929234870322042	0.21299941693641783	1.9255934310158702	4.320204126405647	3.070559514464637	4.609146682201987	3.039734640809478	3.8211280148380364	1.5195369957311577	1.745854819061153	1.856415529621086	0.48301664443345826	1.2457220712415136	0.9676692527132479	1.269346449459049	3.5390379869561284	2.739309555842205	2.509623927632379	2.5599246975210117	1.914069371269517	2.2007492439265777	2.699742039627759	2.0631627941541337	2.416192732053113	2.8566988546683945	5.009095847789197	3.4070524110937894	3.2491556993256783	6.18708191185789	5.245921713589976	4.433393687452361	2.463834948859816	2.458444735511021	1.0636669239859653	1.7213504865123896	0.8349799811454336
1090000	-20999.26528344379	-475.2038187605862	-20524.061464683204	4.238971505391251	2014.4952750699513	97.43673845519181	3.2978843089935577	1.3191832478333732	2015.4363622663489	2017.4150633275092	0.8193746037254105	0.9212131317924639	0.10103364574596227	-1.1596403303649738	-0.19256957937214786	1.6452275707294526	4.00165809931008	3.620185630123953	3.8989415708665485	3.317758304696898	2.5650509701740596	2.799517728879393	1.7480905348845033	1.3562504699144204	1.353623041623341	2.4666910181771393	1.368267062451445	1.519430679822599	0.7708840958651868	1.1338860100100732	2.9032124720895287	2.4667313448701274	3.9336611548418308	2.3448851301238087	1.361441893588311	1.7293651348464678	1.170721836644675	1.9322961869244104	2.7720449053182374	3.0348413878630285	5.502957095895003	5.038732569713444	4.012038633247751	4.2885044035291795	1.960319348115004	2.3602946006562906	3.5740263328421964	1.5283483418536283	1.0407412751955212
1100000	-20976.741849888367	-449.9938978642421	-20526.747952024125	4.213709166450101	2014.5205374088923	96.09521577542398	3.282085005269804	1.0432577935271032	2015.4521615700726	2017.6909887818153	1.3043649737783323	2.417777249106317	-0.2169908137859282	-0.33630561082652505	0.34429772719617413	0.8666764805138155	2.4353441626740278	3.0689083503106214	3.2216462702734834	3.1383899584228327	2.5573557720001667	2.8924543831264935	2.072412781224526	1.4881942865507565	1.437742450921777	1.4971930984378403	0.9362540507695626	2.312367455343441	0.9652438528771504	2.698301394534062	2.538441875700298	3.4466121676837957	2.6707038653531647	1.6983279211013023	1.4604973612237873	2.3672405890512986	1.0986860706208939	2.224339743759692	4.955000454923455	5.146652402120107	4.5035934969423375	5.424093171267	4.922353836860738	3.69637031557993	3.588274147212446	1.8783650741296691	2.5041412806784216	2.029385946617064	1.4900830066290411
1110000	-20970.72985385007	-454.50558272310263	-20516.224271126965	4.228368974874674	2014.5058776004678	89.78801899266735	3.340575498529961	1.1122423745893177	2015.3936710768126	2017.622004200753	0.5875367652172201	0.35729875743672784	0.2198602973778706	-0.3290046825242563	2.7193840376131435	3.7395546460916353	2.943590779002735	2.3173025907265625	3.469630029776799	3.640287331340967	2.6776598743835844	2.322175408986652	3.1389638348075986	1.176132945292137	1.9457241402991503	1.5696618479637479	1.833528168539512	1.9227580967268842	3.087639980417836	1.756498720463452	2.119727849754114	2.500808292213904	2.602010688655384	1.7488406251088993	2.511550941778951	1.6321217448643421	1.4572266493312074	1.9257689745354571	2.469149134095928	3.648033982772082	4.901999258582435	5.772342342687145	4.751585328299907	2.636355953427795	2.2957391636843902	1.1934840888480476	1.4436714365411523	2.001628940297615	1.1951254255440311
1120000	-20987.238934747966	-452.68946500062583	-20534.54946974734	4.103345548285902	2014.6309010270566	91.4857419016918	3.216081348711251	1.0136050435987063	2015.5181652266313	2017.7206415317437	0.8915652292932064	-0.7240217822825588	-0.354958441481866	0.09696856098173745	0.3397748786528458	0.9943688526603134	2.5312438654360405	3.1503415951395586	3.483463029609758	3.4096955908590765	3.5040641008112217	1.7648153680661691	2.201490679244762	2.141015270589292	2.1215505588801657	2.9161210410570733	2.190003958184886	2.148858643450127	3.2606916179668493	2.7256969186755295	1.8455923791352307	2.4850373017822855	2.3158450122860597	2.2143314729280625	2.2248420114986596	2.4503586907197272	0.9570008671568462	1.1612750703623502	1.9537397272524086	4.735442190424735	5.126783786373827	4.816338375759746	4.201522060528786	1.8719337803598366	2.0098719049131435	0.8686084556158011	0.4465241823079489	0.8325178879950186	0.7383019156620458
1130000	-20981.087081215257	-453.27390585797394	-20527.81317535728	4.120373265758067	2014.6138733095845	97.236100144374	3.2305818596139306	1.484361951691953	2015.5036647157285	2017.2498846236506	1.4818823314208487	0.2231539699187563	0.25871686795712306	0.6820819356516201	1.2245319862114328	2.4785519052738723	3.8182890653539445	3.978457136685447	4.324470799641331	3.4628678100709327	3.698093065588156	3.5563930041231284	2.201909092168317	2.9118427971579344	1.7559484406687313	1.9283921197112013	2.230638535796423	1.3800174734954394	1.5406030157201038	2.6933128239202966	2.223738536005146	2.348413617666611	1.2350690826480175	2.395705946867158	2.3118201627327286	1.710445037534411	1.1760332686093482	2.771275647145317	3.0120131468679983	4.285199273631798	4.829131159447693	5.128074001940162	4.236402696469233	3.1673030531998316	2.23701627725304	1.6520041697935541	0.8952639787331189	1.3319010697741354	1.4082398356902668
1140000	-20986.782509812627	-447.16630388874603	-20539.61620592388	4.246448457211776	2014.4877981181307	93.08038149350264	3.053431044679331	1.2222965674170514	2015.680815530663	2017.5119500079254	1.9372402020629234	-0.2432158394653501	-0.5744942365058188	0.1783583318151789	0.05107005268325204	1.156214438067277	2.0283741048996182	3.5828135351190915	3.406750026752629	3.798567068851782	2.205895547849204	2.152431780711535	2.0891198130420774	1.0958567526119982	2.5566981140432192	1.1390943968334364	2.352625668742034	2.877468453249538	2.342172368154338	2.5288637554031475	3.212659699062542	2.1917904919151674	3.012405996880561	2.897530879593003	1.294112257973316	2.2564296823128545	2.290096153096684	3.4417344995437995	3.267175139797205	3.4051214831154026	3.7999597510642014	3.6007455464154976	4.187687434617217	4.541433842359719	3.1983903860933416	1.2677549508369812	0.7678600486341782	1.0992528700729542	1.330046500077925
1150000	-20974.95270265252	-435.2208086884705	-20539.73189396405	4.1007082031591775	2014.6335383721832	90.77144986392497	3.334925475288231	1.0811080809477889	2015.3993211000543	2017.6531384943946	1.7730843699554486	-1.2888007947128042	-1.38466413446514	-1.2423950045093572	0.8792144173348885	1.9529705696813182	3.3759256279246	3.076954297523159	4.1008636750362655	3.063008904597841	2.848498585783014	2.292887633767852	1.3755147056979484	1.259211470272717	1.4292412910006014	0.8876999309947045	0.9985542260483963	2.7263747013907507	3.1215839933489002	3.3388387526524674	2.8540690681044256	2.45733485046563	2.207779732618107	1.743406955310181	2.17426439256129	1.5404741468964167	2.282546018194509	3.008685652265987	4.129780152287076	3.70884495362599	3.8766724713445937	3.741043970753807	3.1698982446970017	3.7169269733666987	2.372610161138032	1.975109383264093	0.827534345267434	0.7943022971205309	1.0229890951522707
1160000	-20967.543003779312	-441.2771286070656	-20526.26587517225	4.14591299263569	2014.5883335827068	93.5815550651158	3.2211476747430146	1.6800605225182514	2015.5130989005995	2017.0541860528242	0.4075589486186322	-1.2326073223912144	-1.5592780671126276	-2.6659630679893693	0.01969547503128255	2.1852560780583503	4.917037119558816	3.493428835621709	3.301664783527617	3.2783143628077434	2.875045363479854	1.6004369010121677	1.5149348222019459	2.3901533534361543	1.0001449505585438	1.8168268629392101	2.313196426789767	2.5562725034774125	2.6614741214771334	4.519169410712218	2.5360612758310186	2.0768408610977045	2.5919575653473204	3.5498061162089716	2.263719794296178	1.4578933230195597	0.638825836816131	2.9419367070845093	4.466888460826419	4.746877322505055	4.370149351267505	6.300339763978567	4.354180310765031	2.5204808094451665	2.9249333679943765	3.0182545095432483	0.4895915354410426	1.361534656290249	0.36383519490293764
1170000	-20973.95046052415	-446.8201872703528	-20527.130273253795	4.205912630241751	2014.5283339451007	96.08149348886843	3.4370320678545982	1.1406055023442878	2015.297214507488	2017.5936410729983	0.8481823785540353	0.08582574424257716	-0.8666325915986551	-0.5995210485828021	0.47265401509472493	3.4974858576105947	4.313307228058917	4.011850778042068	3.354470065713129	2.464692815644736	3.141043947502392	2.302027111828438	2.4738538995132147	1.7911683697017546	1.1904398534497704	1.1516618013586515	2.7904910628099207	3.325429321329829	2.8523064540227727	2.422292215999619	1.6895775553669885	3.2308366851273935	2.7006620259217	1.4569278984762204	1.4247445797874672	1.9762358885781666	1.6633691990735477	2.1371507967717456	1.7349536500541758	3.4478048428702808	6.189053123311223	6.576064759158892	7.1962281902664085	5.421049640481358	2.732087411369821	1.756082903720553	0.8416652950746819	0.8366930418047407	0.4800571339495228
1180000	-20986.041141716527	-461.48485293743687	-20524.55628877909	4.141295846527111	2014.5929507288154	99.17687240268046	3.196990632619852	1.3530347136438758	2015.5372559427226	2017.3812118616986	1.0480908547096215	1.0276891703028688	-1.265917397221703	-0.020944956469793358	2.278496835806581	3.3781582233180876	4.92035782360514	4.5610698430257415	2.941561722417454	2.6903559879765675	2.6746491290403545	3.2406603969991523	2.2836318008100362	3.1002623521166788	2.2886635879172768	1.2491751352989255	1.324478262206696	0.8031844827010197	2.7694277758866983	2.47345143345983	2.3551364447666496	1.824175301037517	1.830690856786119	2.558899268111762	3.107983407205987	1.273945429517104	2.0302164888868366	1.6252548564724136	3.736234419832866	4.605150988145562	4.8932583582337665	5.402336298721154	4.3157285846037405	3.4407083309490005	1.8811038903810706	2.29669295743756	2.8319074639007495	1.3974497067794593	0.9871559855908891
1190000	-20991.292861581547	-454.4121964320202	-20536.88066514953	4.123604159659459	2014.610642415683	99.08746952269452	3.187385770932727	1.4403967789737169	2015.5468608044098	2017.2938497963687	0.4307303213118517	1.4093321211118712	-1.9788909460547282	-1.6303927485937522	2.6960085840642734	3.6944183326709563	4.61675267145665	5.861892108104888	3.668210690383491	3.822093176066696	1.537033210397988	2.8977263243675266	3.168909643345278	2.935437377951833	1.4875433506319755	0.9228858152621032	0.6177041758366989	3.3009051967307275	0.637423214504206	3.049790518542121	2.856202595255105	3.702641199455028	1.6324585848664468	2.2750875195890776	2.272720590610045	2.8540360134368137	2.506437974240585	1.6760855445122105	2.7667166167748745	3.8462169131847377	3.9759706681607514	4.998443890136092	5.21378457463432	5.443691831460087	3.0380224093250745	1.6549678598566346	1.1789220283836885	1.5395834660620937	0.5188729805073615
1200000	-20947.89213343176	-433.09980422652956	-20514.79232920523	4.111872727395123	2014.6223738479473	101.97111055723319	3.2099878545165015	1.0078739912503385	2015.5242587208259	2017.7263725840921	0.3762612154152846	0.27572036945973355	-2.331185280791667	-0.4279257055537684	-1.1920613242424427	1.6288318862046824	5.643049694561739	6.355832882292182	3.472284491817171	4.803360364716766	2.1338689373789315	3.3299394313330835	2.8337699104949454	2.888093402373772	2.8215190474781084	0.9148140768057502	1.0120477043785452	1.7310550498831587	1.8229229841950358	3.630394550324964	5.1576503921761905	3.1838343097211492	1.7235820374529438	1.5092280272806584	3.4617635113967236	2.135802209257993	1.7578866089081648	1.442562543631026	4.892538896072319	7.249926477465969	8.139676641174129	7.312836741907746	7.0453180160794275	6.966489589788768	5.02901646502084	2.1500160400921744	1.4754694520130305	1.3181923648304223	0.4807874416591793
1210000	-20956.04695869491	-426.5879844313233	-20529.458974263587	4.144429475822638	2014.58981709952	103.11524224370967	3.1901525865576885	1.2868886449300105	2015.5440939887849	2017.4473579304124	0.5027125833502355	0.21397930058268239	-2.210658351714353	0.2088667810561411	-0.7889002884915262	2.395085600294713	4.712244139097304	5.606450567292864	5.204237675624432	2.8515621644070257	3.613300164596931	3.449180994669401	3.3327810974505576	2.370325032165816	2.832191282214511	2.493723655651732	-0.029712037440791206	2.4388651171924165	3.3317637678155725	3.851798498769383	4.3100988726646	3.704313821854759	3.175824502329253	1.1709533117305337	0.9467194495328086	2.682819044315793	0.8723627099088198	2.254323762736325	2.2937805881710744	2.773924783493918	5.272623992097297	5.823427213440764	4.839048391747776	4.368598579571706	3.36577552759385	3.0173416804046713	1.4878539810091058	1.0276304807793861	0.15955073805144643
1220000	-20952.49443185467	-433.73063670379696	-20518.763795150873	4.2249106582399785	2014.5093359171026	103.61881166071305	3.1942225451700588	1.8689397855934242	2015.5400240301724	2016.865306789749	0.4762313661043147	0.02198961253586866	0.599462400085901	-2.2561262915468667	-0.7778792291733585	2.30916804323601	3.6235922070767077	2.794349492356451	3.4690855201241417	5.067677036039564	4.01220341519191	3.086867429553825	3.365421501504185	3.0160766855171275	0.90036874540372	1.370982877901118	1.4754657615546236	1.400953488227676	2.557527117244148	2.563971789246671	3.1622970071578314	4.392729166611153	3.4224610891684835	0.8787286745495608	3.1409019115196006	5.378194097984196	4.015235443269651	2.1780772077464694	2.348278130484315	4.167699094988838	5.316025279936457	6.176883926263814	5.295762070191842	3.3047614790154674	3.8919692417998144	3.1777397578191717	1.3023304514736223	2.1143797151665202	0.33010663571063087
1230000	-20983.61814805273	-457.0999705214847	-20526.518177531245	4.150297364543658	2014.583949210799	97.58730305607575	3.1938749993595184	1.1291295859111847	2015.540371575983	2017.6051169894313	1.0460937576729838	0.09212139185204593	-1.5909807944907277	-0.6234640370461659	0.3001155095143865	0.74975503670206	3.041622106186467	3.959772063369398	3.3628195755019212	4.040479293537308	3.739916398696249	3.14467463598799	3.382718682576848	2.5813002026507896	1.8605095237575877	2.4018540275021274	1.464851590505919	2.0994911863012757	1.8397815775384088	2.8673407532546262	2.50746495172983	3.1685300492926323	2.577363143192969	1.2020077952919561	2.0754503709018053	2.160422106671102	2.0505813959611348	1.411933662779322	4.2600985865795264	4.855270654001861	5.019268522167353	5.092175527700052	3.0412024635040567	3.39880754083735	3.70748296508061	2.4761882550190735	1.5551698014227384	0.8399602882892943	0.8484151045115136
1240000	-21003.8091151799	-477.0819128624307	-20526.72720231747	4.234027954028035	2014.5002186213144	105.54645614443213	3.3956909852481076	1.470218603341203	2015.3385555900943	2017.2640279720013	0.827367411810836	-0.02668263711472707	0.15640169945541582	-0.8325208049029587	-0.5190449027833528	0.7989113733458366	2.530813186913158	3.8467621060426245	4.41058960997488	3.5898025091267867	4.88139526287231	2.6624169144597896	3.2685930193189185	3.0436304173051214	3.2112342467001715	3.325746075910484	1.9690195966593902	2.17153464988952	2.639386777697763	2.954325603837386	3.349158981299545	2.1265596756514498	2.2137865048181213	2.294635441005506	1.5450798719272814	2.399149152805391	1.8441311779274874	1.048873323705803	1.9183427981960426	3.854138646572473	6.5910829414355945	4.5204486721705095	3.7428338616667842	3.733349368190277	3.9915096889276036	3.1546737134381275	1.7746994985049431	1.7685061311258508	1.1414853474892823
1250000	-20978.746175902073	-455.6583268188797	-20523.087849083193	4.269817183341943	2014.4644293920005	107.22884978830378	3.3305604268268554	1.4673239527555801	2015.4036861485156	2017.266922622587	0.4374750217669495	-1.0856300249519566	-0.825276221091063	-1.8819086049705214	-0.7048603987183252	0.9491051043892136	3.9931951065770135	4.854168958549279	5.197400214925209	4.046306926657525	2.308764119135207	2.40979239067792	3.8117361966655996	3.439267921200742	3.4321462332965544	1.7948706735216022	1.9143415378711275	2.0117058199711564	0.7910216242479058	2.890756888828836	4.99022139927785	2.846167322906282	3.2336165961099765	3.205169055280527	1.2459621367312463	2.0238284542883065	2.1437814273474713	1.8160723161969479	2.584414577845047	5.365322732193173	3.476085488212559	4.389319420594196	3.3950360107071464	3.430718972027585	5.009926501288591	3.4538840011478844	1.0788796992350338	1.6284146968689428	1.1097554610236013
1260000	-20977.017668373024	-457.39035167797397	-20519.62731669505	4.136789254194602	2014.5974573211479	106.55143352718088	3.179749521421824	1.4135839958360816	2015.5544970539206	2017.3206625795065	0.6594302587913426	0.08669575676176325	-1.0287520642587373	-2.0676482962512286	1.304606582989186	3.5510482707451483	5.899163294980887	5.597317148752663	6.3206602759331325	3.9101995610266087	2.637181295171889	3.2348617199819056	3.929987814048493	2.272957094899805	1.8508290412547708	1.265612499057601	2.6445234308950187	1.3412704846247216	3.3244597773415228	2.957325673198744	2.656124508071114	3.5846333388428557	3.375330193575054	1.9224069066280833	1.4681276183080394	1.3114891260828943	1.221392301873847	2.345849758710912	4.478586314585166	5.011818509543774	3.8154203045423047	5.642076654402876	5.289025144326268	6.464088958737586	3.976203771853574	3.0321029974044857	1.5300404693728118	0.8290992542482776	0.45067912176654534
1270000	-20989.989814646877	-462.4903806118175	-20527.49943403506	4.233259104876428	2014.500987470466	102.80597755030136	3.233484225850932	1.0744304388527344	2015.5007623494914	2017.6598161364898	2.9610150865617193	-0.22858147241976295	-0.6337210000970744	0.27558753728387486	1.220617879370949	2.7287165011222516	3.5826118351333873	3.328243735335284	3.2448463614584186	3.348079703453666	3.6992212507278017	3.3983651761277702	3.0333497054715663	1.8157925641649482	1.6154458470508417	1.3232466959510656	1.5357072239439147	1.773425806758124	2.3121436893640586	3.4063873408478074	2.7980882150822874	2.62683942504051	2.1894313020110294	2.736550226625368	2.9889657370613913	2.954974926718789	1.9543624220500053	1.8550847920338769	2.981278507492697	3.9587082496557615	4.647053871180795	4.001138712130705	3.9713034676057486	3.0039854184696164	3.556523920727417	3.1814686820466163	2.7746872270707454	1.3319672769684154	1.0451608250354956
1280000	-20972.583766488096	-459.3446487342752	-20513.239117753823	4.1553283182150835	2014.5789182571275	104.42963971596464	3.2249228136986035	1.4592132135001408	2015.5093237616438	2017.2750333618424	1.4334399320141316	-0.9832607573338488	-0.6643664540432099	0.5129160923623937	1.5205406843294054	1.9269547363923931	3.098787880513077	3.5678826312951437	3.4379551224204876	3.0368430413638516	3.33815560477737	3.072958365125304	3.5742875686988334	2.778905111184318	2.092190299183913	2.9179582115137492	2.601608878364021	1.3087248020551028	2.136800654893668	3.4101459196467583	1.9445831680650036	3.7653087736038278	2.74149682181058	2.6109743552650055	1.433804681947565	1.472309104466954	1.0844616589323333	1.0420581112697875	1.9876696712570705	3.8885166964057793	5.029766925651105	4.5202296964479745	4.00127788490627	3.3335710463770885	4.214810310661959	2.2349505296539354	2.2684856495184516	1.010053291784634	1.2222507066683077
1290000	-20985.0526473252	-471.7401744335951	-20513.312472891605	4.1684171754988775	2014.5658293998436	106.29704660213709	3.2655827491529354	0.9607087345401063	2015.4686638261896	2017.7735378408024	1.0582088231812607	-1.047761894402238	-0.689073976881302	-0.5463854745007004	2.4130781481210297	3.9403999683415045	3.6820301107078715	4.654700428251211	5.015537453363852	2.9600797502520466	2.3170562636965313	2.5589042693776967	2.146333745305288	2.100556817971627	2.1633482013907184	2.2315042709941153	1.7515783583653157	1.6504491839391244	2.025320641033532	3.242336242504195	2.9299164086168084	2.967787501270239	3.0242549471602964	2.55549822671606	2.1416898285934223	2.0204866586262704	1.6039048246716365	2.2837131972042415	3.2809321052047493	3.7499022718800568	5.612423332809172	5.988540155690898	4.6522071583494125	4.092717995716482	4.2586873200368505	2.7458218960904084	2.4809092015682093	0.9112758836744372	1.3860552576876084
1300000	-20968.969879049942	-449.9367185613296	-20519.033160488612	4.1418230778265945	2014.592423497516	100.46399721463165	3.1328473839712787	1.331061895653849	2015.6013991913712	2017.4031846796886	1.0685579901710598	-0.7332341112788511	-0.676037470598744	-0.296547004550034	1.3591248724846752	2.0335987313282704	3.523136039361616	4.141998736758975	3.756436280017263	2.877251400091315	3.7969869791708937	4.28639849695302	3.4466480247381024	2.21913417091121	2.2677323595179395	1.5063409134276915	1.4805969671692167	1.1285338402276923	1.8575193575661342	2.737577993687948	2.974530684193101	2.8660151829727325	2.861003064365879	2.7724092686985458	2.6619349356633375	3.4329692973824524	1.8271289428818853	0.2720216805055107	1.9189895567754436	2.8155296754744503	3.3717541191418086	4.111960796594692	4.189515183287037	3.2812098881747787	3.025465336707885	2.0904553698013495	2.946002151161091	0.6707542739800839	0.6907749176321798
1310000	-20968.3160596172	-448.1960559500231	-20520.120003667176	4.166532125295672	2014.5677144500469	98.75374110453765	3.1268663531961667	1.2836920845837858	2015.6073802221463	2017.4505544907586	1.1587989319742997	0.466795006871685	-0.014173707040602945	-0.7240305173556952	-0.9409708912913258	1.8037664408854952	2.964293221574252	2.9467340811609968	3.507957284326098	3.4218816013121227	2.9460906746271194	3.3369660315915968	2.5545292825127257	2.9149442283277613	2.2585455656626245	1.6959536265933637	1.3314233676157787	1.4586112015398691	3.0983834645255173	3.505531220488948	2.306047612301973	2.3952787789977847	2.166117243827325	3.0660013202592005	3.2879546814742646	3.0753946193745376	1.6725061549204137	1.5604787090958738	2.233528039838509	3.2856454307948146	3.9160182268087476	4.239863793686305	3.938622041278309	4.058377174774947	3.4879239980847503	1.7110567361107967	1.06182865545261	0.5034103289086937	2.2287548454316024
1320000	-20987.09867613129	-474.5413751658423	-20512.557300965447	4.241198767542421	2014.4930478078	101.76797581019673	3.2336974922161428	1.0218339274728299	2015.5005490831263	2017.7124126478695	2.270426426535125	0.5090340764588657	-0.5304114928221929	0.658259664737644	1.3688022662154657	2.346989032957504	2.1845909760143742	3.73647125823067	3.752240509041265	3.987084052571482	2.6422939090684268	2.8033811910174413	2.2848205659389476	1.0913238133758774	1.9116212996247535	1.8023902782557129	1.7222543137426174	2.576385898454279	3.287220364895677	3.303068997798485	3.686309908145422	3.7408516820712467	2.4741585819795384	2.214900911409709	2.542012159004573	2.7233511228494245	2.3707970666040237	1.937186344308913	2.368091099134869	2.872414557924116	2.729265415820418	2.947808714368655	3.3883513937199576	2.610587836206593	3.031591775457661	2.8053966990107937	2.91794747875697	2.1021226165103974	1.7577352440951768
1330000	-20998.67643249849	-463.08367295586186	-20535.59275954263	4.178718659365573	2014.5555279159769	96.55574645998324	3.3469761695372204	1.6346880767977061	2015.3872704058053	2017.0995584985449	1.5629139103657295	0.1409468911923496	-0.8879907774494217	-0.7023929278216072	0.13688667623154116	1.7969497581533729	2.841254559263414	3.645579688571913	2.731876759614163	2.389427067284264	3.125463694940224	2.1283090290044577	1.6620655779327342	1.3142546173140115	1.3439953940302087	1.4784886804740494	1.597199195465083	2.505029680651678	1.42516509502163	2.1728580770060626	3.1914077289517304	2.9819753222667678	2.522836516326973	1.9778499655895574	1.3779488813682645	2.580657413671444	2.359497537742145	2.1515337357885675	2.4463455304125663	2.904530086430188	2.608131394361643	2.6460927504328335	2.493874930170822	2.936616778729126	2.8214070068510644	1.997822577538388	2.6802864268109396	0.8708090388633083	1.0864025240473603
1340000	-20997.011465759966	-453.9771523584092	-20543.034313401557	4.207188044866379	2014.527058530476	93.79599955789791	3.241884922578615	1.07777923651121	2015.4923616527637	2017.6564673388314	2.327308898621343	-0.6875715473432292	-0.6347394240916412	-0.8886195215016135	0.9936489481291834	2.8043811597970993	4.262495764497988	3.514930590637517	3.486006439341347	3.7317989093418857	3.1648975021804553	2.256582526357942	1.8124623841371466	1.7489479631760478	2.56296113504326	1.890815979934814	2.963173736717762	3.8336921576172056	4.753693011098049	4.318222920779983	3.3369681808132317	2.783344798687	2.102317317618637	2.3252032301685426	2.008897902098146	1.6913255247565158	1.1279402338961133	1.9206306774263435	1.7901485625618059	1.7474649489623166	2.902550409948902	2.761626874048793	2.1461184992401448	2.6649211578823615	1.509325841749975	1.5472582588147739	1.9179608843116516	1.3195376415273417	1.536338081988663
1350000	-20999.97337157182	-458.51671514547274	-20541.456656426348	4.2689988943830635	2014.4652476809595	92.57632076274237	3.3060652694909374	0.9573495836784783	2015.4281813058515	2017.776896991664	1.5524954464533902	-0.6875715473432292	-0.6347394240916412	-0.8886195215016135	0.9936489481291834	2.8043811597970993	4.262495764497988	3.514930590637517	3.486006439341347	3.7317989093418857	3.1648975021804553	2.256582526357942	1.8124623841371466	1.7489479631760478	2.56296113504326	1.890815979934814	2.963173736717762	3.8336921576172056	4.753693011098049	4.318222920779983	3.3369681808132317	2.783344798687	2.102317317618637	2.3252032301685426	2.008897902098146	1.6913255247565158	1.1279402338961133	1.9206306774263435	1.7901485625618059	1.7474649489623166	2.902550409948902	2.761626874048793	2.1461184992401448	2.6649211578823615	1.509325841749975	1.5472582588147739	1.9179608843116516	1.3195376415273417	1.536338081988663
1360000	-21020.486835593878	-486.2373739420599	-20534.24946165182	4.305229220921943	2014.4290173544205	106.25759488668609	3.4098999136045594	1.4486994769410741	2015.324346661738	2017.2855470984014	1.1744935592034491	1.013612800818638	0.14433781777057175	-0.17192520433284963	0.9165650772816396	2.413523896577969	3.4866717120717876	4.597004444904708	3.231131259757079	4.217755339248673	2.7601242566726674	2.3188831949410926	1.4555304875725685	2.3802418278479003	3.3218507657938554	2.5302187865020436	2.078170632220064	1.0138591014325997	1.8015863601825706	3.142760540689048	3.591263311771122	2.551639316433881	1.8506603498112955	2.342092778207203	3.42791898549395	2.7321414343673838	3.671067248631512	3.629934394105765	3.340017529082901	3.8275743311280035	4.549395853855876	3.932565623383095	3.7297476346336547	3.405382822702382	3.3160182928467297	2.180248885452886	3.0231498611831698	0.9239466506800345	0.8715778870603201
1370000	-20996.545114249122	-484.5526505464344	-20511.99246370269	4.212342748576276	2014.5219038267662	104.43458741325256	3.223140124096662	1.4269725751073834	2015.5111064512457	2017.307274000235	0.6663692483292083	-0.22549110132074213	-1.4797496291791892	-0.9797563026766842	1.153246374010136	3.4277415002055065	4.105700627275184	3.59535317456842	3.0569377522335968	3.409729828098835	3.70365656398912	4.46602402148033	3.2638955763021613	3.0531740541303725	2.7684475530045085	1.9543691914598984	3.003972312804544	1.4350743542092324	1.3627569592513666	3.3344623207169337	2.73561788673332	3.474793874923204	3.0072017340644854	2.672257365650694	1.9750434378534818	1.4785852444463488	2.5143945376024845	2.595689671167657	1.3239283445351981	2.087104146250574	3.987949116690585	5.327182156965999	4.671993096354328	3.8612600702777335	2.1387596767766084	2.2256127007166993	3.1546241775250063	1.6330330235896433	0.4458151907680827
1380000	-20993.074096253313	-460.8600570437074	-20532.214039209604	4.131069978418499	2014.603176596924	105.32091573245769	3.292728911168458	1.164440930440407	2015.441517664174	2017.569805644902	0.9449862675148196	-0.8482235786661236	-0.08222383565312863	1.0973620620393056	1.3759543017201843	3.0799193493450026	3.5122656702407196	3.6171254693207007	4.785071558041374	4.41265543121598	3.920879260406354	2.4300027436457987	2.610094128001138	2.2653370715923984	2.079865900368797	1.5490708662196975	0.3218406225385924	3.1691482969439253	3.1438273822281	3.315814475401983	3.387869246821476	3.325324136850473	2.099466937832503	1.6887598813836124	1.3616697801154896	1.9935382678133016	3.137576020492562	3.857658826103505	2.196361820086646	2.2534179341647693	4.535895570337303	5.5231123239038595	5.122099124087947	3.879710782808546	3.282849114485422	1.843504000992456	2.2219825354548384	1.9774179085378267	0.3191233771305392
1390000	-20983.351431350016	-461.872916051296	-20521.47851529872	4.186851778853456	2014.547394796489	104.84209947542449	3.406544077935957	1.7230187952352045	2015.3277024974066	2017.0112277801072	0.9220755603723203	-1.4042960230098314	-0.8762199270038358	0.29169168509990084	1.6070676957678107	4.226464195791135	4.894782767680508	5.06759293912619	4.174294644847042	3.274935211591739	3.7278699631218313	3.51442120592968	3.5482522017598566	2.251636375687526	1.9732675962809325	1.0778600294653542	1.1695424051899215	2.755514664982165	1.5201226150584444	2.506823743951871	2.3498129610275225	2.734398362074318	2.91444307452099	2.734504396616642	1.94696108325022	0.9954818563531629	1.116148622599418	2.6746198555069722	3.4982604741852534	4.447533868385304	4.973401872417587	4.674367251846199	4.522279153664033	3.6513946497289003	3.2972375358408357	2.4246524077230918	1.1790937920748759	1.4428778344805768	1.7323378838991397
1400000	-20985.24823621544	-466.47250972605093	-20518.775726489388	4.15400039160547	2014.580246183737	101.72365524954064	3.3514752888996133	1.4719030730761138	2015.382771286443	2017.2623435022663	1.9172045127727315	-0.39649791939241086	-0.9397090603729024	-0.3027195284970215	0.7226472387708516	2.1360642511223533	3.975734393863413	2.7752297373167827	3.542935515938202	3.358264852147541	3.584867644610076	3.3219392394836946	3.31604053227787	2.6607638886483267	1.4450793050369959	1.5980858409729843	1.5352983315903668	1.176809335962253	2.359972753369059	2.1303769517034743	3.0640866489867693	2.9117253170172592	3.220827867935842	2.0001266463800107	2.2222916902296257	2.897228165586278	3.189945175304169	2.259537769194316	2.6919976114183823	2.8483811002002835	3.0733455229618167	3.5077415479053946	3.7327740109153846	3.6007299429449375	2.348975921106021	2.246795661622727	2.6673508248331954	1.5269491868147889	2.0086867676352353
1410000	-20992.122144850833	-469.87442409165226	-20522.24772075918	4.1655602804634535	2014.568686294879	103.79503909158718	3.3811144164955858	1.1144464730435337	2015.3531321588468	2017.619800102299	0.676133780955421	-0.1935405239596019	-0.8646667726911801	-0.8981890331000738	-1.0918372656728086	0.318282380815351	2.318663368220918	3.1703584912194267	6.18823082299478	5.450413183375522	5.736948846289798	5.003610142729129	2.802010677018462	2.970316363455879	1.4806515498171533	1.7270499107746047	1.7031785098946672	1.5918753861083799	1.8824286457227135	2.9373890517354426	2.313976282303328	3.636671082374788	3.2620232833575895	1.0051061833282713	2.703165441484952	2.9657758604006172	3.8094474006219183	2.3660355958606982	4.077269190346798	5.646120574956845	5.441779787195616	6.208105398670728	3.4959619824506007	3.5021661110154323	2.42387537185038	2.5932057928123466	1.664592535830651	1.1218797380432437	1.691451046190757
1420000	-20990.719037706178	-480.60340598220097	-20510.115631723977	4.138291264620369	2014.595955310722	109.0265407915496	3.5363350965956424	1.4368211093396321	2015.1979114787468	2017.2974254660028	0.700627055733052	0.32132627432070227	0.09208690528336594	-1.7033886879737918	1.4475465571819215	1.740929159906652	2.778538824742326	3.594414791601387	4.032418153046529	5.343127169206564	4.096041054162948	2.7739966761214174	2.7285274358918703	3.899225425990714	2.296629427578885	2.5310503732034726	1.4980527395652992	1.1293331272058695	2.97029449592606	3.131578389131661	2.505865515710921	3.435754664075061	3.627218488591914	3.50102359316029	1.2313832221179473	2.9130429636155313	2.515725632479869	1.9096687574125315	2.6187021516154885	3.907449140971004	5.659419389685772	6.035768487274914	5.170524287120586	3.3023455714928867	1.4865721063777304	1.7613416139270397	2.672811928288958	1.094237085472298	1.489994058828859
1430000	-21002.44597651917	-478.0514507007617	-20524.39452581841	4.209536636762256	2014.5247099385801	103.51201809215168	3.421400523700599	1.2819641190779818	2015.3128460516418	2017.4522824562646	0.7478727466215204	1.1449171820048474	0.4789570121861785	-0.8021002621698496	-0.565088085516042	1.772190294901963	4.36758147657848	4.281278748223463	4.595227016671336	6.26534433905715	5.815436681015895	2.523593399179094	3.618927377551148	3.499399717071086	1.794467536872203	2.6754576549092706	1.111487825053357	1.7268471635748206	1.6740389960822926	2.8470126888549423	2.502279458683322	4.094286472630595	2.4082393711415007	4.2870450723192395	1.2922732869397064	2.6132154990923655	2.1048796308684583	2.162179415943176	1.785453812141883	4.729680410161597	6.922261098356754	5.449134239480095	4.021603853752112	3.078088542504945	2.346938597952113	1.6729995963735875	1.702822008527293	1.1720090050412224	1.3808801355768028
1440000	-20986.082642497597	-468.6936783745904	-20517.388964123005	4.186899432325688	2014.5473471430169	101.2300911347773	3.4574199507422625	1.2912647967131496	2015.2768266246003	2017.4429817786292	0.5496916192244872	0.5064677709200207	-0.12060795541685404	-1.0024937988932643	-0.04922233763600509	0.9790808062499876	3.5564879779273872	3.3273618805888083	4.785765035730621	4.5565613053684215	3.798608304621654	2.3186814148940806	3.16669188891638	3.6117358140956153	1.9236275114457504	2.738081569169538	0.7522895560013072	1.444220233652042	2.1464051197900487	5.380789803390485	3.093499794895565	3.435773684188925	3.1995891065133892	1.8850216017870791	1.8008779733244702	3.8022176872695503	3.286382977974084	3.3238852951693496	3.759774670453348	4.0550905413064005	3.0399075316918998	4.288820774127726	3.2807500451901532	2.270402047292516	2.6831216344507607	1.2200603625456403	2.024293612321894	1.3920868941209894	1.2664794205180736
1450000	-20971.462371825783	-443.2166497957736	-20528.24572203001	4.114331274394142	2014.6199153009484	90.55122827160311	3.289046974203729	1.1402462287558357	2015.4451996011387	2017.5940003465867	0.9123633830665393	2.63321398591746	2.442489178738236	0.8150517750022588	0.05222266143922795	1.010437080720428	2.5905547776359823	3.7096143878254955	4.475817311711912	3.3426739943080435	4.460538953325884	2.442116293949802	3.5548606280848527	3.90287191102651	1.198032104268317	1.1848273661718414	1.2069367322267643	1.3835230370249332	1.0889199589312009	1.6768053117398032	1.9205504824627715	2.1850544197880066	2.5707923421398036	2.5961746621760957	2.320193038118389	2.3646439956747805	1.6815520753027353	4.1113722444448735	4.181296183463021	2.2295305859864882	3.6425228568759596	4.002898311566248	4.711685591083332	2.8219776130783347	2.1723499766442567	1.593457990262831	0.9464635411912055	1.5986179011714685	1.031911169013604
1460000	-20965.76833410143	-447.4464348997012	-20518.32189920173	4.11369059142425	2014.6205559839182	97.39133414601231	3.5423130001943486	1.2610991408939474	2015.1919335751481	2017.4731474344485	3.0304484094201634	0.7607871139122899	0.6221643508904232	0.44888515596932466	0.6132110231319876	1.876955463041288	3.0479073729413937	3.2830742422895605	3.6999972203966998	3.489633629742057	2.8439224780471615	3.1103072764156545	2.6403586591834145	2.63802483545271	2.360994813050729	1.571499765384386	1.3312185764723063	1.9960067500938161	1.5633931947291464	2.2493201556895874	2.312739474904286	2.6378588081991876	1.8116539075926776	1.227664327837413	1.5339295199397027	1.9962601791671866	1.7666743506340565	1.8797303064532969	2.675894781478641	3.624440157302012	3.859167083266117	3.5396215901497388	3.283877327503419	3.387112803668532	2.028324536262141	2.0298964567291145	1.3123036453157417	1.3992047617899988	1.8315040025177098
1470000	-20974.428169945222	-442.8620639837537	-20531.56610596147	4.13395290379106	2014.6002936715513	96.35070536706135	3.2327547527346896	1.1844958610068836	2015.5014918226077	2017.5497507143357	0.6359161748187735	0.8278590343612547	1.2661386182423129	0.12036080554512518	0.7996349393147412	2.5877053880023513	4.31017523341868	4.830521103229257	3.370898315755758	3.402239150622962	2.5448036637277127	3.0947425197621916	3.2618215097473704	3.9527526227342293	1.685193990688249	0.4398759127357824	1.318923830841802	1.6082849220297548	2.5492281374140235	3.255827646068385	3.431250971052851	5.636944713415813	2.002257580107674	0.6374786465941357	2.339902862915569	3.249086559379501	2.6342456174887707	2.1974745154783086	2.712457051165772	2.6716115265635993	2.9752875451041434	4.2907219464310735	5.94471130785689	4.317572948095133	3.020695820023612	1.7381033529665277	1.5963575773946594	0.6956641752891255	1.522778000181586
1480000	-20952.740171248082	-433.30289325820695	-20519.437277989877	4.125239450286693	2014.6090071250558	99.0223507917704	3.1952897779488953	1.3769977547740095	2015.5389567973937	2017.3572488205684	0.5796665357866808	1.5610925763287204	0.21969550212028666	-1.1882394156013045	0.05760343231998205	3.112245073387965	4.878256350839392	5.475687337040256	5.3410780826413395	5.546416748066097	2.2710758788975864	2.316635874103922	1.2280505139341902	2.2682350449120996	1.6262407273135544	1.1890539477980264	2.583176633067313	1.554893215200237	1.2256458243768062	2.2189193665093474	3.19776891000452	4.047640454735923	2.126477924430035	2.8264433595123295	2.7526618487125223	2.1417846650429957	1.690020472667085	1.1380727383793816	2.193477491931544	3.7840974235871685	5.995216588970789	6.0387886439959715	4.675764988331978	3.0789966940695135	2.7706427734795613	2.065725198006684	1.4028990169879878	0.5027705483059361	0.8778551781660027
1490000	-20989.90484448948	-464.46754135481206	-20525.437303134666	4.155287565334348	2014.578959010008	101.690898651004	3.4543251978331067	1.3997480390728645	2015.2799213775093	2017.3344985362696	1.1742521295804007	0.26325983746024517	0.19569273852612273	0.43532701373177096	0.8338420551335266	1.772470323118009	3.675413300513842	4.108830439476941	4.709676334397859	3.1674638156059913	3.3575398943470174	3.2179430247435215	2.188281220543342	2.0885209017613935	1.9001560788072256	1.7442629806867278	1.858981989020883	1.1260454429982643	1.4892658245067338	2.9790418665859124	3.104860531295996	3.9631777581665966	2.7011069598238318	1.333377664292277	1.3887488386086118	1.7213379781755553	2.5303375444992167	1.783078891255776	2.966548888726294	3.0806311706925356	2.921675860938068	5.124542341145738	3.4986734298969044	4.466196181209934	2.9617167945962564	2.5569387681759324	0.9379183636174081	1.361537041147911	1.6707942075176223
1500000	-20993.244391184555	-464.4348423025072	-20528.809548882047	4.2871166093786	2014.4471299659638	103.05729240665512	3.4830700703467947	1.0411490182292908	2015.2511765049958	2017.693097557113	0.6360293956800803	0.1698894743041518	-0.77483414745496	-1.8564389026124575	0.8330189654053107	1.3111917790412297	2.779899473997899	4.546881555411559	3.5620560126061447	3.7192186482359775	5.069033406873884	2.84583218783687	2.3571270577695413	1.6572206641164224	1.3855838949719614	1.4922242559075305	2.092549072586338	2.1284419719137775	2.9737738497245223	2.5899745973434722	3.5512481673048732	3.032689963351695	1.9128160881038787	1.1321280773679476	1.4540476315592217	2.60379978932034	3.4145310932155084	1.737467355451852	1.3450366336535458	2.7671929451694264	4.516553456106732	4.619041007459352	4.5815842608426385	5.97489901174557	3.3463207445665466	2.591276595964851	1.8782164662587135	1.6043359306701634	1.605969414697057
1510000	-20982.315018626377	-459.78335543406973	-20522.53166319231	4.137013820313602	2014.597232755029	95.54141787475544	3.2039583237863156	1.0655210312290493	2015.5302882515562	2017.6687255441134	1.975432198426443	0.13472707563843822	0.5647485040561115	0.49060275060739134	2.031984728124301	2.170059799099693	2.973995695285447	3.45665536720271	2.8518702672266905	3.396926233074348	3.2172636677263946	3.188834175286353	1.7380766588934233	2.455910218266128	1.9234358547929427	1.660459391938254	1.6035988495042917	1.7828298686610426	2.4674387228141894	2.348564487544305	2.3118218718372106	1.857968682288301	1.2698490305654038	0.9960582509310318	2.7191987317100743	1.4887220784223678	1.131155855102123	2.364604107721805	3.9446226410593392	4.1845245968107765	3.167672134396414	4.521744898710563	3.388683458849	2.862659532577667	2.642949116350958	1.9088256980550442	1.0815218843414824	1.1334650133694981	1.0088724034626038
1520000	-20963.985623076038	-441.53187338078544	-20522.45374969525	4.201223791750052	2014.5330227835925	98.5812995010439	3.150895309396768	1.5150550937872502	2015.5833512659458	2017.2191914815553	0.8247501756259095	0.054202813658275506	0.5622237430847621	0.0329655401361606	1.7419588808517255	5.042789767120869	5.998693579774456	5.793334534249777	3.7980472917087362	2.6422153451451784	3.000079570517448	3.9930369594355204	2.3085000418237196	2.814696397784258	2.3606107350804377	0.959071209562798	2.3826757897551882	1.8907492380330142	1.8471913406282647	2.7498147862538214	2.4024970104451833	1.6169775469654357	1.0467896406187631	1.4134317952025084	1.7812886975371427	3.2804521551842187	4.063221302400494	3.32475010033515	4.878656231290087	4.456421684479336	3.9804724114725305	5.337026373660929	6.563929033655324	4.741478945256878	5.109000640005297	3.327101579848838	2.460533342260884	0.9793320192042492	0.07158059472736045
1530000	-20951.016857508144	-425.6452350431696	-20525.371622464976	4.131589215052686	2014.6026573602899	99.8823322341363	3.261456109764959	1.0501330772315958	2015.4727904655774	2017.684113498111	0.41747340585607856	0.33067565417613964	-2.2853022504569025	0.14502752693043686	2.025707899522655	3.5271941255711203	7.072623873528309	7.846073458581187	4.885720594207279	1.8346800436227135	2.9626655937207924	2.5978162891785974	3.733409018709859	2.5013541972557447	1.4251512154936143	0.2904248933447051	1.7362949224236168	0.785163492372283	2.239631665291194	3.6279477340861384	3.1272484684983737	2.866587856490826	0.32886884841119024	1.4901700815073755	2.945915758068087	4.392429022252136	4.4711050096187215	1.742191534399453	2.6613349027536968	5.261925886162267	3.427639756760146	5.185522654690643	6.751359767254302	4.958185690840782	4.773941396493431	1.9596291750128938	2.203919172889271	-0.15125510540089737	1.643409799085143
1540000	-20983.469903148034	-440.7209268097054	-20542.748976338327	4.244936691993087	2014.4893098833493	98.86061509888214	3.1871385341630347	1.1350417379019775	2015.5471080411794	2017.5992048374405	1.2496528760747012	-0.4331833873194631	-0.8701763364164794	-1.998437555983021	0.17143029789022618	2.407215903164142	3.621800892671848	3.5643319859122506	4.233310646564094	3.3941038647001065	3.594455769011096	2.790224592597552	3.0543032950638325	2.333899829738199	0.6059673687449788	0.8481418616717624	1.403827925785477	1.2770032424047502	2.900532104316341	3.46386394093061	3.5919587470813075	3.4010805033605456	2.051170441256937	1.9352349585028437	2.4554287678598503	2.530634386794824	1.5424271268565033	2.2575810195990726	2.172455655494386	4.036550708154739	5.2584125308427065	4.0468717364206155	3.315722341623022	2.5071404999439837	2.8702534535829622	2.9427433454159084	2.7024685927776524	0.19705220061850487	0.21264513930996415
1550000	-20985.043364459136	-448.35649032071143	-20536.686874138424	4.232946635933576	2014.501299939409	101.70266587192035	3.174713671782071	1.4290769954363283	2015.5595329035605	2017.305169579906	0.38402808209701944	2.653013303363947	-0.9212476663486321	-0.33773408865156085	-0.45170338681203515	3.0599977401547624	3.323550109312845	3.7684644994221266	3.288583087928048	3.066072960679465	3.740802423811267	6.225255002961388	2.201430705372602	3.868381841807848	1.1649420682855425	3.553059279968583	2.583674912759753	0.9243211739942494	1.2560483545763843	3.5652657467410567	5.377835303122993	4.243457756531072	2.4182326676720955	2.108967931421374	2.9494027748343914	1.8602889006710484	3.260164179198672	4.045067695781067	1.5568655150174637	3.4523105442483875	3.6910501216336424	4.766153164372049	4.519471818171378	4.707981770640439	2.2297726595757967	2.393489750932176	1.2983484705068207	0.6541816665097242	-0.12520834146633747
1560000	-20985.51826025065	-444.5158194930523	-20541.0024407576	4.37572501444595	2014.3585215608964	98.73925322726937	3.2146631855260157	1.1350731678797277	2015.5195833898165	2017.5991734074628	1.1340921588976927	0.9899383365108724	-1.181229745212222	2.3931541115621173	2.0479291131111736	2.318001629229091	3.5222104116898008	3.6825078462687055	4.355862414673405	4.0411069981134915	3.9198878995489306	2.806398355149121	2.6561271161461897	2.6337648645312735	0.878710842878865	0.9926236410060568	1.6418658735384348	2.490914992291133	1.5868095059726073	2.8525736329443063	4.611317166698827	4.406704994940759	3.564231158381387	2.336816564175533	2.3199401249634337	1.7245844573883544	1.8886205484118648	2.726940214991732	4.137420116466971	4.188656234616829	3.9396875775207296	3.214304854060181	4.5088299154345135	3.6827315337471043	3.0417032892132	1.4274554110150752	1.2421805895941254	0.9785960670441127	0.2059644119069325
1570000	-20976.544687929494	-438.8365206438136	-20537.70816728568	4.135620975666515	2014.5986255996759	101.12706666210426	3.210525730015995	1.1121154526335693	2015.5237208453266	2017.6221311227089	1.1861735640241449	-1.1176607846305449	-1.9135589796316408	-0.5765500159158464	0.32154373697633726	1.9691075325174068	2.9849873477498483	3.270573324217261	3.49637973365523	2.8848888555099688	3.2971762373706115	3.846775727813388	3.470183796482978	3.2240227112825157	1.3699400856045796	1.9746371975576258	1.2169450635770662	1.4587697333511653	1.3423411170139499	2.475226401199301	2.271029031655497	2.465338130138846	2.6010421036278997	1.7513894609821055	1.6205593129076519	1.4074936628055468	2.213761279605959	2.873579880991318	3.5702419686892677	3.826965682972254	3.508270141422021	3.765061672977082	4.7294689117594375	3.108991249305081	3.5257107775373235	3.2576646696044675	0.7477068927609511	0.08264279033713934	1.390663439667902
1580000	-20987.85326496357	-450.49958205098983	-20537.35368291258	4.150668217547023	2014.5835783577954	96.5534721589087	3.2106456079560246	1.1581627598422726	2015.5236009673865	2017.5760838155002	0.40008637995748203	-0.19437202477115667	-2.73941485599593	-0.7198228093795056	1.773700913260108	2.3665057289156524	3.3881472573810716	2.4728748268294205	3.236231946315428	3.3907894281705273	2.58278908874663	2.747519319638244	3.5266662765819774	2.729421615530502	1.0533451206324018	1.1624235452073362	0.9679372366750439	1.98352457363025	2.1086596280773944	3.8473241816150274	3.661969935460763	3.9070892873209964	3.4080708002692903	2.043107258524166	0.7487388610165415	3.496118375199736	5.510473407254382	3.3572290268601455	1.506343042977704	2.3171455421862417	5.695278461938836	4.953401186986789	4.815979746087743	4.2857885755921865	2.2748955685588004	2.451194324700974	0.5376922193289366	1.4195242000161827	0.7169129323575266
1590000	-20961.4643909385	-427.41446366272316	-20534.049927275777	4.272680577572092	2014.4615659977703	99.2703257505328	3.1932547295264104	1.0564462450608467	2015.540991845816	2017.6778003302816	1.030284019046544	-0.34347679159493033	-0.3298519133011322	-0.609765302607989	1.4284878290935878	1.4173316082202125	2.874259767011181	3.5264210950685415	3.255842923266119	3.6015284643848444	2.8423418675135683	3.360252806339352	3.6295952954634423	1.4456533318870988	0.5060625742259384	1.2774888908380095	0.7150737614621422	1.7958962675004058	2.9485273958645886	3.8575962770313863	2.6215653593526778	2.9789067477246824	2.2025456833504906	1.0519015377434138	1.7979755946450706	3.2430401189438505	3.178768632303248	3.2151022035462695	4.348039964277554	2.672958988976191	3.5391607224646013	4.721308115126465	4.243922267781898	4.7466659318263575	3.094521244119291	2.6741555769137553	0.9758315900447342	0.9497645685650525	0.1869269474634267
1600000	-20998.17507908329	-453.4951276668683	-20544.67995141642	4.172577159087404	2014.561669416255	96.82001642467482	3.1674265339349494	1.210221550398361	2015.5668200414075	2017.5240250249442	0.6464039541749731	-0.7402508230197018	-1.7628634371281098	-0.39945545802984866	0.9177743039884092	2.0972051378289214	3.733797534219677	4.05062335828793	3.7581114030687575	2.660073042760847	2.8535289984080534	2.1187035176104505	1.9057754914229235	2.5376501419518895	1.6388621027507022	0.6390801438554959	0.7764672029949377	1.9133680378431068	1.66983675185498	3.7622285442665135	5.24966161574123	4.3772429597198155	2.3135131383648178	2.651380025882054	1.4386489711156965	3.6599665866481983	1.7167616084866173	1.8541525646444663	1.1583907656651418	2.0472530517048275	2.3382105765718233	5.415398335934961	4.730511747244058	4.43881670431949	2.522547306829751	2.2156896467087477	1.290519917612899	1.2142167798886494	1.3357299246793954
1610000	-21003.99513204792	-459.3652109545387	-20544.62992109338	4.546776535783316	2014.1874700395592	94.77011129945642	3.4763403330337526	1.308293641058341	2015.2579062423088	2017.4259529342842	1.491496505247705	-0.2213120748628169	-0.16804246308594484	1.0425918166048964	2.4319011405911786	3.2179039506560354	3.2984388013800547	3.2593538741035992	3.3968250582975985	3.300964862248307	3.063746844994774	2.0545299888481923	1.657053922692952	1.819945574725651	1.1631284569315634	1.0664532663480397	0.9689701644743618	1.5617312023219492	3.0432569214529948	3.177940083229552	3.1087750058342856	2.7614774108165494	3.4694306265028185	2.568585267526131	1.6806200346080675	1.8383277790761925	1.6857460884814026	2.507876941039725	2.650301880866084	3.245977427727607	5.083648980025559	4.843318646087484	3.507185975747792	2.283473856108592	1.994014807441539	2.650975160737754	2.4717656220124145	0.8006398811119015	0.7643449651973069
1620000	-20973.48921019433	-442.0605705164897	-20531.42863967784	4.136757791598131	2014.5974887837444	96.65086594266533	3.479745578501178	1.3312890182157957	2015.2545009968412	2017.4029575571267	0.5768324140843895	-0.6123626853890689	-1.0858108634779833	-0.6626841284497614	-0.3567880647450881	1.630122297957486	3.8170741117249296	3.258701214884209	3.833803310382026	4.206728386173056	3.2373547386482726	2.015849277696722	1.209036814360829	1.5367549955917368	1.8458685875514698	4.261027056976406	2.369418615205348	2.425430509309618	1.5520223515841658	2.03264410842137	3.104091753235331	3.3492862264878274	2.907962924494749	1.8572350359419385	1.9725136331587823	2.8664799421074094	4.481916985810004	2.0532785842702985	1.8892804750685124	2.2775134036493005	3.630861372443586	3.3972840876986603	4.308378673572681	5.49771859178316	5.458795680825322	2.192220650437498	0.5991583412446702	1.9476237866643604	2.5657256866796274
1630000	-20956.749609707178	-438.91340493265557	-20517.83620477452	4.134290441819839	2014.5999561335227	97.45210823545534	3.260959209284639	1.1798350614486224	2015.4732873660578	2017.554411513894	0.8700431609612369	-0.3155192842835966	-0.14173617511772962	0.030995937168125987	0.3766714333735685	3.147362071262081	2.7612888073959283	2.610125806881391	3.830387644299516	5.129063092120636	3.869519024918966	2.4333101566648376	2.0650910544054577	2.138894310132663	0.8122008084024851	1.7404869460236425	1.0575229872245093	1.8098151930696793	2.9852361667879976	3.2552507880890804	3.028283377778868	3.5460357608759727	4.068107851908122	2.1338403629668865	1.1366174463584784	1.9169960110071314	1.9703243901942684	0.8495176704859279	2.0611955221662117	3.5026620040421	4.778997570147127	6.094560187327648	5.548718807284747	4.81649024695355	2.915090802240812	2.4472413759836744	1.6162804933836674	0.2867373156016787	1.0673352048853042
1640000	-20979.40244048007	-462.3967282077308	-20517.005712272337	4.128599245787051	2014.6056473295555	98.7842208275936	3.223883927807692	0.9746556512945314	2015.5103626475347	2017.7595909240479	0.785810832964485	-0.470528368487209	-0.9362001178197383	-1.5108963947789187	-0.6033241888590015	1.381580881371916	2.2096685065575308	4.275196985135321	3.959913420949586	5.839535267864947	2.8220567547351636	2.7943285779868887	1.4331253593164743	3.2078241458232855	1.4013452310915515	0.5800567572868962	1.2371351676843036	2.418668433351902	2.7383112705103017	3.88224063184523	4.243145271482778	2.5136382763921983	2.960478713580798	2.2105064034782296	2.762738447323272	1.895834145180411	1.9804453918345966	3.987725971759313	2.634986721174337	2.6013255212164323	4.219483882381157	5.13874197098528	4.824680716762755	2.9257253982531344	2.61838792838318	1.4046932988892527	1.739240925373616	1.2135727533703173	1.4007306281811713
1650000	-20979.24906112265	-457.7845804727898	-20521.464480649858	4.250899679561102	2014.4833468957813	103.3763593039964	3.1656788646965364	1.3388685791920956	2015.568567710646	2017.3953779961503	0.9711230879589628	0.06309679784105915	-0.3663979236376096	-0.35155393172973093	0.29352584417766736	2.6407445609303615	3.3865928312632323	2.92943866137617	3.683125587820827	4.412746634617747	4.3960121979976154	4.835414465826885	2.9500998819011115	1.5868704138778789	1.8647195986216312	0.5091681150099759	1.188451429693103	2.400645152136547	2.3516129533272236	3.0133702638508653	4.510003866633254	3.8238180539873294	1.6980711831599336	1.7007768091817321	1.3888141057398695	1.901840786744722	2.417052657400429	2.597173556676742	3.4977512881998774	5.043738166752746	3.989427817034556	4.502228468770857	5.072135965258409	4.776083981593799	2.791725361698286	2.547474441728346	1.9102766840875158	1.2947682623348133	0.3149026941462852
1660000	-20967.596899275304	-450.5820360012536	-20517.01486327405	4.188960685329229	2014.5452858900132	106.99243285079838	3.3665168913754298	1.447673927763917	2015.3677296839671	2017.2865726475786	1.0758074879830188	-2.1330252303793893	0.1573466030721764	0.7675007944675902	1.412912530791685	2.6593467214744053	2.945150989097354	3.3792853284441433	3.210402280271721	4.594355789082475	3.3774524671947894	3.577396197318547	3.4308024623286033	3.219861262702203	1.535376341807028	1.1017288110660495	1.7916626002713085	2.00830060519395	2.857731792996856	2.8082279817127174	1.855978144760665	3.0091925000208946	1.9822465433968963	1.975333280860355	2.4817183274358645	2.1420904100803746	2.5423300253232783	2.8601981208721217	3.7685226673101155	5.244006135525041	5.384692397397154	4.735044414304396	4.728863730542399	5.0720658416649655	3.985693332651679	3.1786705702451967	0.8558103468991582	0.9898678170976176	1.0605655284232673
1670000	-20972.10787200932	-452.2652714507565	-20519.842600558564	4.124636594562053	2014.6096099807803	108.84071875059843	3.180201564801047	1.4215702643857686	2015.5540450105414	2017.3126763109567	1.5448165596632444	0.901334739293999	-0.09265531970969489	-0.2254782547390705	1.2337688114584264	1.9536914463925306	3.520490482124692	4.332601686160902	4.383131117730256	3.9941169378928802	3.286907113351551	3.7890866696153584	2.9322072095886846	1.7568464085075133	1.6556820392128044	1.8905155250058836	2.630629782658455	2.5563937504092684	2.809807857546012	3.0576951103216463	3.503386769022907	2.6682710523999753	2.5115565457466125	2.7709814682139733	1.5115290434706172	1.471149956569274	2.072192717979616	2.804138014246519	2.9273373113058634	3.2049999821637125	4.054474500246051	5.390107682312502	5.421539221217094	3.9301194128965604	3.382944826369558	3.1895712861556516	1.0907602798909868	0.8644413649965469	1.0157065453435996
1680000	-20973.238936201516	-445.8970772418903	-20527.341858959626	4.128645600974171	2014.6056009743684	104.66514092199955	3.171889285698702	1.0070599813673735	2015.5623572896438	2017.7271865939751	0.8053838539237159	-0.4984279254524353	-1.0193346615594807	-0.209423692574081	-0.1459342030778208	1.2808498294421597	3.0703063492293072	3.4937122752173044	4.491375682309375	3.7658131026863746	3.0537212157700253	3.568487219948011	3.3348310877301657	3.0750401200418165	2.4273928141126966	1.8518165460752254	1.3833840299900968	1.7863312706232581	2.9146787247379438	3.1875726692038637	2.7557487587214	3.4205050765092477	3.5663124371897448	0.6525658756247665	2.3845119869972278	3.277033095597879	2.7093128439427803	2.803996332860745	2.722581152673812	2.3291553255178186	3.9443102332000657	4.28269593122443	3.604497873676192	5.068070320772787	4.126579830630249	3.1295070495198525	1.623384371299819	0.8801042955443665	0.968640839772828
1690000	-20971.65894428428	-441.7381756786698	-20529.92076860561	4.1403340113394815	2014.593912564003	102.38594305111027	3.4575581396646036	1.1547654145283408	2015.276688435678	2017.579481160814	0.4588423591098908	0.009912165571361431	-2.3220099221238244	-2.4341900909477463	0.1545805163760684	1.2535597567516836	3.5852555805385613	4.061960731322589	3.6246446117663615	3.336541870399976	5.032400749961461	2.703325672077731	2.3514729039143885	2.452116182654963	1.1872728281724998	0.12148841997253357	1.5432364188987635	1.264578083191179	3.2079514896804144	3.1333991140124984	2.4957846446248158	3.7044561047853812	4.4746671726429454	2.4112224498764756	1.3134076130894723	2.4599338361421466	2.948030250954036	2.720950924817206	3.0728902194867436	5.317630231902244	5.348283307656732	5.748872261627464	6.6091385946636425	4.873248063880312	2.8182392339998295	2.143188679483144	1.1682844660575507	1.2596065863284993	2.4164675929827446
1700000	-20980.69274012168	-458.57094603857206	-20522.12179408311	4.109486021854752	2014.6247605534877	98.05319418407404	3.1938477113106205	1.3132740561363319	2015.5403988640319	2017.420972519206	0.43339338227615576	0.07908622991062442	-0.7325006879046914	-0.03700828858785754	2.9858744349507447	2.4585529303376195	3.9883858815418685	3.337696250189767	4.434514079230673	3.0226338537668833	3.3562138221711537	2.891607425763337	1.6112076808760198	2.33559754200549	2.8883712713661858	1.038966896862036	2.1680925753264124	2.061577181786628	3.325203674804058	3.3411800854174363	2.9493843673672857	2.960949035694657	3.323501408357232	2.3575236196032185	1.2312483483362333	1.4917140761122984	1.3534424342303386	3.2422650919919036	3.4850976246725844	2.8336862315909537	4.397785161959636	5.908206873673719	7.706384203135242	5.9251394428496145	2.043667882565603	2.799757355273439	1.2332283269309774	1.1369155540698623	0.9744300366841497
1710000	-20949.77046836799	-430.8562422146417	-20518.91422615335	4.100070676907967	2014.6341758984345	94.97188250806134	3.355018934351334	1.0198642215181226	2015.379227640991	2017.7143823538242	0.7967200466729669	0.7291288398885752	-0.6969251169928924	-0.41794851930997323	-0.8497879549978538	0.33068276545891284	2.8887472651458217	3.279430520703978	4.6542916575235544	3.8739749497524705	3.8340048250998473	1.6515684693423502	3.425975407467412	1.30868927384584	2.2332582227134625	2.4388474802168862	1.4264802625715027	1.8415857856905988	3.4539536638631048	3.6853364642644597	3.4828700348257073	4.031899268849388	3.817838137331516	2.076595412335062	1.832466108549502	0.9810632229425101	3.000367512504253	4.656197655584059	3.982195758872331	3.519945100005769	3.636775782468023	5.088950018560492	6.377991747069315	3.3700321821146924	2.4412333568096685	1.2830486193407007	1.142327000953744	1.3158824714196689	1.3973090990728663
1720000	-20991.752508876736	-468.97529219078086	-20522.777216685954	4.149918826485835	2014.5843277488566	100.48307785703138	3.2941892134952577	1.2723318663501182	2015.4400573618473	2017.4619147089923	2.4168886134836374	0.2322982973385605	-0.48167974871152186	-0.14355494560766674	0.4675137560675182	1.2593801919417542	2.351174933643734	3.1762653080738876	3.118729031142077	3.071066628793523	2.161567871935551	3.2006769053478106	1.8521208632261263	1.9357695169709308	1.8136741977690978	1.8637879390896348	1.6639703234588084	1.7823763915292692	2.6654167738827614	2.38986775653712	3.099413492116115	2.874674936821709	2.2462591087427546	2.435436560223276	2.6635901688912664	1.6490395804302158	2.0154964566402955	2.9728698989982947	2.678644420404452	2.65599599622017	2.762617584152401	4.161508267231606	4.16352357335983	3.157294366622777	2.1481477209659667	2.102716604951659	1.5640465422480394	2.0389500417497217	1.9073463442591074
1730000	-20981.602925868832	-452.04715516830754	-20529.555770700525	4.50785407790475	2014.2263924974377	100.67245029225187	3.391485607741248	1.1028306395080727	2015.3427609676012	2017.6314159358344	1.0232440480562492	0.6749751340937162	-0.051499462021048714	-0.8478016120880721	1.8297409760379066	2.2927206919263887	2.4894214078022	3.190700734540052	4.943609343282866	4.588808713751204	2.185394707973157	2.5177606403452395	2.090156594304228	2.0614084750508557	0.4885925432108554	2.6272382047271208	2.078924298279106	1.7094509318940587	2.174702762163033	3.086317393851317	3.2614024026641566	3.7261800756399808	4.284416899137565	3.037565117430503	2.3061717912564315	1.4136468452780722	1.2218091765612369	2.495131808910711	2.5235691510993488	2.9742032395428506	3.459757052067575	3.7328064702228665	3.79871647626128	4.955439939467756	3.1739200315980525	2.3097546765295047	1.1969450335625278	1.5927944099911442	2.0766838649927575
1740000	-20967.367900776837	-449.3558138999294	-20518.012086876908	4.146592826917802	2014.5876537484246	102.13715948005772	3.3895913343567132	1.0674375338161681	2015.3446552409857	2017.6668090415262	0.7490598164650776	0.6197203380397468	-0.5663091673481386	-1.650099518948536	0.3326650647108383	2.278599644862405	3.9615650645221807	4.115373318691963	3.9777818893153776	3.4332147212371518	3.3518364047151774	2.7152185197059566	4.1243307739569595	2.532401902037903	1.107601297697376	1.6572602843070987	2.127936573960957	1.2817135203762584	1.5803506957441895	1.964294284328851	2.8484242989787076	3.4966421212407486	3.4892186681733337	3.3219493718677944	1.4922360689975933	2.1553256476146676	2.2692604073004876	2.6004606446137055	3.1589096392608935	3.8937137167049807	5.168550436968761	5.847179061457035	4.887797891833008	5.680267299124086	4.100469348632879	1.7307038448470886	1.9364857301705487	1.965763351384485	2.3666252908571277
1750000	-20984.603149004477	-460.32184274613957	-20524.281306258337	4.134171066695446	2014.600075508647	99.99482609350184	3.407420136989419	1.1379556188061157	2015.326826438353	2017.5962909565364	0.8465753389619145	0.7398081214177069	-1.2253301204039069	-0.39956041140552434	2.3067511894673056	2.96604215044311	2.7728033080872314	3.5187263191270697	3.903924131099577	3.951563293706644	3.8887889034154473	2.1936699551638226	2.405166972158267	2.061941220142936	1.4177729449593213	2.686478693884375	1.1748380062196733	1.9834821973643666	0.8980022653309403	3.11676331579011	2.5590304751581083	2.653441392833108	2.0946668122922874	2.279282618631081	2.0302675574143647	1.0450861273049676	2.2144043005669873	2.2291264237373802	2.8121604428488123	3.605666754461515	3.5317841439291104	3.820972101679461	4.134862216726096	4.664080808870866	3.5299131884633823	2.018816089328258	1.1608913413900477	1.5058170379020996	2.0437128085045995
1760000	-20937.76351452124	-430.1660649430191	-20507.59744957822	4.092955619105288	2014.641290956237	100.7274301329135	3.0855120805219753	1.1223430161168122	2015.6487344948205	2017.6119035592258	0.48356195744273917	0.7644261257843932	-0.4661144433686021	-2.8292656818032995	1.4737682249093829	3.7891161698483344	4.888190713433987	4.575882131050417	3.0476236701511032	4.477343938191633	3.772552345550378	2.840727085902556	4.263097819070543	1.4640764286179933	1.3834494886268711	1.5776214833139888	1.5430243800436099	1.5349682831476334	2.034400861135239	2.3943164953794738	4.54417116629366	4.728904981114427	3.5331857647340428	1.9877610510136239	4.031886435649951	2.570872236734066	1.6132799653085308	3.077432001246539	2.9948418667147196	3.0574862967055476	3.9683826196349017	3.843540412972477	4.850784392446382	3.558831444586974	3.7510599602641292	3.048491310431928	0.13520895868196664	1.004317431012374	1.2800028866811441
1770000	-20975.926419596857	-459.28487145339324	-20516.641548143463	4.0943001803244465	2014.6399463950181	96.01170325454919	3.099917482986272	1.0131720329272935	2015.6343290923562	2017.7210745424152	0.8350421722744114	0.49028976582461414	0.43358491579534064	1.00007048384556	1.7481202865948333	3.3069430492115304	3.7362974510980256	3.7608279789225922	2.9461564002668292	4.503031966325695	2.9399994976436363	2.744841668097144	3.008959370030765	2.5464320870189794	2.2485034207342136	2.2508091887843906	1.9895323216037786	1.6506328947729716	2.6055694459306147	2.2870483258413232	4.13217567499993	2.964883008821494	3.2013900805471724	2.455213904104568	2.204006603779075	1.7918646757303514	1.0442524701672913	2.087013847258918	1.5638649925083703	2.6675839061909388	2.588086284962039	2.9392653035480283	5.098734616538486	2.8842363988289375	3.5667617850323756	2.0916254441606115	0.2951131530422991	1.7950911182136	1.0136226887349915
1780000	-20961.49156727929	-436.36697071872896	-20525.12459656056	4.090050513458794	2014.6441960618836	101.62895429275689	3.1227445950072727	1.1271612197052434	2015.611501980335	2017.6070853556373	0.8824126751386183	-0.7290436986341063	-0.9878795890652425	0.2087693576719467	1.0639547029622545	1.0314458923978518	2.9410030110918646	3.376979158522021	2.8509090438884352	3.7722282736239623	4.127808352310059	3.8354143831523695	3.036404324142835	2.7519791432659013	1.8162114266628344	3.4304569777644573	2.2698564349662584	2.393262243081951	1.6833909180973377	2.85553616350146	3.3318267870259755	2.6426790400269735	3.8637428594735335	4.084401378261283	2.804710997821116	1.425987140357393	0.696290706740057	2.5209254205004994	5.178970629271282	5.2153451135997	5.146917967095933	5.7568702231969215	4.69719562046034	2.9468105233174	2.547103140310556	1.0632897393766072	0.1483534003814022	0.9722449429436156	0.36287310344920004
1790000	-20968.363898422012	-435.81983230297465	-20532.544066119037	4.128101628217193	2014.6061449471254	94.61948241275988	3.1467720091586213	1.1711979068263578	2015.5874745661838	2017.563048668516	1.2643170918772921	-0.7182294525401626	-0.8963503055311852	-0.637007628372676	-0.869382217046071	0.4093826846329287	1.9209767415928987	3.9161399397788563	4.31944018377971	3.2988555392115693	3.541766961040184	1.655812806958715	2.8383057647874597	2.5254937718652513	1.4711193532730724	2.142228123627829	1.4089171551996718	1.7169267762838016	2.3884079260496107	3.2928797461893984	2.6823948683504724	3.460018033324229	4.377063401459398	4.070718128544484	2.9608666915369546	2.2319396696836837	2.4040427234769166	2.3182894668117737	1.1721704943932783	2.772475196481159	4.148895543570506	3.1136679738222046	2.3595412736362573	2.361347559185578	1.6741276313935711	1.9209256369016299	0.7879041286705211	0.6647295491168359	0.489767122855526
1800000	-20970.161280019747	-434.3810202417546	-20535.780259777992	4.12401729484272	2014.6102292804997	92.09958543315075	3.0499957879439306	1.3179312656982274	2015.6842507873985	2017.4163153096442	0.525386121304748	0.6355596347191281	-2.4287832980481276	-0.4554783503854716	1.66498259087787	5.190853092395907	6.217611878626166	5.7803254306879985	5.159388898909867	4.753583979723078	2.564684435835327	2.2972843750867327	3.0264459335261904	1.8275989114184703	2.057866683168994	1.9498578842922791	1.4317919173486102	1.6776604841652558	3.147671545585336	4.344184846648899	3.0466063491978175	2.5526239314884545	1.884411903299901	2.5096017201688663	3.4861404314812896	2.1501928809029125	2.287480094159016	0.9361796042011161	3.1151885474136276	4.590781764272726	4.773746618504101	4.219698742316507	3.1622967076774606	3.7335087028210387	1.336410149372921	1.6552943672034934	0.28002520520639623	0.951684996340612	1.6038071169119887
1810000	-20946.29479597454	-415.8415944961164	-20530.453201478424	4.14512560327735	2014.589120972065	88.67095666896041	3.0904940202991265	1.2931414683761555	2015.6437525550434	2017.4411051069662	0.4794713819844499	1.1262653670478315	-2.363517626462894	-2.238250350640734	-0.2575150751335255	0.45053480573659144	3.205040362372821	5.633799018435479	4.371427304945564	3.7847062742222217	3.0032274041721143	3.644567598111805	1.110799790257909	0.4158733089743094	0.4574128583860926	2.1551272023802364	1.4943084433492237	2.0656763417785426	4.173839290670022	2.1959045528226135	2.3654998444867297	2.961108985294407	2.224236682329085	2.78832004165457	3.4527941126316524	0.5823000475944025	1.0425755066228297	2.0868836113967686	2.319112936676553	3.4320877369119858	4.173803948423618	4.156792627516672	3.64843633480412	2.533537832221992	0.9110023308097621	2.4384698400075937	0.7619680814102244	0.7137859995341203	0.535867066068882
1820000	-20947.746774427324	-417.553995428466	-20530.19277899886	4.2637242393467085	2014.4705223359958	87.88288064890504	2.9702173622543566	1.2699247156230649	2015.7640292130882	2017.4643218597193	1.1185322360327064	-0.608488782865446	-1.8410083958023264	-2.3898064896363627	-1.3326350228080819	1.9499113899203153	4.5046024025410745	4.620852791570417	3.320426202169636	4.030785682976879	3.5496165131158457	2.7017916942270346	2.559024930295117	1.723207918129279	0.5816684912273639	1.752539916989564	1.5580854921368301	1.084669018322054	1.0856565064167798	1.7015902544800647	2.3221567056121115	1.8447443418361407	2.0937558731454162	2.0915622047248075	1.7890037590051941	1.043377165147966	2.448435203117482	1.4309604141864543	2.8458741300505883	3.213530900566077	3.0922712082894215	3.5200518201921196	3.786635590773178	3.2795057120210918	1.201717480315953	0.13321804419258074	1.090279754252884	1.6249901167614047	2.631105469246084
1830000	-20963.047864536074	-422.3466179627259	-20540.70124657335	4.135808439829043	2014.5984381355133	86.33668359920702	3.13597820973327	1.1409438898784765	2015.598268365609	2017.593302685464	1.0250804221153782	-0.6195444796842012	-1.0116643730172994	-1.382921492695483	0.23227228097597963	1.2715366363384895	3.4483812205364686	4.681493686470917	3.480863185592945	2.813744499937116	2.908609327573136	4.385343471290048	3.0956092129275206	1.6146690428468804	1.4777109902343912	0.9323278925924362	1.07946521684303	2.5332027168881313	1.474071970490587	2.8273626982273976	1.7715698574711163	1.986915943714701	2.2466105024690712	2.0049899569061695	2.6677632737576515	2.412344584763636	0.29792800732163904	0.7858192769153816	1.9361298496290766	2.029391648555434	3.792704566801736	4.701398294412617	3.774016171842755	2.5428174149441323	2.6976709333517763	1.2409757939522785	1.0876117383117996	-0.018721343105783897	0.0935853636825098
1840000	-20952.56298563529	-427.0382071808798	-20525.52477845441	4.131815725333011	2014.6024308500096	89.97656666472045	3.116675629093901	1.060795547089508	2015.6175709462486	2017.6734510282529	0.2838148089934842	0.7425418460757611	-0.9906854133381116	-1.5417331117794464	1.5949197773976476	3.124458412932054	3.7565667196164934	4.180405625871071	6.633737614775359	2.7043191362903807	1.0757347333251803	3.3053401897832235	2.683612040142984	3.6178217083648128	2.0002696598325973	1.388610074529168	2.526798375572321	2.426045663439851	2.892658114188066	3.4817794305605094	2.66686442149386	2.9267164548396627	2.7001510197216723	3.750523824581777	6.199604748628527	2.526337171204754	0.6119441147706105	2.4626388111528064	4.98209255050231	6.848721056792142	6.919914902179539	5.079265414040703	5.3434587267944815	4.015053829939946	0.4432091972842124	0.6938841290764748	1.6262346592791992	-0.376362797235976	2.2495352218024047
1850000	-20953.853663889517	-421.38367662105975	-20532.469987268458	4.153954879692874	2014.5802916956495	91.59050890792764	3.155173088495827	1.232399689378341	2015.5790734868467	2017.5018468859641	1.146669901482376	0.13976343884938805	-0.29262864367245367	0.5151481548953549	1.939981193412903	1.6870742433879442	2.546251572519121	3.415134204293357	3.8441782456355473	2.90974967721963	2.480279166895054	3.8144649850786814	2.360551642812904	3.9075005923366595	2.1246131416183847	0.7731369977745003	0.9631024285100307	1.6139422619538637	1.733961021466306	2.332970959513747	3.100855694892882	3.1392355968788217	2.572395607297055	2.3967383182976016	3.7255921272582095	2.1416980248022925	0.6522217202944428	1.1191207646929184	2.0513488667703603	3.1639817467482145	3.406957592450338	5.131607285141191	4.757871302668844	2.777559326400555	1.597329467841621	1.4890343270493676	0.9536185401005173	1.302937908405081	0.8813141249875152
1860000	-20963.539125293082	-446.6183504706412	-20516.92077482244	4.232530333561874	2014.5017162417805	94.57395138476359	3.0214524192632957	1.132225409968362	2015.712794156079	2017.602021165374	0.5540026130564575	0.5808489009775938	-1.1455771121375582	-0.8997011627992147	-0.48863829548034377	3.1657896274317907	3.9561137843404004	3.986774817346351	3.714087648907607	2.981003910670783	3.0129385313124057	2.1308935469660475	2.082115259113893	2.208732335698538	1.8056131665255362	0.8618627799406579	1.3831109319139507	1.629955152129604	1.0375332926796434	1.6929147333315617	3.3284193740457697	2.998866223598726	1.764046860529337	3.87166610102168	1.9794130430756487	1.4675150432704895	1.4082765234202708	0.7318797081374332	2.675531023359278	3.018844686358933	3.4609904277140684	4.1530419244397905	3.571880976687411	3.3129258968648374	1.742406140675947	1.7030936781373502	0.12274012717241946	1.7025530928017742	1.8202210942800028
1870000	-20973.007230604115	-441.3825469799315	-20531.624683624184	4.337094012600821	2014.3971525627417	96.3384174508579	3.0932340704057726	1.2201578679044418	2015.6410125049367	2017.514088707438	1.0229070396167181	0.5188079539878021	0.25633623344169765	-1.3016381057234137	0.19150157047386435	1.958084719332685	3.3114143250338577	3.755823809056999	3.7233286512946036	3.2664004789422725	2.7137695670096695	2.2707416434120544	3.057265824994937	1.7503530860483876	1.215135005446383	0.8051107558125443	2.015482985241244	2.652077709343193	3.229305401915784	1.9704005502222584	2.1513541209684024	2.797205941267218	2.8850153732224397	2.1729991505155435	1.8045880926186921	1.647964440285814	1.466868573463177	3.7326711656277887	3.122493660808951	3.9592760768802067	4.763622061130044	4.931830326758702	4.495834795781246	3.318911102363758	2.3325748917693496	1.8000036007561415	1.2206418457153416	0.34146051358103924	1.337610564420086
1880000	-20962.899635716476	-442.7893423782045	-20520.11029333827	4.088669308698072	2014.6455772666443	91.8147731429325	3.207662442144784	0.9013109820116264	2015.5265841331977	2017.8329355933308	1.423125362109185	0.4513736668108259	-1.179411222026867	0.031200762520975645	1.060945386385947	2.750142618806972	3.4117815059241496	4.2739967629577915	3.469323404818772	2.944022483032657	2.6396231237729926	1.7880771724950302	1.5875268778105984	1.3929451897872442	1.7369648305066534	2.6966267051006243	2.7428389810284415	2.0292170338016025	2.5264803296213487	2.1553591961631566	3.195936990961829	2.290150645561626	2.1115069262517046	2.1666221246916604	1.7385931988834187	1.6017478577338113	2.0252038406372908	1.1093487039659204	1.9473462100853887	4.574844935556693	4.907021143435462	3.7966123878641604	3.700576610061271	3.4295590689466926	3.0109660614417	2.1117932362019767	0.8227413028625975	0.6019843157934062	0.757073271020101
1890000	-20963.989759227694	-436.3611231127835	-20527.62863611491	4.2113517578038415	2014.5228948175386	87.05939928982444	3.1891003708334242	0.9636101508138785	2015.5451462045091	2017.7706364245287	0.41044335565882956	-0.5192220556151835	-0.2102869655893903	-0.9298849682867405	-0.1377997664343814	5.133649815237037	5.0454733710079775	5.347486098758978	3.7748409536163	3.6446792220888513	3.3552485231506797	1.3988257670034496	2.460462517184907	1.8076996116479365	2.7842584983948697	1.135126881955328	1.8842328755595712	3.8289294190730763	2.062654282559564	2.532822404493496	2.9124779458210046	3.7037947717486204	3.1667493083244	1.1057847175074582	0.9386659549150724	2.418361023571819	0.8245006477536972	4.19559413311401	3.951450468035498	4.359835468063579	4.909652514030879	4.659657256480012	3.250204450588946	1.2947750037525367	4.134603395945321	2.5983761781596844	1.4703765878650512	0.382596954932142	0.2708704311240279
1900000	-20946.75770364079	-433.0622216707375	-20513.69548197005	4.177566531466638	2014.5566800438758	94.73666468306094	3.105862446936541	1.1162253667957305	2015.628384128406	2017.6180212085467	0.74061818313448	-1.5712505215753274	-1.5743165092004539	-1.6750370811648856	0.21452389431250263	1.4389297132071408	2.1892794170055616	4.230878873178689	3.3177445120131317	2.9954437788651864	3.1233377525299546	2.3191157217848324	4.323578473573318	2.1522319650235278	0.6155785135019478	0.7726985407873121	1.5702194994965641	2.7404140537835846	2.5258603901650276	2.9839064814600165	2.924109683657071	2.6880376264499324	2.2460063085870483	1.769931407815319	2.9223046105718637	1.6214332255720012	3.087514133960681	2.823595807748379	3.866935660203377	3.0319024490322395	5.369749690305506	5.429092337158684	4.286049896469617	3.6116188709493127	2.44367060514953	3.1072554143964597	0.6143152703510355	0.38108899267271457	1.3862062919346694
1910000	-20959.468701616348	-429.27811446290826	-20530.19058715344	4.2226091877384535	2014.511637387604	93.50763903322267	3.088326424508342	1.0209623239756715	2015.6459201508342	2017.7132842513668	1.5163246597969595	-1.022376624899395	-2.052396192964871	0.8142339529524247	0.8055475926162388	1.7687841794859864	3.2286820158486442	4.53869545139313	3.4827097333537655	4.750336808010326	2.8603390603638994	2.1257508608304354	2.8418914492751055	2.0618063576282477	1.3185621961842404	1.5214834986563117	2.1861444143615163	2.927850751692463	4.068792533564208	4.496601819143612	2.975884355263128	2.377678937229069	1.8365392802848584	1.8391282362250267	2.5642859925472186	2.3194197541666037	2.50116166283459	2.5285888322888117	2.518767879827611	3.075419662418568	3.221569145243544	4.1012319856467485	4.379207545850746	3.8248416737096615	3.2768139618854537	1.2035505297291986	0.811855552319365	0.37494376713312	2.0981205023493903
1920000	-20989.96725007599	-452.7686999714259	-20537.198550104567	4.180147893769673	2014.554098681573	93.75102931077254	3.112343288995676	1.2032530905418084	2015.6219032863469	2017.5309934848005	0.7355894467795404	-0.33451373891667524	-1.064629871663039	-0.4590009259891451	-0.5122260443668818	2.14633828067621	5.458598000074931	4.303326415032609	3.744918122550432	3.610674740317211	2.9033919866548508	2.213943808076256	1.4750809615866713	2.2793407143015516	1.9175762531802563	0.23621997682247747	2.115863278409261	3.334846680610095	4.192826769086533	4.232513463429543	1.7675561386355718	2.5853859154501038	2.5572500718539946	2.927256400297167	3.1107296411940446	2.233537077929139	1.703697592379323	2.809613805116326	2.0303146416774402	2.8780531155857587	4.78619166173287	4.098607268745878	3.4439281544902247	2.5341022764994974	2.657193108416608	1.2570709953462766	1.0568732841486366	0.7119631115003898	0.04231412634677123
1930000	-20971.897083204494	-448.09420477029994	-20523.802878434195	4.240290618077024	2014.4939559572654	94.45387668960453	3.059243496220053	1.3323360539404197	2015.6750030791225	2017.401910521402	0.7283371586994166	1.5886489042274015	0.03928178966824314	-0.3890787288936005	0.8711680086364657	2.898394830894069	4.500790849252622	3.7574469731354894	3.3214398137934706	3.7980492381943347	3.4997956809556667	3.009122661186518	1.5419179483156948	2.725579913916363	0.8024004915475531	2.3509998320316576	2.3404878772462205	1.2808736722428111	0.9578103836866719	2.0455938392778656	3.7390212144879436	4.285072652594446	3.264327406374471	2.1363763164067535	2.3784658574633886	2.234100278313668	1.7627473304110524	1.380089836489058	1.7913503711791445	3.3740357299143073	2.234583986872514	3.7214332589861963	4.293319647759583	3.418301869547481	4.513336195942356	1.8875290906091275	0.7083589552130471	0.49565148716782315	1.2604085459642436
1940000	-20965.64672949343	-436.2177666788813	-20529.42896281455	4.102829891666308	2014.6314166836762	89.41033480774365	3.1267829433164724	1.014632793400831	2015.6074636320259	2017.7196137819417	0.7419053801503859	0.9481923373866297	0.022018674255738224	-0.9256507971321926	1.010630900933835	0.4297457057710091	2.277020178840012	3.9454025321657187	4.102819081420445	2.735114893960501	2.656493237842023	2.8261510214100007	3.0792711436477926	0.8927059727675382	1.102512073279533	0.8192755198540741	0.74616996657041	1.2463839831089243	2.119925920096806	1.6868415513154515	2.939647219003692	3.5480208512639946	1.467063965081287	1.7441638519778744	2.1658578855779234	2.0220402373253434	3.2043547778572536	1.109041897930465	2.1564290323121176	2.2658038146346184	4.007852693255866	3.7999656299406377	3.7502719971142584	4.57776201743202	3.0282677510433573	1.7551237953918415	0.6033545011876436	1.2317874449166815	3.1780533666143853
1950000	-20953.80798886715	-428.64171709610014	-20525.16627177105	4.200091506802504	2014.53415506854	93.76198181819588	3.013714862547578	1.0593965321121472	2015.7205317127948	2017.6748500432302	0.7239386755432726	-0.5257456018012898	-1.2879927985659254	-1.489519291891809	0.45134308892428154	2.5593452566850736	3.337948033782882	4.020929402343401	3.263389024801805	3.1406666096671385	3.9278836606541554	2.8282807144595004	3.20335581971018	0.7556419052415875	2.1401362748502417	1.378797491542728	1.6206257328905733	3.0015178813894368	1.3039265086400191	2.7056040764951215	3.5189899346048628	2.5105537505202196	3.035946381532415	1.9582136817437903	2.57381135057842	3.1814280137342132	1.6815249070126987	1.253561928383022	0.9019238248294732	2.9085499530633587	4.025878858731935	3.0097388392517943	3.943800621516447	2.9672894415993705	1.9138947034745977	1.3297796606559587	0.8003336944500486	2.5269725265606517	1.516515339354667
1960000	-20974.188622948946	-439.58831339719967	-20534.600309551748	4.101556785842019	2014.6326897895005	94.98371139921865	3.288343626918306	1.4350168588777874	2015.4459029484242	2017.2992297164647	0.6514789692717762	-1.165873365510967	0.9523068026590689	0.29821019898381085	-0.006118852023526744	2.9058243254817553	4.282625847857967	3.6914068804905	3.3170915710563897	4.277198614784311	2.501367207953654	2.010778872501927	2.5012620769056753	2.2994241004546523	2.383295817722784	1.8709127171932483	1.244381082781901	1.884903733058759	1.9060523547530497	4.530474187968076	4.453264716004322	2.548530250427281	2.2728113526760967	2.1383942970447567	1.7806188670519716	1.8785699870983952	4.267732118646464	1.864723746349341	2.4214208020438153	3.5922769196594593	5.807583603850471	5.217155329787059	5.052632085834133	2.9092372899945125	3.7823350617324674	1.033612457019303	0.5355730886141088	2.1276361122565906	1.857809177321763
1970000	-20966.188881920167	-431.25056355367497	-20534.93831836649	4.132371924983483	2014.601874650359	87.67699277512845	2.9970724215091504	1.2613008248720168	2015.7371741538334	2017.4729457504704	0.7481409419090504	3.1839694607261917	0.43738456056967195	-0.19328093992979212	-1.533865513041997	2.212466892451263	3.718153043486811	3.8381677188406353	2.780427018505797	2.7451916091801256	2.211709946170003	2.407076397829598	2.7583567398800577	1.1202092619337098	1.6813671969814907	0.14807759169523926	0.5747600507685193	1.545020584459268	2.039624487999741	1.9967300393065477	2.464466188990831	3.137927722576417	1.32853664088152	2.1645470419831776	2.8523820000448734	2.121897902562956	1.7741381552987403	1.0950916659245897	1.4123205508680068	2.932141701358182	3.996647598082772	4.054992167549791	4.577484493561176	2.4510276146768972	2.2060117584701118	1.0378904374637816	0.1676262072503506	1.321649871739099	2.1040759245003358
1980000	-20962.270581606128	-426.3311114232345	-20535.939470182893	4.096893116321326	2014.6373534590211	88.73456120630719	3.1565912263512392	1.0537907025126485	2015.5776553489911	2017.6804558728297	1.6033277697297943	0.5027834722515557	0.3321199153146298	-1.3396335215401383	-0.03726121974002827	1.586003676003036	2.1620661847510148	3.4966433289709036	3.531937922744639	2.933598280756815	2.9756343007288657	3.0067366876030017	2.8101001942830015	0.11683143997590151	0.4347717042931767	1.7683839267176449	1.2370426825978966	2.5596478166290253	1.830782799354141	1.6722135193785828	2.6182851523129926	2.9925392410626857	1.888407329678685	1.8952677804023605	2.443573018875915	2.0611930556338236	2.1339781924904035	2.9408596867267205	4.314880288767274	3.7318502883453064	3.437530403210727	3.6137642153452676	4.0569494313239245	4.062105531806018	2.5162324474049553	1.2436411880729528	0.660156300494151	2.2821853129344394	1.8732047404698737
1990000	-20952.658524106613	-407.89958085481277	-20544.7589432518	4.101916325226401	2014.632330250116	84.88482133227303	3.163471475777876	1.169650848993137	2015.5707750995646	2017.5645957263494	0.7259546547125177	0.6269266148502332	-0.5384198992176614	-2.374032267808525	-0.675435332384696	0.6625442912924682	2.4571008391807347	3.687254520081038	3.7005993027315363	3.8160680869159656	2.8619977066800777	2.220536102530258	1.9918031755865906	1.3773357079749462	1.5392781504121742	1.6877999367759322	3.778022734839606	3.4427974028477615	4.8521847165607905	3.866582483431107	3.132313927666106	2.2200926979555384	2.607461822612417	2.0026963532658786	3.3148297130444435	1.809013627177551	2.0355825414060145	1.4037160622500224	2.9079875169283333	3.326127295443454	4.223924427623842	5.724480779128989	3.869838579584104	3.8774347968624028	1.5652965663937743	0.8933002622053059	0.8304990165926321	2.4879449616701996	2.449271648564955
2000000	-20969.22093734479	-447.3326934142813	-20521.88824393051	4.089202839706553	2014.645043735636	89.79317594853563	3.032724719889688	1.268898303156408	2015.7015218554527	2017.465348272186	1.2186554110731522	-0.7042709436116781	0.08208112080114904	-0.565499064518322	0.42808563763938456	1.083104809467576	2.068959832493999	2.8744298950062066	3.0198875661983577	3.021227236520814	3.4415038339486284	3.6471898625034567	2.1313371842530695	2.0116732966167494	1.352180940845495	1.2782017891366777	0.9195946467653694	2.843224757378611	3.5787799560238724	4.1157495735737095	3.223031136114946	3.341497866763149	3.0754989498469896	2.8140442169685516	2.002201853130313	3.3577151733370005	1.903708346749428	1.8481147019490411	1.5243531077998467	2.885308615454046	3.4105850226719916	3.135967086287496	2.406759410727626	2.4333668089713463	1.8568654153139685	1.0308908776019603	1.7237086702293594	1.9066131295706914	2.020391797442264
2010000	-20967.187922132885	-432.9880331934114	-20534.199888939474	4.201826268796771	2014.5324203065456	85.3301854517813	2.9337034021652126	1.1722467629821807	2015.8005431731772	2017.5619998123602	0.9472216778696845	-1.0293826598470521	-1.7630535314819928	-1.599742550773945	1.6538000690084682	3.9074483928100663	4.124994739157469	3.7665253599104145	2.520545741869794	3.6492625204164004	3.658019295893667	3.844549098059186	2.679876146924801	1.1256904163925348	0.7346747139120179	0.9437480377940249	0.7435015743330654	1.997184089566753	2.9361670279839243	3.946987991263328	3.363930934729763	2.9425997804519683	2.663801333096799	1.6185783287079683	2.2854357686772113	3.118373862105875	1.7454177785413525	2.295847350507795	2.865290008637491	4.157785934558589	4.484916765534178	3.835223330758013	2.424932385045797	2.5890190354967175	0.6615232217245517	0.10155601857151816	1.4998376873832577	0.395592494461287	0.6720702651693891
2020000	-20957.454318116415	-432.5472023346434	-20524.90711578177	4.266494457301238	2014.4677521180413	86.13968295830983	2.993921666333556	1.263480684917358	2015.740324909009	2017.4707658904251	2.800478534859525	-0.9585385173058241	0.3841210904475222	-0.3558943499824781	1.2432713132560786	1.2868019074933117	3.235515417138584	3.57818862807008	3.344606131543077	3.1344988355789654	2.7670802349563988	2.4366262352144563	2.197592546618336	2.0111825387428013	1.8095593505988177	1.395807169529688	1.5096250021956057	2.274815506635132	2.131705262213838	2.0487307180301184	2.416729267449359	2.374398803026531	2.0161826277651085	1.4269580099368733	2.3647289307754353	2.0423732317154584	2.071190307994597	1.7019623878894488	1.3950211759375226	2.072773732012178	2.6311257261355996	2.8978873689767912	3.291234341455765	2.4879322695327324	1.2248682064703913	0.45327080296689687	0.7953011043118556	0.9699643978244674	1.3114808497320534
2030000	-20952.24949441256	-427.39582320504303	-20524.85367120752	4.136355461709705	2014.5978911136328	80.92277889610203	3.1343501728552567	1.1894613636434779	2015.5998964024873	2017.544785211699	1.6117292386367699	0.12526381059571606	-0.7721132051154072	-1.9286232350235504	1.0629671645097876	3.107975119377614	2.8362952432343747	3.5242341451807553	3.3129714466515154	2.9009226533915693	2.545092800085328	2.712782903871708	2.4359100017393374	1.6226461174819087	1.93402973742225	1.5627176597338723	1.7087241098470545	1.5617886581235454	1.4774697230049023	1.9118793416158466	2.9161709801370703	2.2688799719528245	2.4583007854888312	1.971325726589134	2.6621122973395694	1.0746835428967108	2.099943930713908	2.228923890832586	2.2316037467822607	3.1120070390366603	3.264598386103542	2.973510350177582	3.56924384749856	1.7504892534863827	1.0639594177100593	0.4939999009904502	1.0557360792211703	0.9444840493754216	0.8320754295796422
2040000	-20963.65616525799	-430.80002967211055	-20532.85613558588	4.147436708668489	2014.586809866674	80.75016389960138	3.1106192535188866	1.4801002777501222	2015.6236273218235	2017.2541462975923	0.7740048627520902	0.015139732731817901	0.6096434154751014	-0.9297437777044754	2.092676753390611	3.2823223456986286	3.896017695197979	4.123178029129878	2.9680580557142866	2.302213409591597	2.4753204452390745	2.1074386435721224	1.6041438102354002	1.7494491395845084	1.1682509124999654	1.083339736071028	1.7569889557415133	1.6335528760755884	1.3791842011203943	3.0320581457917193	2.7686008086446723	2.456951744833258	1.8196449672840267	2.091686284039937	1.6034281035284854	1.0870826539085807	3.1503621928903778	1.0596454100016557	2.836900957990366	2.6291887733313155	3.3436440493006123	3.6817894548251253	2.4258617038104875	2.2398260681632083	2.191078295008752	0.6257955234195937	0.5461929022217288	0.1478586652963958	0.7235602860761221
2050000	-20949.91973943396	-417.015405939478	-20532.904333494484	4.145223196320056	2014.5890233790224	83.69585360909633	3.228436492321275	1.0854331919854696	2015.5058100830213	2017.648813383357	0.6136096514742053	-0.6575443981449476	-1.2227028013124026	0.326226950590808	2.0399579115812627	5.036791447154191	5.5614281769659675	4.2140199528589815	3.210474489684266	2.305832348321733	2.504509761253985	2.145327316679862	2.3270781777503524	0.5961635420482047	1.5942518927787992	0.5279229872250972	0.7455137484810231	0.45044882595046487	0.5873351837437961	2.486202412748788	3.02201280128102	3.1800008463528497	2.111652061573478	0.768919795456878	1.665159201706858	2.7192899429887256	3.9366349956602016	2.254351575026155	2.223768218699208	2.778470089340184	3.2124681486457485	3.8001348942403848	2.2014314236662416	2.9367294324593263	1.9257602576308905	0.4436796313389795	2.4114974439469954	1.615314242865526	1.877283595292481
2060000	-20959.21870853074	-430.9564826182954	-20528.262225912447	4.2756734749450045	2014.4585731003974	86.29522278545413	3.0508943137084485	1.115359167838113	2015.6833522616341	2017.6188874075044	0.9340090265386228	2.431281705542256	-1.0377510630279367	-1.402173237047377	0.31238217036642396	1.706174151110207	4.3343605832541385	3.8036155931176823	3.0274274273047204	2.406556782362157	2.727315489544268	2.443612325880059	2.5506912532208275	1.3965676013710475	1.203640902269997	0.9915142955727119	2.8366084431903267	3.3712053018327817	2.4464764018460983	3.932057714576715	2.3920501341419325	1.7731082067861574	2.1118007284551203	2.0655662696901236	0.5079931447294393	2.3528886832077935	3.015156210077105	1.9034717638760643	2.31026229466807	2.0823205249692505	3.9050757477567264	4.278525203880853	3.9070619534491065	2.0458690544010527	2.5022354522280814	0.9000527223730842	0.8787391899161953	0.18292947742740343	1.333823510803486
2070000	-20955.598827882965	-430.18680099085293	-20525.41202689211	4.163073518775682	2014.5711730565667	91.90225961854257	3.239692368291594	1.395555701596888	2015.494554207051	2017.3386908737457	2.73410154800434	-0.6976878372713677	-0.2860785992289383	0.17221979189021203	0.4092548717743377	1.5383675385752125	2.9979518863241648	4.097145825560096	3.38246260432489	3.1381056520087762	2.8071128113380244	2.0555544412256275	2.5282511494596367	0.9339868725479296	0.7232273553076194	1.1671753600363728	1.855645551254982	2.1624233423882084	2.0114398135379896	3.0406034190086535	3.2073806475519198	2.5725920086265073	2.7346579439159564	2.451428338756489	1.9682126538513434	2.1258447057188468	2.3351401648139674	2.8244999269706024	2.855327472864292	3.6183748269638554	4.100499273371929	3.415923283058054	3.647270148800652	2.7234622709979184	2.494157491435318	1.701934666878379	0.7128763656657454	1.7278448499140702	2.0937402015544047
2080000	-20963.655177018984	-443.16404231597	-20520.491134703014	4.126758826683545	2014.607487748659	93.30254791330532	3.148773610451896	1.1140883462047415	2015.5854729648906	2017.6201582291378	1.2907617672950304	-0.5148910981914909	-1.334159376594829	-1.058193398059293	0.14442801722804954	1.0494368135729497	1.8563236812729453	2.5696327955506337	3.228961252907654	3.68566973627241	4.238004638573646	2.2549453952093748	1.7319423135844922	1.6778224848958356	2.130306973490991	1.2836748974681933	2.2389303257991706	2.5084370848164124	2.708377839451937	2.6367620489465073	2.7558685434399446	2.277446953661187	2.4535658225489505	2.541568776337197	2.2484664060490744	2.9448225360727864	2.139013824544058	1.650370685053639	3.4201390579750575	3.674123770997694	4.560475206693571	5.058545254294297	4.574507040660056	3.0642956546820397	2.2074334713918247	1.8633735407634395	1.5482216861522655	0.8221080395676159	-0.08150793085403851
2090000	-20975.67787703185	-445.9213557819096	-20529.75652124994	4.123490675493031	2014.6107558998494	91.60730089251793	3.050449531737114	1.1782534700686749	2015.6837970436054	2017.5559931052737	1.2921896921297757	-0.03248373957277251	-1.4736187075106786	-0.6667608608497453	0.5388131791630417	1.7106417794601751	2.933951742216644	4.07446227397709	4.306140183020813	3.9897103235466966	4.619931494016754	3.6097387659362434	3.235544357166846	2.2818136699049134	1.8956719705657337	1.420147031248503	1.4206310026439843	1.468625761874068	1.7114471722726257	2.554704866583889	3.4220632172847876	2.595588419971138	2.4864016824736703	2.419495062190496	2.617638266748714	1.3251111371370417	0.8607598682977935	1.5404335142194174	3.5441408971921984	4.693770532604916	3.737176767384104	5.051079319129498	3.5986176468852804	1.5985031568177985	2.536200608386173	1.9521737893342712	0.3449570515234732	1.4106069155014025	1.172523226631692
2100000	-20989.249582894714	-449.4710115883367	-20539.77857130638	4.19136253527235	2014.54288404007	91.42525618543101	3.16326490873148	1.5904631658725823	2015.570981666611	2017.14378340947	1.2910040636786655	0.02604731684582212	-1.178904258763318	-0.5551155014503254	0.40694982258200485	2.1964695155693947	3.427559686234172	3.2361587347736487	3.185358989430388	2.774622113010577	3.6080915494263834	3.708174283351798	2.1773083197554004	1.737756529691195	1.2518429455190314	1.8454996575306608	1.9854567831931278	2.3321859289013482	2.491880591675608	2.573627773385049	3.390609093718753	2.4661814774271313	2.953900756215253	2.218265321253396	1.4011053940363567	0.8793543818839442	1.7363308663653043	2.590142371958135	2.931140712074787	3.245279055361122	3.4669491471777656	3.5163595328664705	3.1814277624604532	2.7619805166022737	2.0402309151707767	1.4617351788240742	1.8211365962172328	1.089471749775613	1.0675265163267795
2110000	-20974.330991318693	-444.95590173942344	-20529.37508957927	4.210271662334486	2014.523974913008	96.63110785859435	3.2592397399576143	1.1786177973072605	2015.4750068353849	2017.5556287780353	1.354912570031564	-0.9661987389781824	-1.1064415705529511	-0.6224146702226475	0.004989841944562645	0.49341239255501845	2.331775984980384	2.688553424051849	3.7743892566998776	3.9898692092434684	3.949625067135619	3.142171186956387	3.5360709150656913	2.1448838483560957	1.9319642662348513	1.5445321542794317	1.4424827226992412	1.1708091869152817	1.4838738224283388	2.4992942974773316	2.6394394391138682	3.058533719695956	1.8329863912913211	2.548315791534827	1.4149345343166109	1.308833784907251	2.728238325545151	2.6995930993736383	3.259775683297167	3.5795235561642555	3.7018297660028536	4.234248500476996	4.33951322622291	4.258430710493066	2.159539017922651	1.7221979233390508	1.1260628695188257	1.5933809555164955	1.9133621517450543
2120000	-20971.938903560866	-449.9359612153061	-20522.00294234556	4.2769060198199	2014.4573405555225	96.44423364262644	3.4153739433999215	1.0764862921835054	2015.3188726319424	2017.657760283159	0.9170369101205921	-0.49718971549200164	-0.7349286598038033	-1.0414885121534523	-0.776144862141968	0.9999136941501452	3.3350527370099785	3.110179247138568	2.929497630508571	3.6957299185436296	3.2538883494760222	4.015913177281122	3.4736905127059936	2.8634268721108973	0.9631481205653329	1.9968487717603869	2.0184000816582746	1.516879983933392	2.0505113784175735	3.0542329465056897	3.2287285318831955	2.5861810058827324	1.8067947756541687	2.305610975774309	2.4796976802077855	0.8189777651263737	1.2428198738749279	1.258385302173576	3.3010973767396043	2.9529330383801655	3.2397237599696527	2.302674484397623	3.2860962897206405	3.11904059059244	3.079652666132703	1.1946754355297111	2.2281087875168297	1.6568546882500101	2.6108894120249846
2130000	-20973.921749242778	-451.77730153619126	-20522.144447706585	4.302368338791063	2014.4318782365515	100.06911475770706	3.3682881706882175	1.1559201254508347	2015.3659584046543	2017.5783264498916	0.7910171755904051	-0.029887859425333577	-1.6017842840576577	-1.007073867063676	1.3211759453236553	1.1387287220634454	3.41790799016728	4.066003265854641	3.848284846984791	3.6283856986541507	3.1517337544467723	3.144343632907448	2.8949982860230854	4.222262860066055	2.135911670648557	0.7469979763468158	0.579464631879864	1.3727592771412271	1.905593207061592	2.2398924622563716	3.1759100518260217	2.5095780715614646	2.2678705470833838	2.073226198365645	3.2545210198288865	1.997677773525518	1.6063165338256535	2.2551420747336937	2.6280973124558176	2.337572916248531	3.5593904817960405	4.126836796026371	4.816271596913094	4.607688768372482	3.8878960610574462	1.5744046818615098	1.2141014246713941	1.4407524537435479	1.8928409870107425
2140000	-20970.89375610687	-435.1863769741698	-20535.707379132702	4.238909001515452	2014.495337573827	90.0716131163476	3.1611952032154815	1.1934559809513978	2015.5730513721269	2017.5407905943912	2.0240562273843157	-0.6292536007660227	-0.39820978334166557	-0.22448868215606113	1.4654142241170494	1.8869930722493593	2.322624785782808	2.711911636126932	2.521786032569859	3.064888288837969	2.8431284920213207	3.1792907841659965	1.937495549286445	1.9762198273448324	1.835839722021713	1.461170716864271	1.7995545812458837	1.9897994336275737	1.2747835130248046	2.3875592665974192	2.332403541865915	2.5875464809633892	2.2003022196578197	2.132584655147045	2.774614023654128	1.771273228425659	1.40170924064752	1.5805308328651582	1.7591477157415634	2.9342434420013332	3.940926783889757	3.6863702141225563	2.802068888303872	2.5376350809040957	2.545797641105329	1.7155568587444476	1.296015697334767	0.37382604121725355	0.4699911234896965
2150000	-20943.748530178596	-423.1560943194039	-20520.59243585919	4.151904705354048	2014.5823418699883	91.07039410832547	3.196620573070379	1.2950122675749929	2015.5376260022722	2017.4392343077675	1.718624786605526	0.09574378649070717	-0.3488809816901356	-0.5688713576749318	1.0417663253473655	2.6053459385216113	3.853824488638833	3.8794586477000776	4.219836799607325	2.7934097933031348	3.0360509568940306	2.833470074328912	2.6954188084698445	1.6426235397038615	1.2800821897499743	1.6251201752673026	0.9718066955931727	1.0560742939715695	0.8008366014690887	2.049310130052587	2.0211726893065416	3.2924239980969014	3.696845451301774	2.920338998233899	0.800492990579245	2.118644524847038	1.8534599377144956	2.1466502150615296	2.523770165433071	3.214198978608269	3.9289513691972533	3.8876230828575027	3.532556058548964	2.325510655295548	2.4039125974868614	1.124778934015615	0.13231956233061992	0.3090219108076657	1.1221451668772853
2160000	-20986.231570876964	-455.20607739547734	-20531.025493481488	4.248390043474968	2014.4858565318675	94.97513902076595	3.0242431756929484	1.3813547905917452	2015.7100033996496	2017.3528917847507	0.6727567263483583	-0.6079883654859491	-2.0900722946743513	0.12786981668608705	2.373748437735017	3.7874941949910643	2.594813564719352	2.9445618257262565	4.693332005715215	4.246622290177102	3.1219735712796	3.190739839056143	3.7935925689218246	2.952402299865016	2.1495707552549637	1.6344792430678965	0.9443220290559619	0.8605497891488644	1.5311310560048386	2.3954352770637444	2.4363601417309932	2.1892490833715406	2.4161923897135167	2.233325802477425	1.6930796958095984	3.7170157198636566	4.906227001096303	2.855439699285543	5.409400078999503	4.221271193539621	5.105681563661097	4.458351397773524	4.415040303836261	3.4949708665635066	1.7578877935578519	1.0813966006338889	0.8648778150066917	0.6903563240096207	1.1824023118602596
2170000	-20978.655613517938	-447.5572319324329	-20531.098381585503	4.120753529795261	2014.613493045547	95.30416968174767	3.1114798547349833	1.0777739356381246	2015.6227667206074	2017.6564726397044	1.5727635688633206	-0.7080321646073161	0.30112547068756657	0.2301416673232911	1.8914111871694361	3.06203436570606	4.002825196728205	4.333607953938302	4.05225474988453	3.7407562503453162	3.4660260479366243	2.337671005311514	2.7259041495775445	2.7617128199429355	1.0978236143743545	2.397737606870117	1.096210892979938	1.6507478516258636	1.9918002675188253	3.095173979264758	4.057825048754273	2.3491021130596565	1.8376013458399554	1.5791168346533693	2.040381411367718	2.65827665608012	2.8946712515636515	3.5049663401526487	3.3811258117171907	3.1853131351849044	4.84109262673215	5.352642188052202	5.27082040400102	4.170897890500388	2.2329585007285133	1.1934753580310729	0.598585978518745	1.1592944702464105	0.5503951610125581
2180000	-20958.7945872521	-442.25550774319646	-20516.539079508904	4.405052301296309	2014.3291942740461	93.78399549090469	3.0859689432612223	1.264866415043732	2015.6482776320813	2017.4693801602987	1.4203883102002424	-0.759076640783932	-1.113315055486367	-0.3580527582141898	1.7539272564126767	2.0838623550493565	2.92407360029899	3.9498296323692155	3.9994510802955254	3.6107215105222235	3.9896848357017607	2.8840585927324645	2.313221072234419	2.2261418900038246	1.8552575712660149	0.9264090405912406	1.0710640110061873	2.1567510803939496	2.87628428087801	3.6451786807694133	3.9714826251885063	2.2160340495457502	1.5245512889230282	2.3199397185079547	1.9007024706276785	1.2682424256738436	2.8790551598659833	2.4911926410222622	2.3443086844206023	4.0939274329572966	3.6928876257976384	3.96533377990232	4.9791976111766365	5.385372406853206	2.6674091584007833	1.4160228881234311	-0.0383449653316148	0.4150240996754823	1.5758645415696901
2190000	-20963.45751738993	-454.8391366333174	-20508.618380756612	4.147498598918293	2014.5867479764242	93.61089441482252	3.4348018792209545	1.3401395461609171	2015.2994446961216	2017.3941070291814	0.594458367890571	-0.010417082746661255	-0.7091640218039875	-0.5501069624979277	0.023140713197537147	2.5086591985912543	3.8141459126209334	3.617806087390003	4.09388633687119	2.932101002380208	4.01519538787809	2.7751022772610714	3.1280138593122038	2.4997175634588484	1.7753499258596306	2.3282104678138142	2.7035968761883584	1.5661514360361886	1.8538932724058796	2.2810305037447414	3.350121141227045	3.0427944419642463	2.3161630290537323	2.705653330707795	1.1190122155331195	2.030602535510666	1.0861290518281868	1.9247976832955378	1.9546121675624089	3.711492693635722	3.9690067718743585	4.347269180619847	4.1921667312472115	2.2489001140711804	2.0202331519749555	1.7872420583457478	1.4654615586917459	1.8828214804226366	1.1325856680240616
2200000	-20954.864371109972	-419.7510562785235	-20535.113314831447	4.143796631366789	2014.5904499439757	87.21850607066919	3.2161624429931934	1.135464927515376	2015.5180841323493	2017.598781647827	0.7498803206183078	-1.0504273833061273	-2.169451316902712	-0.8931157657599375	-0.4782937185899889	1.6010606677559427	3.9552904975177463	4.048393725050776	2.9213225796904916	3.368668022282999	3.366447401413955	3.2401142185895053	2.0144098589172175	1.7720372327836038	1.1267572572303424	0.9907866240689127	0.8517768413650137	1.8182963442413862	2.052064941788274	2.812660424111807	2.535051361001928	2.778849772912843	1.096698020654665	2.451540669650685	1.6066374047081384	1.2484249290133396	2.360328952245876	3.4887120154787317	4.227568127692952	4.222691963518901	5.4572834960899606	4.726721894950596	4.113510515302628	4.951115978344116	2.0380720054100547	1.2249362861582616	0.1767168459731694	0.5771559680864305	0.5963363104588068
2210000	-20971.615497773895	-438.2233203729296	-20533.392177400965	4.11853148152166	2014.6157150938209	87.59686006531405	3.10470854796555	1.0884384224290875	2015.6295380273768	2017.6458081529133	1.2909237422135487	-0.7895297855639297	0.04817438338947988	0.6701017318823311	1.1264201020795825	1.2693368469218889	3.078848678443574	3.2562805108665147	4.066002891334843	4.749381886269143	3.872396899214011	2.813030372944504	2.7149721355357808	1.3253027889766291	2.112466134916509	0.32744248613346816	1.4091241503791818	2.2328180852192427	2.0210976775126825	2.595645990682511	2.988706262173897	3.041712260935742	1.5480979570983475	1.7230749230285964	2.4113733345161803	4.301802424206562	2.5936644286178727	1.6415707035668583	2.07033597875211	3.640373376025508	3.0372168975311524	3.221965793675145	3.4553250734768968	3.227985933562066	2.2203095505142114	2.0396981953243065	0.18860816667688363	0.11135706148617563	1.0131870614860299
2220000	-20951.973393172197	-440.6896513930406	-20511.283741779156	4.108328846411397	2014.625917728931	90.64775512768863	3.2738527661502648	1.018745218031211	2015.4603938091923	2017.7155013573113	0.7621137105002997	-0.11217587762617459	-1.4063123918162723	-0.8575736053355258	0.9332491176316896	1.5016841079828664	4.8893532862535025	4.092011712740862	3.1277306180930635	2.4985042968700677	4.018928112207215	3.7520026114762888	2.7498224596366754	2.0991274810242153	0.3858188137266878	1.8899631621802406	2.5416202988761563	2.443887763260536	1.7242288249282518	2.2325036013113024	3.3405227277548124	2.0553341330390795	2.466367905640724	1.7237818920649404	1.7957092344013907	2.8107195734098744	1.628887679067758	0.9080657128442358	2.2742963209808886	2.7992332228328256	3.69221866637136	3.0503890036356998	3.7352341952525143	3.7904141007574617	2.3429044062231847	2.6749635313919238	0.7919031104149294	0.46099816420285106	1.663409060172182
2230000	-20969.87014212503	-446.3358353154141	-20523.534306809615	4.096719324919151	2014.6375272504233	92.27731440809424	3.137281993105075	1.2347693343317712	2015.5969645822374	2017.4994772410107	0.6461111507225261	-0.6767466154481452	0.38435840137912625	-1.3836439429890501	0.32442978583684734	1.3418584240050278	3.147324122027501	4.544715382032204	2.8242176395465575	2.3280235986114515	4.637869428631424	3.158208602125193	2.2821451633245986	1.58201955702651	2.7258601255463764	1.796996781621478	2.67622385359168	1.8670080890141336	1.9704433262545162	1.9872306731570633	2.188570894377571	2.279177049697386	2.9028455702123837	1.9980024988216267	3.005376786847047	1.7007616015560698	2.9316407370722803	2.4358827410989403	2.141538374288748	2.398806484892025	4.977674029511085	7.042456796489947	4.312758179235904	3.038300511583225	2.395912439907515	1.40266506936615	0.48491658345248545	0.9413748527294963	1.2037736789192919
2240000	-20967.482442522036	-447.89421568261787	-20519.58822683942	4.143074407533179	2014.5911721678092	100.17845019162327	3.2517791891362755	1.256438171065404	2015.4824673862063	2017.477808404277	0.8332738946229059	0.39625643030404806	-0.4646911740994819	-0.18401521235196627	1.8166671551220928	1.9862652451323177	2.7791915360823185	3.8424621019614045	2.679306033016116	4.150023734572687	4.789358560751394	3.7812536570007143	3.133009205251991	1.4015383339812781	2.1052063427802445	1.3471477297001255	1.8706363831971597	1.1017216440524948	1.6291322068253429	2.492745408614366	2.9829892819222965	2.9519894077528224	1.6742894459093436	1.47110130697517	2.256844902252515	3.536875475806316	2.0158334471758357	1.8590349332175404	2.519178180258293	3.7827264922040613	4.928260677493682	5.441177862755605	6.98676064003892	4.459267243416912	3.1306268414987968	2.4140643331186	1.997492460442233	1.4768397162925615	1.006200554888949
2250000	-20981.375521991988	-453.9891056838725	-20527.386416308116	4.220695389996352	2014.5135511853462	101.81986502863455	3.2243178875213068	1.1510697048924035	2015.5099286878212	2017.58317687045	1.3467859473752182	-0.35069229864287144	-2.5105983507809824	-1.6824922957740602	0.7012789480949911	2.804223623325136	3.9132361029053015	3.3433828937891676	3.2520830892431256	2.633114781943598	3.1132795790614707	2.8442427084813247	2.705117216914542	2.2982984099871615	2.2786123832522804	2.4210830955256997	1.3310980766363676	4.221717936347408	2.3458345960405005	3.3146707321891853	3.043760229933378	2.810364013123998	1.7546689807099844	2.3982407618938777	2.4224681086989253	3.409585925680302	2.308003537303901	2.2804014902674927	1.4986152419760281	3.075749649053148	4.526304424398693	4.208457645711836	5.231520900184256	4.908868141101433	3.3704281310225706	2.650600223001528	2.7039707365411862	0.545048642417895	0.4829352905240538
2260000	-20976.475842318072	-461.33771610809185	-20515.13812620998	4.105406537156033	2014.6288400381864	99.37748899770381	3.215623529965761	1.6672513494341483	2015.5186230453767	2017.0669952259084	1.256814230995599	0.5014676711883334	0.10911491035711363	1.1162929065064002	1.6779420545892638	2.241197168348548	3.0875894083625823	3.2602081678909745	3.6653773687290085	2.8136136616764094	3.4576487330612693	3.0416442019964576	3.0512775553617852	4.026712794163861	1.7540028840019517	1.8723054672821862	2.3116169939295257	2.407171488310109	1.893540781086648	2.713264241884948	3.1027328657788806	4.3761629773294874	1.9365875554275387	2.705359058213233	2.290243628194068	3.5214171431291437	2.8184697987093106	1.855686972445624	2.3109762908180125	2.048258904761906	3.3280739105523636	4.130306486375714	4.906541380050787	3.6856472899787516	3.4618907161996364	2.3937418193665443	1.701734879849951	0.9956543551926229	0.453237631752354
2270000	-20977.775424200474	-444.69197980071704	-20533.083444399756	4.125509592115866	2014.6087369832267	92.42937707517943	3.232924605753887	1.1323710731934244	2015.5013219695886	2017.6018755021491	0.8275871794450169	1.5838035315896974	-1.5301328691708882	-0.28676029213977017	0.24070012216881004	2.6519888746321323	3.6582782436346823	4.603422971554663	4.288553904145609	2.5642672893916876	3.7023300607821485	3.0716377273284	2.237033106497972	2.0767022422342687	1.620228826689872	2.3782945993059745	1.8593927942364623	0.8982816654075093	2.792210160405495	3.3665401469802285	3.1878072365732475	3.480660391548275	3.394861646386511	1.521261465950442	1.9921957089186437	3.5991341191760626	2.778016029248702	1.3202513359134505	2.3972409991798007	2.6405419390839255	3.1249613437635695	4.000605442205751	3.0694995061472	2.951655366705946	2.11241879160677	2.7425509933306094	2.4228703476531517	1.6342338900237539	0.7356985990605015
2280000	-20969.700871770703	-434.53082900129783	-20535.170042769405	4.14451348001149	2014.589733095331	93.28310906139615	3.3012997886377007	1.0349257835914691	2015.4329467867049	2017.699320791751	1.806968702967929	-1.157523327336427	-2.2505045995643074	-1.0978521725661183	0.19175249673991723	2.055348181399869	2.697033445070133	3.7216567513835805	4.037355694899602	3.9252758619150234	3.936524311424815	1.9695790608371286	2.4858781109932258	2.0547163521222003	1.2797709500065533	0.43417160381741904	2.195579364987629	3.1640950441120363	3.4264306691956476	3.404301978399562	3.520866984428901	2.6979225398382005	2.197134506096681	1.3907020557198966	2.0944202629149524	2.0199147104195614	3.192256168639991	3.6177614133087803	2.8104443430894155	3.5302394261730834	4.819137577808556	4.834062498254016	4.197248813197529	3.9582706661447333	2.848480351129887	1.8034124552809394	2.365190095696919	1.0148148376835275	1.4439567929092303
2290000	-20972.225012940016	-430.9178825894854	-20541.30713035053	4.086576376064254	2014.6476701992783	95.578423668925	3.4519056070591643	0.854311614245014	2015.2823409682833	2017.8799349610974	0.8178978121342341	-0.7601089689719747	-0.9261322769284727	-1.5076560398281846	1.762251283315368	3.3608745239347253	3.185602248182985	3.3490795175997667	3.2962654587479756	3.68668424165155	2.646366337378817	1.082521524791979	2.4791783787661474	2.5214631819499442	2.3574399183747112	0.645475889506638	0.6398534730849941	0.4403192712960884	1.6314984670699608	2.6184287950394403	1.9193129824562343	3.3079654211274896	2.529488839617888	2.483550967396691	1.9083656704104361	1.2321716593442802	1.5655013616526752	4.04307695483107	3.7245335318143677	3.332206122544918	4.828773698814154	4.867298571359712	5.89045305374976	4.993303844896563	3.709088213642423	3.29435678327812	1.0344981728881464	2.1885510902078	0.9028336457978644
2300000	-20974.777721288774	-443.84216777884416	-20530.93555350993	4.188082206300006	2014.5461643690426	96.52516003443628	3.3636435845629222	1.1287222446382075	2015.3706029907796	2017.6055243307042	2.3223115996578696	-0.27345932729713734	-1.5617220288197073	-0.15655384092654295	-0.29451598118262634	1.1935980594937008	1.953297436215648	3.5414578986323177	3.425014180867007	2.5759878374086185	2.8214673157712533	1.8044973587946522	2.117537509433621	1.6730428943914066	0.8205955485694396	1.67609162664444	1.8448052489290123	2.1314065656947823	2.759702311406172	3.2486951122281904	3.2987378190728442	2.643007415246328	2.728688587022816	1.4144388560078491	1.5048908076927112	1.1354743302490413	1.9840546665275176	1.821002965925183	2.07042230050575	3.6577269284068707	3.462119338230996	5.026504130361454	4.741726831502509	3.48378778344692	3.1267454301481474	1.8315521030791426	1.079388565198029	1.718553553613418	2.1552759394239906
2310000	-20963.440823949513	-442.95618284929805	-20520.484641100215	4.159255413137752	2014.5749911622047	93.05703833900382	3.4138332793035335	1.2096954959390447	2015.3204132960389	2017.5245510794034	0.8135852342146201	0.21378746396397091	-1.9777992827786175	-1.873820033900808	0.07546411107692669	2.443650024383734	3.3991760513387907	4.752342613060053	3.44244327592532	3.11500460257056	3.1308835302315883	3.796710227806786	2.858009965444433	1.7000232398307984	1.5569549264878626	0.40893405853932313	1.798402599936114	1.7799639954066844	2.866371711288847	2.688329463656655	2.7949494610323518	2.5184998808216985	2.6712408597520714	2.1896883061334833	1.3248467741934602	2.312663729441704	2.7999817748316116	3.202735351248182	2.0710999260422285	2.8564228494046624	4.997985927031387	3.7148751266416924	4.409311640389773	3.721866486993333	2.2969023376129742	1.7497878054079454	2.3515256609410495	1.571974609038307	0.5837656014398118
2320000	-20973.20053143284	-455.3927069145777	-20517.807824518262	4.1132005353667775	2014.6210460399757	100.53793530784597	3.180424693008753	1.314908597686132	2015.5538218823338	2017.4193379776564	1.0999048718267967	0.8951720996801733	0.450365218934978	-0.15830830425995393	1.0161441833026312	1.3670052142741769	2.9649959246329436	3.757169870950472	3.6364581475229327	3.1935508731068305	2.879409990367614	2.1821807263474504	1.6473823353667132	1.6123375918135865	0.8865873170504197	1.9772148126396358	1.6665264132294628	0.7250165442242287	1.3340431593103805	3.2968486806270727	4.511376947993607	3.2963542156301617	2.409417493452298	2.560016997069679	2.002722259571476	1.6416327120553873	3.2045267723096362	3.830521192654623	5.283624736859347	4.590104828688818	4.854648507485968	4.064204273704111	3.9913892743935415	3.3198707870621598	2.583205957218832	3.0378128532504136	2.4630303160990334	1.4260687360945707	0.2635105810047823
2330000	-21022.21306527064	-491.29515626968885	-20530.917909000953	4.150311495877803	2014.5839350794647	97.02042335487899	3.433703448185127	1.0484164009775296	2015.3005431271574	2017.685830174365	0.9159580406216029	1.8357369467878983	2.133835394118112	-0.22552012793159132	0.6581916604343825	1.982581294212552	3.339346108104602	3.5423790437983995	3.2372615840879457	3.9162252129722854	2.3455201367535534	1.0234582636619418	2.810067173834504	1.4797598817466273	2.9823416240729377	2.129464717531248	1.8078052761435615	2.397234121104485	2.5986606159046435	3.5652922141079224	2.254896096422198	2.756666888775668	1.7444729113528394	3.6910828419774178	2.1855606308078555	2.8565115459891057	2.3560781274365605	3.627668041861143	4.229718606379196	3.801339621039419	2.792312616155994	3.6811180888464023	3.365548471675374	2.5185678565937897	2.381974433877439	2.7112905225547768	2.9968708530974357	0.9456690302541126	1.2305785322517155
2340000	-21002.521134699313	-480.3284402291521	-20522.19269447016	4.233858150691533	2014.500388424651	97.21535411001179	3.160266223618734	1.4067922021587445	2015.5739803517238	2017.3274543731836	0.828783043849161	2.5558356049079727	0.42018466811839694	-0.47534700903475413	2.040744500256122	3.593739069407288	2.879311728731097	3.1866591735764906	4.519936983710751	3.8279638014035378	3.2215959488650134	3.211542671352638	1.904357192164487	1.5408295245529753	1.378746237373683	0.9353641103577379	1.8319420542363651	1.7237311800615474	2.245286062336689	2.7559333605299963	2.5925949138953084	2.5387666223851646	2.478184982429932	1.6977244577877124	2.513219597924702	4.050638602021272	3.2317567965225047	3.2042738455178608	4.624287838993259	3.7465098948095568	3.674009494221475	4.090865871101862	4.13196487283429	3.692356456430047	2.0156694387162957	1.5799929743747485	1.7980349284070771	0.9970262467501644	0.3477937226719618
2350000	-20983.455609121243	-442.60548784591884	-20540.850121275325	4.348853438265732	2014.3853931370768	91.22577523267812	3.287659379641186	1.3650055088611595	2015.4465871957013	2017.3692410664812	0.8089147973934947	2.0759153467247944	0.7604539277486352	-0.24815675081485322	-0.12448836888889481	0.9694172539365185	3.042773208475053	3.128675484687075	3.097767006750181	2.837320591465371	3.038779307599428	1.930400821919322	2.742906121241068	1.6485532250489559	2.356375168397169	1.8678646333828124	2.039468783667248	1.8845207011977547	1.8998596940521284	2.647686068522132	2.499080858462362	3.3699573947367467	2.2462186124788404	2.150171185116847	3.016405224504206	2.9057266715985595	1.9546187702888815	4.3275885095778275	3.951091522939257	3.9458210117492225	5.256684209003001	3.054299031454137	3.4263193925299027	2.2454924734869457	1.2342059299426849	0.1276885175659881	1.4972708644399686	1.6262195698511346	0.762860014631374
2360000	-20960.740537294547	-442.8052833841827	-20517.935253910364	4.134134530261597	2014.6001120450808	92.19232934710692	3.050410639879759	1.257174421965759	2015.6838359354626	2017.4770721533766	0.42334404214669535	1.4733418711880386	-0.3104064786379195	-1.3600347126085124	-1.124758874166543	1.0718607752982932	4.136848090333965	4.985920916031731	3.022560967820083	2.519712257082093	4.888669938477406	4.676555573919035	3.2105681701811073	1.2092685224288737	2.4746708082169055	1.3822181676328809	1.232289352469177	2.7621566085514098	5.018722761695189	5.519171606162795	2.31975521877522	3.215806189342964	3.429749502179027	2.558222904949291	2.250013414893685	2.925607095366532	1.9582597571783809	0.19110961220454414	1.3840395120902207	3.0971286458539535	4.029651367888553	5.237520714455026	5.0102168099934055	2.4638265302179727	1.097835333245981	2.2164934306305315	0.6324765868614401	1.2088977706141544	2.184825425633584
2370000	-20982.09046317552	-459.308176003439	-20522.78228717208	4.227617504217448	2014.506629071125	93.33564567064961	3.2182326025229684	1.1973712137191819	2015.5160139728196	2017.5368753616233	1.3973454963911651	-0.5978400924029588	0.0085662965564815	0.40625591818443857	0.003812777238406449	1.8028238996224633	2.835615860927473	4.1625866212321965	5.006669624314581	3.623490105792745	2.8553648250674994	3.8581406317486993	3.2495159366367212	2.713033343506675	1.9291730650045993	1.0484185271247868	1.6074653905267993	1.6589914375501624	0.7763588181813944	2.3556495536718005	2.8912457001337457	2.7533723095571334	1.959883315694956	2.174222578968442	2.994186227689826	3.2645105749371934	2.9312875650496366	1.6455857015515067	2.8125831741241054	3.677069748203494	4.556727462829063	3.7031710985310062	3.327122190549814	3.07148330663554	1.5923923074873176	2.0558276302710032	1.3390703063795137	0.7617033593057727	1.8907075388957393
2380000	-20983.773968507016	-447.0302352669436	-20536.743733240073	4.124719235568977	2014.6095273397734	90.79156648901633	3.1839164756820035	1.2134680718507018	2015.5503300996604	2017.5207785034918	1.6490765084207957	0.03565305301509966	-0.16614619491267463	-0.41614102118773877	0.3692905461288773	1.4274683621536401	3.1471542365784564	3.5635500454222813	3.559739786385049	2.8999041058841217	2.930336301958496	2.298604260125857	1.9347293259619283	1.6489050497672892	1.8131712796212838	1.169927911884612	0.6618412584436193	0.8963698653558403	1.138757490203641	3.554048166869953	2.5509692830322925	2.232828708265853	1.687364793864757	1.0781837087544863	1.8098763886917002	3.2532913907877723	2.7587493327873154	1.9781607659400793	2.450111304408665	3.9155443835848653	4.250882234607583	4.382031545002139	4.459977264976358	2.2482524660295677	2.586203251000647	1.3467551042776524	0.8886160290243517	0.5372317725568574	0.8308687690786682
2390000	-20970.23428448688	-439.40494566526934	-20530.82933882161	4.115085067751302	2014.6191615075911	88.26134897332207	2.9748578014354843	1.1575871439602978	2015.759388773907	2017.5766594313823	1.357250275681957	0.8333877791938014	-1.389923360179372	-1.28869670965759	-0.014024709656373369	2.5855420917299017	3.799429726020554	4.016923354094301	4.2659792998802395	2.5057794700528033	2.2840684818261754	2.923808984582227	2.3243724572187867	0.864184209958211	1.2733386632647954	1.0375508805817855	0.9954727767480623	1.9329416788505704	2.1628110387010584	3.161339852882326	3.6554694866642214	2.36953124330846	2.110833823924621	2.346863519803601	2.4618292277711116	3.1110968495571627	2.4637970695274447	2.5291490082962502	3.2990118005981475	2.941520816600348	2.5231252974124	2.596207493961001	2.7628610684605452	2.620045805767022	1.6084124642116477	1.3239240638302348	0.9715543572085028	2.0324647938180966	2.026548586041671
2400000	-20983.920442730585	-461.65250946183284	-20522.26793326875	4.233604438496395	2014.5006421368462	95.84944719821411	3.323442779191133	1.1970372282215573	2015.4108037961514	2017.537209347121	1.2004513379857118	0.2515977319379342	0.8324137688039153	-0.027196711542116614	0.14566953142595876	2.1105966142833346	3.5114609285432214	2.409697698975685	3.81136847928586	4.506969317205773	3.60154474327098	2.537001406240742	2.27326275265348	1.38284418010829	1.7966687994289516	2.1887579430666237	1.8433286725701694	1.22131438815797	1.1852213443765804	2.252100825713623	3.310842863012069	3.036701384682838	1.8696066023562405	2.4038027683466354	1.4698155351858104	1.7648952378973604	2.764743707028841	3.627557074523648	3.0165438887942537	2.8242770162204023	3.7923685509535234	3.2310361394976685	4.944357791478103	3.017196686281185	2.854683309225821	1.2011816759618432	0.9158385564227738	0.500275000347714	0.8477186187347077
2410000	-20970.066543182744	-449.9560331553987	-20520.110510027345	4.191748826400703	2014.5424977489417	95.59786904729815	3.1229330201573453	1.4277652054061152	2015.6113135551852	2017.3064813699364	0.7210091026558365	-0.565343391998038	-0.8312820482677121	-0.7671700569595421	0.556582719636312	2.162839315368147	4.656402333731195	6.000987215899999	4.156307210805207	3.8470079298752693	2.8332187239632045	3.8181355481350625	3.2484810460287896	2.4769953223477343	2.2064353031434196	1.5799702496465367	1.8309051672195327	1.9275264385673685	1.6837003103784938	3.2695444741570414	2.847069640875093	4.385676058001999	3.057028977723173	2.2437751688121077	1.4875387795929145	2.433400594997077	1.1492705531127823	3.929219615394764	2.616953089784218	3.7870517806798496	4.489319985765205	5.700734909536445	4.386626502604023	4.551388385348095	1.7157767296684405	0.5355046628053961	2.2577685765612348	0.8233018975650582	2.8378473607874595
2420000	-20965.02406030184	-446.6816225786179	-20518.342437723222	4.150658668810468	2014.583587906532	93.23051392090568	3.0339638225543593	1.2993732391829997	2015.700282752788	2017.4348733361594	1.0182811035069477	-0.006988132014663417	0.002645589208110005	-0.5674032708367508	0.3520806837342848	1.383506962474965	2.565631378199238	4.461935111826374	5.61065448192408	4.062891297104574	2.361072600866621	2.062793247026179	1.6584330668272502	1.9533190773143958	1.6841269890897066	2.8359532173748	1.869709934905277	1.8562465367447343	2.466616227404439	3.5159059576885223	2.1632514945073775	2.4850295988441373	3.097794057017741	2.7420732906312892	1.6431045296887592	1.806319530064059	2.751259256669802	1.7507962948359965	3.0084324822761004	4.806303836126867	4.867903955771471	6.5168827011720545	4.762074458075723	2.311847803303299	1.6583248455579365	1.0346416402217562	1.2435879551962632	1.710158186288059	2.1282114971166104
2430000	-20971.176528175572	-438.8863617873934	-20532.29016638818	4.156977794549442	2014.577268780793	90.83516921788225	3.214278802202224	1.174703472062821	2015.5199677731403	2017.5595431032796	2.4644478789712223	0.26219171697770244	-0.4367448684691843	-0.780594591008427	-0.41998232584538736	0.7878648583092517	2.4689183847724605	3.2300282191190015	3.15290771437137	3.4632802811826973	3.2322713703358	3.0271838729230174	2.3950853838300863	1.83296573986777	1.9196777812926813	1.2700413149426448	0.3050528914970686	1.989733374496462	2.184924521137964	2.426464922626125	2.6210391430826694	3.026992127820707	2.486047421030572	2.6279160740353267	2.1133860014573305	1.905182706337113	2.5311176995049243	3.3720104724064752	2.748335759635168	2.953611228899099	3.4668074134140214	2.8853253357821647	3.965961284301635	3.211867738368139	2.0274165188787587	1.6120254020312395	0.35440212155578754	1.4109018053533133	1.8809638052668243
2440000	-20978.126319486066	-452.5999715057245	-20525.52634798034	4.13420906354604	2014.6000375117965	89.66477396250471	3.1954028149088485	1.0588989823599393	2015.5388437604336	2017.6753475929825	0.8782969723940836	2.3276819527863966	0.7715735788738366	0.2046392028671038	-0.5701050749767277	0.7206790338404809	2.483293965240139	3.375561595959452	3.4440872091220456	2.8577540419314933	1.8625230397805992	3.0916092886341757	2.040085275854583	1.3730327963845037	1.7102255805299442	2.1024300645390177	1.5267333637791676	1.9474931002807683	1.3132417860848444	2.629341438151743	3.2331680531392233	2.10704272059222	2.326067175218506	2.2691601622238653	2.183209199467418	1.9707439530131323	0.8367935204476684	3.181546214329923	3.3252797138119865	3.5089902219367586	5.13898949741301	4.42285120263043	4.684962794316023	2.5812240510812674	2.2689737330483344	1.223053737651898	1.617837533226288	0.5742623961916138	1.1526887769956122
2450000	-20971.141395692688	-457.2008179048975	-20513.94057778779	4.1353342345787	2014.5989123407637	97.73138491250086	3.1822248263877464	1.917421696010173	2015.5520217489548	2016.8168248793322	1.3111466240710627	-0.4433688564110738	-0.21959351183247355	0.18844094145029555	-0.6047624964134279	0.7370524553726068	2.365396163733557	3.672851752041319	3.138055651439105	4.28888671132973	2.884187335236809	2.7224447883345957	2.6301083241265273	3.2865114805520528	2.0213865141139555	1.9099073710778072	1.0203609058696286	1.7691620288567624	2.704685892156958	3.521147054579897	3.491507943840328	3.7261945622820085	2.432259069503592	2.124641042846961	2.7024188462212124	2.547885551418002	1.9550452797632811	1.5750767587071377	1.3514304365500633	2.0214449939544066	3.8297320874465193	3.7305030780926716	2.6974070611822083	3.0217344193349165	3.0225218753081076	1.6592487997489156	1.3461481938941282	0.7054584939993724	0.8158573816276298
2460000	-20976.258749474597	-437.38140776488825	-20538.877341709707	4.357892824390799	2014.3763537509517	95.70588280075846	3.3404487000058505	1.2237583254843132	2015.3937978753365	2017.510488249858	0.906023304269945	-0.8225846525551213	-0.7054256920397143	-0.7936929221198488	0.5363242655388407	1.2303096316933675	2.6911656144132623	3.700697601878421	3.673423695793797	3.500714705558721	2.8841626192552865	3.029731069853074	2.3349539235266454	1.1167198209605325	1.5975006501971656	1.1361524007595813	2.020780679989484	1.6248952021127931	1.4939161402899945	2.8524290167343382	3.3989635526982473	2.6975623923479644	2.177517489410679	2.069596519256113	3.7931275270194	3.0512445296015454	2.560923842088227	1.7223038591816513	1.9646083750785603	4.127718951727002	5.105262246803628	4.762562871670658	4.119024044958889	4.0766834992168155	3.7599133253482524	1.1836356207032543	1.860635866293262	1.2235729389618668	0.6144312298146505
2470000	-20972.457912099915	-431.8551031508991	-20540.602808949017	4.286703435630244	2014.4475431397123	88.29119904053756	3.108660981628334	1.1064764130323888	2015.625585593714	2017.62777016231	0.8121577930554483	0.3538120081988797	-1.1270545563035435	-0.3176235005448843	0.20378358154168813	1.319479044493518	4.294606676550173	4.551942526287635	3.8214296908877263	3.41643219213178	3.1275917611660975	3.710968027155899	2.974388319148858	1.5274790841915504	0.26633844723032	1.3296695050633918	1.002055698950656	0.7888529930492358	2.164749510236622	1.8216968643493823	3.2672933019575874	4.225949962033837	1.4293605906679663	1.1834844912477618	1.975101509775552	3.32074651048222	2.5261275594107504	2.2465479935403176	3.0766666424632474	3.170608392898843	4.222319090489395	4.609333653810947	4.138271202027214	3.4637923878747454	2.6398487019442665	1.3860111659645042	0.5864543023197996	0.43945655324753874	0.8082684809400358
2480000	-20965.602625563824	-434.26912096163346	-20531.33350460219	4.108848998341713	2014.6253975770007	92.67020035661143	3.1559251706033296	1.018814368064096	2015.5783214047392	2017.7154322072784	0.8534187046844128	-0.09765911816457448	-0.16374412762107018	-1.2009569544714909	-0.563000321787957	2.55436191329082	3.525868030412717	3.772426884115268	4.3931730406468725	5.029166380430458	2.9707501314931726	2.1705977615845757	2.4198049470528384	1.3667517091904746	1.2942056276034701	1.7672652257582326	3.1793587624820385	1.4442974360315977	2.883363101520346	2.7387733676096615	2.8789856510107406	3.838570159888306	2.135852769873366	1.5723721703446387	2.396442852752459	3.545649615128319	2.4396977639825614	1.3181458516729505	2.1636636597365415	4.632345154904453	3.952629939161028	5.056451783885384	4.1515774170595705	3.313763403904282	2.72249811655946	2.578805953631142	1.900275826453177	-0.05222249964559311	-0.027715961603982486
2490000	-20995.925596138353	-457.9381163765022	-20537.98747976185	4.091021813395176	2014.6432247619473	92.90327026285068	3.138423932659887	1.0640380539783116	2015.5958226426826	2017.6702085213642	0.9446708766600845	-0.07701816072357409	-0.32566972825619417	0.5677489731226243	-0.011811103169713288	1.2087843388583912	3.5633674268210234	4.028957560359326	4.658086322113872	3.849937138559063	3.88256217359779	3.538990397234807	2.1717514628288557	1.2473021760016798	2.343306777406889	0.7705432647531296	0.49505095025286794	2.073998911137846	3.7966783788858334	3.0449116496291593	3.067658052694751	2.1011829114197567	2.1926946801085956	4.164764824944846	2.668650690332968	3.2143167854513464	2.044029947993746	2.2376341675550604	1.6299340550411212	2.666943249148128	3.9793282239558456	3.826342396472722	2.370783116934329	3.488406292977383	2.0027458023220244	2.7118101492066637	2.061941106014146	0.5449147397341616	0.4739440847559155
2500000	-20970.011088912903	-448.9947739272226	-20521.01631498568	4.1432999240987325	2014.5909466512437	94.03442581930953	3.2683818450349893	1.2114305474198248	2015.4658647303074	2017.5228160279225	1.8095770691089208	0.6998854432762398	0.5629150619790395	0.671208531680705	1.6182759608410966	2.4388849099831518	2.818604100121926	3.759396815821709	3.4563022586287273	2.5995888794392528	2.1525606187798423	2.3190815821211728	1.8030471993812947	1.3726797475703583	1.766739773584367	1.1867737988694085	1.8786331998761565	2.409491187130352	1.1897679027865915	2.4684959377988664	2.4704672058293444	1.9525788489569262	3.392311121985209	2.240341618419353	2.303291408136889	2.1311966662326904	1.8251890408839508	1.9742587132780405	3.003770322682976	3.882921551003314	3.447662803015238	3.5029149064030283	3.5534711946771407	2.4526226004972784	2.779044910092287	2.5750170138932313	1.616724319401255	0.4986837022980569	0.8415981503857649
2510000	-20988.844882742567	-462.48742223623753	-20526.35746050633	4.206066499876888	2014.5281800754656	101.05415545292517	3.2961596104958537	1.0516402570553034	2015.4380869648467	2017.682606318287	0.6583896484894437	3.4222694451536624	-0.687380380477182	-0.9595919326558995	0.04366376775310776	4.120703220254304	4.312534974680524	3.906976768249483	3.118421674955872	3.345139848949996	2.0275628699676407	2.4388287000659057	2.2679166486403473	1.7436568211032482	1.9120476309697463	2.705610674169513	1.6759524115130437	2.6204693927041602	1.6469096172171196	4.043423340433202	3.895933687448266	4.085449238835484	3.125318790174882	1.5441612559577171	2.5004473179796007	2.0996592460772883	3.323362715680827	3.572488072242516	3.2387095434137807	2.9454306277878484	4.927531251847527	5.923127099217489	5.061559582109082	4.1338409143608335	2.222790740979857	2.3563531309290124	1.38252133037122	1.2060224181427808	0.7000720087663117
2520000	-20977.747470270584	-452.0277879109098	-20525.719682359675	4.110088083059643	2014.6241584922827	99.7938434873249	3.1992073107285406	1.1347173626377787	2015.535039264614	2017.5995292127047	0.9041063253705721	0.18199083434528485	-0.5531165295900681	0.0035127543607429423	0.55946061920564	2.2930585218303055	3.0709694075748275	4.015930801688551	2.5340518684979005	3.5067222091045007	3.389630525016846	2.7683180651239403	2.4966896817239483	1.543043682461824	1.1484389403401982	1.679782736548416	2.74046482832342	2.6159995270732983	3.099285221566192	4.388827443911477	4.965645810187475	4.876537496457916	3.220596722910714	2.144582637032071	1.9047450117892746	2.1188210667422074	3.2349466677275833	3.3839470822427526	2.8693287290015412	4.161094355552616	3.63389289145923	4.275422944158824	4.155519085099523	3.4666774186949296	3.2868074907762193	3.06745290871194	1.8091131806787433	2.236841564167018	0.29915390410879106
2530000	-20965.71779036507	-450.8559193116316	-20514.86187105344	4.150944115639488	2014.583302459703	109.499965914844	3.434050061337634	1.1845347365403753	2015.300196514005	2017.549711838802	0.7873345746083846	1.4047747605209202	-1.956985502044609	-1.2382916474741144	1.0345904407821398	1.2935835849778106	4.009589026400879	3.4929567605452716	4.285805221106524	4.769533199078249	3.911380492689467	2.9704167044609298	2.6652103022940383	3.7063678305426535	1.5841410686368613	1.3131045240284114	1.760648565780132	1.8391660008046544	1.33725930498841	2.954299844520746	4.475416839677085	2.964863866538868	2.151476758583992	3.0312535616801393	3.753210912760034	4.2101215672997325	2.995936326207243	1.2869179123516985	1.5811686718891782	3.47878691035535	5.70165993631369	6.45573479915125	6.295630174112754	4.772237751610617	5.01668110351172	3.328861491881579	2.47352152711243	1.8981362514548996	0.3982149720250723
2540000	-20952.838652949322	-431.12575434282024	-20521.7128986065	4.099577347195559	2014.634669228147	104.98518511342215	3.284487865512895	1.115280697779971	2015.4497587098297	2017.6189658775625	0.8568719917491509	-0.49123010675804035	-1.9805710491948652	-2.408835914064247	1.3259773980484049	3.0641192607026095	3.6973850944971907	5.323870338679091	4.922893477651501	4.084456752602709	2.7490273235284026	2.502701704011793	2.0923258684722064	3.1905929107009707	1.511674681184673	1.39066082736969	2.332359009891703	2.534951986910042	1.8491530634267932	3.2180759019373593	2.937244722103894	2.390106995151564	1.272852057634554	3.4822478560997667	3.705904783792407	2.9149258766323265	1.8317403358944828	1.347391403496932	2.297152394873755	3.2455115143248983	4.254585867443471	4.011382525050618	5.084757561613993	4.0793368510128465	3.049359085908812	3.4837730972237173	2.7487956634879085	1.872405003644437	0.6179093044650524
2550000	-21010.34189840027	-488.6640647615717	-20521.6778336387	4.130321538474659	2014.6039250368678	108.65852962681225	3.376315223177042	1.6146353635230295	2015.3579313521655	2017.1196112118193	2.582898877653755	0.24081870719919818	-0.1013980361023345	0.7975090384102953	1.417875791944187	2.8045656801613505	3.077428238961267	4.033256028642466	3.6726104522917025	3.6282205375406713	3.8322232809510974	3.8476647025539554	3.5518083375583798	1.53593510128229	2.03317122685034	1.591157972885469	1.3554315609559757	2.07005607258228	2.508621180986859	3.2323420487257812	2.881040042764185	2.5315834416425425	3.617332634741408	2.718136908135534	3.3834698235891745	2.948783423885664	3.3860942686043867	3.086102242163061	3.198543395941464	3.30304545936646	3.515207343450618	3.6545812683672665	3.4779923056747863	2.972507612212559	2.866236462645128	3.2676655778693204	2.2592571734905507	1.8553232781414577	1.790059619869727
2560000	-20978.055695063093	-458.07094908137464	-20519.984745981717	4.144943467310199	2014.5893031080323	106.10215683294338	3.2174600378995066	1.2858286064313904	2015.516786537443	2017.4484179689111	0.8479935564667177	-0.9338251307826999	-0.9531339306773614	0.08648575670528885	-0.10432350124341645	2.5015902954645215	3.371222582978228	2.865140741367313	4.739179111996015	4.845089265175572	4.535273842349687	5.064617063041886	2.642950021402445	2.831631347353074	2.107371018937759	1.8533960370524605	0.17253604322380617	2.8219192424417927	4.250271962593641	2.9828686160989895	3.110910364349611	3.6577144683522897	4.463460496447392	2.4254522574575947	1.2410177479741187	0.9242231157378428	2.26903976689041	3.8132557708889014	1.590352545580096	2.2643709696835805	4.131526534984733	4.916629050574912	4.5991463981181795	4.198952548594727	3.0713917044986907	2.200114957041019	2.144181882656852	1.1740377593446263	0.9937877094543092
2570000	-20989.42585911222	-470.054669632681	-20519.371189479538	4.190721012100454	2014.543525563242	102.3686485306865	3.2089222998096356	1.213177398468233	2015.5253242755327	2017.5210691768743	1.0484359850624823	0.2751850490992161	-1.7028331397793708	-1.0368158435153223	-1.1330347578408453	0.5659884335267924	2.630792810863557	3.986185569982177	4.137482894781262	3.98617431136194	4.410189848677269	2.1583558663186686	2.9019704227816128	2.0854458423979056	2.332498135156595	1.640242036517441	2.2560606775924352	2.0877986288462402	1.5991572212777276	3.808056077550864	2.6936741661261765	2.967512246334415	3.8414523532294145	2.5596991230516144	2.061499217724857	1.9863491320726636	2.2939350467444237	3.233743027361107	2.2018630847574654	2.7106389986983577	3.8850990193256982	5.0325025454106775	3.4764198799787045	3.140835574342897	3.386042257389698	3.2825843109947437	1.582127106758924	0.4227385384038733	0.29956386185083356
2580000	-20996.254534893462	-478.59092608271806	-20517.663608810744	4.285402071230423	2014.448844504112	98.8720723517518	3.198988008593855	1.1109290502215665	2015.5352585667486	2017.623317525121	0.9405087901866186	0.31901802974273685	-0.7290749383696369	-0.5848667333725643	0.6544628580754	2.069640194892185	2.875053091235673	2.8805830823484935	3.8525016007950943	3.835383103376739	3.1211665971814098	3.1679485424219527	2.538110370552011	4.32550747230181	1.844211473825681	1.6365902742266807	1.8192137015474488	4.089751066375998	4.315925492065908	2.863703399229047	2.6422753192390354	3.682634232435744	3.1784523307104533	2.0996452672883206	2.0892190076677815	3.3898449196161664	2.4912073278848097	2.174814113980224	2.323645755235182	3.027491703323467	3.0745218230248286	3.8340085506298673	3.3757481772679383	2.937355459692069	2.4876365226852926	2.6472425579620125	1.2883787667072792	0.14580690754567677	1.1953156060178625
2590000	-20993.153217003437	-464.94242249706065	-20528.210794506376	4.124625421938246	2014.6096211534043	99.3064409710612	3.1923172263147697	1.2179011008850475	2015.5419293490277	2017.5163454744575	0.652105758844258	0.014618854128079284	-0.23359299374439263	-1.6013409998555508	1.9622410989003638	1.3937587912045388	3.60828922371661	3.5967595099307723	4.389577947095038	3.6518759620148193	3.0988924353448772	2.9711176897121616	2.1456309880687563	2.8254242403535734	3.877349255711857	1.1669706529393256	1.359623836897383	0.7556735097878002	1.525841509835778	3.0315736656734433	2.4568798272159715	2.1402137745206153	3.5935187454613606	3.297723323239679	2.319412167313915	1.366493301775771	1.7919134117990556	1.174083882249585	2.609324500959114	3.9215505445076184	4.749197387677876	4.325066604425717	4.6647663101348495	4.294680324296143	5.093145544297341	1.6776423653919919	1.0662472937649485	0.6883325739658921	0.43235041113215317
2600000	-20973.314214865422	-445.93656742203154	-20527.37764744339	4.1095535898518545	2014.6246929854906	101.69992821597751	3.187085131175956	1.3248462867512136	2015.5471614441665	2017.4094002885913	0.28695804686692017	-0.28076040501686506	1.2807563110972426	-0.26653641084039403	1.8722472804080885	2.472222875774557	2.5532582767096694	4.119586978003409	3.9861375675271984	2.4533311719522106	2.569757012683934	2.7622958505727255	3.5115294392042093	4.071117542920811	3.593801761620639	0.8063915922920608	1.2403051907685105	1.0249276409536958	2.874808281735045	4.226244750635542	2.9022775439644826	4.754362177167021	3.1429996876866264	3.043372600326649	0.9528102971340946	3.0764092570385384	4.244683049763046	0.3525395621565646	4.4292146239708945	6.835648365738612	4.902658600875516	5.930658212655048	4.0788688018430825	5.145749568232178	3.890409488416739	1.3698735749398259	0.84357742431997	2.373352421104886	2.034888293476753
2610000	-20967.264932993814	-443.0784288904623	-20524.186504103352	4.091648727756288	2014.642597847586	105.97413959533996	3.1400120663481856	1.3252637134824043	2015.5942345089943	2017.40898286186	0.20388627373922757	0.895987001989188	1.1010843826931356	-1.4891893645086849	4.40697122199064	6.958047488183207	5.7836627909051765	6.121125982960016	4.695364351468776	2.4512445826265656	2.413799155832646	2.3409571553743036	4.356312958483458	4.826163018143609	2.013838963052081	1.7154795574736872	1.026899904979753	0.9278178873863161	1.592316018658408	3.473175967886191	3.0590607034286337	4.8096542004840215	5.32978722554492	2.7180393403739918	1.3220918908602735	2.1242785799422528	4.033240257902485	1.5576779510495085	3.1866238106005706	4.216762478796731	2.484950641566199	3.5975296510333776	5.88822673977059	3.50188026839453	4.542226318661062	1.951562497789931	1.1863558556712372	0.3768240909389188	2.805197139686921
2620000	-20949.109398542027	-430.97925091138785	-20518.13014763064	4.145576246118682	2014.5886703292238	106.3531886462004	3.104984237736056	1.4433931118661962	2015.6292623376064	2017.2908534634762	0.45495937676655457	1.7975416352300053	-1.2801536176372839	-1.2759495048188376	1.8554971744319095	1.4720820033174862	4.671301971266891	5.5127134810300324	4.782399983945068	3.186900426037951	3.0033102838337125	4.393976389800073	4.230960177316183	2.8923651841902602	1.6685927223783574	1.1992482860888323	2.777552954692854	3.6210257971463764	0.885278775318347	2.5835432864912966	5.902165408212159	5.985308288040654	4.48006014999867	2.849403454852546	0.8682129968234298	1.9548401433192915	3.267946966367897	1.5963571091493725	3.1038933039294623	2.86738408815905	4.0912361420987775	5.104436671854959	6.5994448062464315	5.8555027719611665	3.069467396222935	2.4563103498406496	1.1236389584437496	-0.06209393266806998	1.809127572075572
2630000	-20989.292111269773	-465.78486802473685	-20523.507243245036	4.15146173521766	2014.5827848401248	103.65429162325967	3.1454921221940886	1.2132313415674993	2015.5887544531483	2017.521015233775	0.9168511696198465	1.9010127597226436	0.23408796133528748	-0.7890040266425902	-0.5107930561941392	1.597396652648864	4.976678643239799	4.482504883607315	5.0272392447556955	3.8013314256078456	3.9093133864153335	2.869632865606505	3.1068269144194263	2.11099784084255	1.8256284011810058	1.9731804580217736	2.337411736541099	1.9733174889255702	1.251133532526311	1.8475278510196462	2.793902595755552	3.086111229722801	2.2194421526648607	1.6406829293127396	2.282515961626644	1.923391512607922	1.851765908422839	1.5291755051534914	3.1571349398433726	5.006943216334717	4.200475362385672	3.83629265726821	3.7687801868444817	4.751252475855884	2.3626475005935434	2.700551330828436	0.5351427058767577	0.9421524424265899	0.5274914878850047
2640000	-20990.377733612564	-478.73162716447536	-20511.64610644809	4.209210078591942	2014.5250364967505	106.22633831424427	3.2638509401598284	1.4418962929355919	2015.4703956351827	2017.292350282407	1.2014010194138487	0.12877322593799032	1.2518805039448284	0.5514197319489904	0.2605815582683908	1.615753309665926	3.8821106187379786	3.2390471194498685	3.101927004845384	2.261483651439768	2.5701457512278116	3.3538005585013244	4.140481772743133	2.3669112388610922	1.4357781432746086	1.3950583056843093	2.2070735655865015	1.0040462041606342	1.2994549321322624	2.9658414707107723	3.2539975727041996	3.8143398124274466	2.391541805854108	1.7366429007002662	2.123665451623982	2.688416625457769	1.6864124182872102	2.5444142902923654	2.0232112448318498	3.2627472038150542	4.202406822538539	5.31912067520667	5.614263854605647	4.422987763160404	3.46121798244856	2.1688952708153093	2.0890104277706354	0.9844009580323927	1.2446299941791958
2650000	-20964.40168864717	-454.6756004090284	-20509.72608823814	4.133988569911824	2014.6002580054305	102.95051558193514	3.2715616463308463	1.0977636487888875	2015.4626849290116	2017.6364829265535	0.8595422355101138	-0.38931670263718393	-0.6304998054582301	0.5715036046738811	0.4965213491608325	1.0281597038927377	3.8384303603378647	4.488646921254416	2.893051115960004	3.1703382493736574	2.8019977759387817	3.1269856454044413	3.134300462954787	2.067550196931219	2.2688883052066293	2.0676295493431165	1.973084291733583	1.4575319472803228	0.7161173498519156	2.8035968218244554	3.144806367355233	2.943739881211459	2.460752275733979	2.6628289921617196	1.9136388920260454	3.6636539798497187	2.797296241687214	1.593401924517813	3.0364105507323917	2.761003262997302	5.230660148824443	4.053039084285565	5.430275530994518	5.10771806348202	3.537976716005806	1.301673572510819	1.1460322169993993	1.8567266507166296	0.6355767146757142
2660000	-20993.151282503295	-457.01716247794224	-20536.134120025352	4.155619719928421	2014.578626855414	99.01138663057888	3.1914563001444263	1.4520964930565823	2015.542790275198	2017.2821500822859	1.199769830585828	2.1602815100435446	0.36828504440403587	-0.7457904703604326	0.45645382455979333	0.8430724904225759	2.1086233399648004	2.452340205027716	3.0038828214325415	3.5046330199993374	2.0508338143073357	2.54948314902298	2.1604077714382757	1.8976692151733203	1.4062247199929243	0.3311542926675832	2.6249226038976934	2.5170928717642562	2.2482732168561466	2.922936210853862	3.281955264903185	2.158419228878492	3.236558858918467	2.017132876054994	1.283373977427031	2.3710908676771347	2.3824116939466498	2.7200660255624083	2.7299451282198293	3.1009931387025405	4.404298279842488	4.421981535874367	4.042039299865636	4.633481883317663	3.0537353498704753	2.0679927561693567	1.8326027286928546	0.3422289533794858	0.12367618216390094
2670000	-20982.73465684082	-458.0094584867224	-20524.7251983541	4.280986390939191	2014.4532601844032	96.01830077229938	3.2108494839442066	0.9684734932544093	2015.5233970913982	2017.7657730820881	2.0095235175913015	0.31837582443612544	0.5086953831145654	0.6831331545710189	1.5226137151805688	2.784538994141634	3.671702989653293	3.246707437398307	3.376752088784892	2.792029455331599	2.6446923211169104	2.5524232862908796	2.168248412455519	1.462873479145857	1.9039666039790195	2.1436495633668873	1.451769413542897	2.381424317245017	3.2933123537475613	1.799040707501424	2.279845274683642	2.4816772267201017	2.6811493438875003	2.948499224378193	1.801784189265135	1.6985135822254671	2.902835744490633	3.401327361841022	2.3436023329471345	3.7595279953385696	3.8506514638531826	3.2769000026662134	4.260127490384934	4.187531247769575	3.578409952411566	1.516476701000686	1.0534416715337875	0.4456012266268735	1.595953362706665
2680000	-20960.635076686707	-446.33578235983236	-20514.299294326876	4.177240547165219	2014.5570060281773	96.66003082636117	3.1756497842881197	1.228226673554987	2015.5585967910542	2017.5060199017876	0.6267617285378839	1.4269474321523967	-0.6155492694213213	-0.48694927331994325	1.1460956838598835	2.5772881975098	6.205340775617083	4.150932753092216	5.320906175443514	4.927618433319537	3.157983530342944	2.117972836060464	2.7024603630297945	2.1448082185947506	4.818887404322949	1.1394512928195797	1.1725853012477325	2.11557470975496	2.0786770033340956	2.8732950598042257	3.6192099612318485	2.893929426539843	2.530459707433186	2.730165342768708	2.402253632380948	1.558579649513645	1.1262695313699886	0.9501905047738755	1.7249144809643187	2.855225241744861	4.3803048580165775	5.96733235125171	4.121316701649738	3.4237703794523253	2.2783972146776974	1.3293370185300868	1.016963577428081	0.40863561492144557	-0.24215133731694877
2690000	-20995.519082559025	-471.99374631880664	-20523.525336240218	4.161285937029948	2014.5729606383125	101.5509022767839	3.1628904173304813	1.2089705685760805	2015.571356158012	2017.5252760067665	0.8371272088043483	0.7195482717394219	0.8933647617462273	-0.37171482322864036	1.3532564650290193	3.3251161983774797	3.7921762626681286	3.59493499377791	4.383971496404428	5.222662286496228	4.856923181393601	2.6777190339174894	1.701177459721334	1.7009637672913178	1.904947303042598	1.6566849207802659	1.5516042218748527	1.7047756836498462	0.805570483704253	2.9923158167216806	3.5368235793178404	3.1969838965815365	2.3747467070527075	2.2883572091886077	2.5758581336327437	3.329065542291689	2.620779269093074	2.2643776374306164	2.8378782288722535	2.619996377377414	3.615141662185125	5.02586953854841	4.802848440567473	3.113795941442737	3.9796854519642224	2.653438155315182	1.7509663027915447	0.4391449860775819	-0.007324072647775157
2700000	-20991.051413015823	-465.5991919548752	-20525.452221060947	4.213575826408564	2014.520670748934	99.90645983568224	3.170766212042244	1.2223226008142514	2015.5634803633002	2017.5119239745281	1.265714794453302	0.7242670682348055	0.12302991285228593	-0.5077463822236259	0.13103826268583119	2.7793368735901938	2.9327224533589824	3.5433161303628404	4.375615516508831	3.711933973849382	3.505082590091406	3.56965578861772	2.4856250815238927	2.227750407538595	2.4499328718840676	1.8129049250872151	1.316848650029036	1.3680743459139568	2.228796722255564	2.9111475543457006	3.5697953362193497	3.265145857563011	4.069455755293648	3.0426731685242148	1.672501373097139	1.2787127074847255	1.5348960506995444	2.3522914600517963	1.974520841761683	3.238418190041402	3.0647938995032997	3.404411626626487	3.3637203095493953	2.4800844889171785	2.8366547743634154	2.6602088017477574	2.2631461875115977	0.21863845564267403	-0.0311264909858166
2710000	-20965.53747015277	-447.77559796745254	-20517.761872185318	4.151508496113806	2014.5827380792286	100.64183417857315	3.197699965193093	1.3918470054854983	2015.5365466101493	2017.342399569857	0.5055294317314638	-0.3337044736901571	-0.9424175935165436	-1.6645094020013198	0.8392699664789702	1.5066627992974622	3.604030067242254	4.015552102370903	6.342001745852407	3.7873896710572277	3.703946446004387	5.1449045619625	3.11763255732116	0.7594764618572901	1.0078409909372121	1.180145631125637	4.693493898757769	2.4925317563770037	2.1435349641303123	3.6752356638489556	3.785256814437934	2.891454403531807	4.047117235238736	2.8601222711229255	2.14737755632017	2.8374248001229687	2.1170182388253482	1.9037046833297637	1.5509614060678039	3.92938917978894	4.914947918964041	3.677651268434242	4.261938415055662	5.43880134685026	3.2729554454914056	2.025865516187645	2.6498997843391416	-0.0321874359230378	0.8873970784034075
2720000	-20976.66428293123	-452.05467482608907	-20524.60960810514	4.108820817772635	2014.62542575757	101.06527881451036	3.21010576186415	1.5071873401706546	2015.5241408134784	2017.2270592351717	0.46209215070362547	-0.3612642722783105	-1.1841539738103726	-0.648024025736661	0.7026000004457704	1.9376983863095183	4.06782874209266	3.986255123327667	3.164468472480162	4.519900296812111	3.340665060129995	3.0125622924092106	3.2485266467647973	2.6636621052224188	1.7561857349003887	1.4952729035113972	2.345287493307638	1.4313553641400463	2.0093911966257307	3.1988219367228385	4.867866123200585	3.4336424914666206	2.271144152311786	2.447215232711197	1.1643753814570363	2.353514282846474	1.5879813391098545	1.3425761608072337	4.025124578488141	3.9726053322987394	5.392231274953234	3.9526010503523112	4.895037641048951	3.099412988489192	2.5249357526752467	3.721373019221967	1.7591689310694674	0.3054363118223853	-0.13006333592811248
2730000	-20965.497712279746	-431.6556950856113	-20533.842017194136	4.143512655429551	2014.590733919913	97.67086581721394	3.0897800900321584	1.2183462076212765	2015.6444664853102	2017.515900367721	0.7886806740670158	-1.296415409259326	-1.404932789439091	-0.7091825907784365	0.8489769505464049	1.811144373963262	3.747456726932473	3.946389259432807	4.15298974842508	3.8548064569473066	3.6135486467700644	2.7623306388382303	2.284152367002787	3.0549943471762164	2.951351709433618	1.3800630168492547	1.683445096075893	2.8211270818202037	1.6069679133978516	3.2570597828974113	2.9717810599768604	2.741462639644926	1.4535266275219245	2.380155342757982	1.4989048016087605	1.311788553524867	2.012565920130799	3.9659977044915875	2.0546720453893452	3.670524472465908	5.382259404874959	5.8737377893917	4.156577244921927	3.618409314999931	3.4202088427646613	3.265881937750896	2.176680138168267	-0.07512741317448635	0.8473021277546166
2740000	-20978.03540003485	-445.8026695526089	-20532.23273048224	4.1301091107574255	2014.604137464585	96.1523376944186	3.373090367069999	1.4680692688363408	2015.3611562082724	2017.266177306506	0.6557775253597792	-1.3819136638052263	-1.2491991069120383	0.03104206834536316	0.13610590408352974	1.0171376579383185	2.534683160922667	3.691790677224462	3.1946179083481936	4.373584022875936	2.766514283689381	2.2007711173942623	3.2281114233588477	1.3217198799311196	0.8784980161956482	0.8873028922152326	2.659320811810384	2.401449278023537	1.9853636914559467	2.797103543077478	2.978275626215939	2.8035530899328496	1.481237210906332	2.4642730801899826	2.1156499705793306	2.425189314977638	1.5775016549551917	2.337144732505913	2.2984213784755347	3.432132921007058	3.6764770746041897	5.670003640869293	4.364833925966851	3.1998704160865934	3.2292781202195866	3.153608442351916	2.205424944476329	0.9598720541144238	1.1740661908615733
2750000	-20968.381265796274	-455.63631227473047	-20512.744953521542	4.110073465220622	2014.6241731101218	103.65410799493594	3.3082127919382085	1.27098377271312	2015.4260337834044	2017.4632628026293	0.9594963377420442	0.8783177058195625	-0.07235133651905917	0.2777419535039253	1.2836353366081228	2.9468626000106566	3.258545667844857	3.3821949948147663	3.606903303238707	3.0555534954377794	3.6488814746386584	2.767942818282919	2.6638851534324224	2.101848366838297	1.9459592582580965	0.7185121877470693	1.48140056916455	2.622443589720804	1.7080907879401954	2.1841363463111008	2.964663652489864	3.0605305471909223	2.9024609883270847	2.2449793621604814	2.905692152081881	1.1171734886497267	1.7683422532207302	2.847560327257103	3.2346927897707047	4.378528578142212	4.5916821900348905	4.7569016585070845	4.079508188986466	2.322674430750898	5.817420564183416	4.67679831827814	2.906679522718229	2.5878343480517065	0.5909408548077125
2760000	-20975.604398894942	-443.77707190235066	-20531.827326992592	4.161739732727831	2014.5725068426145	103.29438770036765	3.3901582757610584	1.1627812636260009	2015.3440882995815	2017.5714653117166	1.0817335307434308	0.21778961287015522	-0.7081526823131121	0.17200519765229683	0.6299050504924267	2.5075524092323973	3.014892498524036	4.0719955707898725	3.9371290199547975	3.100089323021449	2.8481903884118274	2.2455303223710517	2.6748124665186097	2.8527370555433564	1.4268820804510618	0.6132364298993738	1.0831596220617719	1.174649199291818	2.1733074358579536	2.2533432940052207	2.231190338914026	3.5625344828730614	2.4226550373498092	3.123991525115994	2.18394214435523	2.9518413919189586	2.4901797935568872	2.3810355239518013	1.525587549476641	2.8348150375504604	4.26045627574052	5.55172491252939	6.600330006884677	5.331685592784394	3.3045454807987236	3.0489844394225574	1.6908211361452672	1.6816272477823253	1.5742224951533585
2770000	-20994.730250273496	-469.8210083616288	-20524.909241911868	4.147426526963862	2014.5868200483785	97.06718018091006	3.280652136896103	1.2075310246467597	2015.4535944384463	2017.5267155506956	0.7281996869237257	-0.5021022315078064	-0.5252245668239415	1.230170173212006	1.2099432758022304	4.634085568580815	3.9128006545964267	2.8834410900256326	4.083973977264378	4.370033897589397	2.718705716013895	1.9845209730587892	1.4861706932651622	2.675033077830821	2.349030743277078	1.351348663316656	0.8510193516890178	1.0171146916997806	2.2160659620530083	2.590597455190703	2.7456337869805667	3.6911152265156124	3.0653087364609433	2.0492950114293933	1.7965609386200656	2.9076549052197462	3.644377404488494	2.5637766743492088	5.556066693144153	6.171460629279796	5.515590025576037	5.6860154659615265	7.170325330382884	5.367760129017302	2.5916799884666433	2.1354130874893484	1.9800986464424937	2.0716114638388774	1.302920725622012
2780000	-20976.321116939333	-445.3007308401264	-20531.020386099208	4.295896019056618	2014.4383505562857	96.62581209995304	3.1835735438847346	1.1066802717487019	2015.5506730314578	2017.6275663035938	0.6869179158591223	-0.4487793793328472	-1.3744414564683223	-1.502960649456614	1.1815246028384103	1.645714474801355	2.1264796567544044	3.2512162043171915	4.86504049094528	3.224626048115123	2.684886319522391	1.8329769313165623	2.3336956105398436	3.671765427815493	3.4090955570401937	0.15155448233957014	1.1892844689082098	1.780290472472053	2.397788492502049	3.0945641785082363	2.9417020570935914	3.494109459276007	2.6021299343666078	1.623241933453461	3.469389975592061	4.5662988929929185	3.296708241561073	3.2591011128242684	3.5619852673934975	3.698654181893205	4.3658385133594715	4.3919959556637895	5.95153890185299	4.769731775517091	2.331457920885061	2.8315822516645963	1.7466735862277398	2.0501502239442244	0.6340763229486784
2790000	-20962.435364589564	-443.69846278036874	-20518.736901809196	4.163560063257931	2014.5706865120846	96.80793084994578	3.1921919920236244	1.4811840963629916	2015.5420545833188	2017.2530624789795	0.3119225678353171	0.5361525537490457	-1.5273006906466193	-1.3204245125824552	-1.007608488576784	2.204242628663965	3.0822694447297483	4.000797237376293	2.2450271387659813	2.8901104963568263	3.1146302441429623	5.746468084261654	2.230708189510054	1.507147297306044	1.8541142240190043	0.8868460897153732	0.8945429906892262	1.750557320445094	1.009077068679654	2.2201879364129953	4.499619956678999	4.4117960961051494	2.5030547126485887	1.3016195414588096	2.2661920170307983	3.442170666322293	3.148522764226469	2.9531630302952374	5.099021650751881	4.01971267304823	6.957077957046002	7.393104477713076	6.328909097901056	2.7765213877195674	1.571763793033938	3.039818714684641	2.565884436122537	2.519175755124646	0.661003256544929
2800000	-20954.74122383297	-427.69806498236943	-20527.0431588506	4.100353505950256	2014.6338930693921	98.2732099988834	3.2472109363352666	1.3061331882443803	2015.4870356390072	2017.4281133870982	0.5450399443498737	0.5650984207984864	-2.4970013632920725	-1.7050688802405483	0.7452985346944756	2.362312229735284	2.7906300548010137	2.793811605179394	3.322905593832317	3.8704365192508616	4.390703908947037	5.2049507376325375	3.8653749172718737	1.2087254976959425	1.948088274468029	0.6479383917873909	1.8493160576812833	1.1446116869425844	2.7070447832960394	2.7684548473758603	4.244893348369639	4.2296502381260845	1.937362721445423	1.7059073166796197	2.688763690158716	3.236361364298374	4.749922513861877	3.3030053016110656	4.134650722699141	3.1206206073683314	5.7358202418574535	3.885589065325431	3.327202912471586	2.1296844258485823	2.1141457990710273	3.7769602502744273	4.079054526392132	1.9555009537534613	0.4602278520906813
2810000	-20971.26851095471	-437.28878160509254	-20533.979729349616	4.156849283729026	2014.5773972916134	90.78578779305757	3.1984756296580024	1.2249987060130907	2015.5357709456844	2017.5092478693293	0.38989732954038453	-0.0032802322506538806	-0.39718099992405503	-1.4684311157797165	0.6337884003771267	1.5673702849390039	3.7574747051760555	3.1176772782737157	2.8540330462889263	3.7704465171761186	2.6485587105310913	3.878373507414391	3.847176652911188	1.3651692371169823	1.4400935044511527	0.1243099920102525	1.4638675248706257	2.1464286450172048	4.435701186259188	6.31260845488044	3.103637131588239	1.5418663763382625	1.8899832832935386	1.7027952765754322	0.8050543218172073	4.63858516216374	5.919597017491086	3.569838556857559	2.864024171083675	2.703902062087183	6.452084235252742	3.2448903954768684	3.0724491547268857	2.61730254322001	1.8391445286402475	3.118957496784904	1.5986820647178002	2.376676920964492	-0.06248355979901417
2820000	-20937.575177572788	-428.88999335892555	-20508.68518421386	4.099205934285799	2014.6350406410568	93.12616263021917	3.326089467049944	1.1484715586328766	2015.4081571082925	2017.5857750167097	0.5232280064639758	-0.011669546371027364	-1.6976481154075838	-1.339796239880195	0.30290611926124994	2.1168728647272785	3.260757048646136	2.1336930804904535	4.263324391998219	3.4595258495505297	4.607636594058193	2.8939483107053943	3.1727455272324354	1.0270966124949514	1.1482787066028335	0.5019212211817845	1.7026747973174594	1.674212225424598	3.3034079162670484	3.201314983163292	3.2757934804653703	2.9376842290055354	0.7623459231418807	2.1756401238979377	1.5774081066590266	1.9192161874584523	4.156197071828277	2.2885692989571282	1.9799120848901492	3.4647324493982383	4.01138715148536	5.234165472318791	3.694768611562975	1.691003063501773	1.6185401475905357	3.4190885845567403	3.496295389743829	2.4707235930115297	1.2963982675957837
2830000	-20973.622768641006	-441.80043997531	-20531.822328665694	4.182886575574858	2014.5513599997676	96.9591114087795	3.244396051789101	1.1370534135988877	2015.4898505235533	2017.5971931617437	0.7228001010684778	1.1353902697216085	0.43499828317632017	-1.7731992613638483	0.19814317816682755	2.0026440943671293	2.9424517454974444	2.6252545960283804	2.9994317945237707	4.449326710174978	4.872940293870318	3.453771004800893	1.5634933481927644	1.161754568184055	0.33023360819898423	2.3932637843541116	2.89006999418901	3.7281083633823418	3.301240416285304	2.9695405346470256	5.562685840087788	3.5585064453965263	1.8093386020225781	0.9984037247853942	2.27305234577676	3.1174397494506993	3.891043965305463	2.377016965371637	3.2224029052644525	5.922990766638345	6.566267322521272	5.76093896536024	3.563058808641826	3.87405032955419	3.10810145973374	2.2371428143128034	1.9065245470856849	1.221014269848058	0.22622825745004932
2840000	-20972.07698723429	-438.6871939717933	-20533.389793262497	4.087007196757492	2014.647239378585	89.36638345571703	3.4154885429666004	1.020510611987561	2015.3187580323759	2017.7137359633548	0.5800352987419454	1.5014919485214964	0.39254663759480923	-1.528463073281838	0.31095779355900305	1.9820468049974642	2.7953914165127376	3.5657188988480257	4.601820725085746	2.8059270995801913	1.9627453635937093	2.807470094527251	1.9541032971213437	2.4380483214674062	2.0527641719777394	1.2893099202750755	2.6296858754832204	1.5312604364009115	2.4983289308837953	2.1008925540727867	2.7790256476414283	2.3554354325893465	2.524333393585398	2.293061648550394	1.1247188855319465	1.4351395490147838	1.1630617024613206	3.531343468522305	3.4820166853589414	6.974888837891907	4.904401116423079	5.107366959725937	3.261899354143812	4.248851558091354	2.564085353343401	1.5171760072204472	1.4115731408043595	0.8161047379143238	1.3530466432415384
2850000	-20974.928004833215	-433.6870372174443	-20541.24096761577	4.1280637988312385	2014.6061827765113	93.7080186460777	3.2726582991261903	1.1765283378492788	2015.4615882762164	2017.5577182374932	0.5651647938552139	1.386108790627223	0.6441441194526183	-1.3828655838423616	2.285395720071719	2.3982843913265732	4.249441425916379	4.499894290173979	4.240767503042125	3.074013883216926	2.5823003519696703	2.7629265308564745	2.0077786255985934	1.738885021676375	0.3199980183503329	1.1893656892647322	2.7098725379921853	3.218555854087607	2.825959632968191	2.9858537042152347	3.5323993999163443	3.4336940218555903	1.3079003693776956	2.7163377420475707	1.5367600320274306	1.8602106467824482	1.1170965956425687	1.0026946500318838	2.6026011532209496	6.451363915300291	5.240906346253701	5.723766485835231	3.814442683187896	4.162470966946925	1.8329992344568375	2.752189073946849	0.5471270690560563	-0.17816343500892085	1.867785221255431
2860000	-20975.76323162325	-443.3456492595598	-20532.417582363687	4.103679778904643	2014.6305667964377	93.10375452146195	3.2202223851967497	0.9624819724817918	2015.5140241901456	2017.7717646028607	0.6569412826821264	3.428442389760627	1.1557311835397919	-0.5338057033563526	-0.07144309071877508	3.0708292919913354	3.848716697004471	3.9766844481970174	4.300982094098355	2.6835853047531533	2.587525181890263	2.9193490875753643	2.672619556594958	1.8548031000610672	0.5966798921914543	0.9658544820432758	1.1249328991986955	1.556417502382486	2.587824183185231	2.46676639583742	1.485308930524998	3.6223361853088147	2.126753969316454	1.546482205323156	2.092346062591695	2.431959405456267	1.4783417908579435	5.430778884953729	3.675503037211199	5.065686398259859	4.449221593237947	5.0693920166696556	3.274600051750213	3.7916512438535603	2.8581314399986955	1.3936020043778414	2.2077410375587423	1.2705367237919019	0.33705048258026105
2870000	-20979.7294415831	-448.45032494285994	-20531.27911664024	4.240662484219513	2014.493584091123	97.00298634907425	3.421745266430692	0.9047429028363255	2015.3125013089118	2017.8295036725062	2.786247714793334	-0.14649410003504498	-0.5113626271158626	-0.1167701922933846	1.3788016370406257	1.619940960856621	2.3226148515433653	2.9705695996715606	3.011441758449158	3.6151419011188253	3.757381832030556	2.202276868171292	1.7668694484370793	1.3404341772913533	1.8723057269269037	1.3031282400084736	1.5988458332640088	1.4118485900633402	1.7023743079914126	1.9847668247895665	2.5795697898622825	3.113300900028188	3.0177632470635536	2.275656783198415	2.1604932670192785	1.3460464407799146	1.9049527317687116	1.8480132503226017	2.0485240079610887	2.769119739687479	3.585742808572328	4.246687178180652	4.000761632640107	3.6416689490102305	1.7074139288394772	1.2660570279323131	1.245396147707193	1.583608146252484	1.4053792102049059
2880000	-20987.038821837894	-460.45756737424125	-20526.581254463654	4.17501954436421	2014.5592270309783	100.13579057818228	3.4216490480093116	1.403064296037887	2015.312597527333	2017.3311822793046	0.4676878769784501	1.597135456784407	0.18212852773657612	-1.638116177226626	0.6425163219146928	1.7064049936528647	3.1792572547425193	4.475932306061297	3.7476735509522445	4.110712016874853	3.7364840923647606	2.850043724605551	2.3031606221003575	2.2075493516914433	2.436134723700957	2.2403477527215494	2.8081435795748284	0.7299589973598885	1.5944243164174743	3.55500253659425	4.2237103793367385	2.627686584109693	2.1003546667004547	1.6980593606183434	1.8569230288094478	2.0822745897030206	1.9018414437246345	1.5891437333216376	3.101949434412559	5.098848327009817	6.125326934984034	5.600889059848063	4.313112293903715	3.006766743456536	3.180369628905607	1.475473298616471	2.8981100203960013	0.7302407281437422	0.9252360093395585
2890000	-20964.584525471713	-454.00339424757846	-20510.581131224135	4.2251537767915925	2014.509092798551	96.19083627795403	3.384002551581364	1.206781690674909	2015.3502440237612	2017.5274648846676	2.939088671100905	-0.24217698893319217	-0.4518901869629723	1.0215788910678905	2.1164313724434907	2.4381592953418254	3.548493825289461	3.476183677913456	3.5983699738620984	3.6789061480878087	3.3646004328507386	2.337857378771876	2.4492229705526647	1.5795008104917103	1.107773720526224	0.582485682627852	1.570251395723418	1.611308162889014	2.177656768157971	2.609318308799119	3.051592247497137	2.8219044452614126	3.3486236929245794	2.721911819143735	1.552146080181049	1.1674734017417583	1.3938061223287734	2.21312111810892	1.9272313098525145	3.142335981251926	2.814705750950128	2.9259332245898837	2.6974753634054704	3.0109315711144973	2.8291406100429337	2.25914750197814	1.610840662823159	1.9824110431198734	2.0363401600904028
2900000	-20973.829764395326	-450.7148357998682	-20523.11492859546	4.110801565568064	2014.6234450097745	98.63232273110532	3.329752729054727	1.2091951192702133	2015.4044938462878	2017.5250514560723	1.0719147020116249	-1.3991790672463447	-0.495140955308492	0.3970300809613813	0.976881652480151	3.1261791624290347	4.17555497294489	5.552075610018275	5.2812800973617176	2.7454633598809997	3.577588602980233	3.305935176616652	2.2818979379274924	1.5241266036487904	1.982550373203158	0.6750067480420117	1.736521602584363	1.956596849340764	3.1350796910132734	2.6863595835689718	2.2677383416360497	1.9233786150838863	1.893440987363561	1.3887588475152415	1.6653617832673016	1.6542301229902039	2.2733186927277784	3.488028351389697	2.873098943645739	4.2622553101071565	3.604719866763468	3.518969880370541	3.8885468129982343	3.3701417939476674	4.345247558876448	1.6051415387975523	1.3964729024978102	1.3810351136584686	0.6815833079855629
2910000	-20937.482917253517	-411.42740431314627	-20526.055512940373	4.158647579839396	2014.575598995503	91.36125108768861	3.1821416743881206	1.0733771563832402	2015.5521049009544	2017.6608694189592	1.246574668843929	-1.3684754324934936	-0.22103637408014704	-1.2394020216461241	-0.5134107645650721	1.9685339694373083	3.483073833668325	3.631771927654363	3.451848992709526	4.001502524080421	3.6317410763197593	2.2684640817631188	1.6965487165937863	1.3880865618947946	1.6644168754053947	2.7980218438446247	2.232499803331379	1.4894048115518308	1.320014738537433	3.3684122531412783	2.84814733032701	3.6735247352582876	3.4212589216182736	1.4740999158782093	0.7499902678481815	1.9710542816363266	2.407595661951964	1.4573329952511593	2.4611384358286355	4.984646877162212	4.45721585527853	4.827197142072549	5.481827329170588	3.976495893492445	3.1701902164616937	1.877028559305202	0.2349542715623092	-0.20446075460633817	0.3600058018471979
2920000	-20979.167645980073	-441.0817213584366	-20538.085924621635	4.167966199719969	2014.5662803756225	93.45614359701712	3.073799084275767	1.4091456751806104	2015.6604474910666	2017.325100900162	0.7851266461204367	-0.23778950659817955	-1.5564109819402907	-1.8684663580907577	2.034147441462967	2.3715404699240343	4.126691590948248	3.307584452201131	3.2247980531778886	3.167148253968081	3.1579479361739815	3.747155036854158	2.157296086986715	2.0790417289945013	2.2944718535147337	2.1088372060693934	1.2795618339516506	2.562118792862134	1.7121771975847402	3.301589290215275	3.5085312186324487	3.9102425377736503	2.3445024987166487	0.7028988061613892	3.0705248408845742	2.5320971233965204	2.8581697338429186	2.5218443720558956	3.2458554777248922	2.4324528194219184	2.809830603235481	3.8185684526824235	3.5077521431049576	2.0048663003763254	3.962810658492213	1.8403738171010149	0.5096180497108422	0.04735471251864006	0.1517458161105537
2930000	-20940.69028576819	-410.9809104520725	-20529.709375316117	4.1029502814934515	2014.6312962938491	88.6075844761397	3.0476921151614738	1.0295458872549346	2015.686554460181	2017.7047006880875	1.0319553376880974	-1.445863286890956	-1.54647125235305	0.1929009183110864	0.08243398914371985	1.5042718630036043	3.0105640674322243	2.578767133581913	2.6076131474529842	3.690865399550403	3.1455380778186015	2.948718532053269	2.4550309578556213	0.9939026777731658	1.0880796656193739	1.1428557610728083	1.6818096203279367	2.3380810526995455	2.5555215808684775	2.22782940945486	3.2956896516901026	2.555668377120252	2.6340154275208647	1.11574043747241	1.9896096484966748	2.089894649616403	2.877861412697267	3.192904189052738	4.516650998684614	4.993886455975228	5.267995767059342	5.2488417989399725	3.6674689533574303	3.6967889594641985	2.369415601681866	1.688842505286503	0.3167532937636991	0.7431772033081547	1.3127677965731652
2940000	-20961.379197398586	-441.3797496284688	-20519.99944777012	4.091219066914	2014.6430275084285	90.65946890288427	3.2099446026820457	1.4470171747393485	2015.5243019726604	2017.287229400603	1.1700530192539933	0.8598510014378429	-0.666061347563465	0.5677240262317906	0.20119023839991376	2.8281503114617412	2.682000566043788	2.9468704250961655	3.4025611403831	3.756572770884863	3.200544037719932	2.5108955601093457	2.0543248577921736	1.8715196195476445	1.6570329183847277	1.2946009999344665	0.6030445088505608	1.219184899929731	2.214013107499376	2.362801448554979	2.8177408818026346	2.01475869956985	3.011262987847156	2.2008408914998157	1.018589294953594	0.8267762763625378	2.5843962208932325	3.8119317382729374	4.447789244232564	3.0547188072938067	3.8875739507538705	3.360511805599387	3.1442621187568136	2.7510565180382427	2.4788289120333773	2.267466835282638	1.2116663575279492	0.9054927103873015	-0.11116214289043697
2950000	-20971.11977661166	-435.7513396765284	-20535.368436935132	4.176651360240318	2014.557595215102	92.36357334975578	3.194367624182569	1.2285547385848654	2015.5398789511598	2017.5056918367577	1.263062057058591	0.5022335380589448	0.05748396774071851	0.4697702646282923	0.6776096491932205	2.1415617351170653	3.091761212823284	3.7035068982334436	4.379299875118724	4.078949797625867	4.059960231017126	2.5135536792172095	1.2187580954922501	2.299082147417038	1.2767982539754958	0.6333194110536309	1.04020414671853	2.142947142681285	2.739323838806774	3.198550577341521	3.4470105201218515	2.78048431287051	2.9689985434609105	2.168138586770066	1.4377850410567745	3.679984789654523	3.7669156834484503	2.8549837223155716	1.9401128432232215	1.8645708464082424	3.5364818693939837	4.127391274260084	4.874664962050828	2.5623229181126104	1.9157075115695155	1.33359306512409	0.9198661806615708	0.6790832965378474	0.209023537253404
2960000	-20969.937381992753	-440.19623054265793	-20529.741151450096	4.153124274948716	2014.5811223003936	91.58155697097789	3.0084902314755726	1.3420296293113358	2015.7257563438668	2017.392216946031	0.8564831659161293	0.7393986524158856	-0.3642080109807424	-0.6606424296802322	-0.06866709603872216	1.87858930819174	3.822060898720081	3.694592365816307	2.9305016750396806	2.3892761722651814	2.9568925180114096	2.6407633506209187	1.4397256925169786	2.6009749462471934	1.0081794257717929	0.71581517935177	1.9587773617176105	2.010386643638854	1.492670371271269	2.625340975935466	3.3276325274495036	3.2269547689728437	2.6492511445460964	2.2137407068662296	2.098310295326799	1.7625226151587905	1.4618417500580603	3.0172236161480783	3.8457260355130174	4.137942386762821	4.988813941760003	5.044895821704749	3.7985716474794824	3.3106285751425477	1.4182967084498461	1.189514960524332	0.36485308327894606	0.8818276871843432	2.063535382301343
2970000	-20976.194038549686	-448.79725331982286	-20527.396785229863	4.189984107888129	2014.5442624674542	93.29982761506764	3.2059700607369965	0.8678806390044191	2015.5282765146055	2017.866365936338	0.7288832929095125	-0.08369815632749086	0.7312862753937	0.5600505625092677	-0.363109220485165	2.8763185862952425	2.563891568253186	2.9520877423658716	3.4234864245999073	4.650996187533993	3.7352575469949487	2.345823349815948	1.2865827723966134	1.3992842146214965	2.069764374873693	0.9840091249966537	1.8943906934051382	3.5504692619726566	4.832863067137346	2.937429528738724	2.463569667878738	2.3551596906741294	1.6206497151417372	3.26568858772701	2.1038457636551637	2.070782881110938	1.4851816956423107	0.9961612821632988	3.3427786867647264	3.942761292909757	3.9939186160932287	4.256060719080318	3.4237911512662986	3.2175972584145764	2.077907744310799	0.5698747949917181	1.8404476224792186	1.9440337570094337	1.143574567666918
2980000	-20990.701421808986	-457.04511066600776	-20533.65631114298	4.223278226178102	2014.5109683491644	90.73926510332812	3.12742338054222	1.19662283847678	2015.6068231948002	2017.5376237368657	1.0753359562775018	-0.08373226508725362	-0.4180463384712169	-0.4772887437375884	-0.2535279809886163	1.9938196141377094	2.5093656092180896	3.342916854435241	3.532239044090007	3.6794546618402078	4.072620290197465	3.2290253331742482	2.2192690589506885	1.3224444802006017	1.3349700592301834	0.7867782411845858	0.840933871075532	2.7011438763930293	3.805761969407172	3.595782773195719	2.709710234100496	3.1606470135295552	2.639323678720256	2.402210792993455	1.9581654434677958	2.0356267801157246	0.9552126087113642	0.7239305312133393	1.8209502213988151	2.9665927432964643	2.703771359596827	3.64164110565456	3.0632963682973675	2.286896465945163	3.0291821575397284	1.190870597428377	1.4252844622542362	2.6716265431976964	2.079208819705877
2990000	-20967.46381892005	-442.59477275998535	-20524.869046160064	4.220553623462523	2014.5136929518799	86.58631521081122	3.1549377587666436	1.2118342578153856	2015.5793088165758	2017.5224123175271	1.3852528115885177	-0.10013521938835324	-1.1457378380669643	0.10450044072957387	0.9985825419948045	2.362824515749848	3.9584467840636477	3.6922642748840366	3.51594330056824	4.000410565856313	3.608156300489899	4.473606849741546	1.8856413141502837	2.54364234471045	0.9621158997666486	1.3148099674867806	2.469130111547398	2.739298683202631	3.497868673123704	2.6278054710975436	2.8073799065720437	2.682016841892361	1.6553954754407088	1.0823324746947889	1.933542569578636	3.120535461148384	3.7363454310111734	3.2704465779637215	3.1991686156112644	2.9058364816540108	4.440195257623248	3.4196315214736472	3.5857022864836012	2.1996615742291286	2.789484214930294	2.0889989387856325	0.4983561732412642	0.6465971999611045	1.094971583443444
3000000	-20972.707792683126	-444.05581929306106	-20528.651973390064	4.165891326814803	2014.5683552485277	92.95705978659079	3.199954840733428	1.2142993367864645	2015.534291734609	2017.519947238556	1.1616874525540515	-0.3499685742910442	0.0950880927340158	-0.4028896693788674	-0.010462667882298327	0.9519656822385913	2.9790010352642757	3.7951157006367278	3.400553117869109	3.150479643263062	2.966334963700517	2.6805559621679755	2.3056497162765632	1.0804715894656158	1.455328202260868	1.4300054607842676	1.5685786205723447	2.1077073154229993	1.7233863536446947	2.7774423576855534	3.054114022893831	3.5572910760498546	1.95347258758603	1.2081057490087375	0.622722019176865	1.5000265061065212	2.104438359394802	3.160927864653428	3.572923405074884	3.6057095176387466	4.087842235781037	5.005309374776477	3.85285040410741	3.982102689155012	3.445469256294897	1.464019713201673	1.3161980443275958	1.7238195234555787	1.0907842318370138
3010000	-20945.39412710012	-429.7119688474405	-20515.68215825268	4.256629862010858	2014.4776167133316	91.43066851248985	3.1542121585910716	1.243084135095288	2015.5800344167515	2017.491162440247	0.9647743415622617	1.4117733354148827	0.2914482819028204	-1.177749198323056	-0.5709822513011283	1.3663075019741229	2.993065949729115	3.22855243264408	3.9571448520873793	2.6281134617349227	2.9275550940135937	2.6852671031339757	2.724135602079134	1.529758957372408	1.1632777093842293	0.9511845712289445	1.7430330016030906	1.2212763359890477	3.1791843217832545	2.4703572106581095	2.419029916947714	3.5128348193419203	2.5063514458329923	2.490448369588936	2.986745265209037	3.3589777695626433	0.9781227492487853	2.1715427422594913	1.8194592435515244	2.57362797760692	4.279963222138963	3.5133544179871494	3.634898442236748	3.272879288320776	2.6049320779667124	1.1774853636531113	0.5028742968600923	-0.06067025825633407	0.36931656246541045
3020000	-20952.66373357464	-430.7465183051013	-20521.91721526954	4.1199800976250955	2014.6142664777174	92.09942150054817	3.340533412460743	1.025433920739245	2015.3937131628818	2017.7088126546032	0.9975440472022602	-0.06672571570280053	0.2526267327356872	-0.5787294450514907	1.375008405063082	3.6885610632951904	5.550012896494545	5.27891172608532	4.200209768358762	3.0752114627465748	2.8678386592243403	1.9933304719247729	1.8032581509532963	2.572728444786731	1.792047399323658	1.8545435363520297	1.7683229796532283	1.4665432605169113	2.7071407205180416	3.5531372142646047	2.6753822549321784	1.8545685106822973	1.8364919703497105	2.42643948140281	2.9375800852323333	0.921822720106214	1.464995879545146	0.9885319243964998	3.132032039509054	3.886648332302206	3.8972610946084947	4.4212286818351325	4.64147747398601	3.5550521867776026	3.115173938395638	1.5447190856900817	1.6857288385484033	0.9830769181452352	1.8041617306846924
3030000	-20941.36817238906	-405.93665680092244	-20535.431515588138	4.0979631934723235	2014.63628338187	90.5365441223954	3.1957899565807897	1.1574895363274154	2015.5384566187618	2017.576757039015	1.0108240292809416	-1.5780867404839753	-1.2925994695676077	-0.4891273580374711	0.16451880221640655	1.7047035844711333	3.2607485888301775	3.122122832372715	3.093954208333645	2.8727648437563085	2.44023527700044	3.1973510110095837	3.6822016067168053	2.3286831850173044	1.9529523762290786	0.5263406658451627	1.755257394876299	1.9365806353388098	2.556374759145413	2.0956741177678992	2.4306503549686322	2.175982351459933	1.3796857136172394	3.430938314691232	2.636152056965818	1.798073848832414	1.1903227342339666	1.4498903361399402	2.540077546586062	3.0555815466977476	3.6092906479046647	4.228156196837321	3.315822070186144	3.2836865681459746	3.6626019840604074	2.366798700913817	0.4965883023549417	1.6841794945248043	-0.49042053989962275
3040000	-20971.413362979645	-449.3140877354885	-20522.099275244156	4.166977822798144	2014.5672687525444	97.20125399883895	3.3751676417634457	1.124642340265516	2015.359078933579	2017.6096042350769	1.5507744505650995	-0.6396721848548492	-0.6553689205344858	0.09847804120381745	1.4455052056879492	1.564544029904386	2.5008813541587775	3.684259508461367	3.3836123192104264	3.597306614932998	2.634221021743441	3.237751670643132	3.4810305628664926	1.5031235182783835	0.9990940745768082	1.433117457643574	2.342343054140053	2.7075979404367674	2.774257039785471	2.6381222134260485	3.23210260139884	2.659522875746642	2.3899375130364398	1.962024198758458	3.1759700976400675	1.831396551922694	1.8054118916971393	2.408925928349653	2.192149154814204	4.167890819449922	4.152186837942306	4.375923953003082	3.9163151312256246	4.209842561904114	3.361757327681999	2.0664719522527575	1.041370808300954	1.2559159096534993	1.7082572195807437
3050000	-20966.999162801414	-449.6345345990724	-20517.36462820234	4.117957999943592	2014.6162885753988	94.82243330482092	3.198940273216664	1.0598452846378434	2015.5353063021257	2017.6744012907047	1.6960968120591071	-0.5397652261897063	-0.5627677132478146	-0.5825760938768235	-0.7297091310161653	0.6643731941505812	2.6581187048619728	4.112631906235182	4.462953303240212	3.586314532689472	2.5006744922477258	2.6203110463937604	1.547086986336704	1.151083099747918	1.5040495272925383	1.78747408245862	2.327547979532674	2.1974215430446713	1.7953862804690532	2.894195961172609	2.71816730297732	3.049111311815961	2.6280239412838022	2.509052923842495	1.5813723375732538	1.657646828543048	1.9755268975159366	3.02098693927847	2.372540349407918	2.6198332695724362	3.861613693197058	4.487957319841465	3.9563047177306334	3.3279515732953073	3.2754122971608157	2.42075247041249	2.5671182400763226	1.8496338376049475	0.8606817751783172
3060000	-20965.750211522885	-445.6815866787544	-20520.06862484413	4.177980723566548	2014.5562658517758	94.977587550348	3.2024979127901716	1.223386720288049	2015.5317486625522	2017.5108598550544	2.8061216071561015	0.06689962535411545	0.5203673735561127	1.467636343682536	1.8497005459620897	2.0693719109208843	3.0214328332906946	3.535569883324179	3.6360576082219978	3.3221188325976594	3.2495662640665586	2.7587203767424358	3.344244284499079	1.6785724241680722	1.7605801471951632	0.8899692548813479	2.4241060283362783	1.557409890893144	2.4655723988473044	3.354073586417516	2.934193749249137	2.5300342345205884	2.535893107127863	1.9811009246708275	2.052487703184714	2.210238662765882	2.1442651316397208	3.0474912757288477	3.297309544156091	3.792726192909266	3.9112502498028023	4.740595384432927	4.448464882222296	4.052386502354521	2.8182857650808564	2.4823387061115927	2.0620611347468447	1.2489114560169239	0.6381374895897746
3070000	-20970.50944610282	-445.5081767040118	-20525.00126939881	4.115900367322796	2014.6183462080196	100.4724540089932	3.211468275811631	0.9821797523395638	2015.5227782995307	2017.752066823003	0.98300222517141	-1.335566706151999	-1.0588517027450481	-1.3196669380330401	-0.632985313987092	1.454699573023185	3.1651935607058945	3.5020353942051203	4.075299892243478	3.6797481619826313	3.085829152849433	2.3298023145400286	2.3465805487730185	1.7080859553992314	2.4592460741275035	1.5063922320631897	1.6498709972897019	1.646513640126555	2.1358895252170007	3.2809696664110897	2.916763171689671	3.35497918913006	2.403698108012994	1.7201259240700106	2.1862575270061164	1.7643478290465011	2.268968553257728	2.0680556869215168	2.2991996312021805	2.3705220030700076	4.046103341465366	4.16898344016586	3.7824924855716695	4.092207166800714	3.551343970658521	2.920476789399721	1.3650269969195978	1.5685655550823199	0.432404888536392
3080000	-20990.291769664454	-445.47599588816377	-20544.815773776292	4.2088009338740475	2014.5254456414684	101.69574618081414	3.345123460671247	1.2626383716412806	2015.3891231146713	2017.4716082037012	0.8028614494908237	-0.55631522688655	-1.0337657920382641	-1.0202506707654468	-0.5189508581782311	0.7180989581207362	3.091972523834176	3.454667105584125	4.3835448039549245	3.7412629874555225	4.079665696262595	2.302928943224777	2.2396659561311574	2.8452047285666158	2.3555478330381026	1.0337802157324287	2.2205703934298002	2.012459191640845	2.4978798472069	3.1752899802025314	2.8732749013444736	3.7637436050606063	3.7444315678593796	2.502984472981131	1.6221111372169708	1.0090139496458113	1.4308233146833114	1.687422694197141	2.446510005526807	1.2428149770449015	2.4513283368574275	3.8594663767999657	4.936164447481767	4.024465435488155	3.4388943818611404	2.8737204643800642	1.0209763062000639	1.0409337917777646	0.6291750157475647
3090000	-21000.480791443344	-456.67835169595537	-20543.80243974739	4.347144388391733	2014.3871021869506	97.49020547075095	3.178386842346102	1.4411971143402955	2015.5558597329964	2017.2930494610023	1.0669646655572047	0.23489488656071417	0.04931783204026617	-1.444865417688308	0.40813858850308543	1.5536087191449899	2.781278192567143	3.6939246888861996	3.117787603371756	3.2655859751630074	3.5832917890247815	1.8674730149005423	2.8628830799005494	3.0452080592883686	2.1058329814777297	2.266314978394509	2.1893770707915143	1.5236521177250881	2.8958865536362817	2.988824719072419	2.7602681464592616	1.795878126249214	2.341812779752541	2.0634672183500893	0.967774741215974	1.5075004200794822	1.0743512038124658	1.0127033573888098	2.5631525464049023	3.11812888862821	3.586168686446706	5.509997436077213	5.411385115289881	5.23118149628203	3.424259285402078	2.256711857733163	0.44335443544954445	1.2603584896923519	1.1214491766628938
3100000	-20997.1609365467	-470.42746137609373	-20526.733475170608	4.177044656185722	2014.5572019191568	102.63615888929958	3.1837160506544855	1.2504985313859769	2015.550530524688	2017.4837480439564	0.44533692207676806	-0.28832406580585085	-0.9564541562247171	-0.46980617984590833	-0.019667984794308202	3.035080338734791	5.277729065646748	3.964858015063009	3.3389181328580193	3.1614318003622373	3.9651089912121407	4.08600940194743	3.0208978002467783	2.2306710638939036	1.6171593493115786	1.2045929077878543	2.193935811721683	1.8252565004782908	0.7645147085263804	2.590536196249384	3.098095612612238	3.139760105852952	3.67663047097596	2.629165268874427	2.181093077623196	2.6358960271155993	2.44074673795188	1.539919789806213	4.954787594089796	3.1718795948685714	3.0852724415838138	5.976149705504896	4.109002814668415	5.175068642613135	2.883021734035114	2.700165711702152	0.7787679880877758	1.5197719484543413	1.9276863486098654
3110000	-20994.650354682522	-474.9316569674521	-20519.71869771507	4.244588855690443	2014.489657719652	103.9544005448964	3.519714269236784	1.389762814903527	2015.2145323061056	2017.3444837604388	0.44439931234028707	0.13443456000704418	-0.5146416941008124	0.8823046411588864	0.8518857178687496	1.397597677952395	4.847602896569136	5.668847650046313	5.882575141284337	5.631810818204812	2.7392490623774965	2.910335448746397	2.3312572640321494	2.2416315474692214	1.340324985948257	1.5266568596177341	1.6025691148204741	1.4279190056947964	2.402267264205265	3.5984026860089546	4.0264481818265905	4.0221939367297965	2.3201571815307704	1.2266559007859712	1.5515490856876033	2.6985905746773655	3.403369550969205	3.0392092470649077	0.9875311412605912	4.818752002525279	4.817375295851415	3.744246569212498	4.306029174662051	3.3843167493769144	1.9427515317183157	1.467861722730504	1.4854887219752169	1.6502346803737358	3.5851569978966107
3120000	-21015.68377084413	-479.1463749641034	-20536.537395880026	4.45213931207518	2014.2821072632673	103.96643349596916	3.581702098684186	1.0859648044365704	2015.1525444766582	2017.648281770906	1.3727441978728212	1.1730452568552376	-0.1861088680894371	-0.36939779316064997	-0.299396067723356	1.6466193281493489	3.036659425880591	3.378487839155678	3.7801426292335734	3.7868514938479465	4.82326651588642	3.7169235081547063	2.871585413709946	1.818368085956251	3.2380055808555026	2.4359289801144115	2.176192008170804	1.018136207505514	0.8963475787520585	2.7878460358451163	2.3865447417456958	3.324288120701256	2.437841644137368	2.636416671914248	1.8314533290400572	2.8150897530429755	3.2624643894677727	3.5633869955160766	2.281985476682795	2.9144164376299484	3.8652404409247088	3.9296989631305506	3.213015879510944	3.4983367693854945	3.2116279165553974	2.352844573136622	1.9603773295278781	1.5640365515447234	1.7461414645389033
3130000	-20991.181452251774	-455.17634803956366	-20536.00510421221	4.106033121742356	2014.6282134536002	94.5155402138947	3.362612912856092	0.9838729798700601	2015.3716336624864	2017.7503735954724	0.9624064476180838	0.365780307123308	-0.6479421063145357	-0.22598587728053943	-0.7729866509353935	2.1736066003394736	3.2193442445294425	3.4394707593037643	3.7758284062359984	4.152141535805188	3.7860467044232435	2.2654305391968133	1.2669885827274465	2.7888608550121448	2.6122031745845637	1.6747242498353692	1.334525145695066	1.4201119826056812	1.7415771718906117	1.6618378338715971	2.912686398755636	4.208554070342765	3.372126444875444	2.65409025745248	2.863133995865784	2.8680327883351766	2.2883569282172704	2.1847290228594716	2.420353629712334	2.7592783689594964	3.110927016540323	3.1180983714729256	3.844420705074917	4.008891018163606	2.377987587930248	2.3218577536129423	1.095526474257054	1.0748824018425416	0.8933731719908271
3140000	-20982.88344655518	-450.5536719778007	-20532.32977457738	4.123571046297005	2014.6106755290455	97.51188566484225	3.130075209589437	1.1747945473038683	2015.604171365753	2017.5594520280385	0.8801317545352854	-0.22997900400000792	-0.250715833127364	-0.8768246346367483	1.368539426947212	4.2649088092872525	3.9840013266599836	5.598276651913672	3.707234350379685	4.248344707127448	5.014350103434341	3.3059074758660243	2.0192381566411033	1.3225759443100082	2.3042380256942727	1.808871969533006	1.515508952356886	2.644814018934372	3.7520414111482743	2.9715299021524935	2.7738127553979592	3.982066573343493	3.0620624564992505	3.2810763317867093	1.70242062746577	1.5912661788541154	2.241695273625545	3.743276266982578	1.2359070729174941	2.703847536327041	4.586449169050875	2.8074389228451277	2.3613288044761633	2.7658580720111496	3.289321692044689	2.564106171179513	0.4451447276314052	1.8116771263868197	0.46733028504012664
3150000	-20968.251243768605	-430.3333786979038	-20537.9178650707	4.10493862928827	2014.6293079460543	92.08754616255294	3.1291598138288235	1.09622018381054	2015.6050867615136	2017.6380263915319	0.8427665656461445	-1.2362924486977944	-1.0432638390118036	-0.8852306362091659	1.1259460863153947	2.9013117882035804	2.3299168114680815	4.4352808303994165	4.289877791658498	3.618708805032986	3.0381079223739746	3.791633592462129	1.4048614700675996	1.6138505618026726	1.4270281007354078	0.6519900990599982	1.344140170373467	1.5815242167781929	2.3408397096625833	2.2803002606899128	2.0742659358680844	4.514394992687872	4.889652957943175	4.059435587968103	2.138034735104094	1.078910200852226	1.3950572114826132	3.133548533862387	1.8553476956269908	3.443521044355411	3.860968448810117	3.3391258255000635	3.9459542037766924	3.1707627383522654	2.91746986184375	2.0312844040526166	0.8291705192340075	1.3263373225414512	1.075866672471662
3160000	-20934.17312444055	-414.16010529402814	-20520.01301914652	4.097446477092586	2014.63680009825	86.88655256784952	3.074571985852235	1.100289701964891	2015.6596745894901	2017.6339568733777	1.4978886107921188	-0.5379929455601783	-0.38433895773133453	0.601428359130312	1.386021221442025	0.571118180213688	2.2202388832252558	4.169351828250192	5.124386749048034	3.248630741229082	3.0597359354856595	2.5446408056225254	2.113908042741682	0.5378785919685909	0.6176004836332075	1.853861615236905	1.8870611391991452	1.8745126857395769	2.246801701772733	2.0470301477771287	2.5928861327117723	1.7357243307954557	2.092151031894583	1.9196521719249457	2.393363271596417	1.7860419044206497	2.6436294403599243	2.057203385631447	2.980501206639377	3.635218150797307	3.6554535320952106	4.06536143703033	4.056857151901754	3.793523214447493	3.1088510650154397	2.159984370995335	0.31877278954379773	-0.5187304931837332	0.2646650590543782
3170000	-20979.04198762346	-455.5606617389676	-20523.48132588449	4.1014194058251245	2014.6328271695174	92.09216559029564	3.2539926906085914	0.893156119913498	2015.4802538847339	2017.841090455429	2.603916898099057	0.8842871358397199	-0.6328842267130579	-1.658078207411282	-0.9522358011554783	0.4084407885321475	2.0648026942370015	3.2496450520562785	3.049757430250729	3.458243270308391	2.862077293445653	3.091744250239946	2.531912420000407	2.1392988346509063	1.3137202134518378	1.1615596677393119	1.6944370961235022	2.471058902073626	3.3827595302957985	3.8047146364115045	2.5892202170129104	1.704301951792579	1.9872284102132591	2.6637408245705703	2.2874170492365784	2.509777960607737	2.812015152990641	2.1482689515850057	3.1932280043421812	4.198877559285222	3.729069454528705	3.790126584673003	2.9067019569619243	3.0042074387559063	1.6545439317493633	1.7820489456825772	0.702585971845126	0.37186635553925046	0.7338355439732064
3180000	-20968.812845994908	-452.8496853137186	-20515.96316068119	4.162665378097802	2014.5715811972448	93.3862045874016	3.0139561859682917	1.4480536363961547	2015.7202903893742	2017.2861929389462	1.3830195559534113	0.40273885754447486	-0.1745060102882206	1.0426496599822075	2.4869049038713076	1.7698932650828247	2.028167399381412	3.0598678316930523	3.3018203404735353	4.451636530417883	4.678799123707554	2.8481957522512404	2.777579403891698	2.3839308671832304	1.4180629727339205	1.7763460176965968	0.8229010578606105	2.033721358548748	2.3959185375236265	2.655984681415273	3.0534921739257173	3.145842656430304	1.9769179917356787	1.4517926203213374	2.2970488516903327	2.555817137922906	4.336426318996097	3.277737527613025	3.7215068654597494	3.2465333004196246	3.362895649984274	3.1184773718021868	3.328608780819473	3.406639887286606	2.837127981855644	0.9485482276320477	0.10346081868547832	0.5139922856278816	0.8700754386462871
3190000	-20972.07557840576	-449.05379435385987	-20523.0217840519	4.207983127724857	2014.5262634476176	89.57744952255803	3.197793516252375	1.147827056209575	2015.53645305909	2017.586419519133	0.6233974342518411	0.9835625086994657	-0.5844817474499755	-2.150924160015789	-0.6620297062176332	4.412734518607348	5.988842505633867	4.70728555408978	4.311882425968674	2.1712530189750376	2.0830469841385932	4.326228581049653	1.9266284955072668	2.421126334542132	1.6915830365314397	0.49246726419646564	1.2223011142396831	1.1040826845849887	1.4046317124866523	2.5411102022198677	1.8361704063338586	4.186002335889279	3.4265518902216967	1.4927181882866265	1.0747534373518008	1.6666931894753372	2.454764811041502	2.7556361308479485	3.62104204945304	3.8896339653136454	3.796377268943548	3.3021516229227275	3.8439411417404967	2.5249032656512727	1.9418630168250544	2.215795019519521	0.31358200520223134	1.0537464796117388	1.4291798230447572
3200000	-20961.56981432275	-415.13693887581786	-20546.43287544693	4.237703820325953	2014.4965427550164	88.42026460572428	3.0425706907088648	1.1607016126782586	2015.6916758846337	2017.5735449626643	0.3805370429858316	0.9385829888281589	-0.8437015736714591	-0.9999897157245744	-1.1476311875696525	1.4301333000040002	2.546235877480756	4.827201858499857	3.7446993628436016	2.2070274971668162	5.042084625025944	4.470434481946098	3.469486818743838	1.6503750325479347	1.3007929081570722	0.7018343949125216	0.1508410490717923	3.0181120450388974	1.597812342709633	3.6533765491987524	2.7619488075200707	3.354220709349203	1.8890210784985655	2.0965936041709177	2.238633285976075	1.7334911448681463	3.0298724166375033	2.942679821967642	1.352362918258276	2.3693140098371743	4.369503402512394	4.378665496183864	5.0385384064873096	3.9645805869166835	1.8130647917818479	1.2784217759032543	-0.17949054102142442	0.5649106391964731	1.2713264916356743
3210000	-20946.015654732477	-420.12393296228464	-20525.891721770193	4.150783948374687	2014.5834626269677	89.76458626390065	3.065945777283477	1.3550708213879556	2015.668300798059	2017.3791757539545	0.8417231228243711	1.2210763423282907	-1.1605369017602136	-1.1372695780663267	2.4671539367304876	3.853074133985191	4.8557886310212774	5.283899629324278	3.48506036856587	1.624007348071208	5.117678695573067	3.3072103344105677	3.8883511416656793	1.5585054535411147	0.9741151105297985	1.6943033337133098	2.4687698471140624	0.262645596808296	3.4346148125518634	4.226605872164603	2.8740285614200003	3.0655088815306164	2.616005932558178	0.9766117666519067	2.987541613184506	1.646540101035446	1.8644632812238655	4.015809316677701	4.897267359935579	3.555043546524345	5.023746737090422	4.115296920236606	4.965286645969795	3.61575967698215	3.0769129304190637	2.305939930685735	0.17021366286973452	-0.357463045950885	1.1249237506341934
3220000	-20933.39347951755	-409.05567813600015	-20524.33780138155	4.144301444305277	2014.5899451310372	88.25186144634614	3.0949064599851757	1.1933949862408106	2015.6393401153573	2017.5408515891017	0.7296018283073988	0.38914832141105193	-1.702303581751723	-1.42698196389898	0.6903890414040681	2.3760948066065555	4.614496861082309	5.012545404790198	3.331539373242097	2.498741331461994	2.836850246676846	2.868438457470738	2.3283228030312544	1.8309876689309919	1.9260569412441582	1.1579422254316767	1.20856339611397	2.014362826773024	1.1887445813812452	2.625922436895794	2.024540179714152	2.8705419812649198	2.0091887232083483	2.8398653464113925	1.5619995729689262	1.5226022889153528	1.9593405231638121	1.6606322872275148	3.5127638220199864	4.336095333586511	5.5069988106071595	3.761239374638951	3.5374714595738723	3.401118436141055	1.3353920904486667	2.2439008900266355	-0.30557461397486513	0.6150712624745478	0.4549165435016318
3230000	-20992.209159033056	-463.53926789585904	-20528.669891137197	4.218457964968044	2014.5157886103743	95.88933157443942	3.2515328344639007	0.854629710763392	2015.4827137408786	2017.879616864579	0.5175088685564712	0.07874848071672771	-1.4261492299096983	-2.382449523638852	-0.060647686710352366	1.921957167857657	4.016128728903373	4.461662321447516	4.3960202091750755	4.397580378033545	3.792151619528331	4.456706527269552	1.421790059714496	1.9890164379004904	1.238397339224446	1.2192599998135345	2.4316125823355197	0.6487216090390807	3.7353812043187835	5.871535746063988	4.151505826962029	3.3337070588508335	2.6168365503051767	2.1541463439023008	3.169072587474923	1.8154175514036202	0.5795003496570793	3.227689458568096	4.1268820879483785	4.107948067383142	5.014557596102228	4.946330651088731	3.0446832209747092	4.140605660050159	2.3688040951285445	2.286779736327883	0.43312509887113104	0.7651559803312002	0.2542831941302147
3240000	-20953.06347336026	-434.85725791922425	-20518.206215441034	4.176666465237597	2014.557580110105	90.48400709089104	3.2774996586835483	1.2395938332228573	2015.4567469166589	2017.4946527421196	0.8995231415096436	1.1543368785035593	-0.5067458737989007	-1.3917509966525967	2.318446885333567	3.7287304177901825	4.37747579339388	3.4568685364290177	4.607875683477081	4.121789647119887	3.155526478001348	1.4691820149313422	2.587493476015796	1.6372228384851941	2.198080518676118	2.3934799848682804	2.3274065875962457	1.032307738124835	2.113752018682174	3.078670675690375	2.8432753702112956	1.9633549007177975	1.7384300063309779	2.298756628525275	1.527007321771618	1.266803411664697	1.7388080642587855	1.436997841098504	3.133737124847097	3.49946354852328	2.7286883897201113	4.036828117560968	4.443971820197189	2.884362672609123	1.8701500336564438	0.35067978379911396	1.4668799827248862	1.448278336611475	2.243335638313029
3250000	-20977.44673312715	-439.0128540861194	-20538.433879041033	4.146887346853494	2014.587359228489	90.3471817722902	3.262292996124172	1.1104920868985222	2015.4719535792183	2017.6237544884439	0.9930241275673685	-0.44997663334318533	-1.4422733455131742	-0.8296464961869399	0.3707166618016935	1.0845969042295573	2.6253017976184387	4.243810728717777	2.610543901741748	4.471006663194361	4.4075092529767055	2.744613604697725	2.1495772357773113	0.6438629457393145	1.0666817505546509	0.7080334857334561	0.777965837665856	3.100125978626668	3.3014744236431808	2.7455547579958037	3.7931308058976128	4.210295610347149	1.7515652935027644	1.701868258970244	1.4226938449689142	2.5702736829381854	4.088323026337398	2.9051962730521246	2.115800827414728	3.3380077024207297	3.9048143850885526	3.1591637434296054	3.2212278389519318	2.595069369984754	2.5283959351438723	2.9309502474421616	1.9410388752302485	0.8611799219992702	1.6090416995843075
3260000	-20986.31665901673	-463.16786755374693	-20523.148791462983	4.0946115553699896	2014.6396350199725	92.96901501518738	3.317074726673013	1.3416501264042386	2015.4171718486696	2017.3925964489383	0.34139703581986847	-0.2684085521176253	1.5252236669680492	-1.0999945040091328	0.3619286761922221	4.039663517166894	5.421423956914914	4.016530699635316	2.5620689167843373	5.966833011442311	3.233843600629691	3.366146681560352	3.7585838065950368	0.5348870192991522	1.3481479044226903	2.327156791364346	0.8234225361365818	2.60614848846701	1.7721589817366974	3.340902187360385	3.661893501774082	2.8777891094668533	1.5366342662277075	2.588372647052224	0.7784515772794265	4.095131052014656	2.7321498617878333	1.2028159553940596	2.7991360024923972	4.878919327561626	6.919773286332092	5.992173689787542	3.345530948248672	2.3778476701384705	1.8804060558544675	2.998956480836162	2.000354080566974	0.9339923827175876	0.589705722013458
3270000	-20979.473717749257	-440.14261948807797	-20539.33109826118	4.124919101649787	2014.6093274736927	90.36848649632402	3.2219867107114597	1.2682503368539724	2015.512259864631	2017.4659962384885	0.2951352043916032	1.7269268795488526	0.020711716727789556	-1.7177209918331922	-0.9380700301951088	1.1299913911460935	4.453170923355236	3.5671199969470115	3.675170683648066	5.4447299711752795	2.759508319909644	4.390853873710601	3.7618487514728765	0.573713098119372	3.4458900565905406	0.9564455256585244	1.6723510767818999	0.8794518908368685	1.4434816515644242	3.123980417203495	2.13026634029377	2.9974864069628198	1.723215259433668	2.478073769513327	1.515701174677289	3.080832317044558	2.5339042574413675	1.6562510893950717	2.3539602983163683	2.953342740010021	2.913133303250686	4.493334582998368	4.44473017069261	1.853359838857769	2.363201610417656	3.0649069547738366	1.868162417086991	2.8105577808446576	0.1424492721822777
3280000	-20927.699590943994	-402.7638357546896	-20524.935755189304	4.0934462444582005	2014.6408003308843	86.79736055285593	3.1097975069995094	1.1846578169643418	2015.624449068343	2017.5495887583781	0.7130377962094603	2.2205176604273094	-0.6122188559951431	-1.959230180118833	-0.9144392713790159	0.2600236065820195	1.977942133279027	4.2910258452043895	4.37906918256011	4.65749072215672	2.99061141740145	2.9505924124797023	3.5285171272086195	2.588352486385775	1.2264056566777217	0.31507807943689886	1.6131782673608075	1.5355888242344036	1.882047030506957	3.2698411163283154	3.95476113713743	1.9991508886014888	3.0705082211107477	2.607761814809479	1.2553541299635311	2.1096353603370774	2.354600889673877	0.954890151304604	3.2066744191337	3.8806012564450088	5.4279207831016105	4.623824830975737	4.686557555614473	1.927024869798316	2.972991889792529	2.615318680081403	1.2952106105708867	0.2096605902113912	1.0042730378857436
3290000	-20959.380877204178	-427.3737298964393	-20532.007147307737	4.220571079624869	2014.5136754957175	89.7499442151675	3.1533206588546805	0.9673176049742863	2015.5809259164878	2017.766928970368	0.9065193674112426	-0.22972804369751088	-1.7148629609160595	-0.7042435584462781	0.08427229173257447	0.9217773285583435	3.4165384638785787	4.12236623966259	3.5390197243528947	2.878463396171201	3.3192992772929473	2.591669530081939	1.9044133978526858	1.6724021625268493	0.9971461755493362	1.8549561519101032	1.722909931659911	1.3311515946534263	3.0849796765315327	3.603758730267621	2.7943949451808865	2.9006216663866837	2.930442879382322	1.6505484513156385	1.1361429556487854	2.951156636183558	1.766181652965301	1.5390814590329538	2.063455013712236	3.437845798060839	3.956820947664747	4.698923203347977	3.204518374112964	3.1357798972852846	3.06371240911658	2.913802818981609	0.7668107744669775	0.5219472286220503	-0.4333318231343218
3300000	-20962.57871447629	-441.49672593224045	-20521.08198854405	4.117736093603716	2014.6165104817387	92.24390954458438	3.115578966530616	1.0657134308232499	2015.6186676088118	2017.6685331445192	0.8577498384049969	-0.0776563079623154	-0.9431911169090276	-0.5215907495361085	0.19678922074172892	2.8825598346483368	3.7661202374716565	3.4401253330247816	4.29751525192189	3.5051447467417183	3.059725084089585	2.1326078360968452	2.1360571571623166	0.8570437062761951	0.7882874640328328	1.3609285859224995	1.7924598161403336	3.45558399975961	2.8516590491766767	3.4901325619122368	1.6255356547669382	3.935311524260923	3.249649226674982	1.786175717788218	2.487693740091426	1.607136768461871	1.8455959961648973	1.2803773807648589	2.6783000046597185	3.424067497539878	4.552819713996084	4.552371298957628	4.713626442142742	2.8177641653757592	2.2767979823409545	1.5212688303355026	1.4333713982109717	0.11452183779497127	0.15987301500304896
3310000	-20960.071231241665	-433.4909720373511	-20526.580259204315	4.086415385514063	2014.6478311898284	95.05038417207798	3.12145381622728	1.100083083932506	2015.612792759115	2017.63416349141	1.6714225816409793	-0.6561060622796917	-0.26538503200141583	-1.3498303797459354	-0.06206274932226552	0.9429486639346418	2.610179816717676	4.070770400839161	4.108911274155343	3.718434705380447	2.822766868188585	2.367126217915874	2.0572532656724034	1.6809619430915714	1.4651674175008043	1.7430882393385976	1.205688944299964	2.5253668942890055	3.8198896497582853	3.5758047991813333	2.9318480308023145	3.245358686992185	3.0074329241292244	2.0249149409408678	1.9855626280098484	1.5919556190669217	2.6868540938087517	2.61078974123717	2.1002946663081548	3.814362121607735	3.8099816666117468	4.276019067083109	4.82887265890399	3.5559739264077797	1.8538427397037007	1.4940255382790448	0.6645791588477836	0.20719838170723726	0.6859275501602804
3320000	-20965.05655520919	-433.48794641271	-20531.56860879648	4.202404513151489	2014.531842062191	87.4825020544144	3.2060260462411536	1.1145725198133358	2015.5282205291014	2017.6196740555292	1.4551978768944607	-0.7995405544013179	-1.2098722312136134	1.2977084717656144	0.633348548174078	2.3866572909290564	3.124446689127785	4.173609459841448	2.763408944080871	3.2614671120084986	2.0520305970509054	2.5910161251722204	2.3782481837638634	2.5826654068606465	0.42187922157048285	0.7494111461126498	1.3352240717748245	1.1304289259033757	2.1450394259962184	2.25334923613495	2.5459323908706897	2.222513064142256	2.102936416105513	2.08608089514766	1.5771959491205758	1.5577963768373255	1.7309706644448213	1.9107792992989998	1.8649389283731326	3.210292397002443	3.3541595717086703	3.781643915171026	2.959624436710877	2.753083335448034	2.330265225490444	1.0572515256999284	0.5374490253196674	0.8699080656384757	0.09516364718433523
3330000	-20945.122506276577	-424.21820030639526	-20520.904305970183	4.29624050183618	2014.4380060735064	86.51412541249242	3.1302292441289015	1.3157643554115515	2015.6040173312135	2017.4184822199309	0.9043489501819143	-0.17359356092890066	-1.7707507943488765	-0.5845533517183149	1.605510503493453	1.695786497322846	2.13611902988022	3.519728056750335	3.001674902759045	3.0395268528439825	4.4775470147276	2.3985039633982463	1.1253301668945215	1.5697100614656296	1.4988748284375955	0.658779282757054	2.065230734486645	2.3408375958006298	3.097260775523913	1.7619964723944097	2.573510976374681	3.3861450456134072	1.6549556389962818	1.6211436782909605	2.8542955498887874	3.020477151721141	0.9949390393181814	2.299300930032107	2.917734040835582	5.438020427341256	5.526328765675518	5.432141552015927	4.51153792499376	3.186903060198311	2.193555621162975	2.2587473186853346	0.6334101764393146	0.4523697531552154	0.9852336007329023
3340000	-20981.018590685082	-450.287308797295	-20530.731281887787	4.305631103688735	2014.4286154716538	88.98533856100565	3.149317805184952	1.0922101462239864	2015.5849287701576	2017.6420364291184	0.38703433197392295	0.9658398674338636	-1.4296108820574795	0.41600361848830414	-0.46788548466241714	2.009335109085911	2.2544364428070565	4.624960148484165	3.5396625436094062	3.7267211559329896	3.270511814075616	2.5263443979168416	0.44575355201983535	1.6950742165830455	1.204341031301732	1.5893922576016548	1.676365292655446	1.2148783039034945	2.6242700119979374	2.627140060202147	3.735861213981576	3.254734551553557	3.429315845298125	1.016168710632962	2.6880553568285532	2.2617110086972723	1.5463671767908993	4.888105433412158	5.794332109171942	5.023626087423222	5.493241544808715	4.828361020305565	3.830850553822602	3.228746991292344	2.748056387796006	2.1277164266840365	0.6790780422650016	0.17209559276592973	0.9467270017082231
3350000	-20972.897618662868	-432.5687759232313	-20540.328842739636	4.370034991275229	2014.3642115840673	91.46681165580753	3.164254132585917	1.0327084426805977	2015.5699924427565	2017.7015381326619	0.5185296023024584	0.9989860529934584	-1.173266882549326	-1.505323218417368	1.8776041794778586	1.8364272814614382	3.946439258079653	4.302119109876954	4.038315311388393	4.3115911629200685	3.761963232890008	2.3410092365995436	3.1830738741950437	0.2861268905160468	1.640671707350389	1.415325813694755	1.2675010325177332	1.751474373225099	2.261011853623188	3.806382014161602	2.9881116179977596	2.7282658313961363	2.2509581898285322	1.336406570273714	1.4685496350978084	2.0442527970667412	0.37012973032586205	2.530398645512096	5.1043787256030555	8.991003050359645	9.487901602600033	6.032052729822638	5.615799106102	4.227556722157229	4.629195104365196	2.11718664797064	0.9668528450227903	0.8874200976618529	0.3938697750237044
3360000	-20940.613970540362	-424.0482591894347	-20516.565711350926	4.177781657177541	2014.556464918165	90.71756349160407	3.3325584937774853	1.077008842088063	2015.401688081565	2017.6572377332543	0.40508111626392534	1.6428313256295186	-1.5370049300918571	-1.8998143497610567	0.030889376255595066	0.5819478863358191	2.666250380194388	3.6489316489011405	3.4327895708400757	4.302168297117125	4.418483229497069	2.8220677251104873	2.635522836533151	0.9576426905911272	1.2976499136061286	1.400096578977894	1.380995663276203	2.825490621367896	4.029986688238156	3.721132432631608	1.4606938384055361	1.8490002209249188	1.2835834520987168	3.062622068228066	5.5181939985842305	2.6225218459654878	1.8587080691590594	2.816979305709027	4.138162536529572	4.448896425231605	5.940421511228028	4.996208718951696	3.9473509899375485	3.446699500945605	3.885904400107605	1.9197164305777836	1.7351508370074833	1.4683090839910968	0.29404230380765517
3370000	-20985.91007884047	-454.9097196637609	-20531.00035917671	4.244227276217728	2014.4900192991247	99.19561432117617	3.2743609303448946	1.185343453894311	2015.4598856449975	2017.5489031214481	1.009520592077496	-0.9036538908589025	-0.5884698388358304	-1.3628488658415063	0.6461570214700797	2.1015504591222705	2.7461667843928015	4.729100893927969	4.430364357840386	4.12496225730778	3.281115757986943	2.515219532474482	1.191508000858583	2.3440013238724617	0.9726532701321009	0.9351187649276362	1.3703331522604758	2.567926682223926	3.4317099488576313	3.709994464506877	2.6252439708463284	2.348174769886865	1.4812087620672594	3.064451466033888	1.7670298534169646	2.9436835715187333	2.5500111684009763	2.315701833030569	2.7851519922622177	2.5973006489190418	4.293219375681152	6.054204264245035	4.087536999155932	2.6184485765979124	1.9983401394219293	2.339439562078173	2.6392163788432565	2.9741508637340877	0.8468474688668101
3380000	-20989.20527167509	-467.2369333585279	-20521.968338316565	4.152209138414571	2014.582037436928	98.49660292123346	3.2866919181417193	1.2238924782749054	2015.4475546572007	2017.5103540970676	0.8402359248279817	-0.1668509246239402	-0.7369920820889215	-1.4296434530828068	-0.18086023394728346	0.6488732968415241	3.0547185452280545	3.0614721757003416	4.7969619614238965	4.5635250560048926	2.4166407742021447	3.741922414822657	3.2820362201607187	1.3360636213163373	2.247119365783751	1.675722160337842	0.860951482447524	0.9540592428584453	1.4416673935662467	3.5303379996495363	2.264866993799959	3.4059280726753474	2.7389240511057675	2.340880798853029	0.9206022248984476	1.9333514999866812	2.600343044848165	3.4327188202920493	3.7594383816999417	3.4988944125577084	3.341309698278581	4.035712210580011	3.200244366240318	1.948238557239375	4.097000516620574	2.8392717377658845	1.0626378856092764	1.9965495277194008	1.2308600256508666
3390000	-20943.362012814854	-419.8305078417419	-20523.53150497311	4.151520378340673	2014.5827261970019	92.97404001369917	3.1259991400740867	1.1728623975737378	2015.6082474352684	2017.5613841777688	0.6184728868178883	-1.148955822845755	-2.4142811895317378	-0.7597295194050463	2.61677432422031	3.570971651580134	5.010658593989983	3.952249419639375	3.440114471384981	2.277338926986908	2.1127570541473664	2.697183049764449	2.0056732756364073	0.6703810844050799	2.0289476434029843	2.0250920452436514	1.7789067398535792	0.8485387998212772	2.115989990310596	2.012611740939073	3.44003650343356	3.6923069186952118	2.6191127543271935	1.7971769096561845	2.0224681967125075	1.8620093262447577	1.6902015733746145	1.8018029332300487	1.6952811922974405	2.554071669028798	3.6162013742124963	3.2628462569001715	4.48347350074281	4.437947666010255	3.0050283650535667	4.063228172106784	2.8858771347092227	0.08330988614190368	1.36857229575464
3400000	-20968.436746484742	-439.2129249483306	-20529.223821536412	4.296001746461596	2014.438244828881	90.79385764185437	3.159561886718534	1.220786428091252	2015.5746846886238	2017.5134601472512	0.6912675745311645	-1.6058611927946567	-1.1955221930625082	-1.1592454418208675	-0.6227980366523664	1.36436429592708	3.3224963974089468	4.713243638067244	4.146643208097715	4.149424543339071	2.144569556599858	2.689395785465317	1.0713075164707948	1.3775950089418705	1.4918404722376806	1.0215924282192341	0.9377755220599261	1.7452358921377396	2.894656552164717	3.720108589611355	2.9586824372008875	1.8297063620552179	2.596604846080699	2.654780517085761	1.4481676531688517	2.909731709234111	0.4374032584359101	1.377466857113614	3.465451773975719	1.7135807067174407	4.473535599703178	5.680995532040012	3.3841798709124213	4.004066472697521	3.81850186810094	3.5979881512377894	1.4930778648030967	-0.041749022404437466	-0.01675927274388228
3410000	-20993.033057036973	-450.89735075421834	-20542.135706282756	4.252225035587677	2014.482021539755	95.29807637760469	3.2881324607609206	1.050897324817863	2015.4461141145816	2017.6833492505245	0.5613150068313668	0.36762166910007177	-1.6820643790058827	-0.32977997516558055	0.12007666664326584	2.5274934804265925	4.510019718326127	4.860404969403812	3.312914342584462	5.037906409248109	2.4905164702861224	1.8158419295897592	3.1272593288649744	1.7702232959561965	2.8161248643617545	2.8204873141751965	2.4731805752968667	2.607776485200772	2.2044646328038846	2.491804464922955	3.362415895857452	2.488522079306312	1.1027673977286623	2.664752401350351	1.5564627748254256	1.9002161761372194	2.7547886300949864	1.3194025668446472	1.8104065494979533	2.9477692814086796	5.90449284021238	7.007242170893463	5.321033931084402	3.658690619583016	3.382881873193339	2.6351053275290846	0.5196048447095573	2.0989122874120287	0.8202361852032337
3420000	-20960.08262954306	-420.9195559459634	-20539.163073597098	4.174193145332716	2014.5600534300097	92.41165305843086	3.182043219833351	1.2601040931009568	2015.5522033555092	2017.4741424822414	0.8586296349603922	-0.24979303268101577	-1.7277985491122438	-0.8422900505410863	0.005982868178642631	0.912895960385937	3.278485032902961	3.1814194579205566	3.302088902686872	3.978261507011667	3.60758435847686	1.7235570609401112	2.0294836732792083	3.0099311403768914	3.3171799343185437	0.9178804967842069	1.4219704018303871	2.0339654626289505	2.447669663082538	2.578626558351015	2.7178238816417037	3.3042249504255263	1.81823727035843	0.6875971870202419	1.6356200692709946	1.7344345540889672	0.909741911698323	2.6538811793289208	2.8543099367610574	4.114604433091169	3.5670804305948587	5.2368151254905895	5.5603676072244586	4.836573378129181	2.7815445943472903	0.956554031361259	0.7099560424701904	0.7147803656696871	1.0075081513388147
3430000	-20966.7884070397	-439.00288207903134	-20527.78552496067	4.25855912319364	2014.4756874521488	91.72728377998274	3.1283963675223165	1.2227124959560867	2015.6058502078201	2017.5115340793864	0.7362672429781689	-0.47522045175949734	-0.11869056645381004	-0.6727268603115341	1.284263657704212	3.3563851132481393	5.2701535190304885	5.009369936063333	3.1205093138224527	4.42448096515515	3.572038894345359	2.131937900151694	1.879768965925293	1.8126371122591798	1.1315237126532853	0.2473053022868179	1.1743660803775726	1.5508359957278044	2.4918088251358266	3.032579016456813	3.843448325646922	3.408015677258319	2.714900896103889	0.8938456267973596	0.7789605681568261	2.1166917684528705	1.897004694035298	3.5781790262189324	1.2723097518609703	3.019950975966725	3.18614620431564	4.8756741657322555	4.938435102443945	3.1206568600871627	1.4890358455773554	1.2204315395542793	0.5039477867726135	1.349273100345359	0.9590499823985776
3440000	-20972.66816303153	-429.2698396331174	-20543.39832339841	4.151205885147121	2014.5830406901953	83.74576826974166	3.408435803577336	1.058275087359355	2015.3258107717652	2017.6759714879831	0.7030229633278176	0.05342577862532738	-0.08687792584697629	-2.2842266735084524	-0.4724668447999963	1.411463475882905	2.662515993431907	2.0469997171792915	2.834300398317286	2.461162386687649	3.3250949839566024	2.0172837014017944	2.2190252299852355	1.1076971114888807	0.5394326556287632	1.3630689086522305	2.568922787071733	2.2178643202501624	3.383538609927787	3.6753488544225754	3.629625830656933	2.941581303578864	1.213313016434931	1.475776432750295	0.986680958118617	2.9244506871878775	4.47611594830439	3.4885377701636955	4.133528903049966	5.264980842950626	4.074335727132582	3.508279889607012	3.1214981963485586	2.3411963707045036	1.549668915468227	0.143087283671702	1.4284525785000457	1.9435001062948998	1.3800256106392201
3450000	-20947.260921416993	-426.8694688729672	-20520.391452544027	4.236382996526399	2014.4978635788161	86.66850510317141	3.1480084528057075	0.8978901988142203	2015.5862381225368	2017.8363563765283	0.9436890627519733	0.38290954634767627	-0.29598284180217804	-1.023432533934333	0.9737379841559027	-0.1244467146099546	2.9276092274898313	2.823169987225183	3.1474522259607376	3.5678107469297293	3.7342281174654515	1.9689643332973248	1.4041113434204149	1.7516074048516128	1.7098922545519886	1.3698876118233403	1.9458523917814443	2.539814516054871	2.2287042196550586	3.5590312216472375	3.4769119516371507	3.695883389617569	2.103689903791855	1.8286601390336095	2.202465139567423	0.897942787876492	1.3545294569650959	1.1569124155807096	1.996318024946162	3.0902105051528785	3.8740925484175426	3.824725959932275	4.014473462990567	3.0801748322220135	1.7205177716966706	0.629980271363177	1.600989895700339	0.13422019112761885	0.5497745880446927
3460000	-20963.094313621445	-439.84853673524253	-20523.2457768862	4.19774733064434	2014.5364992446982	92.3269504422809	3.1610039776610086	1.059104387173207	2015.5732425976814	2017.6751421881693	0.9716171564631696	-1.3918153446751012	-0.6785834339065717	-1.5519532308866897	0.5911375065278673	2.5139494738059045	3.675913787758871	4.840791017525312	4.386684424800873	4.522614976798716	3.9470577471095174	2.3526791522297974	1.9339604798983758	1.2048942140900052	2.145590849007558	1.0594459334504043	1.5789316211779687	2.5816603929388933	2.4505725803100056	3.438795727893343	2.2297146603933675	3.1387227005822376	2.3185000192518936	2.6458712586520647	2.301833472322343	2.328876977303444	1.2588453381708964	2.6969778036568615	2.6843074884574296	3.1405157989383365	4.257201201032594	4.522440968485516	4.65461476492578	3.9650575223368447	1.895051493517068	1.5542526776890477	1.3003563538408662	2.804234312024426	1.201023276952847
3470000	-20955.471628878604	-432.8568297915937	-20522.61479908701	4.121035615290371	2014.6132109600521	91.1730025144686	3.0396366222541573	1.0721479433323462	2015.6946099530883	2017.6620986320102	0.7496733735133866	-0.35978683785424226	-1.1637920833930884	-1.3193205043198264	1.9592195513243198	2.420333118757874	3.395139893537122	3.678309229122403	3.02397358218175	4.304507948558106	1.7641466762163116	1.8668372360340721	2.1877778896044346	1.7930580283210649	2.4101583486237392	1.2387897915906385	2.2591837290434746	2.7918052685430252	3.312645252448205	2.762441328976042	3.4169775653502326	3.518079257079497	2.192478248539782	1.1628555377795378	1.9439252802003213	1.6551668552950414	2.8699534218044453	2.522199738730315	2.572339950517998	4.146122581828541	3.354541331634788	4.191695510811006	3.350823208145403	3.6744579842032006	2.4481399868736564	2.398951685369099	0.5293645687310502	0.3763276676913386	-0.146563331975703
3480000	-20973.844465269984	-428.46646890499136	-20545.377996364994	4.277017589771534	2014.457228985571	90.5653854871331	3.2065332406644047	1.0433809491436759	2015.527713334678	2017.6908656261987	0.7306067020733997	1.1355257743089282	-0.3648865776217784	-1.3063623112939613	0.6463692520871825	0.3437929926509331	2.5248859814550553	3.8709995454695165	3.816285407259201	4.560922136671055	3.7926575070094213	2.4818526843665065	2.3333512198716733	1.7403869865559543	2.288265835579404	0.6231282210210118	2.0216177897163705	3.9571561209554607	3.634105020089188	3.805365780266757	2.1418441875834238	2.3563802193798065	3.361761239560863	1.2883593766830486	2.0413764304845325	2.3115766798642676	2.89826538019192	3.2607733308681794	3.4765998760519308	3.174726753387477	4.292561385989042	2.9256203751517496	3.6456906622365275	2.955792731977913	3.3764033737157333	1.5775021679835681	0.2928374746116588	1.0145996003306899	2.533089062655703
3490000	-20997.033819040018	-467.700953046631	-20529.332865993387	4.294722913119363	2014.439523662223	93.70253629893163	3.2740426495843673	1.0711155412932896	2015.4602039257582	2017.6631310340492	0.4193947251368015	0.3040436809693587	0.21296765792798197	-1.6539759264907103	0.833115930437851	2.2499619999169727	3.0355980251706627	4.279495906187724	3.9897513229062893	4.407341008630666	3.3473305858815188	2.632329304030727	2.7742280893116673	1.7910409804482388	0.7487081859692308	0.6194264409865355	2.3708065814843744	1.7255326188280753	3.4648794021079232	3.378940066298533	3.5975253616739975	3.0794303570798407	4.99430991606316	1.3457339960012087	0.6615128218313138	3.6003506419840043	4.773629472523941	2.4760632221103442	1.8752785035370465	3.5820336120163843	5.522029682524811	4.752488325846477	2.7314872560823305	3.0647374529820093	3.5727528775450406	1.9361732127226778	1.272549909567383	1.0199183668729044	0.4517744212454099
3500000	-20977.22751505817	-469.0932016061301	-20508.13431345204	4.397997192355998	2014.3362493829866	98.90295239311214	3.271792678479889	1.2933339159954103	2015.4624538968626	2017.440912659347	2.0539066584781662	0.5018002847895568	0.9635799539297062	-0.32990946357741946	1.1583059354211906	2.300091787559059	3.0116310340828876	3.46870224825911	2.8361439783232183	2.8826231813108723	2.8621077153601844	3.7685703359520613	2.6788091260445013	1.8537084598482316	1.7560796767018652	1.1511911392896828	1.065918590757332	1.508447519567413	1.7259796345813516	3.076520134309016	2.563188431915854	2.0383925695172476	1.794850214230959	1.781016784796939	1.856191869128988	2.6862039406362417	3.500497406061209	2.6238724637226873	3.2066454373278876	3.2969691498495384	3.0140917615384804	3.0942654306230697	3.3093253334416426	4.033129220346306	3.2846282041530386	2.440632137352084	1.6538785289980396	1.3397472317280332	1.7215792142097546
3510000	-20976.44246599336	-455.6599797311367	-20520.782486262226	4.169858344279311	2014.564388231063	96.21548405542715	3.2423213847749657	1.2676954033369683	2015.4919251905676	2017.4665511720054	1.195178019875118	0.4494879706345271	0.22293800765049698	-0.5398373747267708	0.7138975288359098	1.6530058352195482	3.452175692811677	4.025677419092308	3.824487211093317	3.9936100400465877	4.121542322173692	3.3272018324773223	3.4508986002021347	3.1601059947977914	2.4054031036484034	0.8028524773290309	1.0334275633765349	1.6774317508435383	2.070647512469218	3.0780331058696735	2.5744259097908064	4.080953436628403	2.1305464951020654	1.4685530139396528	1.5084084693647428	1.7262987738967908	1.6861064682795084	2.7283945904519897	1.9611547544819457	2.548200318835715	3.03799249426039	3.7357719826389872	3.8300453870016504	3.0476544545563686	3.230228210699667	1.8341075050243323	1.500242738435361	1.5587127310098197	1.2344811758837
3520000	-20978.849966118414	-458.52679345160647	-20520.32317266681	4.326415355283827	2014.4078312200586	95.23577403505793	3.1824604116503545	1.346780170591464	2015.5517861636922	2017.387466404751	3.8982936853024057	0.710525687201623	0.17076207796632586	0.6353561014514238	1.427149534096134	1.0459703358194599	2.1430721428780415	3.2848954989711716	3.0303179981081065	3.1563969464785893	3.1228993308433237	2.544182327471169	2.1853959789198383	2.2934767549728203	2.916366275339152	1.4667579982044332	0.7464503883014348	1.7896668524121115	1.5915537707731953	2.3349086695842964	2.8479222712190406	2.5922966719411558	3.4422346044076653	2.5613962999508804	2.660706355275182	2.427323643413476	2.692997424453939	3.2216474869024467	3.3073991707257724	2.518613059678655	2.9031646511546993	3.366711242869359	2.9619885609945618	2.625604410874847	2.1535790170958444	1.4422856144091998	1.4222755637077378	1.0428677771323482	0.9757048495962948
3530000	-20997.50900624539	-478.9261181392541	-20518.582888106135	4.239098524144953	2014.4951480511975	98.86098903541819	3.309287974142231	1.2492183077244499	2015.4249586012002	2017.485028267618	0.49019132491845624	0.22837171249591126	0.15937133985546392	-0.4478201211182756	0.11293683187112785	3.175823838797278	4.024280949033999	2.8955534216526453	3.4043032986030144	6.061917122853199	4.291882368843983	4.3905884833233	3.4042383741099926	2.3950182134446116	2.5734810269785933	1.324302658857888	0.8761812025428548	1.6191250794221097	1.6063648258669185	2.3922646425779193	2.6434453735173067	2.635997382207391	2.3652399749441577	1.7737431467049076	1.5583528825876607	3.0285874407516635	4.817022427351098	4.096451796533323	1.7001097199276032	2.2025429573177284	3.3914613634831574	4.60632045182603	4.205804282967642	3.475091996908618	1.7480732635483378	2.7592530208503954	1.4922872838711307	1.203104811831537	0.3563642458864187
3540000	-20955.12935957371	-439.46626831188246	-20515.663091261828	4.157500943515306	2014.5767456318272	96.65690990026499	3.130289130740177	1.2736659859263018	2015.6039574446022	2017.4605805894162	2.35570947363202	-0.34116820927514707	0.041153091741647885	1.215953094255221	1.4742426858328617	1.7590157081497917	2.2683497917852318	4.240579077628703	3.4948044900653246	3.209035714059036	3.063212957790229	3.1155643221025446	2.998096776214122	2.1250660022523093	2.2380598774114397	1.087250938102521	0.7772085794293834	0.9944962821198005	1.3422307220844731	2.4675681414770234	3.0154275565137767	3.009401599721553	2.587582499450964	2.265620602039334	1.2689003631905724	1.8927285838247492	1.6082658200561428	3.310135662534882	3.805531489357012	3.713946999570507	4.071569524693725	4.282677882110952	4.02938795793622	2.2919699712632227	2.580969884200449	2.1406095415884367	1.199619362144691	0.6520338030386408	0.4535165063319845
3550000	-20948.118937108542	-431.2592290983469	-20516.859708010194	4.189979159719469	2014.544267415623	94.85849750794243	3.182347826911767	1.2480669693844821	2015.5518987484306	2017.486179605958	0.7770618415587986	0.5252361226656215	-0.6739992488151039	-1.3908614637984285	-0.7318829878174961	2.5682043633222014	2.2317688269279397	4.103083594146686	4.398653409713418	2.72501317007592	4.668298681594423	3.7585513199943534	2.6838920422124986	1.4901429151685557	2.8795290713506096	1.2505701384279506	1.367847416425838	2.1850961780396188	2.835981915301667	3.5526628928150408	4.478563290042359	1.4226671953438719	1.9580988892817939	3.408770033295057	2.4656242598033624	1.3048899049139702	2.8007491934866864	1.6191807400352514	2.8090897333497	3.6533991610123975	4.4500353288928824	4.817893626294426	3.9405912350323082	3.1602220844002216	2.8661807867491285	1.9517574293727509	0.1340585333533289	0.33766921103009356	0.7081462064955014
3560000	-20982.566648075	-458.3076461105615	-20524.259001964438	4.368974164954301	2014.3652724103881	93.96907490480054	3.220256521540368	1.0933224786850617	2015.513990053802	2017.6409240966575	0.5959172411165031	2.820163080209126	0.7275459317652463	-1.0364394717476002	-0.09850243798915437	1.1487096902029625	2.5576241904489256	2.803340308127462	4.321879045212108	3.6691376270609477	4.032665489245359	3.1914941464310007	1.7176231885145694	0.8222403612200233	2.6234735431067238	2.6566709265047512	3.1607149219806123	3.4295894312430795	2.5821521627821653	2.2356200525613703	3.630576921949626	2.1949849011627744	2.6421060687416764	1.3327683452720471	2.446475317002619	3.01715624298359	2.4089485963165327	2.813431214503124	2.6599085131351408	3.2075425181392525	4.733393025513708	4.283592321377397	3.1656966571683545	2.2421215007209367	3.311398113622167	1.5576803900680947	1.5193245790030299	1.64568391262931	-0.009293977648168195
3570000	-20971.77139354496	-451.5298580858196	-20520.241535459143	4.2369955960772865	2014.4972509792651	87.63642702728943	3.173945012303579	1.1323531650550365	2015.5603015630388	2017.6018934102874	0.7818527505782198	1.1471125007980143	0.9999698395384765	0.9635857258788614	-0.15621500462871069	1.1612970002122762	3.4443882734822946	4.133271865151105	3.999827850294081	3.6845924757602706	3.788863061681525	4.106123300382352	1.2028360898380583	1.547889633606917	2.104761239891146	1.9770562414114121	1.239823497928039	0.06464469563359199	1.0454222971454408	3.581147150111098	2.1774533904168365	1.6101561285391481	1.9280556805719133	1.6570951180606666	2.154964796300982	2.6541871076820076	2.14899199186424	2.7744266535290416	3.905890843210452	5.062863066112791	6.0204972954766784	6.164588277154699	4.3227282298720615	1.7413947320423695	2.6297436730342065	1.5061123638268452	1.2789741924555909	1.5352878558327023	0.03980185001742417
3580000	-20976.487076883917	-444.05996461192524	-20532.42711227199	4.201309709322895	2014.5329368660196	94.77217122381116	3.171117400603217	1.1264454073860122	2015.5631291747393	2017.6078011679565	0.9486047305368677	0.5009544542900535	-0.8156041958835699	-0.46633571831611226	0.8135097797488512	2.1621499150742514	2.8208183614993825	3.2498474092945218	3.6609191942655883	2.9057354453966218	3.5516383574870662	3.368784809057893	2.2077478253804736	1.8582977784521337	1.296739562683485	1.6653743629923572	1.8752357191025844	1.6465822504435874	1.4208182096907018	3.2208709961144177	3.9032791051705327	2.6099279266429543	1.6098982808644278	1.3886792526912652	1.4792405513454119	2.1373684533466046	2.0393210985882355	1.895073703394672	2.2529037040200937	2.659865058457596	3.512023168525038	3.5617321760907035	3.93879986655313	2.7678200246283535	2.2008583645945796	1.4037408265939513	0.9584092164691411	0.5896061279704696	-0.10299632744969223
3590000	-20984.05847727423	-439.6006153464347	-20544.457861927796	4.284794332486176	2014.4494522428563	87.67581398636477	3.148979657306564	1.1647850568645455	2015.5852669180358	2017.569461518478	0.8113138129487234	-0.5915059675523809	-2.0953289368394423	-1.7473556767892418	1.0516853279120868	2.3547122819100936	3.3720875980192027	2.7218713323700006	3.770620998086103	2.567652516731696	2.596558724886934	2.5773007984221734	2.651333942896518	1.5441179217077727	2.4068900526983126	1.276082782249218	1.575401606897507	0.6105667851200043	2.538201107414774	2.772917014761751	2.673255155047679	2.2693310552313632	0.528986380782722	2.493793041117579	1.3712916943147977	2.6919840546750424	3.112510157578719	1.92522208160183	2.0966126869599107	2.5536796627223044	3.4025426449505702	3.341398677909422	3.4068252817775195	3.8704485827039123	1.9838294433157295	1.100979369222703	1.7032453607701235	0.848918485299832	-0.2843785842552911
3600000	-20979.477349457422	-431.01382701904316	-20548.46352243838	4.2532673996619055	2014.4809791756807	88.85430243682902	3.1364300661215516	1.0962242670702151	2015.5978165092208	2017.6380223082722	1.3031571846146943	-1.1678578624070386	-0.5345096512761621	0.14985633866302916	0.580092455233878	2.040721290568278	3.325674218676392	4.708960529909211	2.9345143928165967	2.2395931305056624	3.284168148493693	2.6651714826251425	1.9156636901828712	2.1894742388315804	2.167801195766468	0.5960403959798816	0.5819886553654942	1.173178720942961	2.0712231624987982	1.8601928530450424	3.477712376243556	3.1300139386616674	2.1348607548965988	1.4641283735495514	1.9795317089091746	1.5484734434806642	2.4450053995902294	3.240132957030293	4.440708944471748	4.803326742665913	3.4515407285235917	3.7814412925137515	3.4253905812160994	2.2098236859505045	1.8418190521283533	1.1441523151370587	2.5893623336164793	1.1023659432034596	0.48524707661930055
3610000	-20965.154243874	-429.60247979433507	-20535.551764079664	4.154185093469546	2014.580061481873	89.02666494836471	3.12261935797582	1.1920323351228412	2015.6116272173667	2017.5422142402197	0.9742353409116244	-0.6373230449648399	-1.6161466592427238	-0.3444298242244571	2.733093716913981	2.3287930177681324	2.968980686850893	4.597903823785233	2.901623835045763	2.864893361926596	3.406267146509191	3.1531089856742396	3.1712564025795054	1.6821031304765626	1.099757639878181	0.12694899695956685	1.3962783319435919	2.427272362342503	2.175209455965706	1.9304960786249339	2.4061600610962173	1.9818607402666268	1.2791172140529912	1.6418956977357266	2.8384130230847733	2.7595857461007216	2.3600462122160843	3.4651890618638785	3.3346189275222367	2.601761350031689	2.470420157284752	2.7690762699743345	3.182095414064226	2.6089332157977974	3.562411334053478	1.157559827518004	0.2110392794263387	0.05222669753421705	2.5667528448571058
3620000	-20971.40743019345	-441.9022764832529	-20529.505153710197	4.100153660998495	2014.634092914344	88.23323541192251	3.1384606879587267	1.1371067878014038	2015.5957858873837	2017.597139787541	0.45976666646647074	0.17710330227450471	-0.7019154182240346	-1.7890003847530804	0.0328927647324071	3.2113555191228556	3.5562317578121876	4.502140478606339	3.762195156240859	2.6565050058869515	1.1471863741966206	3.5393074942458473	4.080245421277185	1.5123203608002689	0.44391316169135264	2.0069301368453787	2.385623535646592	1.7657856702822388	2.1918762867698014	2.9671020153330683	3.1877039165387817	1.7655194216633268	1.9271222147454543	1.1550059890844229	2.8426436213264905	4.804965028496195	1.7607017255185045	3.758982973358494	2.6123225317722514	3.2087551487114934	2.9227440957704167	3.5733665387827274	2.3770292854207575	2.611766737574093	2.119712803015811	2.100431011976471	0.3462635929891288	0.26659073609340544	0.9862627950404407
3630000	-20961.634106281006	-437.7204274774193	-20523.913678803587	4.170733340069232	2014.5635132352731	90.54838215829729	3.165588851115051	1.2509170917737142	2015.5686577242275	2017.4833294835687	1.4735841670449625	0.5433117567398142	-0.19834261216959292	-0.7565435074530487	0.20358384433679633	2.4244146891691196	2.9726671756749936	2.8599846147030807	2.468057118409591	2.9623604948318185	2.9024604136951155	2.8688250316322335	2.295588182534353	1.3536330974696504	0.9050006508386271	1.1497565707927695	1.1544320422519767	1.999330465910736	2.380512075285877	3.1039649066682635	2.858435222090877	3.5027194647422313	2.0762707026175726	1.3342771594196312	2.1316806329397133	3.1091087612909005	1.2265974231952566	2.14553270599596	2.3790910073796727	3.084514136934008	3.981656769916248	3.935915430403383	3.7304910834973075	2.3383833042286617	1.632887557473869	1.1908645613593518	0.6019476097797039	0.6932855884007807	1.3156902482845942
3640000	-20975.294515541074	-466.40792085492706	-20508.886594686148	4.221619507827857	2014.5126270675146	95.65797295808359	3.2720653251793084	1.17284824129875	2015.4621812501632	2017.5613983340438	1.467117070610918	0.2605618371062379	-0.2797091788682354	0.4980575834491565	1.2757905473075586	2.596443155956604	3.488170338967895	3.9028720786596085	3.5740567434198565	4.110304977888087	3.3306058144340445	3.016435589878644	2.080870273375223	1.8135628605820326	1.6853289102060054	0.8600639878676828	0.6081814244447123	1.5026590304318757	2.0683225387193453	2.2776160880926737	3.2109011364114064	3.01735017950058	3.2619645113514424	3.266534816784683	1.7466940724925857	2.535420696606973	1.5078238344122163	2.0836904601798736	2.8137043296987727	2.286362936283295	2.9302172764486305	3.6527958893485963	3.5013684530051585	2.689691776879161	3.817283352224582	2.0555828348918244	1.6408185869643206	1.230314772834566	1.4085791537052232
3650000	-20979.532983689416	-441.63286804592826	-20537.90011564349	4.086757678242739	2014.6474888970997	94.78222258714955	3.2644276382320427	1.0774762907861495	2015.4698189371104	2017.6567702845564	1.1616914540533219	-0.31046921681417117	-0.5718136906128486	0.3337503376672552	1.1325161693447507	2.4233216598526948	2.839301077277239	3.331800026045756	3.813293032154229	3.504362443943718	4.168776318167776	4.257925808912444	2.6380868243178095	1.7208572394244062	1.6793179085518828	0.43891636762501784	1.3064065945250782	1.5981423255491178	1.3920858600495751	2.6936645892779625	3.1950697002520205	2.6137245875023623	1.6483734662075036	2.479190221989367	2.555089598779169	1.8598054868519114	1.4064147125116708	1.6785251046588872	0.9513643186880186	3.1082194031508714	4.567546452422252	5.070209852720194	3.1260825108945927	4.0568293896089616	2.4443886343647825	2.5497735617878727	1.377647776804154	1.381419100484227	1.8921729105739127
3660000	-20960.44895213839	-436.05595591263375	-20524.392996225757	4.086905947783639	2014.6473406275588	92.00521117368102	3.238423184947523	1.5785282558343234	2015.495823390395	2017.1557183195082	0.7948625006892073	1.3125033548866796	1.1505282165890995	-1.439866575553973	0.06223880270822624	2.1988783527033666	4.169042521306395	4.625156780720711	4.9463693050876785	3.6520138609181427	2.72294387696083	1.535897759724075	2.0249103556098462	1.3434864840069125	0.5951080101375548	1.0563804047291918	3.0348912794134426	4.492140837810808	3.210192561082489	2.4836767292204947	2.2270651921932636	2.2132225392846854	3.028528828283316	3.8664694504557087	3.126716288319024	1.2683670140381822	2.6471654891893044	0.8766669316706428	2.3195684992653978	4.2977283571507465	4.22939510930812	4.256618808057611	3.5067231374694643	3.7108435429143882	3.46452764724761	2.147674716767851	1.348575615783693	0.5031474481972029	1.3888301516029078
3670000	-20987.52729173565	-441.84486184576036	-20545.68242988989	4.161147422138688	2014.5730991532039	94.60935806863331	3.332782371195276	1.2790741392354847	2015.4014642041473	2017.455172436107	1.1058806447111569	1.2170980726323015	-0.06792925678704824	-1.2763288516530222	-0.4029592688368926	0.6155107758265372	2.8345834336388753	3.4527435795799377	3.740436952110082	3.689930462262742	3.178402000169121	3.872553825452635	1.704088373386548	0.7745141971941807	1.8490856557776922	3.349939567339154	2.018255529888669	2.963466851393929	3.2366353635921943	2.3985359344609525	2.6609083742066995	3.8673948627570995	1.8673465715239363	1.651437984420646	1.8177659046552077	1.08268577711237	1.9148171767635347	2.228629816487026	2.237099560868237	2.7833429501246796	3.7435207583084145	4.264340394644183	5.059161085142304	3.560868873344337	3.179015664153911	1.991513717322834	1.781020734733886	0.7549516901614798	1.5517380719792904
3680000	-20956.15774959405	-445.28223489692084	-20510.87551469713	4.106865704008745	2014.6273808713338	96.35608671149797	3.371782761400177	1.3127374579899698	2015.3624638139422	2017.4215091173526	0.5177362164810783	1.7419375545483244	-0.4287518945047898	-1.3588218444345972	1.6920272765904292	3.1349235626324523	4.095003939000384	4.761107801054331	3.730633797933468	2.635317111133808	3.336891609756873	1.9147991078131672	2.090507918391289	0.4610723915408404	1.7400970858731677	1.2573392033588358	0.4505687354665264	2.8523535776753923	2.3420577763497255	3.120254757468195	4.103267840985221	3.244700332158322	2.3642337199298984	2.5662098597279193	3.3322708664457146	2.353063666239741	1.3855426076339272	3.383337432068339	4.85409118574918	4.5192508724348075	4.782922472895328	6.049470329544296	4.701430326215189	3.300201461960335	1.8236248387176888	2.0867129350438587	0.7321032882988114	2.770715633064514	3.208644711426947
3690000	-20951.349742144655	-429.81880567512457	-20521.53093646953	4.1085926266142865	2014.625653948728	94.78665562696547	3.2353264074362977	1.2942314723087665	2015.4989201679061	2017.4400151030336	0.49514650755324485	0.4303683951296566	-0.7610151311877003	-1.850073079866895	-0.08701681620370116	3.6576595434790087	4.423334392135251	6.1585076809346955	5.24905869801289	1.9388792672156003	2.9348629350805897	2.305098073764904	3.073843049160379	1.3551256727773626	3.195068571027823	4.7318558587294	2.142715138981255	1.5723330031170932	1.7862623056069238	4.038808120481425	4.08817149994188	3.995043464037029	2.4542599199419444	1.6327822347745222	2.244135529173391	1.9965047044153497	1.4190960303507318	2.522425788466052	1.3186427895145991	2.1409520704569878	3.8481811688540697	4.515793096571494	3.849349304520419	3.4352683959403345	1.6980202609917021	1.6707138871065652	0.727064564393487	1.2890530787405328	1.44583122934825
3700000	-20995.87281357547	-467.6293558455497	-20528.24345772992	4.460602583028607	2014.273643992314	101.7599698733673	3.380062816740009	1.3517223143765023	2015.3541837586024	2017.382524260966	0.7964688042957709	1.7076957102147081	-0.1362089093326114	-1.752155551807205	-0.710749163886564	0.4864755568809742	2.1079080339042804	4.4163246098646045	3.3473202068461325	4.131634731755923	4.184091518973152	3.1081918054661433	2.604267896451715	2.220999201499503	2.2813084024083445	0.8258526113353326	2.147308627415735	2.656252926487351	1.2865011991515802	3.483127893571459	4.9208757406862915	3.779405550043781	1.8759380411430537	2.1737335197029757	3.1435521701949583	1.0659428454447801	0.8680169364252093	0.9618830170214148	1.242366742188315	3.8967494508701637	5.086879269534269	4.482589625300081	4.949756292924202	4.978358363490349	3.0991079856358072	1.7265425311809401	1.7588638206436442	0.7803126608061596	2.321947673529942
3710000	-20989.888075127143	-460.9541397556677	-20528.933935371475	4.154987888764775	2014.5792586865778	101.06196546809123	3.4669330624568677	1.4911559034793658	2015.2673135128855	2017.243090671863	0.8058484504416118	1.3108714785422741	-0.11786417084829559	-0.06115968455072518	1.408848521899936	2.2597284980742955	3.2625720656806796	3.9759062564341523	4.514376149553927	3.5354153003401794	4.050837300385884	2.770956210923975	2.3059679713622963	1.6315400904082107	1.1794401559469927	1.782239735118044	1.6884740539493897	2.9936095032516894	1.6220618427786924	3.5649208024050614	3.591110857586255	2.712423141546577	3.3077975892281897	2.1554208222629474	1.4466881061483492	0.9884769042859471	1.515194238232143	2.07565285111321	3.417258310027133	3.7980964984182943	4.919856138446255	3.6146125911401836	3.7414519272911884	2.9684130532958855	2.507180965925924	2.3155095548640987	0.9991409035637981	0.7871496884162504	1.9457363897785398
3720000	-20991.525621816858	-473.1338039867832	-20518.391817830074	4.143985158651807	2014.5902614166907	103.00675012284333	3.2039544457784013	1.2724388950025465	2015.530292129564	2017.46180768034	0.6328381116288644	0.3312257891199424	0.40239328020697146	-0.9073744692409957	0.4895552898169101	2.6416167866061233	4.2858557484847895	3.8689161734123925	4.1673882300755976	3.671038672072407	1.9110746973293202	3.163988839105519	3.1276076730675233	3.6345512365968298	1.9766579591186593	2.910572406603404	0.621376160707138	1.7225601252521106	2.114797747043142	3.0458868125275798	4.635383405945353	3.014939654878376	2.0685323231960377	1.932622061015758	2.231748056327954	2.0302853758492945	2.4311399581773876	1.7033139215288942	2.170088291016678	3.173309574696868	4.504612749060728	5.120993900677401	4.346137026633695	1.6705276986611208	2.7078741879062043	3.7680930936929475	1.4286381857044281	1.0225490685723195	0.06942978030016803
3730000	-21004.633969909104	-462.4520712317922	-20542.18189867731	4.270241042825643	2014.464005532517	100.32058055648608	3.3654728153113633	1.6124660067443206	2015.3687737600312	2017.121780568598	0.9958823415082937	-0.4381622158584691	-2.0577905260547125	-1.0893608107474515	0.2310183901634535	1.5441890688693491	2.806140438634457	3.942692202242182	3.5848955488403367	3.603724381691781	3.668377596852494	2.7126289396238414	2.5935076190680912	1.874332940283324	3.2211138408052298	1.709079027308281	1.7746566011583313	1.187841502960147	2.113768627078702	1.7803407273931628	1.646431859550972	2.705318142396786	2.812590895575328	3.2263435833971776	2.210483803307771	2.3345240017856286	2.2115165889320916	1.9356302732796755	2.024860010452311	2.689593151263533	3.640579984173216	3.4241497076712326	4.714420317735257	2.645960968153183	3.315925615619341	2.4952084367221414	1.0651534232263191	1.9164034463775022	1.0065649225561828
3740000	-20987.776907133182	-468.5804126145495	-20519.196494518634	4.1631988727606215	2014.5710477025818	108.05145625190897	3.186357264889357	1.2658347868369233	2015.547889310453	2017.4684117885056	0.5452866682219077	0.3580384630854503	-0.36817398209985586	0.7716885851211185	0.403368609590108	2.9041372363231077	2.246511876580198	3.613922428910261	3.5929876014048583	2.820487227400612	5.241436698577555	4.052340247021996	3.7539531104178816	1.5729644225285322	1.8110354704083735	1.2618580000145256	0.7986309430212222	2.958175185571165	1.9443451209079743	3.1060676496530712	4.438261845943776	4.3906580997149325	2.4383821871575684	1.7155352384445006	3.1961532317375374	1.4394621710107083	2.280289999870359	2.6776340597403845	4.85301809313331	4.00179656421643	3.8467232314600097	3.861082811791023	5.159487476083435	4.094813453429476	3.907196625886686	2.9943417942599413	1.2978049536196425	1.6534774796342662	0.578234365642123
3750000	-20990.855851400072	-465.53984163861327	-20525.31600976146	4.162712656436589	2014.571533918906	100.1233629171439	3.3500653388142436	1.1366696286861315	2015.3841812365283	2017.5975769466563	1.4741628836964835	1.1891582539883916	0.20254436140953958	-0.5081678599443258	0.7712148806757817	2.1379832526744114	3.3179945686076247	4.3816090976443025	4.2307370166540625	3.991987288708449	3.9162154982717587	3.266067922711105	1.7126837549220837	1.9702437330217462	1.0791768569777886	1.7517819539955655	1.958160046012261	1.4804866758759514	2.2771473686577384	3.450387652709691	4.09507300317364	3.45673189638163	2.7980597880085756	1.9764732908729574	2.4163713478333864	1.3889758639946959	1.6343327035911197	2.4679436554234258	2.08714080691526	2.8764774036473164	3.646114852471362	3.650757770074906	4.4028634755930325	3.9783766009374184	3.2153982425270833	2.7162534269344123	1.2285447484642065	1.3790608381190257	0.2502311858431671
3760000	-20988.899519966308	-466.1935153510718	-20522.706004615236	4.258234787510514	2014.476011787832	98.66180290445558	3.267163534426932	1.3309673044351191	2015.4670830409154	2017.4032792709074	1.3702547918895254	-0.2843441411155718	0.07593110436652391	-0.9961144147390498	0.5376871465943401	2.5713427822051598	3.614771487187825	3.746719129209099	3.810354644325268	3.825133796836991	3.9670299165949143	2.043343577683505	3.2395362512558354	2.6191488301154564	2.7454905125056612	1.8296025379043952	1.6679576592880934	1.0588473867040458	2.1482537474639316	3.292159701955031	3.4243264787570884	2.4616631727870564	3.1871955623577026	2.146918604610212	3.024473313092319	2.5045543152140666	2.1584043396570487	1.3565910798268468	3.4296748649740554	3.1215100942411023	4.442552242915745	3.689882819947503	3.8871459966546738	3.936827039128453	3.3530093840441477	2.557675345545507	1.2853399661546954	1.1798032175789925	0.8030363267265179
3770000	-20975.060051450877	-457.06379338662265	-20517.996258064253	4.354271036109226	2014.3799755392333	101.27810218889506	3.3700621620963855	1.204972668123387	2015.364184413246	2017.529273907219	1.0755576406652438	-1.0020119584009652	-1.5390919805173011	-0.37512729124808997	0.17154061005545446	1.675821289807346	2.8417666980054603	4.103165769251852	4.394764679297054	3.1620721274314008	3.882061755350014	2.6052482823404985	2.7564933496621093	1.7871557162054372	1.0441859026378622	1.1339358256133227	2.0303452739232184	0.993508194904862	3.0512325321275044	2.51697262999047	3.2401934858585153	2.841922687555276	2.9057652910922025	2.4045287192691593	4.3523606034666455	3.5005820184246166	2.6152847257953136	1.6852052119465721	3.4875427712602525	4.721478492198241	3.8623287512723596	3.4955596554361987	2.991195741683269	3.0959230609306068	2.9328848135903125	2.746072193205712	2.8649749051243742	1.8506277144413872	0.4758590980928207
3780000	-20968.067968589145	-453.8344319417761	-20514.233536647367	4.219905522378913	2014.5143410529636	106.5941579713861	3.1993649229671877	1.212822711272105	2015.5348816523754	2017.5214238640704	0.9198928692743811	-0.22764769560844456	0.5453785763476959	1.1328198365960096	2.6316029048817366	1.497536024684935	2.438088668688559	3.5040598431794203	4.854248643256065	4.839752709502802	4.556273789813906	2.6161289097942784	2.8880785049184112	2.7337889572160776	2.0776948459775952	1.1848132510284934	1.9510958728219265	0.3947258506474831	2.015271377989035	3.0348931074714076	3.355137223076137	3.481608594096182	2.681874482826761	1.4749560837548559	3.6715237977927813	4.8189288557255985	2.911338942738643	0.9982026298517402	1.8450849096368487	3.994103820287004	4.819901049630848	4.687019197542007	3.5473493693036895	3.4713502620078254	3.5596379396545688	3.767145608074187	2.2931489321644682	2.4707104430374605	0.6231101662376681
3790000	-20970.893143228866	-438.9181182157173	-20531.975025013147	4.162418708529988	2014.5718278668126	104.48047491308945	3.2000474890932495	1.3479394432902123	2015.5341990862491	2017.3863071320523	0.6826091307171958	0.7646922840777843	-1.3852884422712572	-0.8130459996266253	0.19942959213115263	1.9061922173499741	3.5449933235990607	3.0687626380243893	3.927763212361583	3.744305668286738	4.693959325198435	5.369194424191518	4.763234595859709	2.06296332363529	0.9779038605233543	0.8554512121949851	1.5162615456483046	2.039350285959508	1.430040835752827	4.815658286278003	4.4528891568169024	5.458058046006526	2.7867342150320615	1.914687638950659	1.8475559776521249	2.9874365841732122	3.014272546631141	1.3195098670304934	1.89149073558388	2.052175653838242	4.73668169009246	5.22212719214855	4.987117157011889	4.4730804878050625	4.29582835901832	3.0678638091115453	2.553445889740798	0.2752757307516804	0.21972911666760908
3800000	-20982.84658097028	-461.0838580760919	-20521.76272289419	4.17741736612918	2014.5568292092132	104.40542288761246	3.146378861164287	0.9039451961471389	2015.5878677141782	2017.8303013791954	0.4763773883956403	0.3984095410948703	-1.1763996841858075	-1.5583349777717763	-0.024564517753670523	2.0665685018363344	3.174402052056674	4.074292887233045	2.3332924155369	3.4650220080278387	3.9470996147646518	2.096657383089373	1.0632911877156994	1.2590358606951193	2.2803459268074016	1.6196989533403188	2.1648729450720112	2.5699843728526273	3.7926930265408827	3.7982096105931475	3.006718679746795	2.4874214481212737	3.3099541337402645	2.2248655291424257	2.341680974022932	2.5527016814850145	2.542164921356817	0.8991208903169013	2.256821578785668	2.626442159138267	2.5068102836494273	3.5257619321328058	4.346663797414134	4.813890571203729	3.5045912201966924	2.6347679738360013	2.444369689093549	0.2192402777249007	0.5659094447918727
3810000	-20985.19620411328	-464.1405388555755	-20521.055665257703	4.390620351551547	2014.343626223791	99.07902026174283	3.192993371258659	1.171611753063368	2015.541253204084	2017.562634822279	0.5275122644691485	0.5477335553753144	-0.39509575002595587	-1.6292025241708883	0.12410757669521855	1.8317251954673734	3.0203465281971646	3.8370094241445973	4.510338780251691	3.8109286156147038	4.637396581709969	2.585700775093564	1.4130732903458267	1.296296750889254	1.6155009889197467	0.5926267796632931	1.9364424144123733	2.3913897989242465	3.397459397065524	5.094489649739665	4.889580062971962	3.5541508611377477	3.2626556735263796	1.720891744168738	2.4650668679392393	2.7416895708232807	1.8889233209423952	1.2277455201731442	2.720736673646456	1.3790511718899938	2.543513077300304	6.106329413015599	5.002294416730741	3.5533407666373393	2.1766311230529203	2.146079651082358	2.1194470454753174	0.0436968369298559	1.7780955110760903
3820000	-20959.986329413463	-438.8311058581231	-20521.15522355534	4.1391210163812175	2014.5951255589612	91.74862479228045	3.068060578591572	1.3359162686741672	2015.666185996751	2017.3983303066684	1.3457212895182347	0.5001700149491157	-0.7976450067203131	-1.8320232374551102	-0.023585825982581854	1.0333247396640908	2.30945922126945	3.4856965217943032	2.9006391748829934	3.42188893794326	3.3458913741600718	2.1238279680641456	2.741556023050132	2.2342812966259764	2.3966593876276567	2.114443972057682	1.5087430994709754	1.7594686053154356	2.605456737744349	3.5547099567183906	2.9076607691813607	3.3120959656935094	2.917726784826463	1.075179664657263	1.5749296145903364	1.9089429963332418	1.8184762018262495	2.199269471175838	3.523913979804688	3.191751836497594	4.565615641968746	3.7696641016227983	3.511818328117383	2.3895929832226144	1.2519503810411252	1.3886603916824738	0.7864172048373415	0.8691852309241768	0.38754164771113325
3830000	-20982.705103390064	-449.72180717340996	-20532.983296216655	4.238256709516581	2014.4959898658258	98.19707872046567	3.114057448548423	1.668685764361815	2015.620189126794	2017.0655608109807	1.086565156098281	-0.7691975817805261	0.17324824768026315	-0.26514856271406206	2.1998912174685508	1.8385520938477447	2.7897535746264057	3.147620333912094	3.897535326250047	3.505289953234633	3.4958335401478338	2.05627012110858	2.9687227264138594	0.6489507426974058	2.8988413107539035	3.201369529643474	2.78360830013342	2.0692707991462362	1.643001337853505	2.5587610142635846	2.214450890196211	3.2875122429245676	3.2016627203761283	1.7891181792897575	2.5401421414906626	2.065421530756791	0.38168927865147106	2.666076417358021	2.067459510506517	2.769672692453416	3.2878026934942772	3.5008472757228875	3.016209205914776	3.1381490743494633	3.203804136357323	1.2836207415744099	0.856290323501437	0.6481035463820877	1.8877284945373114
3840000	-20983.616363847057	-458.789220866308	-20524.82714298075	4.204791163088658	2014.5294554122538	98.47622786099227	3.156226769029563	1.1605532018001663	2015.5780198063128	2017.5736933735423	3.468797638403484	0.3742260380173668	0.9489226975651726	1.2267581900465945	1.4702774937428038	2.0119664258671786	2.858363996336884	3.1487877891422293	3.2016116360996496	2.9505509414625757	3.6816411596313965	3.4888253714569184	3.14974393991369	2.2791489855153673	1.1218830306545862	1.346371545020321	1.4981217082210703	1.5758261055950662	2.1957794237274815	2.9158437733452076	3.319670895648454	3.0536858964642275	2.590642056346258	2.9016395547550333	2.260093316732079	1.79198240681673	3.06487674423329	4.574511734935049	3.619545031250367	3.375633835736695	3.97127968009565	4.088188440387696	3.4525434548453675	3.493328697362958	2.9428027677188653	1.5988089261563014	1.285110092601411	1.6289019939396638	0.13735778881993366
3850000	-20987.054746023856	-461.7821466048751	-20525.272599418982	4.306518527146578	2014.4277280481958	95.05244470107904	3.1974175339864015	1.0712400091486878	2015.536829041356	2017.6630065661939	1.3553203116327852	0.4549881338541596	0.20801366549737127	-0.6467381322928003	0.5237171044648167	2.4080174169675073	3.672192475204932	3.994187464382944	2.694723995792014	2.3414070658743364	3.73726642962505	3.5730300138526974	2.7809372471157765	1.9702339683741226	1.5783320893641377	1.9714154397060355	0.9885722446272035	1.448975273854477	2.881141286351365	3.2977944352486075	2.875462995136081	3.3897686465405106	2.340348746755684	1.4784281498380063	2.423874612409672	2.182347208741889	1.9797748686687275	2.0519223851483837	4.33680544759466	5.401394118184369	5.338545943865649	4.281406744329136	3.2109995144544494	3.7287560784912044	2.3754108163245053	2.079064266082577	0.8968460138215697	0.9431380644025454	0.4271146263146084
3860000	-20974.68032822298	-453.25870684017565	-20521.421621382804	4.178596545020594	2014.5556500303219	93.38405080308466	3.053917503770508	1.3653830563797211	2015.680329071572	2017.3688635189628	0.6549989580982573	0.04200946185409468	-0.12802569264765495	-1.8692253283734193	1.5509073029853846	3.5262438403996184	2.764032638527463	4.565227265135489	3.6265167215966203	3.539551436017202	3.166832097350623	3.19030288715679	2.7654467770666282	1.8981297533875865	2.6444479451960707	1.3672023223827647	0.9316215031075293	1.3653807698390894	1.2845776745006279	2.338209619585661	2.9514011513309857	2.8493806713690732	2.8196003991387104	1.7764828453530577	2.4189779389113637	3.4821555043314456	3.127306483634083	2.215076419167719	1.9335782929564298	1.8835796104070428	3.4266251386426956	4.097416210524328	3.5493963200251697	2.2780325360568474	1.9616564206265967	1.1147382195613358	0.17901176926021806	0.8178826214207359	0.9949881248151502
3870000	-20954.05719900749	-438.96754794827984	-20515.08965105921	4.308830065447872	2014.4254165098946	91.62784293559818	3.081207690126425	1.370595254957832	2015.6530388852161	2017.3636513203846	1.4154212613391783	1.2606685792109804	1.0035031806541181	-0.45059007785337846	-0.16563571752650358	1.2437564719037104	2.320643860767901	3.3415404594050497	3.228550735336866	3.171389057477289	3.0817314982000608	3.2016959400981064	3.755378919687951	2.042938275784611	1.5170560707596326	1.3401253654409622	1.1871676290094573	1.932841645583776	2.6100362679714806	2.45484945101766	2.729241119557452	3.753831132379968	2.5001944784534818	1.5275819884569999	2.047783837426242	3.2983997674820866	2.296270752024433	2.367144874311525	2.0780926028128883	2.0631434676623144	3.1124343493101536	3.586617161821193	3.7442202843468992	2.932175566185309	1.2601443909313785	1.0216750008067732	1.1809976496810382	0.4770355991984515	-0.02567827602040973
3880000	-20968.244128881804	-441.16724654752596	-20527.076882334277	4.166457587323586	2014.567788988019	91.4499716786103	3.1273570741098027	1.2759985048297624	2015.6068895012327	2017.4582480705128	0.853455746479759	-0.3799262753170867	-2.1351978997819057	-0.4830684349474717	1.2798602094551699	2.028770345921574	2.622748432161238	3.1719561411293125	3.607914328051833	4.551025416430093	4.812191677343504	3.069798208208269	3.5927788157788476	2.798108866936995	2.1814570736928314	1.8358265143215882	1.5334956445005137	0.7684707749439829	1.976072120959874	2.281561258102015	3.212549301039872	3.640779607604208	3.06127047416967	1.648244200212988	2.2517857033605533	1.5572644503785709	1.681020749842412	3.2372707537986765	3.403497184637678	4.486586907222878	4.764255934867091	5.151534105050679	3.029217096415634	2.5916010086731007	1.9435869194514868	0.9964061897115672	1.2438052036732177	-0.08696131046456479	1.3376141539631814
3890000	-20955.47597654538	-427.4592630012837	-20528.016713544093	4.202488281918654	2014.5317582934238	93.65698612364984	3.3571837386864787	1.4790745667046912	2015.377062836656	2017.2551720086378	2.419185686719651	-1.342060060823339	-1.7456489977859335	-0.19695692359441286	0.5626496885501013	1.718098758529964	3.494628328089104	4.359540541455135	4.611237208905113	3.948252172176968	2.7908537281712604	2.9343618188368428	3.1413201444112313	2.6943240739579175	0.9546405651088152	1.5313369135269603	1.89876297798688	2.2990597062696887	2.770988169587411	2.197359615922009	1.7704987394357792	2.206081238091303	2.7299789930703784	2.099632813482024	1.8499736121011081	1.7316975997089101	2.399651252516761	2.045686133492243	2.9492811188975585	3.2077144586426605	3.6929507769303753	3.986478875294402	3.6633330292101554	3.4615073375791963	2.7643479270184885	1.8943826478549886	0.8294350192909687	1.6043928183087837	2.28802464934716
3900000	-20982.786138828924	-462.8795187037334	-20519.90662012519	4.198441371010005	2014.5358052043325	93.67454464109483	3.2055392007296626	1.344650605194445	2015.5287073746128	2017.389595970148	1.2712389515652622	0.4913830441548429	-1.3058258392498008	-0.8127212303709548	0.01422930363030911	2.0143801291087207	3.6334783907172112	3.971994734391712	3.90014311121159	3.130842057003671	3.934669905714043	3.0963310657407233	1.7176181665791215	2.594132559181186	2.3026263590208313	1.0556099937909815	1.025724014715615	0.779123316529028	2.6170942836440663	3.3280832384670256	3.4228429711084627	3.133150284835748	2.471345920298397	1.7166973876579745	2.176764330130404	3.7021762035200725	1.810921722992646	2.375808176124032	2.675432808103548	2.952761042216163	3.866004335478383	4.202435451611732	3.962995091236087	3.8315494501931995	2.4569139917146847	1.4798749580602542	1.273724975773228	1.922790318053125	1.3353362373477293
3910000	-20990.087422100714	-456.21208998676826	-20533.875332113945	4.172200022529694	2014.5620465528127	94.05977227546597	3.1683130303140947	1.514010151306002	2015.5659335450284	2017.2202364240366	1.3254281010706046	0.7572917045396098	-0.14235603420756762	0.28154389451819517	1.8576373334476743	1.9946178072163774	2.579483528198192	4.012070311719036	2.9234730419940806	3.725828264734055	3.18888624851033	2.6067036583171714	3.84606972541824	2.808169216549054	1.33146873945973	2.771637345662951	2.248350296157775	1.754180947384001	2.2258619246644646	2.332570831560374	2.113506840732028	2.8967095905106963	3.1149439191928687	1.7379527399999006	2.0464503440531687	2.5432011342728056	0.8259991922249478	3.06903441094165	2.242220220350098	2.541224614186649	2.6006820230185745	2.8270184262556817	3.1519080518719944	2.972346467074083	2.9108722047538143	1.6745895007286944	1.1706782446812338	0.912635229674859	2.047503998699568
3920000	-20967.61362660862	-453.6993154168943	-20513.914311191726	4.204371236183994	2014.5298753391585	93.11163262610606	3.204024119764165	1.0247802189825188	2015.5302224555783	2017.70946635636	3.885003559126807	-0.3045567318523238	-0.4527650819149743	0.4794974847302753	0.6398514305190565	1.208139470451636	1.6785131916490932	3.158183062789342	3.20620314378516	2.5324522683304727	3.239323573461219	2.560451073203372	1.9571585115693033	1.356809729680959	2.5132825953099647	1.8221042934027964	1.9767477950191552	2.039699211567769	2.525907879023152	2.587709418815737	2.669087797117058	2.8556840595505006	2.237056899733218	2.1044738202898094	1.3416103410840368	1.6730348614764767	1.540865284756964	1.821919968989965	3.6134760049091343	3.3182757553915185	3.118942018471227	2.83217037385642	2.8402034888696233	2.603288844178353	2.112708065825	1.5604769500468454	1.3725114160453766	0.7743450257776088	0.3176777015532979
3930000	-20965.758828394737	-449.6700024302723	-20516.088825964463	4.145374141574235	2014.5888724337683	93.10602505977153	3.3555562201652083	1.1937686048328655	2015.3786903551772	2017.5404779705095	0.6047169243257379	-0.5099708172026793	-0.7921299258526782	-1.1484026741693607	-1.471195133261559	2.850940592619074	3.730167154156009	4.158657531411286	2.8353280222869275	4.255973529456277	3.482546086379129	3.114347774326584	1.6703395068811235	1.4907734527195184	1.1641875021807422	2.7547102051878483	1.8773876620113952	1.649430726774143	1.6616564931493754	1.9819331003891285	2.7095414822052883	1.6773070006502528	3.1516412533941036	1.914617271962606	1.5738035792795002	0.9299355882517963	2.2835271095319745	3.172284307675187	4.272334581610301	3.121764662881678	3.2096845297520153	4.113819729448492	3.344208688090601	2.4967314551798	2.7872154120210646	2.6009863755479388	2.0571076234914694	0.5217532791197628	0.5335339343680255
3940000	-20986.1387107499	-451.9185498345558	-20534.220160915345	4.161667992683429	2014.572578582659	92.85035413042151	3.161514891554779	0.8911735436003595	2015.5727316837877	2017.843073031742	1.8077446339917609	-0.25702870241454095	-1.326588586734952	-1.1608492232973524	0.10583069997021965	2.7519846952060556	2.921231373519426	3.70768323784001	3.5189040847976725	3.033067138792549	2.147835728138812	2.2856061156248932	2.265555765732296	2.377337108593968	1.884869390435942	1.835861822121427	1.6987463054310026	1.7534721375983255	2.701570084808099	2.8799103648917375	3.240701922491149	3.0358919853906006	2.430088001404599	2.636919319407581	2.8778958914219124	2.9146314022506354	1.6015994293709597	2.6910107743035625	2.663867372681992	3.281123821408713	3.9318218794170505	3.321138702185878	3.1823332855980175	3.222664220116526	2.4155591690872695	1.6732939176815327	1.1345449177096751	0.5493781125777973	0.24546389691002307
3950000	-20975.001025746962	-444.22741165411657	-20530.773614092846	4.193462721153984	2014.5407838541885	94.70046973555006	3.268090134661193	1.3013536306961424	2015.4661564406813	2017.4328929446463	2.0108242444824147	-1.4436583099701175	-1.512616820104789	-0.3872247036010037	-0.2691405600283047	0.5041393078484884	2.6259969518557718	3.025816885557222	3.7118525120625234	4.46745230311226	4.083639680095719	3.5338651587398964	3.0757218960346258	3.187575565932698	1.7800063787058604	1.2297469333612163	2.3579972923927803	1.1801595902641668	2.0765297239116327	2.7702367440508144	3.2746960537807586	2.3164761611425395	2.229008727704072	1.0571868790962702	1.7546368164444086	1.702300213687166	1.476202069317046	2.4026511190021	3.4694436098854124	3.403865673501431	3.618414380229694	2.9576761203190616	3.139226601789737	2.707826220674348	2.2617112684045453	1.0687875147292134	1.487824179760954	1.56438343234663	0.3880526684987638
3960000	-20974.767171446	-429.1361996392694	-20545.63097180673	4.106782089887494	2014.627464485455	94.6820859634227	3.2684039766388997	1.1100914909293764	2015.4658425987036	2017.6241550844131	0.638238938850931	-1.2454338019345927	-1.2124136803777497	-0.012598325674173905	1.429675476041387	1.346115659973725	3.3918004847240626	5.5913722510051	3.6663381175095227	3.211390110260651	2.994377664626108	3.8646705107779815	3.476533993499431	2.0587403243819704	1.0364701589699827	1.5420156114774257	0.8536487569407581	1.4508498212679828	0.8208056852328365	3.8022327437594985	4.027593431495408	3.6023048527763755	2.2579616731251515	2.6578853345617244	0.35335914033667826	1.0185832747016326	2.6909983987276545	0.9829250816971679	2.4242390001837912	3.3301788883771426	5.321419660509619	7.233835605863842	6.738344329534182	5.01852270945527	3.577083741834364	1.3250305438905825	0.721273664859859	2.3660552508755925	-2.7187388389626754E-4
3970000	-20975.26832800383	-445.72359022533215	-20529.5447377785	4.125468263136173	2014.6087783122064	91.47436492151901	3.384398961227277	1.4137645061197328	2015.349847614115	2017.3204820692226	0.6186773024560392	0.5341160695427964	-0.25251660401645615	-0.9088783990979992	-1.097590242371511	0.021796941597758135	4.203980374868378	5.147057821992569	4.750242090634431	3.264327475414395	3.3680654939062604	1.760573037360032	1.1118099132224124	2.116931163915228	3.138479954810851	1.373216332359795	2.3845480432700694	1.8162652951383207	5.123176342629607	5.407285458454435	2.915275255194822	3.774223328523977	2.6723288053086804	2.3191440240613206	2.289581538417787	1.2615507467679323	2.4817700655472437	2.1270493896477105	2.3756162459605927	3.776421647038206	5.794670476521326	7.327088349965918	6.0238513407623575	4.997352368203176	2.2671595376216755	0.538892224200868	0.6023269528814961	1.4831215524549473	0.17599590252339592
3980000	-20941.645901158456	-407.823349868777	-20533.82255128968	4.128558599995081	2014.6056879753473	87.46584022313787	3.076854798517182	1.02877443025095	2015.6573917768253	2017.7054721450916	0.5820297855341638	0.5863938332205707	-0.1125033236720974	-1.0633257670778793	-1.014002349410345	1.6112312690509045	4.055683720154582	4.674972653335618	3.109344897288365	2.321631828553218	1.8795381270798195	1.128830115681969	2.526728097761119	0.784493319050982	0.5191150417157058	0.9237171819659176	2.6603348570805556	3.0072341749569658	2.552114372665707	2.9381369801581823	2.006442088200913	3.8194874576928814	3.9897879295556917	3.7924126954732653	1.2796373910456118	1.520262411555547	2.1705707040684326	1.6252626487051072	2.9873928217205377	3.391854659580827	5.639419611383276	5.807570581631717	4.916828828757836	2.8495772368705294	2.1001770092370933	0.9141386732219882	0.5159562210381229	1.5391794059977988	1.364142888360532
3990000	-20976.213656867792	-436.30576288287244	-20539.90789398492	4.195527721988486	2014.5387188533539	88.4895942092094	3.1407049894168	1.0377049076021811	2015.5935415859258	2017.6965416677403	0.43251765162341727	3.3292255673838187	3.0811385458160823	1.2725796161839336	-2.205564349302571	1.6597659411771217	5.217845433431512	4.606136891494193	3.372276387906237	3.798184454209454	2.006021163065769	1.5189201524256384	2.003810575672082	0.5684449234456499	1.2791254127486174	1.430963517092596	1.6690692229084312	2.55300712689512	1.9452993364785907	3.5158920054482583	2.9509435661287373	6.105990169299606	4.498427718928208	2.5982565730255462	0.7782879015038635	1.7787858787349575	3.928877642291839	0.7639379903337563	1.9354923133960305	1.3383704039537592	3.2228389841773075	4.914267522791397	2.76780027098286	3.071435571142911	2.3946530645274358	0.5212771093296353	3.6940666144417684	1.3971246376830302	0.23581572796815242
4000000	-20952.45945070424	-424.1227164286471	-20528.336734275592	4.239649324740371	2014.494597250602	89.50033689813701	3.103428647402657	1.0889142218199057	2015.63081792794	2017.6453323535225	0.48931197468785076	1.7661010628168712	-0.09616172090206954	-0.15216714717467184	0.5561020357297979	2.4030178246278866	2.446462040518237	3.06701654460207	4.6289380900245325	2.5038913933409095	4.885903338322294	3.997406352946298	2.2495361577429227	0.40563964578697076	2.5820890813986095	0.8502264867474736	2.3110085372896876	1.4999059373467516	2.9481439808650634	1.9801835422678784	2.6825935131120624	3.358356405216644	3.9556709337803286	1.549919425862148	0.6129176559494336	2.236695578225788	1.2617298322485075	1.8656521394610008	2.871412096419322	3.0749910064029313	5.133910083070166	3.955485277007703	6.088422447863726	3.152861054099525	1.1086246287359105	2.364953360021255	0.9459322708311706	0.777984047721185	1.7892510354703148
4010000	-20988.74231767351	-459.92834877065303	-20528.813968902858	4.229138936491526	2014.5051076388509	93.55348122526185	3.180336437512181	0.9841106440159569	2015.5539101378304	2017.7501359313264	0.8041323484942242	1.6554258479830386	0.9234095002529643	-0.5214773899580836	-0.727859431629664	1.94777736020444	4.827462655323393	4.050480298692554	2.051761293993662	4.062441070016589	3.157698057290322	2.8100152226237936	1.5816780819090432	0.5629357403742071	2.312514294547435	0.884289980335341	2.9777037147030754	2.5812237572591745	2.527284410045513	2.9674798793783275	2.6695893867454124	3.1340724999803244	2.7802390003862	2.209881114870244	2.5976546148567694	3.5785884504187857	2.515169446079353	2.0127867060574696	3.078308302908898	3.789127394691541	4.731095800870362	2.7210608297680032	3.542710004638879	2.5008572961181263	2.732051152658409	2.3035916224508592	0.4173746527762442	1.2812456710470905	2.5680424293204314
4020000	-20950.759550130922	-432.80720288092124	-20517.95234725	4.180909349486551	2014.553337225856	93.05828388159844	3.0733857882630216	1.111077085795869	2015.6608607870794	2017.6231694895466	1.1263893347655773	0.2531888072643532	-0.8228578028243396	-1.5617573829120521	-0.9563849988686722	0.5998583150285216	3.221345292106102	3.55749146421536	4.0245260915793635	4.867834083373171	2.8287262120557313	2.704485768105979	2.3980556139850693	1.8662164422719785	1.5581173367224475	1.1390482048528525	0.20780512205652923	1.9412652336740348	2.2659442809153827	2.781265005335075	3.1973550799658286	2.965305274596612	1.7312324028229749	2.0072858268301914	1.3176488347147564	2.7866463506922465	1.7566724085423315	1.2295129385374317	2.865446566204232	4.511896461650006	5.348528759770214	4.493957821543426	4.309629919363075	4.117023949933705	2.9488470003809746	1.9592712269742913	0.45478330334602096	0.17602669171442337	1.2476897600042973
4030000	-20984.288802093393	-472.08561048887645	-20512.203191604516	4.185465250390324	2014.5487813249522	97.94684760073815	3.3591375045180443	1.222693186626022	2015.3751090708245	2017.5115533887165	1.7499494926149741	0.03731568219003304	-0.3398315791061393	-0.19947919361326624	1.4279342918073397	1.700032447420631	2.4020529339137506	3.6108987697989163	4.286379520102006	4.798840401511647	3.4173820117425504	2.2589979044577566	2.179436740820125	1.934118346731109	2.4927223925747226	2.261538784366921	1.6186842284111043	1.3724873559291944	3.195839185371065	3.293262924613347	3.8212484774717326	2.2793016470775584	2.0619502767269133	1.8324054197914275	1.6605243014376416	2.15436775868693	3.1504157230037406	3.721831209618592	3.636537389529628	3.1037607155091287	3.979879025015735	2.8797869299012957	3.8954466902097913	3.5722430054559426	2.72970639713435	2.6933524156312036	1.4746895364550716	1.20637605575463	1.98783222911079
4040000	-20976.295050354045	-449.55978666248785	-20526.735263691557	4.315171645331414	2014.419074930011	91.9506021555601	3.2646713771531037	1.0654792788469505	2015.4695751981894	2017.6687672964956	1.1871336034360263	-0.15678253906746126	0.07466644551233192	-0.838733116368642	0.014668174677367474	2.10218855363741	3.020785195197849	3.430220481670787	4.139573148536612	3.4094588198574223	2.915369963033786	3.0499480060119386	2.5740626464899834	1.843219750236971	1.2404439538628047	1.043829599131228	2.2365262764407925	2.2445808962142006	1.7552089673050364	1.9993770993022295	2.0822675987880537	3.7543961379593425	1.0997424252230814	1.8538779398234526	3.049775345651312	2.414501693975515	1.6550049113679144	2.1831357956813595	2.856406354635437	4.202670996409204	3.804801941376396	3.099497436867822	4.000319602723149	3.2676356923446948	1.928502821031209	2.862435460700292	2.0133658453456476	1.485632349994536	0.8124241920904522
4050000	-20953.125410487228	-430.12054473301885	-20523.00486575421	4.161040561263672	2014.5732060140788	91.46588697736654	3.2780803534571774	1.1138861217296014	2015.4561662218853	2017.6203604536129	1.5649139089821218	-0.9832116001246471	-0.47957277218543864	-0.3408976863048146	0.5067496533626535	2.0908781330452797	3.5589704576228183	3.2213765566366694	3.8570917525955686	3.702290182644536	2.6845513298265864	2.0208168769937775	1.3425567861680237	0.8545601730190155	1.5340967279936883	2.874670009512828	2.0291143489543666	1.8427733915570594	2.3989182208080986	1.9512189601407184	2.271451801389783	2.6223180538593915	1.6150603940629904	1.1794202822690263	1.8548513531523942	3.2876815502289203	3.2888347160280027	3.603090837958627	3.8329507994515066	3.3530034263838844	4.855242075023693	3.917711372120314	2.9186611232546587	2.709164768043178	2.3106029382512623	2.299753025824322	1.5155886965978562	1.3380307804204705	1.073926798096735
4060000	-20981.02213883861	-448.5029510939872	-20532.519187744623	4.3385605871100275	2014.3956859882323	98.51883479237746	3.2813801092904926	1.077685143094415	2015.452866466052	2017.656561432248	3.0547054466098493	-1.0278403289411218	0.2256789269875431	0.2940010716771111	1.419506614876997	2.491763735001362	3.3558306081556495	3.447855331625102	3.318126735192456	3.653798252594262	2.4434186209832975	2.0454404146342187	2.3652637048351552	1.902071665028544	2.186769335544565	2.3406714201009433	2.1478019333123166	2.8854649348562047	2.3854267243886014	3.148039688851844	2.926072719876117	3.2559154882419428	2.9003443920915646	2.4336339791667876	1.8810677406339757	2.6647105280772583	2.3073007378044323	3.13076247762363	3.162466012079387	3.355308093304028	3.953851329709591	3.647100730209031	3.9027876742422194	3.662133798250298	2.877899229249899	2.1619015800842147	0.9965057688033669	0.9195822241839298	0.5628905637417567
4070000	-20993.462024039378	-462.9219261510159	-20530.540097888363	4.318109120333603	2014.4161374550088	100.93911785882091	3.4600008484879714	1.1053152719519852	2015.2742457268546	2017.6289313033906	1.1817311213752297	-1.0281210499149451	-0.7324433851209637	-1.0619304193221246	-0.24819560409835043	1.8829948695359067	2.81647438769046	3.7324973533580557	4.290414636774972	2.610017432384009	3.8136392962247023	3.208654441204636	2.8515301810349967	3.1723461981417036	1.6870203764420304	1.7678217252001296	1.448019743801275	1.6318521798869414	2.228188469329348	3.1295740027237318	3.3989066168443327	2.6973701581554828	2.8085779705477196	1.535948082680862	1.6411969556929868	2.205836827748042	2.280988084381715	2.0875506394778416	2.8073416037284114	3.755240784597299	3.3211877314335725	2.0044709843401947	3.251940445048991	2.9264076087277893	4.124154949648878	3.3366975250497655	1.4493328537285444	1.4293174291998758	1.1470352835939406
4080000	-20978.710842124754	-438.8805075169746	-20539.83033460778	4.183826232157408	2014.5504203431851	95.6923190854305	3.451334406484558	1.2231625336754985	2015.2829121688578	2017.511084041667	0.5454676400774628	0.2310416509483405	2.053628953220087	-1.107825977973196	-1.1202531389995793	0.9056151840705023	2.2542760530720165	3.6247309237300978	2.9135163114768488	4.8485049614675315	3.20802526939418	3.4542759466249957	2.2689290145306367	2.216366055403219	2.5556202389649716	1.4827225759472045	0.284027999887649	3.2976725706973125	3.6080445491932847	3.2696393500470387	3.5726986149783135	2.246171186379678	1.7537376801479096	1.5424521204484476	2.9962064390938954	0.5150859729531962	2.0879152408535266	1.987691909910879	4.676522385216562	6.507537245323231	6.614943562450401	6.447671998229896	6.109016240078422	3.5918744963954925	3.7582740726844936	3.4332367000336563	0.9951740088243253	0.7268024996568757	2.2145219361018733
4090000	-20966.74974437791	-444.50256918386486	-20522.247175194047	4.1196812028475875	2014.6145653724948	93.58911877406965	3.384150669293748	1.0657715727020594	2015.3500959060486	2017.6684750026404	0.6471884845638795	-0.2030322857781355	0.1511662121633255	-0.7982421304750462	-0.7477859202096313	2.2027729306837402	1.7400863235748525	5.063621035256177	4.003723169663931	2.296021819451426	3.602549459458358	2.603774001184516	1.996423463593359	2.380868072328118	1.095164615158227	1.9889767059355676	1.5727230005209745	1.3589052936100954	1.7725823466238897	3.7409549464924465	4.7268597758634865	2.1287451591787354	0.8734043055906378	2.103460079112671	2.9404996849986222	2.050336654457902	2.9472874404409835	1.9450894482068266	1.860606664528004	3.5891013681406414	4.379415167179865	4.2348953811084495	3.9973086733509926	3.2935005549812244	2.449350317371895	2.4924552611492015	1.099952561475572	0.8231105957544681	2.7560850875328105
4100000	-20980.040436065843	-443.22979741052035	-20536.810638655323	4.236596094312534	2014.49765048103	95.84192087832857	3.186192776014374	1.5671122099723525	2015.548053799328	2017.1671343653702	1.5123224501136823	-1.2188104666010426	-1.6359843178826354	-0.3560777235501832	0.6034245459087152	1.4945238391696254	2.6820321334048813	3.6253402946566733	3.255650825532633	3.634997433918032	3.150141613238132	2.857164192910178	2.1279465699182962	1.6529608138804066	2.5991021249499244	1.9720287701162835	1.8488171949031118	1.4240899855121645	1.575170649661172	2.6387675331557414	2.8641105214573352	3.361432425293761	2.3699854166872876	2.9210307587989304	0.9451884570100451	2.558126638619532	2.6787331668164036	3.033024797719442	3.10921606600728	3.250457302845133	3.9173967809095007	4.015840739308196	3.586423059013458	3.082396904997993	2.6275600287024936	2.261134603793267	1.2258449099927367	1.3543675886865798	1.0490436702546209
4110000	-20968.863303550945	-443.538959688008	-20525.324343862936	4.149031328561383	2014.585215246781	92.43490380792288	3.1339441232951413	0.8675751808896353	2015.6003024520473	2017.8666713944529	0.7602030424968083	-0.004235326240848024	-2.7349108587279165	0.12340175510622575	0.8724172525225001	2.1430849998583517	4.887671671613821	3.9247985147010467	4.591432065626915	3.3944509636218605	3.076738292634261	3.3139805550512174	2.4906510504408463	2.283478013038727	1.5508823735718693	1.9533030928135966	1.4171016191936563	1.7633130285354324	3.7197250276051794	3.090327490185574	3.952744194834636	2.2427893307158846	2.0760109589490883	2.3127567375953935	1.2445100318931788	1.969080397056429	1.0633778581360267	1.7792687740744155	2.6804692320532486	3.1569796960358074	4.1801365152733565	2.517077351397222	3.036542303467944	3.4336093472991123	2.671586939893081	1.238848076291537	0.9533688220023968	0.5409078978522704	1.0704601559842495
4120000	-20970.060799540443	-444.65008185769864	-20525.410717682746	4.0979826408731315	2014.6362639344693	95.17589607616404	3.226062329626218	1.146168994852053	2015.5081842457162	2017.5880775804903	1.2179344525159763	-0.4737168218454062	-1.8130496027387348	-1.0099965503224144	0.39360375383925117	2.9917716522075954	3.076367904211523	3.863424339302718	4.617787787202413	3.8087507580243494	2.7987192036720567	2.571760275911227	2.056497348414743	1.7022550820601092	1.365641657884941	0.8812239847545891	1.9981532751918782	1.5385857063854451	2.5360256608541607	3.5239465237868766	3.418684685486118	1.7704625875647708	2.125883885822794	3.264550398866346	2.4080783357032733	2.071753142546482	2.006255507786238	2.2849083887141757	3.4237372758168716	3.392566218016606	4.605263269666498	4.886380377368464	3.350620918753149	3.329740363983506	2.2338686949951616	1.7022477911337492	1.9225475203929725	1.323197914176031	0.47675871592530694
4130000	-20980.096548811467	-462.07401874948806	-20518.02253006198	4.094398920143768	2014.6398476551988	101.22001458136687	3.1910115173736067	1.2356203479476477	2015.5432350579688	2017.4986262273949	1.313539789326325	0.5964427961149629	-0.9098638041632704	-0.8840345274290963	1.0937704267601476	2.102506565213323	3.0780690912557804	2.8367475395078436	3.399236526201127	3.260453739812458	3.646057356191299	3.345424891438471	3.1385733095234367	3.1383622965935536	2.891647840694054	0.8738354200201596	1.9147304820208266	1.3234838336989851	1.8580093072971906	2.741424406954799	3.4704667673099032	2.62360806463889	2.9988051846020722	2.2672859240235	2.065100435152061	1.0855940143325742	1.3900251993083523	2.3990559094902393	1.9006949515313258	3.6110602038056534	5.223241132145615	4.547000306395009	4.913094796371847	3.477102955986866	3.5083670082952887	1.5625889665812824	1.8371898112949059	1.7443032686168753	0.9846284578192629
4140000	-20997.32401476088	-465.6094055143099	-20531.71460924657	4.1124580344256	2014.621788540917	104.75097569632607	3.3495894887918873	1.2277525378345804	2015.3846570865505	2017.506494037508	1.1859236379701088	-0.0996481443446679	-0.26340152170480297	-0.9573730923886485	1.4825695802123353	3.3040725096985795	3.802128784064927	3.031904137007807	3.7772346552788076	3.327611515085856	3.721679268727221	2.4326815913865145	3.4733636978076903	3.1425898888657127	2.4380316912113567	1.3544458270556614	1.871555952227712	1.2969705600587567	2.6745815567466567	2.8115942740358832	2.857034578265126	2.9774282119140705	3.259659187248885	4.01370167674357	3.3339146964938227	2.2685786638982104	2.128763242213693	2.067221464718078	1.1931697410282263	2.8469579139575476	4.003139027479083	4.474434797036585	4.868264713299723	4.51593069777421	2.7923758640641583	2.15983511360439	1.9627055627406937	1.087650912384335	-0.05187930261824336
4150000	-20987.422365801915	-465.2141957329073	-20522.208170069007	4.116264515272813	2014.6179820600696	105.21403592143972	3.2590125744275498	1.3260012445954468	2015.475234000915	2017.408245330747	0.4082433530539539	-0.5126023125018075	0.3431883230540067	-1.5156061835846546	2.1897597225272674	3.9189487031104377	5.693868561090666	4.542783298697861	5.125157903120502	5.207150025434876	5.412638510824618	2.0761964366928556	2.9131239527863553	2.2935434964149923	2.8890276510288864	1.353712341210614	1.583155271998919	1.1727009818723972	2.8864663836707747	4.0272729223531325	4.272241990843338	2.5073402747269724	1.6892735523161444	4.389941151858123	3.3485501052436097	2.1493969862539055	2.1203834659677794	2.5477242729188374	2.066057136701695	3.68178556741154	5.084934446589744	5.317145633960854	6.584104479732348	2.6054046314720094	2.7948977471065746	2.566691470030042	2.819677339065758	1.5662151474389052	0.669956253396953
4160000	-20979.466316339553	-462.3989369999618	-20517.06737933959	4.245417084915772	2014.4888294904267	104.30056394794333	3.231927699434642	1.4295965280003913	2015.5023188759078	2017.304650047342	0.38192424852514245	0.0640053360141152	-0.9667327511309263	-1.2775431566281383	-0.1730708161330069	3.0118749246690055	3.863237086807692	4.841753607511975	3.7603705617678234	2.5914652116701755	5.287452881717591	3.1028478360673484	3.2269928293906935	1.2350535399179146	1.790324302788908	1.8778388017783108	1.7169160641332373	0.793841251950617	1.6253974077809126	4.40358015349956	2.798286097674941	5.145962605461182	4.870212697956765	2.1898274373975752	1.7479237048920546	1.3644343687047136	1.276200887157318	2.5077445843232393	3.668276577077118	3.878092386805713	3.744586857077715	5.950105677496871	4.8739332794758585	3.0853128705959394	2.1134503794649113	1.8634735987991495	3.3533161401200546	2.220156768451506	0.7883740718493809
4170000	-20970.877427605654	-433.9569401559821	-20536.92048744967	4.156918562226885	2014.5773280131157	96.55210160722037	3.3352588732279225	1.3401043368724168	2015.3989877021145	2017.39414223847	0.8029309955021798	-1.5516475554279716	-0.9068068527130282	-0.883484300909683	1.9351970633043325	2.2957409505674318	2.4629189737392254	3.9796966684397495	4.072327306877341	4.068419476158792	2.5799581761872457	2.9521258601434335	1.9312148832937095	1.1760119509003621	2.185893063841865	1.9569100920836169	1.23522010415503	2.5082934583918575	3.050926894864716	3.825281828829943	3.431392279121226	4.2360660335692675	2.99357871978512	1.7157848881514373	1.4897445063891155	1.3385801319190995	2.3830387643549766	2.5345224552445105	2.0397785670796753	2.901751902502922	5.036414786687317	5.4303543207728975	4.276764986917049	4.553740928414901	3.0011930145881367	1.1882144935119643	1.2069864777842023	2.7732628133781736	1.085378706308045
4180000	-20964.41250594786	-439.4885461108556	-20524.923959837004	4.300431579443397	2014.4338149958992	94.47615266750498	3.2195168528216	1.2674772028981727	2015.5147297225208	2017.4667693724443	1.309573997608963	0.34433977914989633	0.3316958477585345	-1.814512685922082	1.0585022437073917	3.270349385417954	2.646823324514338	3.870892877564488	3.9458251786894873	3.151951386635468	4.3068759175102596	3.2045484491448013	2.8387268049561154	0.9292238694632668	1.918481343502361	2.5305785923646438	1.930229689954097	1.3373881430867252	1.7847233727766283	2.694777143346284	2.015453636282058	2.131280888273053	1.9031299610098351	2.1019031701447033	1.7682422207615727	1.9822980673936526	1.7885813549413356	3.192027845973074	2.281518009473928	2.392650837295013	3.5466192207550256	3.5453138399293627	2.6405670448937832	3.972425779322747	2.5008739780270117	1.0163646254673042	0.7851490114809324	1.3184405069241971	0.3422413932334978
4190000	-20956.169312515227	-433.6271190825425	-20522.542193432684	4.202011329749448	2014.532235245593	93.45631885394783	3.280646854824955	1.1124778374821522	2015.4535997205176	2017.6217687378603	0.7698942296030524	-0.6694981681868641	-1.252593788004715	-1.2859003046918747	-0.6854625194962543	0.9987849470236804	3.2125146657849744	3.8975680603951206	4.249634997740304	4.165313871779041	3.4600447850070015	2.6069595739687283	2.2640397938019134	2.27301780127705	1.2346195197505017	2.1088777668345386	1.4517115617620135	0.7289596137069998	1.873503623292049	3.2322442381717424	3.4746402896753725	3.029610399107628	1.8822836458175993	1.9224901898409394	0.44180034267615187	2.917328387361945	2.3214713611620503	3.8632283871928275	3.6903494339963805	3.2624396806183156	4.12520186659712	3.4995029014147456	3.798583575460725	3.2821070949465483	1.9654260212169854	2.8912098827391812	1.4008996933568336	0.4397233290807514	0.7692766977978658
4200000	-20960.793194154146	-440.5461195520263	-20520.24707460212	4.265965749216208	2014.4682808261261	92.35252571351667	3.146978467818413	1.7576117687963384	2015.587268107524	2016.9766348065461	0.6683310670066699	0.08669160698991914	-1.2597148944789045	-0.7880230620546211	0.7690688885161414	1.2394986668583563	2.8693770057938974	3.838265740663822	3.706514973385543	3.5291960702166927	4.422973841214467	2.755208042227433	2.9669726640486354	2.6469155855081916	2.2357554035749434	0.5442457098506194	1.6586057937291523	2.491079221967822	2.9818766610872034	4.0239324583484875	3.30017842942569	1.1233473787501742	0.9067238663756667	1.2855097913849187	2.3176310890209866	2.0923926776273856	2.9731564279354603	1.706136327676099	1.601843959447335	2.9601157757119587	3.90406988071654	4.390605127441823	5.09516232315255	4.8747181234138175	2.3294424609798114	2.2563336828299185	0.48574004769150125	1.5822147407151188	0.588688155414637
4210000	-20989.06805502596	-440.0592450527504	-20549.00880997321	4.25592204934214	2014.4783245260003	93.29603276766953	3.0736567613385466	1.2248897219392003	2015.660589814004	2017.5093568534032	1.1316059725914196	0.8191852771389788	-1.6444760282441984	-0.1813747173947326	1.2853348737059835	2.954560680983443	3.7118672940516206	3.2607421707237396	2.7766291224674005	3.631340834395086	4.120578799607977	2.3222262241519824	2.784273655342957	1.786081963494826	2.24466710898308	1.0031384797345289	1.332406069773153	1.4397614882535688	3.204399651902326	2.9774460477563123	1.635822657076047	2.461065518001054	1.1215669437576519	1.596025797757885	2.104906164198568	2.295545801154442	1.4714849271177712	2.069286584701748	4.225278754990438	5.506836085043562	6.571794891386344	5.334819082711929	4.662063343811396	3.7796374497074705	2.622112595098927	0.9006437309141329	1.0607045090590712	0.6439668087930608	2.254007739439033
4220000	-20962.618852276468	-435.59017343225645	-20527.02867884421	4.164948015597349	2014.5692985597452	92.1844152766028	3.124883019105278	1.3306577154729193	2015.6093635562372	2017.4035888598696	0.6316096981982807	-0.14449971501078418	-1.295740855217043	-1.771610722969033	-1.2766526046220021	2.445765113178804	4.894831896083604	3.255122869334066	2.9253645715489887	4.250391403437734	3.859426966208653	2.2151385662515444	1.6655020711424287	2.4903793130858594	2.211190138816283	1.4019761221869704	1.592250587006872	2.7771549723203712	4.661882713398943	4.936111862541314	3.5501768234640982	2.516994840931416	0.9589331533164946	1.690300586689447	3.3324633309061387	2.5705816307877734	2.6430310942624495	4.119015235867985	2.9528719371432333	2.476796607822646	4.93383351132246	5.937523335490526	6.150716479342796	5.654731514363752	4.390990869010639	2.0183514386183825	1.2259674710290294	0.5147160899494163	0.9257576921530206
4230000	-20998.021373827356	-451.7509873159665	-20546.27038651139	4.260977230396247	2014.4732693449462	95.64628374709123	3.0912288697651777	0.9395403008138046	2015.6430177055772	2017.7947062745286	0.8010834912306815	0.4155664976541244	-0.8046836202078691	-1.9587863006227995	-0.6449998185584215	1.1243655152924816	2.9447828130428757	4.379648006909024	3.154249620554474	3.215137988851404	3.2879981136420917	2.8648777285946636	1.8690447190254669	2.672800078313787	2.438453730848906	0.6533576713786644	1.7264390200856017	2.4538215795101435	2.6676078587270147	2.5058089098377003	3.1900816690676823	3.1107761035888046	1.7654401120217056	1.8410735161520855	2.9002957153385873	2.888851710744028	3.106962803894386	2.7611704031875672	1.8023922829199108	2.92002311140105	4.552550347219979	5.307952516253914	6.174660116748779	3.5304569568234787	2.422703844471166	2.041072624117295	0.6344361073709959	0.3676107644472728	1.3518076185465635
4240000	-20973.89195848655	-444.88723884671765	-20529.004719639834	4.1260408512028866	2014.6082057241397	100.58498691916465	3.1684129325850985	1.2023148421900454	2015.5658336427573	2017.5319317331525	0.5141106792791857	-0.46238575158430806	-1.4582233950056471	-3.390974278555222	0.6515857765106732	3.522160652659605	3.8015287772403124	3.8041040047832437	3.875569406360916	4.132661081224199	2.129072380795171	3.247917355395363	2.5412018095829363	4.571717813215085	1.8079642137367509	0.9145334858347097	0.9027880531906514	2.238584723798779	2.4889170805887044	4.122913250312596	3.843027648710862	3.666237215027372	2.3537622975430548	1.0749898923099392	1.2406217245620905	2.1095501026791057	2.535464853494097	2.0311786613030716	3.4324280022691265	4.571098607322243	5.0679123372808546	4.244044768559142	4.601087839912657	5.940431096552704	3.175577056223329	2.846219919091905	1.2214481654624016	0.2516134384080782	1.8950517914236538
4250000	-20977.279861415558	-448.24453843500345	-20529.035322980555	4.199715864521872	2014.5345307108205	98.5863286068341	3.1464567431830757	1.309131628134554	2015.5877898321594	2017.425114947208	0.35711517920773483	-0.5903500932637229	-1.2045850617697242	-1.9654633337015888	1.4421401493258754	4.071256955948079	2.166562392787744	5.372957978843248	4.368717755758311	3.259463896857034	2.1592251335658217	2.2699659744942857	3.8075081072691526	2.398897591642541	1.880767960523399	2.0114891057788777	0.8140314723388028	3.3020042980309934	1.5485536407633114	2.5123721591049777	4.3308787477342285	4.366914091987686	1.549029602842875	3.0259011051085736	2.2407093951374937	2.5164378679302786	2.9078200418251026	1.6819155700685329	1.2330847891632417	3.325144680161047	6.131725615001834	7.026348683287809	6.039150755003812	3.0727823497948235	2.508787781813028	1.3422780248561978	1.7515628690318854	0.5964787366971123	0.5768623877965834
4260000	-20966.860039716896	-433.3596834051105	-20533.500356311786	4.21386973734491	2014.5203768379974	92.83904980435365	3.190862189989329	1.2073473390593012	2015.5433843853532	2017.5268992362833	1.0685771017560501	0.08368635319255646	-0.8853413080000325	-1.4491404143595723	0.7974671018771908	1.6066952880642162	3.7518213733851513	3.6465562355449723	4.445015732338646	3.3640257993118814	3.0684856791299384	3.479466787402882	3.157029605646817	1.3208811812941086	2.2006199305813268	0.695194202069612	1.6624703849519125	2.690553265960258	2.608289729812504	2.4038660146663604	3.217314944276721	2.5327577164486583	3.099967024166404	2.492105266409247	3.0643996976299506	1.5807532015917622	2.3161620655738306	1.4365787115382416	1.696883083127146	3.084052644245758	4.392077772313784	5.932192886651391	4.709255393605289	6.1329879805248115	3.506931592108679	1.196364218832312	1.174627453580718	1.2609508607939268	0.391826958339218
4270000	-20968.462345311516	-448.2309267326875	-20520.231418578827	4.0951774790372975	2014.639069096305	97.40610367765939	3.1661175595307443	1.2254687784271479	2015.5681290158118	2017.5087777969154	1.0084916212252102	2.0422343304686428	0.05226697278252096	-2.437034598709313	0.05299326950127098	0.4987501354830217	3.226050479279106	4.234413809103817	3.610666299681808	4.038012396132353	3.4336981530513344	2.391141076591496	2.566788813633796	2.631249678253979	1.7430759328010412	1.1205856490281696	2.1106647181267237	2.5443532534148194	2.7455678407074133	3.1440349296126593	2.33732958042048	2.2378903850499805	3.5689315291124926	3.385617588629519	3.2664615269156627	3.6916091040197756	3.096392598926934	1.6003406975010361	1.4150355924019031	3.417402342545791	4.240895849584265	3.2196967142544253	3.7471597855006396	4.966416634764246	5.00521315684222	2.9910655267430712	1.1015885296140708	1.5187825025383699	0.7226945455170137
[truncated: 8,575 more rows]
[truncated: 25 more columns]
