# Supplementary material for: Epidemiological and genomic investigation of chikungunya virus in Rio de Janeiro state, Brazil, between 2015 and 2018
Source: PLoS Negl Trop Dis. 2023 Sep 28;17(9):e0011536. doi: 10.1371/journal.pntd.0011536 (PMC10564160; doi:10.1371/journal.pntd.0011536)
Supplement: S2 File — (ZIP) [file pntd.0011536.s007.zip › Supplementary_File_S2_beast_files/RJ1/chikv_ECSA_RJ1_HKY+G4_strict_skygrid_normalPriorRootAge.combined.log.txt]

state	joint	prior	likelihood	treeModel.rootHeight	age(root)	treeLength	skygrid.precision	skygrid.logPopSize1	skygrid.logPopSize2	skygrid.logPopSize3	skygrid.logPopSize4	skygrid.logPopSize5	skygrid.logPopSize6	skygrid.logPopSize7	skygrid.logPopSize8	skygrid.logPopSize9	skygrid.logPopSize10	skygrid.logPopSize11	skygrid.logPopSize12	skygrid.logPopSize13	skygrid.logPopSize14	skygrid.logPopSize15	skygrid.logPopSize16	skygrid.logPopSize17	skygrid.logPopSize18	skygrid.logPopSize19	skygrid.logPopSize20	skygrid.logPopSize21	skygrid.logPopSize22	skygrid.logPopSize23	skygrid.logPopSize24	skygrid.logPopSize25	skygrid.logPopSize26	skygrid.logPopSize27	skygrid.logPopSize28	skygrid.logPopSize29	skygrid.logPopSize30	skygrid.logPopSize31	skygrid.logPopSize32	skygrid.logPopSize33	skygrid.logPopSize34	skygrid.logPopSize35	skygrid.cutOff	kappa	frequencies1	frequencies2	frequencies3	frequencies4	alpha
2000	-18005.404083981295	-187.56902960380984	-17817.835054377487	2.9373702247954667	2015.4927667615061	42.26152699772144	0.18881942515255465	6.570857294642873	10.593565230592983	8.373607192734028	5.760435064324429	3.3319415333917104	2.108814747724444	1.9578900695875956	3.1760085622692715	2.8942704933881114	1.1729840066540322	0.133021747458827	-0.039588156795035884	2.4302096793194785	2.0247875305579606	0.2620772874481361	-0.1844237831672473	-0.5234376855780123	0.7147347888167267	2.225816642844752	2.8310681032836955	4.484451104574232	2.384962092104857	1.6388398031926548	2.6559860772061112	2.6968679729426306	5.514198635787419	5.076906746615961	4.024921828554145	3.7067061924833853	2.417949314972355	4.084499958506521	1.1385600888246246	0.1955134738498837	-1.4506912588096421	-2.692535112355417	2.9	8.17708141033745	0.28611930226491855	0.253719040947226	0.2573944386204396	0.2027672181674179	0.07077389635961458
4000	-18012.116508875075	-195.09438830445464	-17817.022120570622	2.930727040655891	2015.4994099456455	42.296754866950316	0.23485922280560786	9.134238077288005	10.706685356255235	8.61591469689192	8.087701425355185	3.3336131653012178	2.2739367473321708	3.328295930970881	1.821057376134494	1.045342180108614	0.5256550169752718	0.7641554159409836	0.21052647342920638	3.5938325968622884	1.5801357790115902	0.2052808892848863	-0.1606827942956181	0.8271574486497453	-0.5822432669015531	-0.5073924298342076	0.21976652319799972	0.43491101648158237	0.0660402447214925	2.3288571646242984	0.272065823433457	1.4940893357490344	2.6814203315573963	3.819534993449905	2.5656165229634125	4.226182472991437	2.049357897175794	2.1736705422601013	0.3463589626245589	0.4999187296213571	-0.7837648878564668	-1.7691752670691245	2.9	6.929643647581198	0.2881787916058094	0.25819689239040416	0.2508570978363706	0.2027672181674179	0.02566980696900152
6000	-18017.85499155908	-193.89881717496436	-17823.956174384115	2.9661439455793683	2015.463993040722	41.98392756083009	0.4432724454927592	9.134238077288005	10.706685356255235	8.61591469689192	8.087701425355185	3.3336131653012178	2.2739367473321708	3.328295930970881	1.821057376134494	1.045342180108614	0.5256550169752718	0.7641554159409836	0.21052647342920638	3.5938325968622884	1.5801357790115902	0.2052808892848863	-0.1606827942956181	0.8271574486497453	-0.5822432669015531	-0.5073924298342076	0.21976652319799972	0.43491101648158237	0.0660402447214925	2.3288571646242984	0.272065823433457	1.4940893357490344	2.6814203315573963	3.819534993449905	2.5656165229634125	4.226182472991437	2.049357897175794	2.1736705422601013	0.3463589626245589	0.4999187296213571	-0.7837648878564668	-1.7691752670691245	2.9	6.30998473694376	0.28265631913690376	0.25671358193297394	0.2563769059862075	0.20425319294391686	0.04484767657417858
8000	-18010.334056808828	-188.68830441584356	-17821.645752392986	2.9738895695846135	2015.456247416717	43.70596400007875	0.34308887713929537	7.448099939169569	7.144592569322883	8.634045398723279	6.177090731627268	3.193818351290964	2.2543236784534795	2.883484611650401	1.6170914388025301	0.8179652931645809	1.6920214028071	1.1756146338524827	0.5313593436849346	0.727921299011522	2.67920043170725	3.1246560446248988	0.16809718946228416	-0.565238143765262	0.13541103303723295	2.4242178024827803	2.187238848177699	1.7040886106224913	2.0707690984588942	1.2878278834109858	0.6625613013423357	2.530250607363655	5.565047211830024	3.298360039197238	6.692110936408	8.28415893352754	5.334117776602463	4.074986292813123	0.41534429771466724	-0.5539365203957213	-1.4467511384261047	-1.4538941147938125	2.9	8.148052764456715	0.29012821696368585	0.25671358193297394	0.2542119770018759	0.19894622410146637	0.05390557472154178
10000	-18016.830010943773	-190.39692071907328	-17826.4330902247	3.0143004817727057	2015.4158365045287	42.70258062642102	0.33293462389961137	7.448099939169569	7.144592569322883	8.634045398723279	6.177090731627268	3.193818351290964	2.2543236784534795	2.883484611650401	1.6170914388025301	0.8179652931645809	1.6920214028071	1.1756146338524827	0.5313593436849346	0.727921299011522	2.67920043170725	3.1246560446248988	0.16809718946228416	-0.565238143765262	0.13541103303723295	2.4242178024827803	2.187238848177699	1.7040886106224913	2.0707690984588942	1.2878278834109858	0.6625613013423357	2.530250607363655	5.565047211830024	3.298360039197238	6.692110936408	8.28415893352754	5.334117776602463	4.074986292813123	0.41534429771466724	-0.5539365203957213	-1.4467511384261047	-1.4538941147938125	2.9	7.447660129507818	0.29214832396324864	0.2533447273202589	0.24767591120630128	0.20683103751019324	0.01674386281699857
12000	-18014.41822895139	-202.42583155402767	-17811.99239739736	2.968890588461298	2015.4612463978401	43.17274973429037	0.2930433573835835	6.991191849175809	6.644230220895243	7.966484647574911	6.539100403932023	2.7002594463568297	3.665345039324489	3.0475516815194346	0.6219268081248202	2.178994217165107	1.8415356741993887	1.7147293793134455	1.2915630004008198	-0.2932518301149516	0.5495454670340774	-0.9649042373323706	0.7858133047064653	-0.5764825129122746	1.3129724854732139	2.532644523274769	3.5788822668340536	4.951980604233004	2.571722644914831	4.418176458219792	2.5022827942496284	0.7451398788850903	0.292363607463656	1.5267001349916642	5.800199394913241	4.190896192240965	3.076444551310916	1.7312723427662193	0.2945899290420381	0.18033223349966776	-0.33656744465743926	-2.839773158544489	2.9	8.393524384523959	0.28524012564480966	0.2520771456676604	0.2575825719451265	0.2051001567424056	0.05353803394007444
14000	-18027.513186722015	-194.4837682818186	-17833.029418440197	3.0679948181276377	2015.362142168174	44.775870547918004	0.3122077450082617	5.955810088544668	7.420017803231748	4.729593369856233	4.790135255924004	3.476174140969308	2.9040549406781477	3.6845715216023396	1.093683836691358	3.031355842978727	3.5783888552602647	1.8541237837885738	0.45249059993479374	0.8228903850650802	0.7288064932355566	0.34696794867318254	1.2577202821341213	-0.3622139339645062	-0.5383806578522997	0.839177866181902	2.375234449533878	1.4573558976642806	3.4756482788436305	2.5172115004937337	4.265215042655074	3.156234563264788	7.39827510928849	8.289182149153387	8.559062848870122	7.311780314556071	4.239378040110907	2.0021587681510926	1.3127249314629972	2.9051022182373893	-1.1111030852728965	-1.7151431975227578	2.9	6.989548240769356	0.29289707056499986	0.25180065374744903	0.25195479684692884	0.20334747884062437	0.017275701661586488
16000	-18024.481208273894	-195.29307391097643	-17829.188134362917	3.0813214071974433	2015.348815579104	47.312499847372834	0.5213982025229502	5.955810088544668	7.420017803231748	4.729593369856233	4.790135255924004	3.476174140969308	2.9040549406781477	3.6845715216023396	1.093683836691358	3.031355842978727	3.5783888552602647	1.8541237837885738	0.45249059993479374	0.8228903850650802	0.7288064932355566	0.34696794867318254	1.2577202821341213	-0.3622139339645062	-0.5383806578522997	0.839177866181902	2.375234449533878	1.4573558976642806	3.4756482788436305	2.5172115004937337	4.265215042655074	3.156234563264788	7.39827510928849	8.289182149153387	8.559062848870122	7.311780314556071	4.239378040110907	2.0021587681510926	1.3127249314629972	2.9051022182373893	-1.1111030852728965	-1.7151431975227578	2.9	7.763777423699225	0.2877087764531813	0.25180065374744903	0.2603145159491569	0.20017605385021486	0.014100868365558968
18000	-17999.718075700053	-184.98233198887738	-17814.735743711175	2.999347720038363	2015.4307892662632	46.198841417823594	0.26272840460039865	4.087177224969494	4.081079218238129	4.5060369591428096	3.423628914066004	3.6739819213885134	2.2889844974313194	3.020095027943087	0.8059632116586563	2.618010923873631	3.385764541200097	2.4216610917386245	0.741840111110101	1.4403177737371635	0.7335334101264153	0.14025979427515	0.3245243266711441	-0.7932719629628643	-0.4540751363897277	2.968652842229807	1.3826354103611829	3.0090267264967205	5.803380843974377	4.573864152116506	6.0626757409499845	5.911313759411266	7.95418500625504	6.768572622590604	6.3745700836108155	5.410644084110455	4.194586919613009	2.5515086155875033	2.771319660566318	3.453788772841256	-1.6684332410425708	-1.0719545302092517	2.9	7.051401364562986	0.29376350854912325	0.251676118594217	0.2525295503789099	0.20203082247775195	0.010287898065434344
20000	-18000.604087396383	-182.32402884596902	-17818.280058550416	3.001156972613866	2015.4289800136876	46.48727762699062	0.4579025647833992	5.394017573407302	3.5147829672626045	3.29399611524201	4.526810691815968	4.262693089088218	2.1587483852962954	1.8853390662611733	1.0291014954575046	2.2305870083662294	1.4577807045365603	1.3923638485876135	2.404500217543146	0.46522412907364996	0.8113832995772412	2.4400662360680876	0.8513117671357302	-0.5823552374396961	-0.03567899297983679	2.2402096796012527	1.525025973006104	1.042831185932458	1.631443797522121	4.279383011677253	5.7658360512206865	6.640886154461857	7.483302316875225	6.428443097458904	7.4837681710281005	5.113607401176612	4.717497675796086	2.4983559938401463	2.5386412344272418	1.7107527805682539	0.07971523926687502	-2.211858060997311	2.9	7.051401364562986	0.28547356518621697	0.26093137485613094	0.25376330094094685	0.19983175901670736	0.0075781634908812815
22000	-18007.66662712079	-191.37712752819377	-17816.289499592596	3.111879853263191	2015.3182571330383	46.19549273313274	0.29982069834358094	3.871896661893607	3.8120281763902133	4.752571950387876	4.15558815157625	4.4061662198543905	1.8633587013013788	2.645093840008066	2.027455441873861	2.910412891330879	1.2250349457445948	0.19232034508905815	1.2483935266574042	0.855591610327515	-0.10184348809967791	1.4554352401324966	0.019172396897436078	1.3249090542991446	2.8482679765282253	0.7445465203395637	0.25285483721126567	1.5485972732653628	-0.13200472240702088	-0.4034269227373726	0.4150464687252309	3.5764561598488243	6.002605287087827	6.4079763277998705	6.321906158569546	6.206431563705575	4.96344961169328	5.378925614666983	3.9236466057150654	2.3096426111807027	-0.6593277789565631	-1.9492657226971994	2.9	7.342842541303264	0.2935156189555654	0.2556509291671142	0.24877437414507872	0.20205907773224382	0.033402617691554816
24000	-17995.093910014883	-169.71227081851987	-17825.381639196363	2.8771311669223305	2015.5530058193792	43.81673438547729	1.0163248003138141	4.560623247699024	6.3907758863896165	5.8417261459039	4.083486654797201	3.5085655911190305	2.19852409525258	2.342969141943259	2.971723736562555	3.8609557142304167	2.8194789756408216	0.9442394896875486	0.029038080407830624	0.1857032669244526	0.5009871617503479	-0.6370384955942621	1.2651178774015066	1.1041482812904762	0.028724172250213897	-0.15072648981700792	0.41900755084531655	0.005836146138026743	0.30060188828411033	1.2367437608556207	2.386825318453921	3.760926032420918	2.860999217918437	2.7757470041197747	3.4260031329631953	3.639952479186221	2.9185516710658987	2.0281031639863656	1.695235589004765	0.5062353976705755	-2.5107339735627727	-1.9255246289885284	2.9	8.288879519510472	0.2861166051406885	0.2606313504076048	0.2504109563742026	0.20284108807750617	0.02466700107984342
26000	-18002.26195250927	-183.2160104633907	-17819.04594204588	3.0122831323207175	2015.4178538539807	46.31650573678582	0.5941661728839029	7.7924540328676635	4.700880962382282	5.6380826497524215	3.9998218901337657	2.4836201700085327	2.7679286922021906	3.4687735668335655	2.963509855807489	1.7535695435268244	1.9820149540575112	1.5364092868853279	0.22656856994905777	1.7146039397476043	0.7844023971514635	0.4525043994184108	2.2617429692072255	1.1561186636058323	1.2429973844163105	1.0477535031706857	1.7166448065891697	2.5284576313161127	3.1248909433611054	3.121031630235974	1.8856951260194508	2.5716280917431398	5.119318611748644	4.773375715593804	2.640925663580748	2.8828753105041813	3.4938013827990106	3.1428420897747666	2.456612836429097	1.027920940631626	-1.6253071308657576	-3.760950602056776	2.9	7.764185523511427	0.2861166051406885	0.25159380217141736	0.2545875341983156	0.20770205848958062	0.037448765617831906
28000	-18008.63683376644	-186.79970789458525	-17821.837125871854	2.9790487454572188	2015.4510882408442	46.081702518527884	0.5938733893676952	8.24261296008926	6.6144784788638935	8.279306409079714	7.184634012017904	3.0428556973878806	2.9622851890437105	3.504501804851665	2.752036818324429	1.154591009808355	2.043797379348014	1.2652455770098556	-0.05373095339629419	1.903728390843669	0.8715929346099677	0.31085885416507947	0.6322632669653556	2.130152107627751	1.9559406544703335	0.7124627607159546	1.3459840935541103	3.1731365177691475	1.9690726291580791	0.8054850942713727	3.1501720465378753	5.152337228904157	4.470477964557087	4.043744116840465	4.114915389578511	5.727699012487852	3.5201961465447664	1.349252874397012	1.7240207148442976	-0.1772959767043948	-1.167565905328713	-1.7171043421511625	2.9	6.460140169764278	0.2893953017927339	0.2544756387002214	0.25191039414475574	0.204218665362291	0.012595277700934663
30000	-18015.203640099964	-192.93461400515352	-17822.26902609481	2.989799636816235	2015.4403373494852	49.35469863233992	0.5403735496789329	4.156758137830754	4.842191517305659	4.222050995907347	3.7723106850655226	3.043826683370832	4.998601675679063	2.7339849809101184	2.148254248768421	2.7940239081904874	2.229851384330349	1.4728202608313934	0.47697893746522285	0.3512944970044706	1.328607612932586	1.8134087403002126	2.0416817955442266	0.6042654132667068	-0.6409165634674918	0.08858475816159989	1.6949877429872744	2.019899704153235	2.004236347068276	0.30337732489550784	3.4445038391931257	5.363142666682623	5.608446128530529	5.9119236572255405	4.868950588534031	4.601079855273905	2.6377405680028305	1.5822923818165857	1.0806511330383786	0.9623988719778755	-0.1773388028385835	-2.000781391661863	2.9	6.947605128367712	0.2841984943011161	0.25431449295412056	0.2515441830432843	0.20994282970148107	0.00996995384420039
32000	-18015.99165039443	-187.1808267695316	-17828.8108236249	2.9527915498745707	2015.477345436427	45.72324991571088	0.45039263200091684	1.4977664149329732	3.1376995167178356	3.8937149856123145	4.917208400961766	3.8504390379840014	2.7680817136379168	2.0082478683872065	1.7264221189174185	1.908384240727844	2.884048044675579	0.9934332531236809	-0.36634952818521466	0.1367993823540974	1.52584228828864	4.548918457098089	3.5251403418452654	2.1391548378995013	1.1540818412869325	0.9217084647208038	3.072801515710993	2.486735434530038	1.0670557205827849	0.34735017914125443	3.1305596696979414	2.5060803137781096	2.722888431190706	1.910862307131116	2.7411835057228293	2.962848236693194	2.398702367304362	0.47489363131220985	1.9124913242357002	0.057011556979816636	1.0556121195629242	-2.87029464282435	2.9	9.09493683045762	0.2901125132806468	0.2575373500760718	0.24889472811519758	0.20345540852808586	0.014094540293772648
34000	-18027.978515157323	-197.2385526761704	-17830.73996248115	3.0239374356413706	2015.4061995506602	46.24217853598961	0.4755342062335728	4.27871655803961	3.130196394644431	4.146021557341921	5.458254962934683	3.446025922159319	2.7230994164423072	3.77824306359794	1.215896868114979	2.5711507811626886	2.3638741680804167	0.6389102326344899	0.2518712063709543	-0.03437186223263322	0.4702879436959184	1.33888424543268	2.4185453725522446	3.1464342828213354	1.30863819443762	1.5697129605531588	1.2867899953407305	0.3420771267082085	0.27198700129180287	3.1966792769405172	3.691906077571531	5.198738946817356	6.383237453083844	4.210905137252879	3.458010133954153	4.847837234113026	4.858717488694252	1.8734909615665591	1.1407291276192018	-1.1570098286179364	0.5574900177969111	-2.2408872295625497	2.9	7.785493637934856	0.2901125132806468	0.2537002609471133	0.2553783608334331	0.20080886493880887	0.019549269794428403
36000	-18014.18936703566	-189.32789394955492	-17824.861473086105	2.8989937013509572	2015.5311432849505	44.5801007195258	0.39722044927207817	3.7738559733887276	3.3838423346808053	4.6991730753546825	4.222577088230284	3.0018266578910566	3.255247177567094	4.743430468479027	1.318084539383724	3.3530026892552143	2.0808666509348956	0.8483126208083307	1.336024434416029	1.7871776434044813	2.434934387209693	2.80278136538823	2.7195993476862452	2.985228356517741	0.05627938034510849	1.764623715060359	1.580883689561364	1.3729674883198104	1.6252614082699512	1.2970660560114073	2.6434611924793674	2.4853429025522953	4.271729716026019	3.984493037278248	3.0561247720175206	2.5383139935944703	1.1127432670322954	0.13540125001011405	0.7916620920619684	-2.0219203900364153	-1.529653625599403	-0.9272743925273191	2.9	9.954610928869297	0.28987916481547243	0.25200594654231706	0.2573060237034037	0.20080886493880887	0.025870477080757733
38000	-18013.338904812026	-193.0364311107481	-17820.30247370128	3.0295569334501056	2015.4005800528514	46.50669207648201	0.3131123172674844	11.307840786237001	10.600228424126968	9.3469712253982	6.739156675171445	3.7007754894436706	4.200937714370128	2.8848472084867223	0.665970576306945	1.9105782280112584	1.7060377731393868	0.04165666110560495	0.9666339901281369	3.4630072737407604	3.2826958714907852	0.9939857123931513	0.44826938434100233	3.3769191242426744	2.747176018823456	0.3533253301384646	-1.790318967411531	0.04282353013834409	1.8874876981298998	0.332363524774818	1.5772857103732827	1.2191434218181492	3.7574328123622744	5.371559197934409	4.1556987502909495	4.7658469209197225	2.526367739258118	1.4699763521992804	0.4354396205017908	-0.6711488637510594	-0.4024222087472643	-2.6269297355705596	2.9	8.921535734009304	0.29035008656287314	0.25200594654231706	0.256835101956003	0.20080886493880887	0.02609246225155793
40000	-18000.514249584845	-179.95035604970178	-17820.56389353514	3.17092789787758	2015.2592090884239	46.18814062407832	0.6339616799624396	4.84205073516975	6.007851051949428	6.4097274599615375	7.346303413018932	4.643280810388141	2.213083089411278	2.7417890641877096	1.4144946462154042	1.5055622476677493	1.182983973444514	0.8618280603564834	1.202430969767018	1.573518110118528	1.2098893250256428	1.916406953368111	1.2650703311559264	1.735284100101536	1.0039239910546953	0.8868714613404735	1.7894461660900243	0.5097004621229404	0.25509457829981774	0.6316627380758588	1.4063104547192387	3.455337980158706	3.352321577692471	3.499733791148081	4.585440060461908	3.6890775809389504	3.57808711395518	2.8982935599392263	0.41537986680827665	-1.6604690300023464	-0.485321054023246	-0.5948729226697486	2.9	7.764096505339076	0.28512007195708317	0.25200594654231706	0.2584595390958325	0.20441444240476936	0.05529494750550824
42000	-18001.038081903902	-176.88028512641642	-17824.157796777487	2.986364376873357	2015.4437726094282	44.34541626026607	1.0657119061552307	2.471122133297025	2.8624498959194806	4.671092832078337	4.641252861098197	4.06609892047047	2.5706453346152056	1.3895387697007902	2.2601935036002523	1.6783804610669693	1.0396451415991834	0.34253090649792506	0.3801211604832849	0.026276073882902956	0.6444609509246216	0.1528470442973246	-0.06268270676068408	0.5869094127486426	0.21766702539449545	0.785498154788685	0.9585254562285652	1.9714117214619011	1.8396467126998466	0.8744882131014687	0.3953908539823696	1.0162044412440914	2.3374809443262254	4.1081373864590836	2.8900153244837647	2.948858139280988	1.9499578013613856	1.4245259553222327	0.9108132290177245	-0.5078210847402812	-0.9112946767188708	-1.6386205193133312	2.9	5.951593070157215	0.281854733928957	0.2586236162553368	0.25812799935148956	0.20139365046421875	0.01801610285409746
44000	-18009.82208116222	-184.8866587905598	-17824.93542237166	2.9852916326102656	2015.444845353691	49.0348354023471	1.3830734867165582	8.426351864080726	7.2263012036954795	6.293281995596727	6.109911097154924	5.068301459628054	3.057646281098001	4.106665160527522	1.5602995858788895	1.7566651315398711	1.520543978188081	0.5340877576869622	0.6877884406744817	0.5340147713279659	0.12719043368484576	0.9020008077205453	0.2613886953246672	0.5241401393845708	1.0156025751795246	0.8189508648681785	2.17288458985667	2.374859445498869	3.2785970552846964	1.8944101722836413	1.5535020256297325	2.901377529083258	3.028678176013158	2.5606766596378647	2.0856445799959107	1.8883208209409512	1.8594063812831514	1.9249620265453151	1.9300773328193903	-0.3020934884223908	-1.6827738645092387	-1.9750855100948246	2.9	9.528450492559811	0.28706987831360686	0.25683642809463675	0.253639306252218	0.20245438733954055	0.052228065409547636
46000	-18017.392705519847	-197.16468434703756	-17820.22802117281	3.1767046615404997	2015.253432324761	53.0461959018114	0.8082656685256395	7.992073996420573	7.8488078716394325	7.5690364093943	6.703372315105169	4.147558086141544	3.8266312434729874	4.294704625955678	4.379303598571912	1.6779415076201065	3.226502129826015	1.0348758541331657	2.4286946324812106	0.2218536935255954	-0.15142122119630652	0.1652245454862652	0.6139423012229133	0.26074922499114944	1.9910872057339941	3.1545742552912346	1.8806326463927556	0.1957805166860992	1.1189869032437416	0.35724047430471695	1.1200425240277707	1.9795027272137484	2.770469183225502	5.4910650861585175	6.227036390077796	5.631420335993107	3.2261933363941973	1.8659107412665745	0.7575575640498416	0.7796984086271824	-0.5308534133646884	-0.8143609937835314	2.9	8.629299721209337	0.28706987831360686	0.25683642809463675	0.253639306252218	0.20245438733954055	0.05620363485172136
48000	-18027.44673607271	-203.01320097499774	-17824.433535097713	3.152577227020115	2015.2775597592813	53.4924532511379	0.7021702747770073	8.336968653809848	6.883201115537556	6.853595696211942	4.93516382261059	4.365834371355455	5.400380551198534	4.697596589913617	3.009123075777108	2.0697851173682293	2.020240879003608	1.3214909841790747	1.378176215199629	0.4992800814048167	-0.12311990729524697	0.47295009946272776	1.922706727828795	2.1533702254919898	3.092841446668584	2.519367600126631	-0.1432823416841308	1.2362158725307304	1.8949346096106203	3.073789232716299	5.444878405846243	5.415029876908801	6.314781718103754	4.971063076412937	4.961112081488883	5.274267678740426	2.243915389086129	0.97435411029744	0.5535252735483422	0.3984333552744497	-0.06666874292390584	-0.4222791541797797	2.9	8.7033436285917	0.291991163699815	0.25511574318576563	0.2539256568841423	0.19896743623027918	0.0364087031719448
50000	-18018.200002420752	-194.67847667838114	-17823.52152574237	3.016962276889703	2015.4131747094118	54.77201227044428	0.6895288119424426	4.7721874075504225	4.412655781699502	5.696599080550553	5.80797508130161	4.928716959919001	6.647557956654879	4.439577749888521	3.3484488162103925	2.3549668242483444	1.5548960048702274	2.865814013059178	1.757708517643439	1.778497509376267	0.7025900825990581	0.31038882739491325	1.3299602922436664	1.6401443805079505	2.4794636713431712	0.8396695749538641	0.7637830244932717	1.2085917971333375	1.7121325460217234	1.8931125836112548	2.6855908546600733	4.43591291833406	4.981869421178733	2.641777588473547	4.100685000036018	2.544048671161875	2.222586533250017	1.5760169264994983	1.3481713936063946	0.3319185201079552	-0.19451617200664711	-2.263357015749369	2.9	8.395688086656161	0.2852116722380619	0.2527632862597327	0.2539256568841423	0.2080993846180652	0.04184359944041285
52000	-18013.147007178002	-197.98322063492023	-17815.163786543082	3.054571071538211	2015.3755659147632	52.52223532078844	0.3733931776623798	9.243261272890498	8.092241030764272	6.291412314645048	6.637365116536879	6.370450475241806	4.590336056189277	3.269713354826951	3.8901713993326403	1.2309532987050142	1.5553307316214013	2.2032489436144727	1.693278297375477	0.7389587385077596	1.4294710802170365	1.5613807738070373	0.7431456264002108	0.7890798939249722	0.5904622987090801	3.0974238535371694	1.587243355949648	0.1780344541981802	1.318541104555212	1.5782084716042875	3.409900291814698	2.633468953083813	3.6193700626254297	5.083588549013512	7.698472069198383	8.048751121281333	7.186778543371457	4.313512995265346	1.4627507736259182	0.048939895620012525	-0.7334093465785213	-1.8804586253356566	2.9	9.708487979019523	0.2876121756417406	0.2593591632882955	0.25063882109877517	0.20238983997119084	0.024840045523625055
54000	-18008.665187246537	-186.86489135402243	-17821.800295892514	3.0097893507894478	2015.420347635512	51.22259011018468	0.34589081661940524	4.3323159568392775	4.661841778808384	5.851992471831113	6.343573676387232	5.007916824888103	3.424044503879118	3.1054896141660815	2.372761103337742	0.9475040221722009	0.7836152496525686	2.8255741838322543	2.2966744441287785	-0.10921001617166778	1.4496470627418774	1.2633762789173208	2.8531840789579634	0.7282232743174273	0.8564320227572066	1.265390127086363	-0.5904958576092162	1.4568366262655912	5.058898804150731	2.361060464540955	1.7837553143586817	4.422896309781072	6.472354972914997	7.096897960706478	5.231512578987934	4.344549570263539	5.111836239722532	4.121790218038913	3.613309479188992	0.4109294407526445	-0.06870183109310257	-2.687034106810187	2.9	7.986209152316551	0.2981878407458432	0.25390246892973667	0.25063882109877517	0.19727086922564704	0.037937364355935775
56000	-17992.994371552435	-173.81147809406255	-17819.182893458372	2.975274680496203	2015.4548623058054	50.72396115265405	1.3810317725729058	3.9160290388730985	4.306121831692429	5.666365679546903	5.159197632568593	4.469726371559523	3.3788405417710554	3.312646963042365	1.903049686707684	2.3365938997085136	2.4322045602529565	1.889279332898837	1.2862119226454483	0.9125927976873833	1.0539546342435129	1.612851881582638	2.0454728673964278	1.055030536262106	0.5496007428407724	0.0273651030300939	0.9942449574585267	1.2710203396742763	1.3448857116581716	1.8099674431500599	2.6895862410745135	3.213474675207716	2.507408480717022	3.2655649395913016	3.2567604024669348	2.3327342991538824	3.3072207314851894	2.892301095536437	1.798721234267859	2.0903280946801583	0.706486762402705	-1.9186010182344881	2.9	5.8630195079825445	0.28976419754577265	0.2556450446578257	0.25190197813055043	0.20268877966585327	0.07322057658240134
58000	-18003.25330492285	-188.25547011263458	-17814.997834810216	2.9932928198854727	2015.436844166416	52.24563557781547	1.2336669444676114	5.241524086476829	6.012517569595808	5.787733497436627	6.119170039361213	5.159767162377748	3.631808449772064	2.601375028878927	2.8371616273302456	2.607010581619921	1.6559266288227832	1.5970304460393128	1.6439739973228127	1.0711210266803186	1.8154101661295714	1.8865647884587478	1.1852185225145744	0.14659026259235697	1.375491851637621	-0.389208880535348	0.490773160822435	0.6097603614947316	0.3878142862527203	1.8782148474806812	2.732807710766174	3.794635433177497	3.612481530925363	3.3535339343030195	3.697435916415359	3.1957275550067883	1.8673510152856443	2.680940273240876	2.9420054698873725	1.9249576499801377	0.13776380465872953	-1.3092026629315683	2.9	7.853959407974084	0.28691867930928516	0.25844661469054153	0.2504910335248264	0.204143672475349	0.018188528358045023
60000	-18012.566487935743	-191.5020199307343	-17821.06446800501	2.98441296207532	2015.4457240242261	49.09881698683698	0.8375501040914584	5.206281249876136	4.668449491494137	4.748323680589834	5.253218640177927	2.9089330390874206	2.265521613404981	1.702983172732679	2.4113451102920442	4.829765846533271	2.2583987101104173	0.9160305943618399	1.7568427553874724	1.7464281218235838	1.2803264158098973	1.0198261367059454	0.6686123147696674	-0.6290629684212061	-0.1647951030514097	2.009606427276215	1.9821191956978745	2.63613923552465	2.2668897916208754	0.7309055797228395	2.1186201185624935	1.7013487991566756	2.084177665199271	2.8416157489397778	4.372494821042547	3.64543911491477	3.1483312297009554	2.313932269116785	2.691759009023212	1.2163796283883146	-0.6480315058033181	-1.7585172544094405	2.9	11.895067410936285	0.2878690791328939	0.25844661469054153	0.25003542208381546	0.20364888409275123	0.03319889524779885
62000	-18009.228604758715	-196.43752544787267	-17812.791079310842	2.9112849612273957	2015.518852025074	44.91433684453367	0.5580398254579076	5.644007787612737	6.100316419907091	7.175603920849853	4.4670259451558145	2.5184911836802724	3.370860086593094	3.060734280694171	2.2635726083794587	1.9087478159864304	1.1317429549454303	0.462645190085736	0.13395604043161857	0.8670849528506277	1.8124920088068452	1.8618026021305216	1.1290697393502684	2.0332733837153656	1.5069581874966282	-0.599241635505817	2.528714946172486	5.2410205212886725	2.829325710013255	4.073788665000315	2.531761957613789	4.978339704479009	5.731170488814653	5.667333194460266	5.149702901327952	2.8578308579493936	3.5955584450397073	5.505896295726002	1.4658240580916253	-0.012775758657606086	-0.9708531013464178	-4.523077829874199	2.9	9.734175372366048	0.2912087620475537	0.25510693177588173	0.25003542208381546	0.20364888409275123	0.05700960882992676
64000	-18011.82624092655	-193.83113550908809	-17817.995105417463	2.952908609522418	2015.477228376779	45.20255802853982	0.3325028934720773	6.055277222354496	5.996392571371214	5.776140256675594	5.3072410944421895	3.0398000384768635	3.4591469253397302	3.8866037376144447	2.6249097775918617	0.8890150652351061	3.1500847219164614	0.843162184224551	3.749072460489087	-0.21975549050423565	-0.04180321706862905	-0.11332170367816352	0.41779091835673093	0.7057685932408475	0.2137955968249417	0.30827693217258123	0.9443930224042041	2.093151687873208	0.3731385763829656	0.07068415437611142	-0.33282864400303813	1.8447007892173264	3.2153928985385627	3.5008755975562336	2.1103627514665932	1.807738397254104	0.36651278643241136	1.4990093833241545	2.9905426246223006	0.12438034208651016	-1.121720743106446	-3.1861828750215406	2.9	7.308731223836831	0.29454001293607335	0.25510693177588173	0.24993073964248333	0.20042231564556368	0.05577995826445125
66000	-17988.660829836368	-173.84876619425478	-17814.81206364211	2.918791894867944	2015.5113450914334	44.28947748569052	0.3495743474687667	9.384431123621493	9.238319526586272	7.148112989141877	5.869179810027451	2.1342917387478146	3.4853169186842257	3.154318958406473	1.5295530914138218	1.4517566479284127	0.23822534125041073	1.384304293248926	0.023351611884323553	1.2677938096733912	0.9157829618520965	2.6122407182068943	1.8483426744457352	0.6598616896342389	-1.2281649608413803	-0.07686553939465435	0.5508220551461884	0.8235961955773239	-1.0135444837891268	0.587712874081479	0.5504377101067885	1.765881103751058	1.6706508878125144	2.64935792579465	3.572245493662739	2.400610277377353	3.8017529400165713	1.8249538276147665	2.1404258028248724	1.1478425737745872	-1.2048074732986898	-4.383885828365852	2.9	7.332394207515853	0.2880852253826348	0.2530736467381638	0.2551627030041932	0.20367842487501028	0.05653385873721098
68000	-17991.622008679682	-173.3664202780533	-17818.25558840163	2.9177430086968426	2015.5123939776047	44.85287956594845	0.6966103566491396	6.392429340915688	6.316880773250442	6.922742042257321	5.819771339678522	4.44317902046056	3.1897433372607282	2.9129027343097813	1.6325888669444555	1.4689403436720432	0.929810452592971	3.051223624016392	1.3377271647613598	1.1913207943837658	1.0601779474899529	1.6706281777632863	0.8790251115497671	-0.5707560109300351	0.2332783687904662	0.33042483588759447	2.0482636961355123	1.8034837114640974	3.463372629716959	2.595523071455516	4.6775748110771405	3.8747756169093064	3.2311359392369225	2.313862241712445	2.0026635178054795	2.5896026413056603	2.8255227409571657	1.906798972560851	1.9159993939826172	1.4839682739560276	-0.8200141634546025	-4.413968916639839	2.9	6.03832660457225	0.2873342630660737	0.2530736467381638	0.2555386608962294	0.20405342929953524	0.014546955818240566
70000	-18000.764072228645	-177.65364134631164	-17823.110430882334	2.919124942591526	2015.51101204371	45.50721718084809	0.9488208753305434	3.0961652676340687	3.848183778625184	6.116139061615921	5.05987334952632	3.9767947155170233	2.6294263191862965	2.8085705482579106	2.1210647768119077	2.7120932254100607	1.4514755083540525	1.1033318400044094	1.1567686641293715	0.45481706973575564	0.5884038742684438	1.0855115862920348	-0.11093844301602043	-0.9177943388044505	1.1297688034585114	0.7591712835369283	1.1530996066736834	2.3144107923500767	1.9903344246701535	2.062914901866891	1.3454135213962148	0.9985472543990349	1.677665494825734	2.5409787554803445	2.154341046011539	2.2733057487320716	2.4562179460570026	1.8834431725808793	1.0776905522945945	0.5225307708833854	0.047074436030592665	-3.707163880870197	2.9	5.836740222864098	0.2871665378090375	0.2592146250661956	0.25284217288122934	0.20077666424353974	0.016162099608149145
72000	-18006.4845886576	-187.02843461834723	-17819.456154039253	2.9552686571494697	2015.474868329152	47.02001128976012	0.9876969432795901	7.202085213506702	6.968736660878986	4.351001753692367	3.7982793856380432	3.1514799102257602	2.40696174551568	2.280456983455801	1.9064802919926016	3.279689315279783	2.6528205907294637	2.195618678539816	1.5219160272962788	0.41175511539302523	-0.17839993943871776	0.8123020409867888	1.4153361800415485	0.2969649631391499	0.6149367142713624	0.6224483095095116	1.1848902727880584	1.0335093565856317	1.3657689922987448	2.7446240542578533	2.5805360141796543	3.2160765765766657	3.0367243003251083	2.385676741362253	1.7324506989174	1.5739523100770403	1.8004958776527173	2.8006789692078486	2.641547058860379	0.21975209218228806	-2.7502800944781134	-3.316034252147225	2.9	5.875415762818166	0.29238657132063456	0.248119791677783	0.2612245286267555	0.19826910837482914	0.04009858510634836
74000	-18014.838323994645	-195.36667925161532	-17819.47164474303	3.1254654074713577	2015.30467157883	47.09355243080297	1.0473022290677578	3.329725558153516	5.536988853899411	6.215154187896445	4.9238488443407595	3.470831837860677	3.8026913078367253	3.0460467731641647	1.714372489271975	1.9781614770265408	3.055889801467381	3.82846758605788	1.335014049258468	1.76051233119526	1.653924345776006	0.8007987206094116	1.3900182980691422	-0.38220077130112484	-0.16184556002267203	0.8236086120807983	1.3155077994685693	0.6891362786512065	1.6092900290817727	2.6554071904461503	3.240219073275803	4.3764197033854835	4.59116310981669	3.7643591650969133	2.828906369645909	1.8532002621575767	2.908353765616839	1.1707248454217556	0.49554197638317954	-0.6667067652099053	-1.1139959104387882	-1.3445713871539637	2.9	7.805542627089493	0.28927679260099703	0.2573425610960257	0.2520017592085128	0.20137888709446666	0.005344655075626487
76000	-18019.294272672487	-199.5502867155423	-17819.743985956946	3.07239749114831	2015.357739495153	50.47405683096994	0.925465710272731	6.691239083235432	5.88121678656651	4.956855195813131	5.159916638752003	5.3116256305818945	3.8726295788861003	3.0279954398728766	1.657804056674527	2.7444389097529864	3.0947826973671946	3.7627862748590473	2.620618154877347	0.7677167782935118	1.2794815353299143	0.05406209643806481	1.0669101431793642	0.6714941688252268	1.504533006084589	1.7520696349197826	1.5822176329322422	2.450112324551589	1.4266615817702188	2.4991423411695903	3.4250708505202034	3.224689720253031	2.548430624765059	4.3633306634827775	3.567545300175699	3.0221740453944936	1.8877959719350723	2.4869155297003416	2.608206030998663	0.47413990206419054	-0.44461103015765413	-1.614709252211961	2.9	6.641419835669077	0.28269922913697443	0.2573425610960257	0.2582299791253901	0.20172823064161194	0.010255265843167702
78000	-18009.95793968762	-189.3750892200774	-17820.582850467545	3.0619634481675204	2015.368173538134	49.87949372096228	1.0160793640922057	5.941229722880592	6.0267506152863675	4.934978060829889	4.464023622146779	4.514830335279221	3.268699251975866	2.7937730907593274	2.2704556997438954	2.491870554302254	1.3156440184126565	3.6345696908833065	3.4972236950347115	0.8100400986132263	1.0339222351346466	1.6943356672870953	0.980415774464205	0.18340710856321848	0.26118742093216674	1.4188231689091726	2.2085856206342163	1.8925506788927633	3.116924617485689	2.3592256889727197	3.1662750347588178	5.376854099640417	5.75784691575744	4.826768041135967	4.056298597334569	3.238476276423372	1.8344347483036874	1.2209766092885115	1.1327745496558355	1.160988226925864	-0.3460004857443	-0.9931992086897552	2.9	8.383920609957142	0.28405494117589464	0.2559868490571055	0.2520363938475021	0.20792181591949993	0.005007541285153951
80000	-18001.64512229732	-183.02856983758238	-17818.616552459738	3.0927292895495095	2015.337407696752	51.1279246858299	0.8335438240469525	3.6445395492518853	5.435977343420922	6.29250275104499	6.312512804357325	4.082755680125292	3.285586686015378	2.735926920736532	2.34784006398494	2.027893396448052	2.695125456224543	2.1286745302020886	1.7984012596268086	0.7987770301422529	0.18269534702759682	0.8912687636846706	1.7135275809513661	0.8566874529355312	0.053549212893990616	0.9294505163986921	2.027616303289313	1.8616336157083635	2.1186557499741014	1.0310945226683867	1.5404046395216393	3.2128989040693843	3.449041907612815	3.7224940233122137	3.947643993712232	4.346477784006463	3.195250019418673	2.9396861066829314	3.797021234370064	3.564955656124191	1.0011243994610688	-1.5189237095238595	2.9	8.392285401573973	0.2893424675240874	0.25128566901834937	0.2631853295864961	0.1961865338710693	0.02652512473801501
82000	-18020.998272464098	-192.71190865086078	-17828.286363813237	3.2729479630262697	2015.1571890232751	50.01389358734534	1.0508838774744544	5.424049019267031	5.396367213397791	4.681537245140982	4.406809357990592	3.5360572147107034	3.172762646509718	2.694644330682822	2.6325201826631095	2.1835686211156244	2.705865248369258	1.536695633562148	1.0852867245264992	1.6640774652227956	1.0439097551464194	1.1110557307611924	1.3133279953013133	1.4413543048254849	1.2222258907125712	1.1617916690586587	1.011339054028579	-0.015675432486241148	0.7102531568982942	1.175472194674535	-0.06317366732611296	2.4543282509736533	3.05161283861909	3.8591806133807123	4.4071140055717875	3.701330104412008	4.814869784270545	3.870149545067161	2.3354056332188318	2.5978560324395925	1.3933422297639095	-1.0474633589837432	2.9	7.7865796332637025	0.2893424675240874	0.25703838511686866	0.2574326134879768	0.1961865338710693	0.06061549818819096
84000	-18022.08924691411	-199.718425591584	-17822.370821322525	3.1826495733207114	2015.2474874129807	47.88843160417131	0.8040462408971183	5.116333811600782	3.950427404418888	3.835514651480923	3.9118682159934304	4.8287877762110565	2.4958914913051586	3.106042534497492	2.5372888739904713	2.059034914444683	1.1261445323738806	0.6599625494432881	0.6251340395973768	0.9795881632479944	0.8136060088922821	1.3048041310172345	2.3797627141253184	0.7970372715416536	1.0406373212862887	-0.03151515547351441	0.8876120798952202	1.8682181937419804	1.4680480370006939	1.4741715554033994	1.928785257207137	0.2494119315932315	2.625965002764781	3.9453229874675566	2.4185898907954573	5.283062705301221	6.069881345651831	5.9387372975711585	5.658672640747646	2.359520177545186	-0.6243678168689737	-0.6711338008440922	2.9	9.407229097126423	0.2865991337136118	0.25666939596601096	0.2598543408386927	0.19687712948168676	0.014054204457364635
86000	-18019.41025809009	-192.43844474583608	-17826.971813344255	3.0026191973619087	2015.4275177889397	45.96871749599872	0.3019824175999953	8.313591305081124	6.419676199974914	4.820555273073323	3.8889815370889314	3.828728651459901	1.9214339688005964	2.769750213103677	2.381641636090041	2.35218455327737	0.8550944907187178	-0.06456921701442875	0.4715734937558936	1.0977768960935634	2.1281237978107317	2.1550752887913425	4.77524036314095	0.9177641726785848	1.0855139861892436	-0.2244454543821059	3.1154830579177446	0.5104635375992519	0.8025769278470247	0.1564315834096841	1.4091450450550957	3.090845318428406	4.755781439793996	5.510846421747367	3.752021619383046	4.122989429918694	5.552274161177678	3.980984489832405	2.295038896671819	1.6419012334968923	-1.1168527963970922	-2.0108694362903243	2.9	7.536753634349085	0.2876999382593545	0.24884281429654792	0.26185671574129243	0.20160053170280737	0.0629094760539121
88000	-18017.95633415125	-199.16699337098072	-17818.78934078027	2.96622093958813	2015.4639160467134	46.04174996105405	0.3825816522510403	10.858852282100107	10.854751164243051	7.89759280526979	5.501151428648946	2.5396726631750046	1.775738354049064	3.029894444789911	2.704165666260436	2.329910639854844	0.7208388929003389	-0.09516352279328905	0.8117710441779586	-0.11544074257186576	1.1575411641206124	1.7146358087205928	3.881934519787703	1.6232736378106034	1.4287442738148042	0.7276122969031494	0.7435353637732245	1.1369904917398461	1.63976576195045	0.909750204087912	0.743337768567345	2.403786755361854	2.966544911157171	2.4723546583033156	2.2836360031146623	1.9441654785596776	2.5897733600935124	1.9641019499044465	4.434175834187897	2.5713138329579146	-1.6983024563077225	-2.630073477723958	2.9	7.187578235735079	0.28761635772816524	0.2618894365379167	0.2530064155714967	0.19748779016242365	0.11287007597649694
90000	-18022.22809171026	-185.30893815548606	-17836.919153554776	3.09193888730642	2015.338198098995	45.58928910312149	0.4406903842697287	3.9496886439821277	3.7210585200192527	3.9452163424837545	4.71874785578482	2.7632278269494175	2.0779282354906674	3.4256722424481816	1.8430030192002727	1.0513852115499724	1.3433176108941514	1.1490322805913977	0.0627032440186317	0.49054228188861376	1.0116859403148784	2.0438952125879752	1.9895039293286478	2.3599277957614597	0.7150781992037505	0.04527354044413358	-0.18477360601321524	1.738899642664985	-0.5967468356433818	-0.7057709742318397	0.3004488381623843	3.153998552385513	3.8892536512299394	3.402721342362206	4.668802337456767	4.617122386807783	4.783218945395107	3.628938523864552	4.786641888216439	2.275655297559892	-1.3740724985357091	-1.111082551916787	2.9	6.761861025434812	0.28287185847368224	0.2661621845367971	0.252936322406134	0.19802963458338896	0.08891809183062603
92000	-18024.59768361902	-204.8087948813505	-17819.78888873767	3.0641919220857483	2015.3659450642158	47.801019556931315	0.18177587929687597	5.6137317721273625	4.28174995609014	4.676223358241522	4.568522207250572	5.961593246174168	1.9016515539639203	2.4098821215824278	2.212071155437005	2.8366418037705223	1.8109737668687154	0.10716060223387136	0.6404079776711007	1.6499415399884736	4.250435724008668	1.3939688820185252	3.2543720281760296	1.504926912682756	2.4691680453088787	-0.6079282385258238	1.1148083580727894	1.9846315751070187	-0.2684400869785615	2.354792868065192	2.7595163809001817	0.5302832150742645	1.9412422753173255	3.538345143480254	6.034775625417126	1.7432209564322063	3.373966895140404	5.121783705898426	4.227360373451457	1.3631696928058135	-0.6077123566359891	-0.2220849719489848	2.9	8.348317657055286	0.2879302733065289	0.26383692126194963	0.24916623538199542	0.1990665700495283	0.004207349037415676
94000	-18009.111400472866	-188.41415997610827	-17820.697240496756	3.1178249052224363	2015.312312081079	47.57692917464348	0.29200138453650143	8.415145871448425	8.54553023990173	5.920777800067681	7.3140648901707515	7.257238124195922	1.8548252228334585	3.149432266255406	1.9515878325812703	2.479322663633511	1.6451624746736595	-0.19631853325958593	0.37369297062833173	1.3650873759356517	4.025078238091371	2.183436760580472	4.2161606491350625	0.7859394879199114	1.438532951319754	-0.9622351651564288	1.7787817089906026	2.198640197761252	1.0019137141540644	3.8407865025016648	2.983867065067179	2.9283640536524187	2.5621114408271835	2.3539586727450654	1.832124441686318	1.604000727048096	3.013456789457708	4.730631612191122	5.169993164457843	1.7212373764434583	-1.745057582149967	-1.186481889363823	2.9	6.02163827083123	0.2970514219450462	0.24622167676451376	0.25766033124091403	0.1990665700495283	0.022102494805370722
96000	-18013.051359101584	-195.57966542799494	-17817.47169367359	3.1140881294014404	2015.3160488569001	48.21824702479889	0.32114203698279253	4.3776884069095425	4.30524937852023	6.132589938590268	5.892263766931997	4.714521867087674	2.6803282170451674	4.325584003796109	1.6516235101932824	4.581381648093879	1.9039349406380048	0.14793314113792133	1.3751991149468514	1.3438224614207885	2.2349393007251166	3.3755295030674897	2.9359772709621765	1.004848817740997	0.6840829383503976	1.4913287738178935	0.5129553533732714	0.925460043739857	0.9610530537522721	2.642062981797891	4.748258400733709	4.3461142934604435	5.706513078040558	4.783040248002641	3.5510890889319855	2.262056462444877	2.482462538262941	4.4654407300617605	2.7783606705576847	0.1750513302590584	-1.438181537292715	-0.3393679366074579	2.9	7.882864872374372	0.29166557501644597	0.24711651520786035	0.26189705786566075	0.1993208519100352	0.049305444432103794
98000	-18014.59781752561	-182.79338356205594	-17831.804433963553	2.9363412575922014	2015.4937957287093	48.1285908588908	0.5596822665204106	4.3776884069095425	4.30524937852023	6.132589938590268	5.892263766931997	4.714521867087674	2.6803282170451674	4.325584003796109	1.6516235101932824	4.581381648093879	1.9039349406380048	0.14793314113792133	1.3751991149468514	1.3438224614207885	2.2349393007251166	3.3755295030674897	2.9359772709621765	1.004848817740997	0.6840829383503976	1.4913287738178935	0.5129553533732714	0.925460043739857	0.9610530537522721	2.642062981797891	4.748258400733709	4.3461142934604435	5.706513078040558	4.783040248002641	3.5510890889319855	2.262056462444877	2.482462538262941	4.4654407300617605	2.7783606705576847	0.1750513302590584	-1.438181537292715	-0.3393679366074579	2.9	6.297477001919829	0.2885048712410584	0.25322285765010194	0.249233546519166	0.20903872458967593	0.023914628015488885
100000	-18009.954585847485	-184.61513541804524	-17825.33945042944	2.8996092308148427	2015.5305277554867	46.43459372227522	0.384169294666032	4.3776884069095425	4.30524937852023	6.132589938590268	5.892263766931997	4.714521867087674	2.6803282170451674	4.325584003796109	1.6516235101932824	4.581381648093879	1.9039349406380048	0.14793314113792133	1.3751991149468514	1.3438224614207885	2.2349393007251166	3.3755295030674897	2.9359772709621765	1.004848817740997	0.6840829383503976	1.4913287738178935	0.5129553533732714	0.925460043739857	0.9610530537522721	2.642062981797891	4.748258400733709	4.3461142934604435	5.706513078040558	4.783040248002641	3.5510890889319855	2.262056462444877	2.482462538262941	4.4654407300617605	2.7783606705576847	0.1750513302590584	-1.438181537292715	-0.3393679366074579	2.9	7.800748076387452	0.2885048712410584	0.25527937277315094	0.25471088444859236	0.20150487153720056	0.047334601905042274
102000	-18007.81324489666	-184.39688029408674	-17823.416364602574	2.976157980223797	2015.4539790060776	47.09682881972987	0.3062767222680786	4.3776884069095425	4.30524937852023	6.132589938590268	5.892263766931997	4.714521867087674	2.6803282170451674	4.325584003796109	1.6516235101932824	4.581381648093879	1.9039349406380048	0.14793314113792133	1.3751991149468514	1.3438224614207885	2.2349393007251166	3.3755295030674897	2.9359772709621765	1.004848817740997	0.6840829383503976	1.4913287738178935	0.5129553533732714	0.925460043739857	0.9610530537522721	2.642062981797891	4.748258400733709	4.3461142934604435	5.706513078040558	4.783040248002641	3.5510890889319855	2.262056462444877	2.482462538262941	4.4654407300617605	2.7783606705576847	0.1750513302590584	-1.438181537292715	-0.3393679366074579	2.9	11.056119989134636	0.2926927119251243	0.2530682919085943	0.24776842927313839	0.20647056689314527	0.05406456464366659
104000	-18021.205699297305	-189.76080682460108	-17831.444892472704	2.9915639344986324	2015.438573051803	49.650388595833235	0.27542668298755785	4.3776884069095425	4.30524937852023	6.132589938590268	5.892263766931997	4.714521867087674	2.6803282170451674	4.325584003796109	1.6516235101932824	4.581381648093879	1.9039349406380048	0.14793314113792133	1.3751991149468514	1.3438224614207885	2.2349393007251166	3.3755295030674897	2.9359772709621765	1.004848817740997	0.6840829383503976	1.4913287738178935	0.5129553533732714	0.925460043739857	0.9610530537522721	2.642062981797891	4.748258400733709	4.3461142934604435	5.706513078040558	4.783040248002641	3.5510890889319855	2.262056462444877	2.482462538262941	4.4654407300617605	2.7783606705576847	0.1750513302590584	-1.438181537292715	-0.3393679366074579	2.9	6.236781468511606	0.28838304468649684	0.2530682919085943	0.24796028128910108	0.21058838211581007	0.02632498707198469
106000	-18014.62484752815	-188.54266785946987	-17826.08217966868	3.0673207584303133	2015.3628162278712	49.88448612057149	0.3954626341300803	4.3776884069095425	4.30524937852023	6.132589938590268	5.892263766931997	4.714521867087674	2.6803282170451674	4.325584003796109	1.6516235101932824	4.581381648093879	1.9039349406380048	0.14793314113792133	1.3751991149468514	1.3438224614207885	2.2349393007251166	3.3755295030674897	2.9359772709621765	1.004848817740997	0.6840829383503976	1.4913287738178935	0.5129553533732714	0.925460043739857	0.9610530537522721	2.642062981797891	4.748258400733709	4.3461142934604435	5.706513078040558	4.783040248002641	3.5510890889319855	2.262056462444877	2.482462538262941	4.4654407300617605	2.7783606705576847	0.1750513302590584	-1.438181537292715	-0.3393679366074579	2.9	7.045784487837927	0.29529551162853335	0.2525010894301934	0.25693253169416264	0.19527086724711298	0.014242388811053408
108000	-18021.560671266066	-198.70961286571702	-17822.85105840035	2.9564286096938748	2015.4737083766076	46.717776541246195	0.39972013810393353	4.3776884069095425	4.30524937852023	6.132589938590268	5.892263766931997	4.714521867087674	2.6803282170451674	4.325584003796109	1.6516235101932824	4.581381648093879	1.9039349406380048	0.14793314113792133	1.3751991149468514	1.3438224614207885	2.2349393007251166	3.3755295030674897	2.9359772709621765	1.004848817740997	0.6840829383503976	1.4913287738178935	0.5129553533732714	0.925460043739857	0.9610530537522721	2.642062981797891	4.748258400733709	4.3461142934604435	5.706513078040558	4.783040248002641	3.5510890889319855	2.262056462444877	2.482462538262941	4.4654407300617605	2.7783606705576847	0.1750513302590584	-1.438181537292715	-0.3393679366074579	2.9	6.449441591895791	0.2937136589901019	0.25392460281233237	0.24612348927839775	0.2062382489191704	0.032360860803808005
110000	-18023.75876580319	-207.6874927030708	-17816.071273100122	3.1621207972647665	2015.2680161890366	48.43853224583604	0.5045618559737499	4.3776884069095425	4.30524937852023	6.132589938590268	5.892263766931997	4.714521867087674	2.6803282170451674	4.325584003796109	1.6516235101932824	4.581381648093879	1.9039349406380048	0.14793314113792133	1.3751991149468514	1.3438224614207885	2.2349393007251166	3.3755295030674897	2.9359772709621765	1.004848817740997	0.6840829383503976	1.4913287738178935	0.5129553533732714	0.925460043739857	0.9610530537522721	2.642062981797891	4.748258400733709	4.3461142934604435	5.706513078040558	4.783040248002641	3.5510890889319855	2.262056462444877	2.482462538262941	4.4654407300617605	2.7783606705576847	0.1750513302590584	-1.438181537292715	-0.3393679366074579	2.9	8.674562412623976	0.2918545674698169	0.2523733740951199	0.25687962096683203	0.19889243746823354	0.007587654446565468
112000	-18023.072808420286	-203.83961862385314	-17819.233189796432	2.916603155675508	2015.5135338306259	48.892390182135024	0.3411011606217947	4.3776884069095425	4.30524937852023	6.132589938590268	5.892263766931997	4.714521867087674	2.6803282170451674	4.325584003796109	1.6516235101932824	4.581381648093879	1.9039349406380048	0.14793314113792133	1.3751991149468514	1.3438224614207885	2.2349393007251166	3.3755295030674897	2.9359772709621765	1.004848817740997	0.6840829383503976	1.4913287738178935	0.5129553533732714	0.925460043739857	0.9610530537522721	2.642062981797891	4.748258400733709	4.3461142934604435	5.706513078040558	4.783040248002641	3.5510890889319855	2.262056462444877	2.482462538262941	4.4654407300617605	2.7783606705576847	0.1750513302590584	-1.438181537292715	-0.3393679366074579	2.9	7.14368067110187	0.28797461196953833	0.2549590498311603	0.25096249293920664	0.20610384526009715	0.018598880103459153
114000	-18022.19781663359	-189.51828896256956	-17832.67952767102	2.9524926076004223	2015.4776443787011	49.02667942073531	0.3080851721461443	9.021996585642977	7.842840528281517	5.440895164738719	5.7491422406565205	5.3588133264135305	2.7404020418060577	5.189596071208145	1.4924390052743117	4.591362727790224	1.8875281476657866	0.8677986651244683	1.8599328485570745	2.1504460503273517	1.8613066201497295	4.1286392054702725	2.163579422975678	3.1357610871148243	0.9837214231983635	1.2970462932654674	0.06465334671909662	-0.21341296294590317	1.289899918089709	3.7723499997387986	2.994373261636988	2.593634014759874	3.3799745388127302	2.6269791274477896	2.3112098010513322	1.183367919136655	2.000088423125023	3.826508577988055	2.623008269346007	0.27352452946609895	-1.854077574139064	-2.2588341118248385	2.9	10.21011248269133	0.2806422209748038	0.2599044291618836	0.2582617813685362	0.20119156849477887	0.042491512601592174
116000	-18013.439592759332	-178.36493244550834	-17835.074660313825	2.90684233461994	2015.5232946516815	49.13088319647526	0.2841148236381749	10.249215500473868	8.934697805643847	7.947675253948201	9.995155079773742	6.852713435791782	2.5702697405634174	3.433069521639766	1.5950859976004306	3.4938700706913335	3.5638405281275953	0.5401604466956268	0.08613596596699435	1.3060500834349364	1.96562107093035	2.039382901955215	0.41307813330682974	1.7195813526669899	0.7827368129826631	1.7146700644410344	-0.14396942723185524	-0.03618831883095442	1.6635899049429992	0.24501208998641189	0.2898216630511756	1.464633326725567	3.54757155877651	2.129255877076895	5.319329881649839	3.625079423082191	2.512858424918527	2.6984249470363997	2.9006559457901897	1.7864079407508175	-1.7030917430580588	-3.0612890872043463	2.9	7.715637243195865	0.2806422209748038	0.2596596826712186	0.2610182313069681	0.19867986504701196	0.06113907567452138
118000	-18012.235217417994	-188.95400104398388	-17823.28121637401	2.9175830410493364	2015.5125539452522	48.51671643333431	0.4704741967223022	4.080673713922534	4.4508255013280795	5.078590523415523	5.587563693358958	6.034457775430592	3.7505019670880233	2.235731940673938	1.7611000604097973	3.214129587878668	2.562872696027018	0.19601231164428778	0.9067178261813401	0.2408698805878201	0.8511716298055176	1.6200533831820179	2.2491463696265632	2.807785839066755	1.9103633245222484	1.2959378350350637	0.6464088884694154	0.33616622083657804	0.21694387556734782	2.034117044739708	2.832016906815495	2.7485924122253484	3.5857628781814648	5.820211210924955	6.742602397973135	6.29227267097447	5.140013149262622	3.125929519844515	1.1145302130873613	0.4582549691540191	-2.1393855193637235	-2.7282973827618546	2.9	7.647070535297568	0.2849479869556414	0.25929463094783495	0.2563036944595665	0.19945368763695961	0.0407775834886237
120000	-18015.88128459488	-183.62827642532505	-17832.253008169555	2.90830913923118	2015.5218278470702	47.567983144046806	0.5305465596611929	6.9714518305015565	5.3001338095039685	5.240837496567323	6.0050712697009	6.098154499470644	4.680121103497034	2.0385632310266097	1.6366811487064172	2.714495128422807	3.486582083855463	0.8493437565139252	2.1094050362235155	0.8190611436213566	1.7469252100551191	1.9043755671908822	2.625237180130791	1.6163808214596502	0.8065580911406409	0.9552650546074805	0.27877998943190585	-0.9043615632944779	1.1264366296788004	2.5139931024948745	3.7572085182019057	3.9711480191615625	1.4871087505128482	2.4221785299134027	2.618403776527847	4.758112060453585	4.453751270476597	3.701037638575485	1.5106516443673488	0.0258477371725101	-2.254523550745691	-5.457157655814542	2.9	9.359439262563125	0.2849479869556414	0.25904725410516577	0.2565510713022357	0.19945368763695961	0.03133549027372167
122000	-18014.268902431882	-182.74176413226814	-17831.527138299614	2.9227563825267966	2015.5073806037747	49.05350732755311	0.42953277454091754	2.9253093509139463	4.356122336548571	5.102229710713995	4.4992883865767705	3.424498723622726	3.9279851810819646	2.8224542096167986	2.0956549406853666	2.8899104729358815	1.7849434881411823	1.091515358799349	0.34495225355040937	0.14182832107788867	2.561979600408633	1.9160802561805128	2.7130709222420686	1.910909992996924	2.7434762655593374	1.7592736551258599	1.4208940227657156	0.6420479563109851	0.776600727563491	1.6465857341337617	1.6525367613892383	2.5975953706037274	2.5838330869729167	2.055857164444177	2.8745287593357456	3.572711846571832	3.09888507527476	2.9427486223803516	1.6917610578219242	0.9359240702949987	-2.819383298716721	-3.296281165275633	2.9	7.397538511989684	0.29802500249375663	0.24477701719500417	0.25546068043439873	0.20173729987684288	0.08396438542241054
124000	-18014.72050739548	-193.85135770135898	-17820.86914969412	2.8751158920774604	2015.555021094224	49.924234492806704	0.3473667533063272	6.491914637795146	7.802132531617568	7.804875958615671	4.242485360880699	3.7570854410036905	2.6638490320715644	2.113069410364788	2.4396138012768303	4.488136617771617	1.195201956724971	2.158961603829754	-0.16196613228434503	0.28601849299252213	1.3222258428134965	1.6344113939387017	1.5414433261257203	2.625095582399691	0.21961786482258336	0.11207438953047721	0.31379955992972336	1.7815963802974573	0.6421277721738087	2.0438567491301174	2.028690267106302	3.744608710006798	2.2102958321450883	2.5402135715630902	6.187572051681075	6.945553646933625	4.869355416873576	2.0325314280885305	2.8895292442022047	0.43776836611126074	-2.5402309719327274	-4.644936420555907	2.9	8.290459632316699	0.2846129149150776	0.26114817351886427	0.2572648362785524	0.19697407528750813	0.07099373958204226
126000	-18010.2707567713	-184.36975294845578	-17825.901003822844	2.85303613748921	2015.5771008488123	46.34285859953643	0.5094304202433331	8.01640896006576	5.575697465091567	5.367044282987337	5.27769589986939	4.075253842603791	2.3694517577809373	2.3828865941665542	2.4309886824733042	3.1347747911583212	0.34615900102300784	2.682193532646001	1.4063326941177103	0.4822569175874267	1.4511120829414275	2.6161452996100816	1.8278746588151324	0.13928182711874582	1.7401500715225175	2.7685047463753	-0.12201843825428715	0.327093656438741	1.688984299661631	4.0196942214008455	0.9304870360496726	2.002928482186993	2.2227740262698528	3.063610143230545	4.918139835912389	2.719827580958404	1.8212250863944313	2.4170314553573653	0.6694333000326376	-0.6499513519604634	-2.554195195358118	-5.015173446619156	2.9	8.675488884988752	0.29059827368292135	0.2557343107759972	0.24924422541131688	0.20442319012976704	0.020297053470036353
128000	-18016.21188193225	-190.22861089647157	-17825.983271035777	2.910050067971804	2015.5200869183298	47.06658050935431	1.1924011161928874	3.934957628588454	3.9610275864828686	3.986195878775752	4.22596505897015	2.749378230231021	3.5334064837306842	3.263975635602518	3.7862938628586527	2.056823942139431	1.084810226903299	1.31653942035273	0.3596375879954937	1.2142220174573335	0.7835452572038291	2.2450385629829204	1.6391693313486433	1.8176448018797386	1.0806451181121683	-0.4047451806684056	0.25376168777895314	1.7693662077308099	0.6336449844529962	1.5920239635230335	4.116231888892726	3.306575887796116	3.920344499901903	3.866461206678757	3.728062213373298	3.6311839169854485	4.370202072430135	2.297738337902775	1.0428752652601654	-0.44805368411311347	-1.8431776401890823	-1.9597058109680816	2.9	5.704852695623051	0.2886485278804297	0.25339416621651223	0.2535341157732935	0.20442319012976704	0.03749304434176111
130000	-18004.3448592919	-179.10147473069634	-17825.243384561203	2.922583278119701	2015.5075537081818	44.61142766779667	1.3986556717587189	2.5861732932679766	3.568589249042751	3.7749526639385755	3.541177090721463	3.0800369850743223	2.6469716759828166	2.394378384579199	2.3800672645528183	2.016649043665863	0.9788275354150556	1.624641620733187	1.1792876190222508	0.5833323249919892	0.6933739336237708	0.9356336887206458	0.7244714382434684	0.8260985404901442	0.7068968016161727	-0.39980730493354844	1.2870546317402773	2.195987163015547	2.0980330395515905	1.5797596611474272	1.7241100332550392	1.7960042323622538	3.5419078310381718	2.9947320719169133	1.9929683483949843	2.4969061084234037	2.3834617998050733	2.0158301632600115	1.7144223165790344	-0.7072446551350138	-1.9628481291129511	-1.1346823499623055	2.9	9.330781155879635	0.2868903587974646	0.2512725376753429	0.25865126876655414	0.20318583476064084	0.02718233187866148
132000	-18025.92380992656	-200.20560052148468	-17825.718209405077	2.969906712967301	2015.4602302733342	42.74053097884784	1.0005025124934976	3.593746577489093	2.8629818404731275	2.2249019921856346	2.56083777204191	2.2890018785738886	2.2465628270288804	2.575204067355251	2.4855988595074643	1.5717309368719126	0.7740059677367832	0.9549584259617854	0.8360315275886271	1.4123040163679663	0.7079450950698807	0.9638815870506952	1.0101825130104556	1.30215586863791	0.8568762083002197	0.17435752849622724	0.875415521675541	0.48917302191118517	-0.43577304929353144	2.3466368005277762	1.5883303888498903	3.7570389719461135	3.758422190477605	4.691058136566212	5.3457030432154635	4.962244327707946	3.071590359113001	2.656462210869775	0.09974688064253875	-1.200441381832778	-1.2471638849152735	-1.9808212954487117	2.9	7.534278465278531	0.28654151400243344	0.2512725376753429	0.2597284426568267	0.2024575056653994	0.0050656248366617185
134000	-18015.368565520745	-186.1846779229684	-17829.183887597777	3.0140137456558787	2015.4161232406457	43.66866297429079	0.6545580699468473	6.5546720986937865	4.416170286815903	4.362687628923433	4.567873615383739	3.4320143986810434	2.33438822170546	2.9625174314322877	3.0761494536928864	2.292961711577044	1.6620669261646328	0.05968177579717493	1.6287579312390643	0.5608594162407314	0.3732488496744528	1.9095256419031659	0.40146484808952676	0.03020582005632866	0.03192613083922474	-0.6488104303207939	-0.1966439715099269	1.627975007913252	1.7132663795655017	0.7007211520930913	-0.101720451270501	1.6787567850719487	2.925420683237267	3.3825270393902676	2.8135030913329766	2.7672774810910816	1.7416412216671036	2.133157518559364	1.434764560097734	-1.29134010118096	-1.2377051530561132	-2.0553397314613377	2.9	7.380399517114445	0.2937721514139192	0.2512725376753429	0.25811932250734865	0.19683598840339173	0.0036479378315416727
136000	-18019.68407583875	-185.2708967007211	-17834.41317913803	2.854755610730191	2015.5753813755714	40.26561991818115	1.2291886939775258	7.999451690626762	4.914547755930898	4.745999282329568	4.447900310775442	3.9487747628245837	2.2668385963304165	1.0651983326589833	1.312158321342018	1.4524418226260387	1.525606909446593	1.9927863236509005	1.0343122520851102	1.2430793338970196	1.347028144185117	1.265301832235016	0.7266171468757722	0.9440015248561914	0.2642670002844999	0.892478692507587	1.1881596355096884	1.3863517879695093	0.7384474325743293	0.9401262924926538	1.0388757584960133	2.1972819902071894	1.8722601225931126	2.433310025883298	3.219116342093356	3.5431621580942547	2.342803146759073	1.8271160620587286	1.951851151950962	-0.9163589860270032	-1.411251496684277	-1.8910533363650326	2.9	7.783363992115587	0.2908177409682529	0.24912416916020683	0.25811932250734865	0.20193876736419417	0.030864598336494204
138000	-18003.896229935268	-185.03731013697177	-17818.858919798295	2.8867917725716805	2015.5433452137297	42.600861484953676	0.707833584520607	3.02635645037251	2.578246372785432	3.7346192283826425	4.316365341210466	3.772327516550863	2.551974669651967	2.5903502994473655	3.1703547334572955	2.083556845844295	0.4199346679039065	0.421531394605521	0.38690914035392926	1.3416651482492563	0.9848162073935767	1.3018891344236885	0.35070764341505434	0.5944510765253279	-0.025204747024970553	-0.060022197275270694	1.1316210848505277	-0.6162645545584899	1.1412264393007243	-0.13888636957259104	0.5323401015584994	1.4400509751620965	3.0135141407263344	3.171396249790047	3.242011252812433	1.8915270007205638	3.364733618112317	1.7228211826489301	1.1070430229241084	-1.52653225902483	-2.149707817509044	0.7798463551221921	2.9	8.104191787812029	0.28899339236356286	0.2566938820628422	0.2523739582094032	0.20193876736419417	0.06531208100481747
140000	-18014.43232672625	-189.82916121459573	-17824.603165511657	2.8451679584400495	2015.5849690278615	40.54575738308019	0.9743663419342089	2.6013777170459287	2.948052576512965	5.306542899845525	4.5103810917980685	3.9294150671345647	3.6008584038745965	2.417752140871428	2.1810433776844778	1.98391664836997	0.9828509433624374	-0.3737806535832117	0.2343172873644562	0.5048379150967118	-0.16728929492572964	0.08146041930427411	0.457554342741233	1.4075830171180808	0.15681840263211155	-0.8677423511214093	-0.8023216126276468	0.7855032962957114	0.3756249323854095	1.006339936654721	1.0910223854263714	2.159364265584708	2.4041091257124947	2.125552750389857	3.5443586390677604	3.629879413871742	2.583969735139677	1.6786216530283569	0.5442287077187641	-1.3094191291728068	-3.869932511095742	-5.549039572839225	2.9	7.590604054166999	0.28922044374084366	0.2505111705981726	0.2547129260212007	0.20555545963978553	0.00904981059645193
142000	-18005.088627094196	-179.04670029619058	-17826.041926798003	2.8748621631627724	2015.5552748231387	40.95422159949477	2.292358462051725	3.163925863135522	3.0021753518272276	3.1851677063486	3.935565292602033	3.100637429017769	2.58913298648339	1.7264669377615682	2.5142868491524486	1.0322722042241987	0.7384026792388835	1.5406170011062987	0.8395036868450518	-0.1636722048709755	-0.2142747880036316	0.22932452494814126	0.5213874872394639	-0.4225854848952953	-0.33617020384998864	0.6715076834346431	0.565917341104428	0.3208780825625399	0.04991510368390373	1.3651805481316026	1.6355370145819086	0.8953841704156831	1.994952074984694	0.9091905913597182	1.7944717790629996	1.983433590939525	1.0918363685205728	0.8939198093668586	-0.9035384600994161	-1.7470708756478461	-2.374272606469334	-1.3583836939445098	2.9	6.258257048802356	0.2853803443508477	0.25036166964009676	0.25870252636927243	0.20555545963978553	0.03838382496678836
144000	-17998.934705839696	-175.64609509142147	-17823.288610748274	3.0486389410894574	2015.381498045212	44.388439185510904	1.7653094769177904	3.3025108102622633	3.661174181119725	3.96431109320023	4.271876550449003	3.8546572819461913	2.8196205202666285	2.7257842488857604	2.535702055692647	2.110873922054883	1.1228644774516026	1.1335242632546818	0.7572137870175089	1.6570535835425444	0.6086856510275475	-0.3342473052796102	-0.7696447163947755	1.0168283519314085	1.1838258598153855	1.1913385605755578	1.1541241494700685	1.385005127523487	2.0120816709446845	2.1469217141013655	1.6948518476714625	2.651582941604173	2.8176077032015105	2.3086493147340454	2.739775502379158	3.5432185449491636	3.083835710193468	1.489998194816145	0.7306056642252281	-0.1384257738922725	0.18152710200805167	-1.1827875410846063	2.9	7.679607718845615	0.2911153840026695	0.2553635630542503	0.2547878634779411	0.19873318946514154	0.048542082183676595
146000	-18007.167404557546	-187.30161576376756	-17819.865788793777	3.0613455257023308	2015.3687914605991	44.1975560725723	0.6721321485235237	3.664436794360852	4.436604886789409	3.685521259816347	4.269580845943064	3.846430245606743	4.004316874099862	2.038878693029645	2.6496686938548217	1.7192892748643942	1.5951781876099018	0.5412561699904359	1.1769321503184664	0.6926057161419316	0.7894204254103208	-1.2921099298695131	-0.8811370913007373	-0.8393166498040819	2.4585169470396604	1.6829618151102779	3.401416039804208	5.412182112883727	4.777047727858978	5.048756145113474	4.179961684035455	3.783645944304485	2.7281875806307663	5.827217988830892	2.7569072772424685	3.2045289901850875	2.7235953905217016	3.37688948661714	2.579948056953806	-0.32128865113176813	-1.0352282521447902	-2.459088595709468	2.9	6.358012852813172	0.2923802492668236	0.2551418715903028	0.25374468967773445	0.19873318946514154	0.025976737864875952
148000	-18014.720564529012	-190.03159488201516	-17824.688969647	2.9047804847919148	2015.5253565015096	43.003837998593816	0.3349943196692073	5.194350937203848	6.941860797126764	5.456240958023443	5.864002632408795	3.1177709211662727	4.197289990416495	1.6113004216717344	1.414403340485493	2.1537114443912753	3.896973301215689	1.39428342197432	0.6737467087584863	-0.8668971485630403	-0.5615847772190541	-0.004546246303069323	2.7312922385664313	2.582295024428417	1.820844886132066	3.361589246697835	0.43052873143075954	-0.5542740230094012	1.239531750752899	-0.5312648836751523	0.4817504465520297	3.215128631685383	3.0537119968728783	3.1213297892860545	4.772349588580937	6.371252433893236	3.0724050601583883	1.5303759121553995	1.9168014528296338	-0.31159655253930263	-2.0384354838141436	-3.783416010614412	2.9	7.915200817057537	0.28941394229630973	0.2551418715903028	0.2567109966482483	0.19873318946514154	0.04780632328118253
150000	-18017.08652910357	-184.38987228928102	-17832.69665681429	2.925293442686999	2015.5048435436145	44.00774072597869	1.1090812765703135	3.62474523172173	3.0122327049011304	5.19699924025285	3.9297092593882548	2.5413441644223798	3.2349325125525517	3.2955046308652096	2.273611212929748	2.4168626266577724	2.1405654277902797	2.3950789202751754	0.27204694963984327	0.1109483932859362	0.570578511683631	-0.038966341742086394	0.9346768846724505	-0.09098573397338695	0.04699784386523527	0.047717462892307494	0.7678805138382064	0.042190810289228775	0.3618596743185126	-0.5049848853976081	-0.8438444213879919	0.5895794329553972	2.1406082959015453	1.4503038262930634	2.015138920640127	1.6030879490541596	1.2974174494328	1.6579586153920585	2.1711930298805298	-0.3495405654237729	-1.784762352389985	-2.9701907584008596	2.9	8.464782751540753	0.29130969758022585	0.2551418715903028	0.25541711276301216	0.19813131806646161	0.009979499816297546
152000	-18015.303784099255	-192.52783481956064	-17822.775949279694	3.0679454572977862	2015.3621915290037	45.80619079648351	0.6738240436520965	4.7280590199508366	6.4285957865193755	3.8515878673129196	3.632583777348369	2.97921167862295	2.852228162101753	2.319366193001127	2.6585846705527314	3.4078499934076047	2.668248620462174	1.606311302472923	-0.11676017677132766	-0.3738144661427685	0.3777783038952779	-0.26990217305648845	-0.0931109203036185	0.5488736984100386	0.4069259519141394	0.8437827891706607	1.93885158428539	1.2140310005936992	1.2010378100836512	0.23714051246156487	0.3926585700413956	0.5181513602448458	2.434101171268886	3.4765138305249796	4.519170979881541	5.249041411531525	4.656163018753628	3.021983891946657	1.3677497542758439	1.8008322551183369	-0.9020098162944366	-2.064016367233031	2.9	9.086033596130568	0.2801201378832494	0.26448646283228483	0.2543222619574715	0.20107113732699675	0.007502902293369659
154000	-18008.84245830251	-185.5035706696282	-17823.338887632883	3.1182383653354298	2015.311898620966	45.877802194418436	3.273660319548767	5.111586075569718	3.6412821648540055	3.7650393220739384	3.8279273180884634	3.221330600203141	3.2936198400222487	2.147196637645577	1.871911599009519	2.166357932651283	2.1758278947343803	1.3269862646968207	0.7243983847822917	0.49201140637997653	0.40249219441662576	-0.16320244842565473	-0.45768938318752855	0.48919013017525886	1.2971906407513725	0.6775301701088086	1.9788989130722163	1.5249764563837362	2.3425120941532667	1.3673328034521341	0.793775676159135	1.0984917644786605	1.4568102344558087	1.6829760743616617	1.7990603711543738	2.373737552499661	2.0394419099090153	1.621676410690216	1.1541622755086904	0.9254725027178876	0.6892391098418165	-0.24584372699532736	2.9	7.915396904894275	0.29077048917384285	0.2520520976463542	0.25610627585280865	0.20107113732699675	0.0269853315476937
156000	-17996.19337011217	-165.6979285988863	-17830.495441513285	3.0772491889550535	2015.3528877973465	47.20092743528199	0.9721115290240947	4.7525453227066405	6.206191720236367	5.431731232089968	4.491129918437333	6.011247534618958	3.9678290748195826	2.3422920944115866	1.1248314563498942	3.196590571070901	2.0829790387451865	0.2686716236028625	-0.14313755172980347	0.30417856436714996	1.2345831487213665	1.6231577098749377	0.2771216075361136	1.0423041496722245	0.7588853690086388	1.7036074111490747	2.7670899508825797	2.0250986701400873	1.8428368066029268	3.2051706103321846	3.357354051623499	4.382161142492876	4.03821851449558	4.646482057707095	5.144020939647336	4.5263674910400375	3.8369761192047545	3.12872712233147	1.3158658305122923	1.296789355494317	0.7675279060695318	-1.1376860773891884	2.9	10.839201596338265	0.2828202819188015	0.25254931703033134	0.2580099262488851	0.20662047480198445	0.05289712796456613
158000	-17996.622443597396	-182.61625492468033	-17814.006188672716	3.1234329211081215	2015.3067040651933	46.13440814565985	0.6695514163864794	7.204066431841772	8.236132179237915	7.980568806456177	6.010216252471374	5.489111556497735	3.816996171458128	2.12827200143319	1.7199067114953517	1.5262125280907386	1.4570450954297265	0.017390476790378973	0.47883275345264126	1.1556627369329697	2.069734628723244	1.970192205003071	0.9036262718315968	0.491060825243382	0.4548008009907519	-0.2850083841083404	1.2384984311002696	0.8290875536955741	1.9422268842517638	1.163150673102071	0.5384382847114211	3.1552599356915283	4.167742890961219	5.07843976701337	4.344899850739322	4.280600815688904	4.238696385096275	3.756641828220208	4.396389053519905	1.499669251301932	1.1942534294031533	-1.4980212857480857	2.9	9.966681711195827	0.2828202819188015	0.25254931703033134	0.25983588409646197	0.20479451695440754	0.011760354918763262
160000	-17991.75367377697	-177.38842530396388	-17814.365248473005	3.039105378239602	2015.391031608062	46.17550988798261	0.8360964563119729	6.2076325865387165	5.80864638066409	6.088765142575122	5.12645476473638	5.342703667156088	4.793844639727005	2.063153526204263	1.9236676245725877	1.7410928846444857	0.9364081672691604	1.0122129432040345	0.8673492706040578	0.9260721315556397	2.0812128624621016	1.0485733321207693	1.3519008419640484	0.4326702024077384	1.5718337277207994	1.0719310504820732	0.2244634088359735	0.7327990552661645	2.8862760596612147	2.11506662978303	2.739465006740475	2.58006481432365	3.528949645975551	2.1055177953145665	2.6035145936842645	2.662398721511274	4.250775574675254	3.4560827844634106	3.5222626977506977	1.9440509620472213	1.0676196394846569	-1.5760414135108598	2.9	9.347250285672036	0.2843138197852979	0.2580921344086308	0.25061008218779224	0.2069839636182814	0.045067087574748775
162000	-18012.372584439585	-191.33427020381245	-17821.03831423577	3.1077146098138355	2015.3224223764876	42.93304599725853	0.49223800680523205	8.649048269879072	4.331736325889361	4.60860372996167	4.308386257155403	4.924694367512819	3.416840360874314	1.9413141437337083	1.596275917687623	0.5427917379071393	1.200592114185173	1.1976366528973594	0.2780920036083426	2.2641325462481676	1.7498787614252316	-0.36282903483260776	0.9414016454514759	1.935937260709712	0.7030477594855893	1.8074204203639088	2.5176063242800426	2.9964022714038476	3.089755569413957	3.381455226776379	3.270748459162057	3.0517779729785266	3.646631141380875	2.7624562892166113	3.8651834187457523	2.443373610961997	2.7437719309768696	1.0883555491173094	1.054304008663255	0.882548502145497	0.857465764223195	-1.030562871649506	2.9	8.235695888256307	0.29665288268736034	0.24965309460204793	0.24663301281971006	0.20706100989088405	0.07869143029202849
164000	-18000.254836016178	-186.38770302466412	-17813.867132991512	2.983699342324609	2015.4464376439769	45.50128521192621	0.7123717001341809	4.10033037376921	4.979363858784935	4.739930778488776	3.6048947643917084	6.195313877300373	4.351272637046838	2.004523699629865	2.106278379064135	0.9343365818538821	1.2654897200428932	1.655485835657601	-0.013640317935831564	1.6594753746404214	-0.4104339051646489	-0.2984783410577479	1.0289965603652078	1.1797226805897112	2.880074675844915	1.169391137843499	1.945921994397975	1.5714971193082263	3.1983084345093804	4.489943176797087	2.363682188511582	3.486010039038936	2.439533433117294	1.2586961899811986	3.95948323945672	4.067600320270263	2.717880077040703	1.8657389726088107	1.4445752434839574	1.145802760883962	-0.6538955182834213	-2.416449790114658	2.9	9.921280777978325	0.2911515076365537	0.25483616015944544	0.2553605119184111	0.1986518202855922	0.047224059207229004
166000	-18007.455974693585	-189.1554185914094	-17818.300556102175	2.944311094400032	2015.4858258919014	42.405900660363294	0.47781393612509515	8.362078501627433	7.135214830714682	5.961104417027692	4.757624330237759	4.943950101960217	3.0558231670056664	0.9683058718669527	2.1221923349268743	0.38212612764024545	1.2119275342700238	2.179646173927476	0.8969583689656033	0.7136708407794867	1.591981479964196	0.26790700181685745	1.1728810208464022	0.018966223894378506	1.4405060984690135	1.4394939054937232	0.5743928446322915	1.285764599912912	1.8630625075001443	2.403286466583962	1.6741714637057106	3.299887449267385	3.5016542633200483	4.93407827559436	2.998678970099863	3.290629313145316	3.5950903360806405	1.5173160562729189	1.2218748605673142	1.2404094113057396	-0.22950906497221857	-2.301054764632909	2.9	5.99410699674321	0.2825848347890383	0.25447357010954197	0.26006490534715726	0.20287668975426484	0.02310772990844288
168000	-18005.485375338256	-181.77157112050585	-17823.71380421775	3.1628683262749706	2015.2672686600265	40.221824502622894	0.512721219755325	3.3264800927181972	3.0891991273721118	4.182550477485631	3.9698269326931515	4.91258214713471	3.5291587172675376	1.3470384974036436	1.987833737058654	1.2285823809536338	1.4297385120234942	0.8235597413786548	0.4110883846710344	-0.36186160355522456	0.8155669778222208	-0.5992259172302575	0.644471658103061	0.8102566915885706	1.085780827256056	4.03222206745449	3.561947218095059	2.908911087733765	2.5906770457615704	3.1272944597256753	1.6580020546273337	4.842198335668952	4.934289886965617	3.3091858770617066	3.6612632809758585	3.2388116036480246	3.13001895217094	0.9653041279979369	1.3078405113444413	1.8142581793332986	-0.9285242375707339	-2.247551435197207	2.9	8.050144831317155	0.29155916947175226	0.2507340938554466	0.25483004691853867	0.20287668975426484	0.017469057374579457
170000	-18010.847128948793	-178.6789147329689	-17832.168214215824	2.986593188632958	2015.4435437976686	42.45127546597446	1.4142885730032113	3.133847084480626	2.6949931460542547	2.8492100958119293	4.884306078093921	4.691727128467484	2.8229713782719847	2.4529448024928784	1.9733653782859537	0.11455771190317912	1.240271674577034	1.0446367347181411	1.5800943742418356	1.230529495706972	0.875280359693001	0.37981981134603493	0.8090189833781489	1.0457216067741923	3.5287297950200998	1.6288932800201446	1.5372918525630965	1.8504526775988845	1.4479530057332	1.1320625893150593	3.5851483999371627	2.1046128263172754	3.7622781631364655	4.25238137231859	3.484245770930795	2.28485503389798	2.50285341260819	2.641641843322606	1.2349043960554194	1.0057873719815016	-0.22164007014927378	-1.4740998458249872	2.9	8.325865295156904	0.29395048551042835	0.2560128347620968	0.2505440079167797	0.1994926718106975	0.06251704815791452
172000	-17998.471714208143	-177.9782166963193	-17820.493497511823	2.996612286939203	2015.4335246993624	42.91738306198739	0.6696014331568213	4.282498525283594	4.5834275012363745	3.449713905339748	4.661203580980951	4.109947425998357	2.487828888580857	1.8340388429242376	2.1454636076895874	0.6076029656869661	1.7231691231219308	1.55833242884689	1.1652754034422972	-0.1075135921732273	-0.42292761723168953	-0.6624004080931568	0.20004940848948619	1.3507109394100048	3.460410445306277	4.706261866765277	2.98167098776608	0.8861083394697974	1.8061618980582144	0.8340451067906056	1.3231153786313863	3.3888854091069183	5.291952213735292	5.55664372940633	4.733783075350185	4.255058811533202	3.478360679502044	2.682998027461613	1.0134867881446272	2.085014605183315	1.3085905089055023	-2.3960038366496117	2.9	8.45659523432265	0.2933517746034232	0.2560128347620968	0.2505440079167797	0.20009138271770266	0.08921509624586196
174000	-18005.676472545896	-186.3895064120951	-17819.2869661338	2.9994955602465705	2015.430641426055	44.37237795543955	0.39569305743000754	2.7303587769034148	1.6306297262549068	4.085974616453032	5.701967882734741	5.971620037626334	2.248593433648071	2.3895871054532765	3.8892712902561946	2.5442501696726625	0.5781109131099034	1.231763342580567	1.3199079565810248	0.402688268725764	0.1832951239873558	0.4447739126737964	-0.519321475901428	1.2606398213749186	1.5719083365595186	2.922838568307303	1.7923523590544312	0.10311554187927197	1.1932147239288113	0.164731046780367	2.5061551434444453	3.5121927354142572	2.058896785928848	2.7134218208916163	3.908845282744184	2.4750963503819956	2.22572164656476	2.3886327098248725	3.206869218472647	0.813823738424311	2.37164737173554	-2.3718633235872604	2.9	9.350702497588797	0.2880978630020358	0.25154946209450596	0.259985659512582	0.20036701539087856	0.013398900599019622
176000	-18001.313717271238	-184.70630758379795	-17816.60740968744	3.004620471696497	2015.425516514605	48.331382201397346	0.54317331304596	3.6070461745204776	4.03067037658864	4.34612895748405	5.355887439384931	5.367852279822543	3.4417299647235136	2.2457766853065757	3.6120761540618735	3.459873644353027	0.7504639866538927	1.233995953138059	0.6485055894040874	0.2080817165256672	2.2836292261617657	-0.0012244052906266942	0.759904860340605	1.6450650120655712	1.7946663204674813	3.974379189463381	0.9720200737399795	2.8601647951985276	0.06565368136489447	-0.2962833399595348	-1.244225300595664	2.2840088976407555	3.5151056650557715	5.706335966328095	5.32719200078337	5.545329356331292	5.233421331159541	3.291303880037729	2.532633103248851	2.1547359878902093	1.2411395124098519	-2.113272713743658	2.9	8.98312300620314	0.2880978630020358	0.25483468704852835	0.2517356555028764	0.20533179444656174	0.008001531290295743
178000	-18001.47642156426	-170.76614207435702	-17830.710279489904	2.9335021727887067	2015.4966348135129	46.00787711105063	0.2668339974967665	9.644894904683104	8.774219870355225	9.042558469246814	7.688411624264432	5.32439662353096	3.2386777718069824	1.9423752480835135	4.123602405520041	2.609485808930489	0.798467557089003	0.5028426957215236	0.4595837371600137	1.644526593472854	3.347017327201598	3.0955138287621544	0.3981811469953187	-2.0072531873871444	-0.3818919079497394	-0.2221016711874806	0.27549806743937943	2.747959159023136	1.863209712241654	1.2922499384666968	1.6108172536861536	4.566899223574359	5.220094433398112	4.057750643184763	4.987148537184606	5.3383033526676185	5.022904054643974	2.555548697965099	2.153384593483297	3.179093273174719	0.9306290393724062	-2.498535269771927	2.9	7.945752061453642	0.2799033536160649	0.2630272493397467	0.25273171464543714	0.2043376823987535	0.017737584551755878
180000	-18013.556831838032	-193.95329592626288	-17819.60353591177	3.0431098376324197	2015.387027148669	47.955616885717475	0.40671158782229766	5.815694046142437	4.71394516894396	5.225555594801138	4.200289289228973	4.526903405766981	3.096024632769919	2.7592584982034705	2.2455294187431503	2.3006922878093583	1.5156767330621372	1.1612334048199477	0.8457103509586048	1.8342192659228749	2.116188307504604	0.374233116470786	0.6438431225286785	0.7450624466175393	0.8899203065861755	-1.2265930266300606	1.6075566220220288	3.2616248674563613	4.474079303748553	5.696637293770804	2.64338314044264	3.7498323438614665	4.930644532371141	4.09163158278086	4.601805086367559	4.9788908512848975	1.117020718675232	1.5299788597116322	1.5300529578095108	1.9507288186868426	0.14873356638752452	-1.9520294538523637	2.9	10.37720851121191	0.2836619571291928	0.2630272493397467	0.25465034336343007	0.19866045016763265	0.0042339701278554945
182000	-18006.554266837717	-176.66699850512174	-17829.887268332594	2.9195402502328776	2015.5105967360687	46.99662000056922	0.5752873976723152	5.345901256230641	6.231380746782248	5.897496098570213	7.757590325295681	6.7172083334998565	3.8503314024724022	1.9544419136523976	2.0001210086559076	2.2206342030206585	1.8619814385132503	0.30320857011508945	0.3915524691666109	1.7059501001254092	1.7940349352230458	2.2307717514485503	0.3790067784092779	0.4621042287611098	1.0368763068704072	0.8985604911305212	1.4037248821564714	2.574200917933205	2.3678417717717424	2.817196089133399	2.89343339205523	3.8366624662253574	3.002759294058062	4.74996151499186	3.895635173786916	3.73670418226349	1.8927747405356194	1.018314634938311	2.3538665664625915	1.5518734922209645	-1.9334540813462515	-2.878988191512013	2.9	8.62523965659505	0.2831088535561883	0.26219765989524774	0.24553485347029863	0.20915863307826751	0.025751026218942978
184000	-18010.89720792265	-196.61765365357562	-17814.279554269076	3.0423563560287787	2015.3877806302728	46.175206594434336	1.3848300750268205	6.04422352979211	6.404731747299561	5.706778780027115	5.702250340293282	4.061588297790081	3.6584200154190754	2.169415572455166	1.8529682080199772	2.0241767612366663	1.3521170498263029	1.1299590429159994	1.3345237880490668	0.17004037471132993	0.8067231328290807	1.2681126250584778	1.796129405500392	2.6235953743371643	1.1902806573899851	0.7841753823264688	1.4669048296779845	2.416362703707439	1.7440248234274502	0.047187645794636746	0.269307914035964	3.3815261415042412	4.145898487437496	4.028914572208608	1.5591522219156797	1.8351066494578638	2.675962398376579	2.088184088061997	2.505126314433315	2.8631577494435767	0.838331889985757	-1.6532813173075032	2.9	7.039597510183856	0.288818620337631	0.25143114971904273	0.263311755115958	0.19643847482737054	0.06217646160114031
186000	-18008.69544945256	-188.27793113110462	-17820.417518321454	3.0429583386050045	2015.3871786476964	48.222871234914585	1.4326859516387875	6.654115081475489	6.8574687082610986	6.464848847193692	4.926749338503312	4.459944438614832	4.381804623562008	2.234339545478044	2.3404984781785387	2.3164802811813865	2.1129681529399935	0.6250167254839809	0.7001529862176619	1.6253274460108338	0.5900314580553321	0.7650206651681203	0.7060044802023567	0.5832939281331674	2.210525277603659	0.6256335493425766	0.7301340086543201	1.366378026329122	0.9364773539006074	1.237606020022231	2.268165687198968	4.255437248469183	3.8308038553249006	2.0249840548550155	2.630800124667694	1.961372789501246	2.010434233712156	2.115790414716478	1.4911834544745226	0.7526005385466458	-0.861807263038781	-1.5611209443123502	2.9	8.407850639023025	0.28533796656450533	0.2566986261579498	0.25804427867705093	0.19991912860049618	0.021850074896830954
188000	-18012.940086143895	-193.14833771498184	-17819.791748428914	3.014776442094867	2015.4153605442066	46.45592573391088	0.9370901783247949	9.215648585824166	8.844124611379797	8.691549439160244	6.243188847674059	5.215233851932316	4.331118090741377	3.1497444589138235	2.6895039952920463	2.278342995595102	2.3391379789372166	0.8343381924488135	0.524340381635704	1.0240462186278527	0.5728117530360585	1.0257074430275777	-0.47854549134618085	1.6109632818058817	0.85674467633811	1.660161002578515	1.210044167491141	1.2811082407674284	1.7092326063365053	2.4406623022556824	1.02270082051953	1.2290246312319022	0.9597754291402394	2.426322263106461	2.8311538052447105	2.0735537961079884	1.0412511029020861	1.2893027521774996	0.8019672629635681	1.484754019125892	-0.7998745935717133	-2.394060234215119	2.9	8.407850639023025	0.2827667738586123	0.2566986261579498	0.25804427867705093	0.2024903213063892	0.021850074896830954
190000	-17996.466863826252	-178.7107689078106	-17817.75609491844	3.0031903403533375	2015.4269466459482	49.964854735144336	0.7554121755690387	4.8433254951426505	5.357017544161554	5.76306902406565	5.45012108707253	4.910697761351455	5.453104416418337	2.85357173455854	2.6412099007329166	3.7349958601021163	3.432087592201274	1.660690592131315	0.4315266506354445	0.08765833774341053	0.9062345425920604	2.7537961838042504	1.0521741434541378	-0.14083101645278498	-0.40197994212067395	0.07846784645882682	0.005059394023988639	0.9810154321569444	0.6930292851027546	1.4868398608510656	1.7721635427868763	2.2690488612412745	3.0668920067880037	3.9391365252140655	1.5411947183129684	2.914047461645647	3.1752041687993007	1.1783908194862311	0.8730690095184925	-0.2696837766235416	-0.8145918399716281	-1.7887121700490798	2.9	9.88577856224157	0.29025407244707635	0.2595167498997753	0.24773885634676138	0.2024903213063892	0.03192469959502823
192000	-18007.1458262019	-186.14289283446243	-17821.00293336744	2.943133198914503	2015.487003787387	49.041261165464135	0.8753790156834778	6.696187175524316	6.179619854412357	6.074178182465454	4.593309193946649	3.7213158901653878	3.533771460873634	3.2461107392378317	3.028885255436501	3.211821718207357	2.548571176493559	1.3278485055141924	1.0849852473086323	0.6891805108275867	2.797675361823985	2.5086922170430723	1.0249176618408757	-0.24285742440360852	1.3558494880766663	2.356045943666221	2.1115584227928847	3.9885125218358093	4.031498655473164	3.7787504440728927	4.1827099811532875	3.9996596036568794	4.145472237130687	4.801727612336672	3.578955631055073	0.9656981402023441	1.2694915579150712	1.5005039762832397	0.8531208286276799	1.0645560968032481	-0.701329245034783	-2.3095886988660252	2.9	7.458843620809286	0.28024965343771396	0.26224173431054293	0.25499663619679513	0.20251197605495022	0.004176134842346599
194000	-18011.852402574954	-192.79062470277196	-17819.061777872183	2.927636558872315	2015.5025004274291	46.53658821877268	0.5002766579795224	2.8519608530605947	3.1615049806981568	5.758737230751772	4.2582991934998535	3.8304866580184074	2.5598458977586285	3.3770712136139482	1.5475691163728964	2.4392545732792907	1.7451521736436402	1.1639425795722764	1.128773392462973	0.0323917610439981	0.19604027051342365	0.6575452195577902	0.9562653604579444	-0.7781923117632815	0.6055699874328159	-0.350350541665969	-0.3584311062175744	2.1670613066614175	2.876384245076827	4.479871484399343	3.4031841086445995	2.9330961359370367	5.495329062055603	3.0661955988777336	1.5097358184459218	2.4480619434574464	3.1007724597547375	2.653005537817794	3.005716343036254	0.6384316631214833	-1.4697646649468095	-3.965421626859692	2.9	6.134202173355677	0.2837253250221441	0.2610531765091257	0.24924799030287542	0.20597350816585713	0.005738859706374106
196000	-18001.227895150238	-184.3080530453335	-17816.919842104904	2.9548387367508675	2015.4752982495506	47.68861332385879	0.8073170696922455	4.638525727904263	4.762678907237157	4.80821752611226	3.8190178351591095	4.218140396804274	3.826420541494779	2.531642632578109	2.6398810996042625	1.9647645860570502	0.9469020090923204	0.820863515825462	1.304936852105758	1.557172439653234	1.0701079838511982	1.0441501930205757	1.722210194550607	-0.14131405240412415	0.32838716883576136	-0.3445660091424022	0.0841227723182465	1.2069543543732664	0.7541616279135817	1.6685011004242278	2.592477740092052	4.041820171825839	3.620006648835642	3.20875446732551	2.886436158002433	3.095564096028611	2.586672952038801	2.2449396841163076	1.4584647001875484	1.5222685853493838	-0.821868540949333	-2.5245874661618757	2.9	6.940716008992778	0.28545505419648187	0.2593234473347879	0.24924799030287542	0.20597350816585713	0.011507711626191843
198000	-18003.782083034574	-188.22911995932796	-17815.552963075246	2.9500234726319974	2015.4801135136695	45.59214002216785	0.9039978374227943	4.664386358728292	3.9468698635552046	4.898835089730852	3.6754364523420615	2.844293640621865	2.93217749840212	2.2493630752628198	2.0943205797615456	2.040873482358444	1.9225895424653159	0.43649072344977685	1.0435446143859453	1.1467601783533048	0.7648783259598673	-0.13370793962817284	-0.05386831572002254	1.954210121110655	0.6639380185338233	1.1330563584022522	2.778253472888997	3.1476180555727615	2.827785521260046	3.7977931694469422	2.744692990993213	3.2301286041315787	2.2300547930799492	3.170042872113181	3.217809905649084	2.1389418663874693	1.6581642391715516	2.2577898233021876	0.14543728921018717	-0.7975798503475411	-2.37345658038162	-2.5171883090015235	2.9	7.801747872849101	0.28545505419648187	0.2541416640967882	0.24924799030287542	0.2111552914038569	0.005014206087985125
200000	-18012.94090617222	-178.60803991886235	-17834.33286625336	2.856343299816194	2015.5737936864853	45.69304252083894	1.6700611033050483	3.500323109376891	3.316167992161318	3.8845631201783655	4.083673989695143	2.540457285730331	3.2059350977905248	2.965328382133526	2.2837178155627584	1.3507256721186331	1.4399881817166023	0.7623141647740737	1.5961057753861057	0.5665866427715294	0.3165165034664117	1.6700193064280495	1.2924268414533429	1.71854245660046	0.9417410873135089	0.8693909254261944	1.5955371832904288	2.07506171257926	3.182824215844241	4.13018510117037	3.725091310114566	3.724466687164304	4.596918419744171	2.7698194939956777	1.332050372870445	1.560239499569419	1.7370272758704741	0.6773232582643931	0.2741026002642772	-1.278548673651166	-2.1971792005550848	-2.4531042990350813	2.9	5.611479664721118	0.29440119296486206	0.2523303100794073	0.2527170746913819	0.20055142226435108	0.02621329327750031
202000	-18008.075339790896	-184.75342581839408	-17823.3219139725	3.1135277637307515	2015.3166092225708	42.52756886356464	0.5307900196118338	5.2972199657891395	6.007785428924307	5.974313030888555	5.6223824908777065	3.265954967510702	2.7316471956255888	1.9226598787894487	2.3534740802190997	1.7205850103566098	-0.17037203752692093	2.0114010346409774	1.6907434389165523	0.7333790076521252	0.6592821656972523	1.2175264294318948	1.6384277007310155	0.4506564025755234	0.5207332710284458	0.8374651306491707	3.063829307771066	2.8799269366443223	2.6729187931236478	2.9275863929112567	2.0496451046662987	3.5349566554998377	3.771671433349902	2.4686034405647415	2.3505978242114387	1.8108620918870109	1.0596491566550474	0.5830130236599056	-0.9441973921378752	-0.7035314486406057	-2.54058998222253	-1.9814484508150243	2.9	8.444348457833767	0.2944833611571405	0.24613455419940364	0.25124672627212946	0.20813535837132874	0.016349046586158333
204000	-18009.369737433342	-189.38856240107452	-17819.98117503227	2.9166007933592324	2015.5135361929422	45.461499510302964	0.8787215370486338	5.975443651967777	4.918721083608111	4.1174433852306365	4.204108821745788	3.8895334235219625	3.6839471120627016	3.314682713232577	2.4987426931918493	2.077153513818529	1.0152794820423638	1.3286565542898012	2.8644022010893715	2.809421525074475	1.6120375740416153	0.25139491944743964	0.9023992377458675	1.6892837336999345	1.192130439993089	1.4589044281425156	0.6236716778321332	0.2933527386861052	1.712417824437607	1.3747810046799311	1.039833003260485	2.44109912647149	2.9734285569197936	2.4859044484405413	2.1394741226966953	2.7082341376407983	2.32483150511917	0.1957191448822877	0.9139107744689474	-1.8020415788571444	-2.715415418960894	-2.473471755951419	2.9	9.563301115045586	0.2816458325067084	0.2533636124900062	0.2625292116997818	0.202461343303506	0.02773241460138166
206000	-18030.31292647903	-198.320189630641	-17831.992736848388	2.962270706050419	2015.467866280251	43.030997132154624	0.5926854170165092	3.8570627684663013	6.8734734192470945	5.959511026377174	3.7473811269196644	3.6276388056837927	2.892433286534105	2.267087263530193	1.7350625626019394	2.059050424194519	0.9316580714812293	1.8697180431554528	1.3248647299437502	1.9164392666276824	1.0667575703951364	0.5649330828441276	0.6328369345129632	1.6031120488603352	4.580471065204857	4.556679279705133	2.906205469606524	1.7244625765593036	1.0576370528037378	0.6522031228721048	1.3688494225855905	1.7664526337448816	2.395300027315158	1.1382406235029356	2.0803506182274223	1.6603516014450104	2.7974330925274744	1.449615111219171	0.9776250600704166	-1.1911820546090053	-1.6561395139952764	-2.253628382649	2.9	6.273770683814303	0.29299504512231705	0.2530698369189066	0.2514737746552727	0.202461343303506	0.027277015608657668
208000	-18013.24449005643	-192.20056425913629	-17821.043925797294	2.904760428771679	2015.5253765575299	44.612858042719004	0.8110222889916067	5.491072132091328	3.445456847733778	3.120569186210262	4.108707772521124	4.861500069755035	2.9575970805213507	2.9225032646452167	2.2687141382348357	2.7754955377967305	0.6582949896492237	0.8660150972906222	1.0550584059296513	0.7484467670551489	0.4415962665784309	0.6082886122213266	1.5068778007472408	1.411084982092056	2.51044189655061	2.33518047705234	1.7305378421023527	2.4004515859565174	1.153133877337834	0.6875990880945082	0.5160599257020829	0.6966873825283026	1.927346651629424	2.348873839363607	1.348304524073892	2.4646791226227185	4.025374724259108	0.9681796817811079	1.099283122070653	-0.6781689621950153	-1.6198860181701726	-4.0731712716177615	2.9	7.337499066877824	0.2922782155223334	0.25812523904120444	0.25219060425525636	0.19740594118120816	0.04676664650424349
210000	-18000.835558791256	-176.56158284493625	-17824.27397594632	2.914160388508662	2015.5159765977928	43.915684876698556	1.4401598649058276	4.048079786592987	3.8697972242509344	4.654948215788554	4.864830318859526	4.415055037511316	2.6852393744180585	2.176741348846325	3.4543420607360424	3.0913359508642286	0.898827047260081	0.393735824715032	0.327887172499269	1.0624923443041232	1.0325864813398078	-0.4157030256603941	0.11673873907957164	0.8637196728401952	0.7387935431907908	1.1727466357911875	0.9470359982317793	1.4235639432138198	2.3300251694017096	2.7545872961211884	3.0460122353841026	2.215753204538503	1.973755880356799	2.4568393601299907	2.357416851937971	1.1527199222996147	1.0183067452920576	1.0704402324954974	0.19510022955384243	-0.22827290209363732	-0.9803381518817151	-3.0785001516447528	2.9	7.788637001471266	0.2846905467049858	0.26263111488737484	0.24984588326705262	0.20283245514058906	0.07499408932556313
212000	-18002.578231762727	-181.82951748503558	-17820.74871427769	2.9147032628460905	2015.5154337234553	45.586870970562146	0.8626886635269205	5.24912765114067	6.464669341967419	7.287100178562938	5.730451931161709	4.2421253514518025	3.1173926973855477	2.9574929684276725	1.807324517495112	2.224630005453636	1.3763321456124291	1.4722936225368453	1.5465433485249704	0.049662145460740825	-0.22003944309645707	-0.7579661245521347	-0.9474367628209698	-0.10140640230280493	1.0454521779159234	2.850198254263752	2.8920512086919605	2.84516370048238	2.2213543390952233	3.1099150614279356	1.0665292518223028	1.7573404288747572	2.99685292786759	3.590687298536343	3.091367460597377	2.9665825786391795	3.9218206215630094	2.2100706194468183	1.3067074578316993	0.26801749099228805	-1.1222730246224766	-3.171404413223249	2.9	7.694768448863963	0.28759505509761146	0.25972660649474916	0.24984588326705262	0.20283245514058906	0.02475487777343237
214000	-18006.8626443836	-180.08262769814158	-17826.780016685458	2.891399576079675	2015.5387374102218	43.001248784231	0.8626886635269205	2.808471663422744	5.1558130639638495	3.542139087483364	3.918298039869127	3.076587231911983	3.16217257887682	1.947766083557793	1.1736401528282876	1.4577113267640125	1.187965294947405	0.6417725973892306	0.25309317311724694	0.17209966474810606	0.3793129072818232	1.1012877819414357	-0.03486661060689657	0.3734565041689688	0.4063955663415229	0.16073251527242816	1.346621592400488	0.4655712454080906	1.1016501771140508	0.42578678578365714	1.1505425792697996	1.5212176818163252	2.4977576767631215	1.1551041865000387	3.284821148716944	4.893943417030739	2.0840523999127356	3.4031784248509025	2.669457621896197	-0.01065368079136475	-1.2890143920548598	-2.787468246160842	2.9	6.8380318246209715	0.28759505509761146	0.25851921958229757	0.24798494331830687	0.20590078200178635	0.022168633768620407
216000	-18019.173003749194	-187.32629737273285	-17831.846706376462	3.0881403407884744	2015.341996645513	45.006133353107764	2.1493468975304766	5.64199753083096	5.3303747159010975	3.528236482037617	3.0136973697211413	3.123663533213153	2.4906236940503765	2.3516565761485526	2.7841859729013634	1.9932652933628825	1.7283372369053298	0.8799030286434846	0.531874368649148	0.05565460262525457	0.6060259519845376	0.06745472344424115	-0.4445228597649898	0.012996659273484368	0.5808383887892118	1.2537846710464735	0.3267031493418737	1.140287699140494	1.8778837030330084	2.1775038119866394	3.0786655419294617	3.3005566248408016	2.708888042455764	2.2558385466344673	2.5424669655846537	1.7471251574136195	2.0528580375239844	1.728371465129138	1.1610530035237356	0.011617639612482786	-1.07497230841247	-0.8119871645011778	2.9	8.379600450832225	0.28595034592049967	0.26294256316371656	0.2505325002697512	0.20057459064603478	0.014722386968131686
218000	-18010.768289442258	-189.55031239341056	-17821.217977048847	2.8444277106615012	2015.58570927564	44.121453576884385	0.3408539690331601	4.087262203129419	5.1512066603250455	4.384814070342188	2.525076215990938	5.072832210593876	1.7788101791132858	3.0698055685635492	2.235952156602512	2.7126876875197627	1.475843916101224	0.8514313150839035	0.8331197301033383	1.920312164870304	0.12041525773089334	0.5896037701625796	0.922829026865202	0.7886005768257451	1.1392710304904292	1.367058966363442	4.170536939123876	3.8840221221354465	3.113623420598356	3.4710220345477887	4.925453474300985	3.660863157581896	4.117309218040346	2.7773968896527768	3.2159255160914775	4.2414333650095495	4.684085033594705	3.840270149181616	2.4433719385099204	-0.2964959422273543	-3.8206692329653005	-3.535850000282458	2.9	6.800479984523736	0.29258686952887186	0.25630603955534437	0.25434960574157345	0.19675748517421254	0.07150094616176308
220000	-18023.667624280642	-201.95409620635922	-17821.713528074284	2.890794650496534	2015.539342335805	43.14985265890131	0.27851134362296576	4.4675342312330955	3.94097359119952	3.9820816584342933	3.17757358587325	5.645597752180624	2.9257832064447538	2.287804920253919	1.9183173024413016	2.7436597292582494	0.7690551645526007	1.4910378950977337	1.724232475116634	1.2976764720983909	-0.05612721952441113	0.10472721648860786	-0.26959773116174024	2.192718285931476	1.995725599641231	1.4021853776390034	0.8752828405160538	2.487333284847911	2.4051166752703663	0.026550267100756954	5.450353761668145	5.832793989808682	5.601539519447787	5.452695041058284	4.528350574149155	1.7588863489526902	5.904783065971513	4.042589408138243	2.017537383782283	-0.01461091776974155	-2.8750900443447702	-2.5545915020917858	2.9	9.657599688123675	0.29245167515982856	0.25507227159965523	0.25164563869491674	0.2008304145456017	0.01731203405581638
222000	-18009.85196833899	-193.5625063869701	-17816.28946195202	2.87589914977704	2015.5542378365244	44.229253104837035	0.1962634524437543	6.082713485392142	8.84531262121418	6.020464150211239	5.1618189114264075	4.844448586216413	2.4212278564240615	2.8077018593731147	1.780456378487806	0.9673265407108211	1.3114743198969592	2.135207195137938	1.3628948953196989	1.7375913757787977	0.7352906933012788	0.3719145780230968	-0.33832737103080845	2.6403608000718766	1.2643391223238478	2.043771775085564	2.4591261922450416	5.606625468317321	4.250947400195823	2.1991357200981754	5.083634816052342	4.814800721436636	3.755761398284637	3.2272052781880594	1.9299574617880444	5.757352961674298	2.0907565607957435	3.617937053627281	0.7168159628425963	-1.3274106862600954	-3.448802210387864	-0.2715110187360592	2.9	9.879561946832355	0.29245167515982856	0.2590469536165936	0.24747269896299934	0.20102867226058072	0.012627104959534048
224000	-18012.667825583787	-192.29253336093342	-17820.375292222852	2.980232724980822	2015.4499042613206	45.09012060403315	0.7108593186494192	6.368539776813702	6.687875863656764	5.792550383978514	4.341258644813704	4.114423070432285	2.350200212829513	1.7491045549089055	1.5709947419058659	2.422052101406674	1.6602776937939392	2.6765333804979843	1.8460909274567574	0.7080237311297319	1.7128592698771468	1.4381206821716712	-0.45906511164101343	1.7413877927111372	2.4430379621525624	4.9608321982326276	4.118870194435592	2.9256582320340714	5.599856478510624	4.430199327013908	3.0692849150172186	4.125307923165644	3.845034746960037	3.4993841054833603	3.630845964850091	2.256489953037756	2.907225733007882	4.020710286541962	1.9485414155440453	-1.1076763947752502	-2.3315295793072033	-2.960460542075304	2.9	7.449019835026025	0.2857179231874403	0.25198862699835994	0.2528455462504353	0.20944790356376658	0.03421965810731633
226000	-18016.060712112216	-191.0647017031495	-17824.996010409068	2.9541165843932515	2015.4760204019083	43.30538469497543	0.4605600262052049	6.368539776813702	6.687875863656764	5.792550383978514	4.341258644813704	4.114423070432285	2.350200212829513	1.7491045549089055	1.5709947419058659	2.422052101406674	1.6602776937939392	2.6765333804979843	1.8460909274567574	0.7080237311297319	1.7128592698771468	1.4381206821716712	-0.45906511164101343	1.7413877927111372	2.4430379621525624	4.9608321982326276	4.118870194435592	2.9256582320340714	5.599856478510624	4.430199327013908	3.0692849150172186	4.125307923165644	3.845034746960037	3.4993841054833603	3.630845964850091	2.256489953037756	2.907225733007882	4.020710286541962	1.9485414155440453	-1.1076763947752502	-2.3315295793072033	-2.960460542075304	2.9	7.49270630198115	0.2935018510426891	0.24361988785532293	0.25457366987412566	0.20830459122786454	0.059059665740865394
228000	-17995.30322028679	-180.4524982465871	-17814.850722040203	2.9128900375080145	2015.5172469487934	46.960708081583746	0.4175003547567461	2.8090825630993894	4.24222044537029	4.6398811582616535	5.746988939933155	4.10149616079381	4.07437978190485	1.9552016246454509	1.6516565308689282	2.108950142706035	2.561132428672396	1.9207547136697771	0.035899671320193255	1.1050336225864106	1.6160271833478337	1.9167843212931255	0.4408130887733445	-0.6597838635987929	-0.04428167283463235	0.9595618675371176	2.4541390215349708	3.4204136504495475	3.673153229486155	1.810718445470829	1.2826662905865889	5.147481702725436	4.277415654106431	6.079339762029475	5.426754420467627	3.79679723596087	3.6750823622060755	2.0795208404095136	1.3741829441327735	-1.862795913432572	-2.4993053078104053	-3.743814890172777	2.9	7.007684700025995	0.2858272164206378	0.2531278474771911	0.2605281550958051	0.20051678100636824	0.03202634257776748
230000	-17998.80088775631	-175.2385425283173	-17823.562345227994	2.970640852639303	2015.4594961336622	46.34075456408208	0.5325334076636703	6.810357985247555	6.999052904941376	7.541095178076966	4.473670746726809	4.918940079072542	3.494151902586718	1.947286929340577	3.7235082394468355	2.592317961177384	1.8277733123918267	0.8067017979036956	0.15734435262132562	1.7021433268078803	1.3147762574174038	2.5423953717693095	1.6139472571079905	0.32108489174737664	0.7548569277688851	0.8893465098865163	2.840668795552211	3.6088085838209065	3.907535693411613	4.4773187850779586	5.35226555139489	4.382718161385637	5.393293174958778	5.80736048135385	5.978443163868716	5.613693477871413	4.5057962152866295	2.835859011553657	3.39499280019339	-0.9622971455245444	-0.9340237657566997	-2.525645591576816	2.9	8.16174025188393	0.2895201180223063	0.2531278474771911	0.25717807912642887	0.200173955374076	0.026648282998992474
232000	-17997.83493599912	-185.95515788635484	-17811.879778112765	3.0661586621096935	2015.3639783241917	46.53236983701201	0.42831167351389365	6.5462581296832765	7.037537479476599	4.566829436417701	5.3936829965735	4.555671925331396	4.036761615668881	2.0390086213502148	1.3754700766805548	1.4375646281324153	2.858138227355998	1.4058900335905777	1.5675535994274898	1.6982211334865474	1.6615912660182333	0.33597886627527657	-0.7665551677803819	-0.5098964428335176	0.6775933659598836	2.244920990292648	1.9339034070838435	3.108046096566108	2.1748395148858295	2.5012652726362834	4.465759885110041	4.552395206889364	6.494878923243008	4.645515091682158	4.124782386686191	3.867100994886367	4.620752673985155	4.682741269937178	2.710035772413213	-0.9834042690431987	-1.6357595700514365	-2.355998373843642	2.9	7.885099533038598	0.2834550749963415	0.25840113880020416	0.25957896427261945	0.19856482193083722	0.02370223968558155
234000	-18010.91428643581	-185.90860941504332	-17825.005677020767	2.923356214884272	2015.5067807714172	45.49543927827515	0.47393677156997316	9.182717222143816	6.621425828330812	3.58960668279614	5.729230067286417	3.6016548045139523	3.618607181799778	1.8762800012315768	1.7432789504962527	1.274434930101405	1.76400646183124	1.411643076026412	1.1609795864693961	0.31766362303694373	0.46044859713116626	2.3516603783099597	-0.29454838705359415	-0.4464109978401083	0.4425086208608039	2.0668696561494304	0.7510966057096544	1.7444056982906988	3.4123737024048113	3.775194827440467	3.549772761361348	6.263321242146226	4.049626400955499	3.7763394585349515	3.7109406838367747	5.841643875018486	3.969650043786607	2.767857737385088	0.33357709400371005	-1.0320230292643324	-1.2756140666793436	-3.1676129777248008	2.9	8.51384674504676	0.2967852539161929	0.25014392161880705	0.2545060025341651	0.19856482193083722	0.05610690445050526
236000	-18013.459468950736	-189.98041639890715	-17823.47905255183	3.0338935925092945	2015.3962433937922	48.84606622744792	0.3231949439192863	4.755902172155823	4.375339158042584	4.791081619212301	3.301062001100387	5.5514331722164165	4.2403115024653735	2.625721575445279	1.6945724908513042	2.6003641361771654	1.7597791378527128	2.1683273641980776	0.30530012027998205	-0.05094082851649111	0.6391578684002904	0.5814201108250214	-1.2847102647044786	-0.26002121848355547	0.30966638172130784	1.156625970646662	2.5199106807715883	3.614825846511633	5.354704002598789	6.07799102869244	4.221795203251499	4.576790474218697	7.114200510101313	8.256884789857951	6.247368905980555	5.588282699079333	5.702985102312585	1.8443777368344663	1.2391371739588664	-1.0675128915665941	-2.0154420189714015	-1.225786254888266	2.9	7.118171460571909	0.29252956067463765	0.2567330497010833	0.25362797940074583	0.19710941022353554	0.041452671818427156
238000	-17995.202776499413	-175.61440844437433	-17819.58836805504	2.9640306807657337	2015.4661063055357	49.25970383596786	0.352818635784809	5.923751831782386	7.526371819752627	6.366618084919787	4.9526254189592125	5.60486468568386	6.470005541096245	3.5006454291615823	1.510485767558482	1.5341046268471992	2.0166045924263054	2.4236368286406273	0.11511926510445797	1.7579867240345262	2.1734143867988047	2.3032175513792077	-0.18982758908185943	-0.5018217016379349	0.8427138259888953	1.365165713722475	3.137023530535168	2.2446158546653447	3.412938048138206	3.7407122627122034	5.479256912532717	6.049343438864687	4.4793493350995535	4.458587688878802	3.809271419466091	3.7231946125759396	2.0513813345153147	1.9107650610978162	2.1467753867368824	-0.48870618492137397	-2.561949611914906	-1.8388030159880417	2.9	6.905765348010957	0.29252956067463765	0.2509672063056001	0.25266621698054453	0.20383701603922003	0.028842183691894546
240000	-18005.663872999976	-185.2465285782294	-17820.417344421745	2.874245243449365	2015.555891742852	46.463371084092906	0.5415880727243975	5.923751831782386	7.526371819752627	6.366618084919787	4.9526254189592125	5.60486468568386	6.470005541096245	3.5006454291615823	1.510485767558482	1.5341046268471992	2.0166045924263054	2.4236368286406273	0.11511926510445797	1.7579867240345262	2.1734143867988047	2.3032175513792077	-0.18982758908185943	-0.5018217016379349	0.8427138259888953	1.365165713722475	3.137023530535168	2.2446158546653447	3.412938048138206	3.7407122627122034	5.479256912532717	6.049343438864687	4.4793493350995535	4.458587688878802	3.809271419466091	3.7231946125759396	2.0513813345153147	1.9107650610978162	2.1467753867368824	-0.48870618492137397	-2.561949611914906	-1.8388030159880417	2.9	6.52759004496346	0.2970381917171782	0.2509672063056001	0.25093844911343927	0.20105615286378475	0.02579321426834965
242000	-18013.059512070413	-181.41731819466057	-17831.642193875752	2.9707290407853577	2015.4594079455162	47.8623036984428	0.5955233692891428	5.923751831782386	7.526371819752627	6.366618084919787	4.9526254189592125	5.60486468568386	6.470005541096245	3.5006454291615823	1.510485767558482	1.5341046268471992	2.0166045924263054	2.4236368286406273	0.11511926510445797	1.7579867240345262	2.1734143867988047	2.3032175513792077	-0.18982758908185943	-0.5018217016379349	0.8427138259888953	1.365165713722475	3.137023530535168	2.2446158546653447	3.412938048138206	3.7407122627122034	5.479256912532717	6.049343438864687	4.4793493350995535	4.458587688878802	3.809271419466091	3.7231946125759396	2.0513813345153147	1.9107650610978162	2.1467753867368824	-0.48870618492137397	-2.561949611914906	-1.8388030159880417	2.9	6.835849494093748	0.2821317985202773	0.25003168670531273	0.25935003507621185	0.20848647969820047	0.02971451890111187
244000	-18018.574633270026	-191.06321685848144	-17827.511416411544	2.883854492444549	2015.546282493857	48.56757096317657	0.20770260195512225	7.126379404304673	9.00881677263008	8.212855110493432	5.432096324625157	4.840761902247066	4.520683202845751	2.987698659856954	3.9740737350599398	2.312209987464777	2.948887774749593	1.9018312139025781	0.18778445499334628	0.41420648924232245	0.16623727600184868	3.2996543902484285	-0.9190758164436033	0.22803270031408274	1.8412838691092555	2.8863635904527243	1.9893839492533452	3.767817706572513	3.3208337053621397	4.380274850808548	2.5761829415743422	1.863512355692412	4.506950127677193	4.948326330170022	4.717726305231431	4.197135262175528	3.8614257418137714	0.19065742854443846	1.3047562461447448	0.21055232196844273	-2.906362206852725	-0.7123751553300695	2.9	8.20918646075682	0.29101835395011466	0.25003168670531273	0.26108090185437716	0.19786905749019776	0.0524201067852838
246000	-18003.428364630145	-178.15098406549092	-17825.277380564654	2.905867457437851	2015.5242695288637	47.622309195902425	0.5158147978468991	7.15515789276219	8.232657015398155	6.610325207187796	6.7743478180680805	6.832398109293081	3.1094942914407966	2.9322345993891905	4.040360959477898	1.768296290605916	1.7236828524451064	1.183557679341975	0.696412827238917	1.7249279928988979	2.283679906936448	1.129166236182031	-0.4235821887480038	0.5729266539182687	0.16795543345480135	1.0288921228875425	2.950695898081007	3.254462024122411	1.2940531069822412	2.1788459122197157	1.9185909024788712	3.6127271842490263	2.5319051540187747	2.310627975806389	1.9080669382826552	2.486305025711734	1.2063334907175205	1.7779728284730105	3.225007502618531	0.6380582111688683	-2.2763707691899464	-3.377768417373729	2.9	6.921721581728089	0.2912899580222016	0.24599612586608516	0.25248506829780326	0.21022884781391232	0.03473131375040202
248000	-18028.212800345464	-202.36104216602865	-17825.851758179437	2.8778546767989446	2015.5522823095025	47.0263491155308	0.18202491571527313	13.172872350727367	11.067227918452001	9.35646837520919	6.177679805547078	6.909510187390314	5.2158563848506905	1.9212676246014506	2.271903486141892	3.2172478508565767	1.4575038709995471	1.2971003461934139	0.4710606853120767	1.1839772663330195	1.3715931551227518	-0.7443111670052588	2.044468325069461	0.4663727846220327	-1.2594850592944709	3.5109457420205255	5.228998050463199	3.6708544835453103	2.931825374181428	1.9456582704333392	-0.2826416483904012	0.9366508468010641	3.283818631453711	2.389256231596004	3.318447340909356	3.524675890093282	2.8766302970039757	2.005918069314805	-0.31976348949663347	0.017823387971783455	-3.8994905873161483	-4.221203119510132	2.9	9.59821684620697	0.284546344168902	0.25133676105963587	0.2592785817069734	0.20483831306449105	0.04429365209929218
250000	-18017.247013761917	-179.22815121414155	-17838.018862547775	2.832525173415399	2015.597611812886	46.150939315372796	0.20522622573425964	3.7703924536971276	6.923028175486991	5.94917549241935	9.333669570770933	5.50259622589607	4.523252600072092	1.7443675473399063	2.639218552062058	4.9072218664947345	1.4488822063747648	0.5028263704284401	0.1500406683931197	1.8277929734291605	1.5945584101007773	-0.027238388973151062	0.8783459538715616	0.3847137512490252	1.247083518729742	1.4703353835726412	3.777015278610756	4.946078732691784	3.1215024646503906	1.3066071817633695	-0.33149327310628096	3.745921757868418	3.608609460001186	2.07103957523124	3.447922424929239	6.189610358795234	2.078719041330986	1.9188567260582987	0.1792076736725946	-0.8594190377817668	-3.1033983047513285	-3.160997289206067	2.9	6.831085108731534	0.2925876888391605	0.25133676105963587	0.2542953900421212	0.20178016005908472	0.015197141592290079
252000	-18022.499112471916	-194.83777166210396	-17827.661340809813	2.908667634334967	2015.5214693519665	47.62393658462893	0.20426837413980892	8.280971408014349	9.31866692068683	7.5580413126382435	6.534351738006571	7.367256556452199	3.3203606319734496	2.2706854467260515	2.9702872404085636	4.168968955811991	0.7290350085965596	1.3287990010016484	1.05303800241976	-0.12425825686531568	2.9946310632801207	0.905350422683125	0.22222934620478474	-0.02919386024859405	3.832983963344709	1.8268054359959953	3.0634065161785724	4.418720802761083	4.184021556680287	-0.3395425048772811	0.03987891811987554	3.038102089965654	3.8032490801725873	4.324976365093972	2.207692527790711	2.2711977570677475	4.2147452909792555	5.238223220875891	0.6592202630539032	0.3991441297285222	-3.106882756787883	-4.554402284179234	2.9	8.309820589558642	0.2907029686706869	0.2518729599949086	0.2561801102105948	0.20124396112381202	0.017970706094487848
254000	-18027.47706472151	-199.58846891737568	-17827.888595804132	3.0028930221913015	2015.4272439641102	49.74068270976727	0.18295619298289256	6.837447414792748	7.477146447883459	9.17238826803073	9.139294729173454	7.8938648425716895	2.33718626961337	2.524598502376542	3.841635725254604	3.752646012836178	1.7650578354513964	0.6374296479496102	2.406837905375802	0.45711139767435316	3.05165609849852	0.9232475120494588	0.16918036404317532	0.35101584991470014	1.58734064601239	-1.3217551846795186	5.55360765602611	5.732677670221809	4.5648118596764835	2.2375618468216985	0.1048002732398765	2.1673863695995506	2.4039566839973183	2.21959819355587	2.560922162851774	0.9170428602943768	6.478133157055052	5.048005696843896	0.48155400925519676	0.02872209016624322	-2.211729426971256	-1.9690647346135077	2.9	6.848940873331757	0.29394877709688594	0.2518861985044958	0.25671379990111876	0.19745122449750183	0.009657029044258771
256000	-18014.93622713357	-195.77982131593856	-17819.15640581763	3.0031808974910943	2015.4269560888104	47.63563814611879	0.4105761749461401	6.0609989276202185	6.004585323197412	6.999849352740104	3.784745642117537	3.7923786379207316	3.136884995028518	3.3540754408634292	2.784266206113934	2.1132826435656886	0.9771096833075519	2.3255422223832047	1.2682640944272752	0.9399783147984927	-0.037184212324995566	-0.9153922087878389	0.15496872711435694	0.34312958675219407	-0.15360297485583557	2.4193474531819796	2.5909711807756732	3.093598231496954	3.022833990420402	4.865275991288957	2.872009271227575	4.893689220373006	7.668069580498971	9.18078265306751	7.774280829455316	3.4219114836592417	2.0012167777825036	3.8497602920920917	0.8280759193487606	-1.0377580508955933	-2.1440821479119574	-2.5191509175355353	2.9	6.644985686679512	0.2858286305616476	0.2609833149916065	0.2508072343164619	0.20238082013028633	0.033975525399724975
258000	-18005.699943919968	-191.07246315458966	-17814.62748076538	2.9713831498630996	2015.4587538364383	48.35224804123808	0.24893895750613215	3.106525323133442	4.951636460089036	6.404910530674313	6.07591779536851	2.8332629554147	3.2086949456349614	4.68015854394934	2.720057859374303	2.5144680679026523	0.9910661974029156	1.6097129405240227	1.1669158856073358	2.1238769980351244	1.2607626739984787	0.05447083178123002	0.5807140773341114	0.5104798757330667	-1.5173983151189363	0.07790713053169802	1.8737846022068747	0.41879486712920255	0.5800732251172476	2.44635902995442	1.2900615257679353	0.7269654182171341	4.934788684023559	4.398748576663824	2.5871571011629904	3.544132666198333	4.4552520054819515	2.0697878807775982	2.1147033795143204	-0.5214179767224411	-1.073600854274932	-2.698674903180878	2.9	6.644985686679512	0.28150382342573915	0.2528861350603313	0.2643373265541934	0.20127271495973842	0.025931320342288965
260000	-18010.39929351097	-178.5167512202666	-17831.882542290703	2.9637874056423814	2015.4663495806592	45.65551697203897	1.265376903977952	3.559067979789603	4.51373965472947	4.870646195751983	4.373659164195822	2.719288561569449	2.796520855193552	2.8859513087947093	4.250598170194457	3.023326943555896	0.48430210858974243	0.8639871375787758	1.1460510891028803	0.5371500726037244	-0.35303086942373657	0.043943328778665414	0.6083864332959332	0.8482349740174678	1.0293276945953345	0.9586183008761598	1.3895533872360748	2.051107386253294	1.28670306525027	1.1511665439481584	2.09904157318282	1.7432541451485482	2.671231971253563	2.9599367554571674	3.8328319068586203	5.021549099915415	4.310207168900314	2.1966852698708683	0.9925847846590224	0.049649594230967875	-0.9898945022988166	-1.694162448998348	2.9	10.36273979878967	0.2818372001287261	0.26574007191692395	0.24968334454034846	0.20273938341400377	0.03933852963184989
262000	-18002.19911690412	-187.15106605669786	-17815.048050847425	3.002208722456194	2015.4279282638454	47.77818325320044	1.655738676297667	3.9051693647177554	3.6952020796032663	3.676263568749955	4.306634475079197	3.6964416295447142	3.1479844321299844	3.21023197518609	2.3852803066336548	1.9040340694239233	0.39659689840131673	1.4136716896755557	1.2414664435476093	0.5091584628378021	1.4191401721496562	1.3941996078393721	1.0380414860640792	0.6854136250991792	0.5592235819747674	0.5659689084602993	1.2190476086323008	2.4306791920980295	0.5163827397289251	0.1950636562714635	0.7791427783633698	1.27271802143328	1.7390746314464827	1.8261577511639473	1.955543876722872	1.9720905306692735	3.8464932316268627	2.4808332858301063	1.6558359214121796	0.018481589737801007	-1.7680271803268923	-0.9675956833304578	2.9	10.828277895574828	0.29051846469765114	0.24903654836876962	0.25893238667098095	0.2015126002626006	0.013267336682053236
264000	-17999.378756997186	-178.95651733914437	-17820.42223965804	2.9121487315998014	2015.5179882547018	49.256958155780985	0.894515503280726	6.219912400207644	6.5715605000691255	6.478843781958492	6.222079886058027	4.709770385204569	3.166872273801478	2.5187066922949386	2.2909233240943645	1.7814661515478603	2.259336003499225	2.757856043627144	1.1665196923893877	0.09128764035721731	1.0839828521564736	0.8464141987530567	0.5230618038441652	0.4737431808120272	-0.18152173299043983	1.4215264354182073	1.5750457816561716	1.38280615236657	0.6140257008668768	0.7754563223483704	1.886825849207937	1.622886335576061	2.821876476931916	2.8235142001440305	3.8841950763283752	4.1748427836942605	4.277540598576918	2.353923697231398	0.15731248316237956	-0.2902877747677315	-2.276294016145264	-2.860036957019893	2.9	7.943347580080979	0.28634922791236594	0.257922061058318	0.2542161107667178	0.2015126002626006	0.013588605325348453
266000	-18003.25260518189	-193.3721318715626	-17809.880473310328	2.908521223150136	2015.5216157631514	49.70999373706798	0.8077956227593758	6.577612841709772	5.237923658953848	4.932806484316794	3.314692627462479	2.5369508286101254	1.8932056748532	3.94844486776054	4.2246187285264885	2.2560727390533812	2.736330400170073	1.9369589928376953	0.7701644149321276	1.3462260797801646	0.8153215175449466	1.1877712489823273	1.2351754298498183	0.7268729504476314	0.7718370921379661	0.5121352603457677	0.881947268860402	1.1535050650624035	4.514423113729039	5.753443425704985	4.869309575666714	2.6714992604861205	2.072168531085415	2.8590120076791825	2.774348283021039	3.398315726302422	2.751320817619853	2.1271942720448065	0.5929223475103528	0.6397173988713525	-1.6127591132108725	-4.301193688449716	2.9	9.174086335946534	0.28602134910754273	0.257922061058318	0.25793579830182645	0.19812079153231515	0.023808185571484012
268000	-18007.694389959324	-185.7354415887595	-17821.958948370564	2.9022555959950274	2015.5278813903064	48.29362143273761	0.9912403994607395	4.422872005837309	4.405338264862184	4.7500469644919905	5.217094670857571	4.581680959103025	2.7618972171854574	2.938549934712819	3.074215272025928	4.123305089050077	3.0145819230064137	1.675440080631331	0.39530905080591966	1.3310763031839203	0.6479619074856331	1.014562340328775	0.3357896586462027	0.6439650124208436	0.9536710297991188	1.2491553085596696	2.0590135669937366	3.5264594854205855	3.145182136096791	1.472058820449266	1.2105874608944487	1.8769176100917362	3.0998786033282895	3.097505836013876	1.6922246169491448	3.6006112506478267	2.3027279616862524	0.6555338541027927	0.1124727497243237	-1.0687647698175209	-2.4869765278411813	-2.486502867208557	2.9	7.596708076589684	0.2795144617207673	0.25405023118097725	0.2635166119696431	0.20291869512861466	0.03505773127300826
270000	-18019.57655282507	-192.60071415060438	-17826.975838674465	3.0753701274775045	2015.354766858824	50.05898131952945	1.1932728000226285	2.718189448926557	4.637690204976151	5.294767147957674	5.030553592685109	4.857342269330574	3.350714902107769	2.9062370483850732	3.266665691432241	2.6119752545908934	1.898523457054715	1.405479812769345	1.189429846193334	0.6646394895702381	0.7365582083064586	1.5830998868551276	1.584532689993899	0.27670022223032714	0.6056300061238051	0.23277205688342684	1.0436106974489536	0.8524920095814232	2.212209003544534	3.014781407389152	4.005118927450432	3.032171154407475	3.5319944234855956	3.439076214989427	2.9572635236997242	2.9440848845597163	1.1151094906895984	0.3570952339546095	-0.2796132607171612	-0.2269934042251025	-0.6826128116914554	-1.2826838224373796	2.9	10.266093550041772	0.2831136293220624	0.2613153747972899	0.25625146835333046	0.19931952752731957	0.00961908991366143
272000	-18024.293073737812	-194.26579110288384	-17830.02728263493	2.8525353919794574	2015.577601594322	50.06590198619273	1.064009321493665	5.055101441689577	5.612137487012816	4.530743017482767	5.472068832529062	6.242195495531494	4.834259877216384	2.393987493823468	3.328359313667702	2.9790721239443174	2.436579558176212	2.182062110767318	0.6896916979217507	0.6698200195566293	1.0388106096250058	1.3687875187193466	-0.8825659955880918	0.8380562483228422	0.4240461333939508	0.8193676654268871	0.6966116032939178	0.9358324795466701	1.082831444930492	3.298027098839933	3.215660007847392	2.9351652949672973	4.49461730954036	3.1832924454743816	2.137956192198459	3.4210086974590426	2.5652001982497183	0.8394165702031589	-0.013092893693402528	-1.218878400007864	-2.9616132674949864	-4.8969729034731015	2.9	9.767432141753027	0.2923686044607343	0.25811047239452023	0.24399417908787982	0.20552674405686802	0.06190077886234726
274000	-17998.881635631657	-182.12565941604578	-17816.755976215612	2.845915088640975	2015.5842218976604	48.0841130479176	1.0830163135380433	7.051038350697997	6.573993175203291	5.470485946120231	4.208677339561184	4.634150644797014	2.6902815093859584	2.8808761277335977	2.80159833038341	1.8558663704015708	2.765448484792819	2.1420173207553574	1.4581623640510846	0.18353605785848015	0.8969124357401943	0.6152091934391155	0.6470458836788175	-0.49469227411510636	0.2782456417324433	-0.07395430705610007	1.277254575348779	2.0105938137275956	2.909443109638838	2.951198851826377	3.119656929326754	2.739234875658586	2.8074342371215084	3.2443173543719106	4.237719774404789	3.1131883368132964	2.2163509071726035	0.8249715869881792	0.6256024640544406	-1.2790167909368075	-2.2792256534873157	-2.797423078776208	2.9	8.8836320925363	0.2864886476700434	0.25811047239452023	0.2520167935337048	0.20338408640173397	0.01986364342402406
276000	-18001.55138452588	-185.5053440546863	-17816.046040471192	2.8670325207333933	2015.5631044655681	46.56703419464628	0.9904603556999896	4.582723088588323	4.843766395491173	5.813214264723161	4.922128465540092	3.906698458548484	2.2796844705168815	3.1820340606260156	3.3175424394271014	2.6096089402274885	1.9561873450000964	2.9356871521042027	0.9022302934477207	1.0172712932466739	0.6925586376954695	1.2139018102390915	0.6929260983051657	-0.07379682768418412	-0.19848369975193159	-0.6054966238538908	0.5646927092375087	2.5892470248202795	3.0639606082625632	4.231785448260441	3.649673025901566	4.276227448849983	3.253536700101156	2.7194701472514233	3.5105226324593026	2.339889437185768	2.315611694193896	2.168083794644294	1.1625667658452024	-2.039182338522392	-2.8469781033745107	-3.0599910144352975	2.9	7.6409368661053705	0.28922851424645585	0.2565414195075189	0.2520167935337048	0.20221327271232284	0.06476768344200982
278000	-18008.42368562515	-194.08511901886257	-17814.338566606286	2.9371017487812665	2015.4930352375202	50.280269400275785	1.1060419389617626	3.51040041978312	3.1934329460165998	3.8369048605674507	3.8747194481305494	3.1108414226863936	3.3597016586428556	4.114124813689118	3.3590892996426724	2.1976402408169355	2.6769400504870537	2.4700900416718983	2.9263979069615003	0.6508484611685433	0.4922223274104762	0.8359375750451774	1.5747893964036228	1.2740919658216716	1.0720200027219025	1.2690094307918827	2.2246121783965465	1.9562331003446898	2.1920007511870185	0.5802778693332231	1.9321597679612506	1.9322352919812091	1.6201061641406442	1.5497125364980178	2.255174929258648	1.9035957424276229	1.839187472478366	0.01065833564839136	-0.5341410905712182	-0.40650953502717907	-1.6871976343549218	-1.9444536195527193	2.9	7.322580255067127	0.2869874299937049	0.25841570525189655	0.2528382207254818	0.20175864402891913	0.06476768344200982
280000	-18020.23903705889	-198.98715700798633	-17821.251880050906	3.0725344904299217	2015.3576024958716	51.040896493405334	1.2690315159505752	4.3740171670225525	4.450310452011167	5.670007135862688	4.944751048172321	3.9995229574772098	4.011485016754451	2.397150198851087	3.0952569065567186	2.909164631940105	2.0451011968312387	2.479865996224994	2.1673938486000197	1.834186648912043	2.040810933530612	1.1987089444284031	0.9368767102054698	0.6982454130385392	0.26719276123561975	1.1616493526111276	0.749549102811767	0.6291653345293509	0.20619978888416535	-0.34271144033032286	-0.3533749196575362	1.317722199997734	1.6794429146574164	1.227539940795114	1.7602085894657966	2.0106430934185866	2.926999722319207	2.064438512053095	1.1572212763979173	0.5228349038613783	-1.0506019105012505	-2.388356673551937	2.9	7.029748466425616	0.284720255639985	0.2469789401270011	0.2551053950792017	0.2131954091538146	0.009274144885628686
282000	-18018.51173883767	-196.37663000539644	-17822.135108832274	3.0322621084742543	2015.3978748778272	49.04111527840348	1.4740530138142094	5.311204627487871	5.730531156782629	6.174208664190381	3.7533132123780426	3.286751192933231	3.2418338077357878	2.8507138689345917	3.2808032414592847	2.1665918383299907	1.786665655248641	1.731308568115278	1.223025629505395	0.9085464068824534	1.5298756904192632	0.22679582437956325	0.6610461364130208	0.7683880632533688	1.3773760994397533	2.879176107580876	2.452463448503511	2.7827532909467743	3.6192296456727515	3.188454729069633	3.1122749869780746	3.3600449656773983	3.73959744753681	3.6757489492824673	2.876631585219408	2.867798931309148	3.237492985000311	1.405791011947654	0.2883560585358334	0.08137985023431692	-0.6595146140407723	-2.0445843382198836	2.9	8.179881581973575	0.2847739954930701	0.25588279908805767	0.2531402488172631	0.20620295660161153	0.019350831499754452
284000	-18017.32443838621	-196.78143805179195	-17820.54300033442	3.015106101706493	2015.415030884595	50.27085351474825	0.7424508831121925	6.323783969987884	5.550415826312103	4.351084510408483	5.287909387486904	4.4911378945051394	3.6048353273602367	2.6543216421983065	2.718771311966378	2.1536573256158453	2.1402748965896903	1.6529997269929633	1.2402151542387228	0.46711035073102125	1.1102448579775421	0.40573464933124953	1.6309074901252174	0.6370706232611502	2.133482213637746	1.28175758762576	0.537988388241289	-0.035173978971509534	2.3452380380135107	1.1931053824012823	1.5639635793024589	1.0473310805066294	2.07108758415459	2.861628363309716	2.0103578505753106	2.6281744862945167	2.2549659957420936	1.53406311415889	0.8531230206123136	0.4102851310938833	0.1987739605296663	-3.0472631523657565	2.9	7.3439240144188656	0.2888739719592285	0.25088192802641235	0.25145283465314017	0.20879126536122142	0.029075058761903087
286000	-18022.92813141919	-194.0321298413529	-17828.896001577836	3.1305118778112773	2015.29962510849	53.88638790201058	1.0029444866109036	3.411165823778952	4.2716945013234024	4.456752409506582	5.30748327439869	5.294360249687539	3.050075243308274	4.7573617796556045	3.8900691322059138	2.685770356026001	1.2557017563836443	2.158203113130642	2.30797874142802	1.3415140513943729	1.5258399537414995	0.48914542431700603	1.6165586923024744	2.7397140837417777	0.5822948906800471	0.30932977499904735	-0.14993146440088634	0.5794554263705316	0.09292864101476839	0.37328326004554246	1.89884240833153	1.3543968443382988	3.2344593121115293	4.313258011096286	3.339809443903961	3.9153310657909	1.7278581654629979	0.7952963702242604	0.9377259350519429	0.8857549886663346	0.6535393172065781	-1.0195521396794183	2.9	7.345160625587011	0.28946228897034243	0.2524694830668364	0.24919116188869167	0.20887706607413187	0.02425967819400143
288000	-18006.932836029293	-188.32560126536436	-17818.607234763927	3.036207856890314	2015.3939291294112	54.29615597048647	1.151743298341745	4.780243850630512	5.449652714550728	4.27474470266433	4.168288488199494	4.146178866550759	5.016881707572505	4.98319239720683	4.6791792543347555	2.267950550609186	1.6097808838765235	2.3947887967903547	1.8024705932083034	0.7575274708915964	2.099469203532183	0.859727972846416	1.2307824852593678	0.9607329529311659	1.6167389907999086	1.5181661629241163	1.76414406191688	0.5611404046446345	2.063945349060484	2.3799776283489584	2.2480019063519214	2.355773540120293	1.981133104601362	1.940307527450034	2.4343252592258904	3.8912692632900847	3.3588399681660404	2.8195388307990874	1.1116603806745273	0.6726800499273997	-1.6925790630455233	-1.0838743755710283	2.9	7.318973983967942	0.2976102021222746	0.2524694830668364	0.2511824609260286	0.1987378538848628	0.030610731849185988
290000	-18026.540662673782	-207.88429489654183	-17818.65636777724	2.9912715713803415	2015.438865414921	55.7142098543213	0.9778843819741064	5.613914702129596	5.807019941582876	4.634851790061971	4.482240780222423	4.812667152006137	3.1407115444074734	4.5042647372595965	2.7693739969647115	1.5430344795252213	2.6159140409268273	1.899938339868061	1.5177893648293888	1.019401607451575	1.8294456023552348	1.0612019549148004	1.6443047199844605	2.1523390598854415	2.852397700727163	0.6543858399310799	0.13862764680245038	0.17308477324622912	-0.723168998145354	0.42352899265217664	1.474554078233906	3.147032988603561	3.7115116752401893	2.57093443201292	2.3239646680938737	2.9275533513908822	2.41275336630863	3.650704447101238	1.5321549593786057	1.3735887841283294	-1.1219265036625563	-1.1999749641230892	2.9	8.259486227686523	0.29224586540238384	0.24668532552329767	0.25559624870531744	0.20547256036900344	0.01813692104451148
292000	-18030.297627929896	-198.94662144837065	-17831.351006481527	3.022657460181421	2015.4074795261201	53.54481725708856	1.4443252481542863	5.164904958156916	4.567127994670701	4.693837497925439	3.764117601876694	3.7441434074270243	4.059931662843148	3.9633821316989133	4.605380666311216	2.545217434492449	3.280641560782503	2.329936001152724	1.4147763337812467	1.2366000043226044	0.5279631546644091	0.6996421106061247	1.5718687441335515	2.761833792910031	2.0788570815172553	1.7603162903075567	2.1401897728333346	0.4622367984259429	0.46300399104668444	-0.8648610454733406	0.29758907791618944	-0.3279769713551518	0.8693696443309428	0.7308260580871926	2.4895420660689616	1.801467682273879	2.283674128123424	2.335054618872857	1.479029185685147	0.6152605622533313	-0.37283743474700193	-1.1301678069219157	2.9	9.565876089800618	0.28764109868335797	0.2544298832846185	0.24770039324121543	0.21022862479081048	0.022427109724635734
294000	-18040.779507055486	-203.99681423758645	-17836.7826928179	2.967835236250984	2015.4623017500505	55.96975784581118	1.232506620609671	7.754616368001623	6.910438380683934	6.114651208070344	4.736765357541152	3.9331377899906848	4.346077090944458	3.314048636068048	3.123308799485832	3.560785514234558	3.209106851686805	2.345833727603085	1.6919999458040635	0.9669581341171063	0.2544837460227066	-0.020702922533622103	1.0618465397067096	2.1031193936659984	3.7034651513183294	2.5945309594367054	2.2477901764538224	0.9880330110453011	1.153250535464116	2.010161815855806	1.6369775789374699	1.163907726417527	1.5272995323998897	2.5047865036743038	2.7518654227020685	1.3018377619513959	1.158491166519511	2.1297721304763204	0.7224682723630211	-0.4880797964858122	-1.526808281561478	-2.757264361105397	2.9	7.408625285135356	0.29244313095046576	0.25395169219912805	0.25666361488226075	0.19694156196814777	0.049808574786803374
296000	-18018.163738375817	-187.53867757099854	-17830.625060804818	2.969539651396474	2015.460597334905	52.60156327389393	0.9249047401208066	5.546386222223513	5.678631270563119	4.531443433994518	4.220330006457304	4.164199572394714	2.89034190103548	3.790087131607017	2.584088945770335	3.6621628768260344	2.5322583592914323	2.010689769139279	0.8755937276801589	-0.18135619798059346	1.187881804314939	2.1167965506059465	1.6833347850039928	1.5816263744901295	3.3419543821697024	2.7948480151535127	1.837243702896545	1.3762886134578427	1.29595923101598	0.6515536443504718	1.5167229650465275	1.997804905274394	2.027288731316579	2.4888265496776505	2.0949273975426994	2.034130911689859	2.209460808421783	1.645261202213577	0.5225511654342709	-0.4355464842188825	-1.0104948467069947	-1.4284981596494435	2.9	5.585034464766499	0.2884341656119169	0.2584455481554638	0.25129142294766216	0.20182886328495944	0.03936669969448324
298000	-18014.54663205677	-180.90725189564478	-17833.639380161123	3.061369101295247	2015.3687678850063	49.82718142288435	0.7980516857450389	4.9612192822042145	4.973595327019507	5.032923167813616	4.522420648792842	4.095794008745082	4.837965145210163	2.463747726892904	2.2621916980262258	2.382994928540853	2.305892879144059	2.456740765198603	-0.3914025921527747	1.5694454735663963	1.3895326662816225	1.8776932840919707	1.0870194956688004	0.8358922473789381	1.61308975133687	-0.3487580060204183	0.4850526331555425	0.6853277788780261	0.8612812277491336	1.936473454945953	3.4060951990138433	2.668806056342517	3.458336923739992	2.9804147584645313	3.3252219382400905	3.958275850440282	2.525640817000781	1.0296494379192236	1.1388897113351724	0.24333923932580703	0.7832922995419664	-1.20763912691406	2.9	7.019865059666401	0.29045007212198165	0.24981637411419566	0.25728686162599285	0.20244669213783212	0.06020525869570879
300000	-18015.040208654875	-190.82626093050862	-17824.213947724365	2.9402967335163073	2015.4898402527851	51.427760863551974	0.37429145529236413	3.5508464016093737	4.994003195955665	6.320811342257557	5.3335477866551955	5.646021013334652	6.563734815942036	4.761525148944059	1.7917168141838606	2.345095598530088	1.4487831862145313	0.7329231526277087	1.012293399339737	1.2513956952453356	2.9286913200134213	1.6797348214196786	1.5395528746891296	0.9278483753386614	1.1399583339347241	1.0844193074270856	-1.0540946041243542	-0.35330628895103017	-0.21913935224739947	0.1704757314114822	-0.1837425875686694	1.4883603250705966	0.8021318047535924	1.692472957241288	3.062767341471499	1.08608910863957	2.9499501798466405	3.469867510120949	1.3553320921454084	1.0742949558198782	-0.34385340473920434	-2.832336918812885	2.9	9.953367520138082	0.2860481701299703	0.26188568588888905	0.24961945184331083	0.20244669213783212	0.007253515512196229
302000	-18017.06670649591	-194.59044390606024	-17822.476262589847	2.931389290725892	2015.4987476955755	49.53480051984376	0.8502458899077938	5.7721109234372125	6.83191686982141	6.683115386481972	6.199524087269818	5.542146896149006	3.051221949162389	3.630856515485202	1.9884648385277846	2.8574253923429507	1.8488095081584304	1.0084908475620562	0.6397284454660986	2.296542806144812	3.828437368704056	1.2153043997678559	0.36054740027610666	0.32454554897124277	0.7184084279677407	0.035507051409064294	-0.3633412581308575	2.0047795448554817	2.4118170371374177	3.043654913720566	5.014102461238441	6.698250386725698	4.670545706226623	3.287398016216937	1.6026402129150072	1.1205403539732135	2.4270105613300994	1.0136577605613297	0.7675634246775268	0.26808989523076165	-0.47855377178887337	-2.981359854043417	2.9	7.911391672523236	0.27943144397316244	0.2547490320534647	0.26515172803841597	0.20066779593495915	0.016445622900452622
304000	-18031.076996020573	-201.5792911640293	-17829.49770485654	2.991727989176382	2015.4384089971252	49.831121785430106	0.9008657692138461	5.7721109234372125	6.83191686982141	6.683115386481972	6.199524087269818	5.542146896149006	3.051221949162389	3.630856515485202	1.9884648385277846	2.8574253923429507	1.8488095081584304	1.0084908475620562	0.6397284454660986	2.296542806144812	3.828437368704056	1.2153043997678559	0.36054740027610666	0.32454554897124277	0.7184084279677407	0.035507051409064294	-0.3633412581308575	2.0047795448554817	2.4118170371374177	3.043654913720566	5.014102461238441	6.698250386725698	4.670545706226623	3.287398016216937	1.6026402129150072	1.1205403539732135	2.4270105613300994	1.0136577605613297	0.7675634246775268	0.26808989523076165	-0.47855377178887337	-2.981359854043417	2.9	8.507669652192632	0.292089329886017	0.24376586075299542	0.2563489991432171	0.20779581021777277	0.012965224672751489
306000	-18021.302821149693	-191.80957231798314	-17829.49324883171	2.956028660090516	2015.4741083262109	51.56494471887251	0.9008657692138461	5.1066910396858605	6.433294034106001	5.912664209042463	6.450859259525188	6.760358325133841	4.796160319358633	2.989163910014945	3.0598105330805327	2.2591013123938675	1.4247033950363264	0.6657940258494754	0.17689992547323707	1.1452058714566462	1.501833832445576	3.062519367536016	1.3542749595271961	1.305557338217851	1.8592485926493572	0.9745772394062553	1.5190140268857177	1.1097422315798557	2.204109035658091	1.8970117765124357	2.7134021470028316	2.7445934157859786	3.6350444179882215	3.6094977836474382	3.7377661161491664	3.606963423258858	4.131062792456435	3.759674763855048	2.9485974485703403	1.1016314412738586	-0.15301695709127683	-2.1345087843986565	2.9	8.247288730061127	0.292089329886017	0.2567547494675443	0.2563489991432171	0.1948069215032239	0.005356914659730307
308000	-18018.836172213767	-192.1612901298325	-17826.674882083935	3.0479763198400294	2015.3821606664615	49.21597817439605	1.0286450668052989	3.8119684679521515	3.983219270116934	4.673685398580604	4.696080225492088	4.883222132192794	4.619617931231594	4.3917657816681155	2.5630825188702517	2.003649643384615	1.7102183082392672	0.6348068894447481	2.6113172048439095	1.5318771391061243	2.0213984662099675	0.7195640187550654	0.9636822924894315	0.16988600273942436	0.7401156846483901	-0.8205046101143315	0.7898994340025063	3.0558350857145395	3.4576736320825754	3.064623694461673	2.461115356362555	0.7834999473702138	1.9291760157239826	2.700395409530196	3.475154884885315	3.6879494324823696	3.9625868658664665	4.288183006089918	2.280174049590667	1.275477877249632	0.35877644295334365	-1.181834958044402	2.9	6.512331020608008	0.29184837601931435	0.25470062380423847	0.24929289343619151	0.20415810674025806	0.05377893916916935
310000	-18007.832741792696	-184.98795670032482	-17822.84478509237	3.038428681768873	2015.3917083045326	48.90731074646413	0.4370421022917883	4.335970242941031	3.3912916799131385	5.41368644217851	4.8408033417465814	3.583137680177211	2.523761898629599	3.9355982345029537	3.366943300474756	4.320089261043522	3.7830226776729057	0.34130607260435575	1.5231749772158474	1.1657412054476453	2.3426022684007415	0.6626845410336847	0.9219649285071977	1.284744629597454	0.602066179228413	1.6405059940130924	1.5462610034201305	2.0117128857198683	1.579646567328906	2.6856105827678336	3.960231890192931	2.487994244890978	3.44937365037683	4.135137052205239	3.4180075194121344	2.4169166989794357	2.0983081023230308	2.086629003517997	3.1860969329177653	1.5323166505389467	1.0414193150891855	-2.197251491336423	2.9	8.992283919499116	0.2878567937381748	0.25706733659575415	0.2509177629258154	0.20415810674025806	0.02582483518628749
312000	-18020.42150148447	-193.87421678618836	-17826.54728469828	2.9794220608391058	2015.4507149254623	50.098995233663324	0.3457333647545954	8.568468583446155	5.657720139198144	8.595340076389652	4.127225572412726	3.51686342397016	2.33859742220384	3.12871735664218	4.001170793009297	3.298830916012906	2.859883720976457	1.4782368108449575	1.4647040368593893	0.7393978886656589	-0.6454439523299282	0.38179465827811243	0.3695212847871114	2.610335209959236	1.262467494762068	-0.4365893341888091	-0.1451547752896896	0.15341270042715793	1.4695931447267796	1.6099049908887992	2.71009453332324	4.914702721368725	3.18880015455981	4.411279643043991	3.7508486518971376	4.969566414885977	2.5262142705132598	3.9931374271063427	5.291000047214219	3.9011530887497785	1.8464288901515626	-2.676451836422878	2.9	8.301540701121997	0.2821572401481347	0.25455557566939313	0.2591290774422165	0.20415810674025806	0.07261154994057893
314000	-18012.12615266107	-184.90444911310988	-17827.22170354796	3.003845525219306	2015.4262914610822	49.98046044309119	1.0540218877134615	3.9211873286412144	4.869137956825643	5.285244100189654	4.686679895593387	3.3740209558826475	4.590979982652961	3.1167621273267576	1.840700900167673	1.7203281793029053	1.5915153408433296	0.7492677617957062	2.1405929712398897	2.0741519413376257	1.3709457226167896	1.0166083127880474	1.7523553307873398	1.8526919494449205	0.49997436580112253	0.7136323532162046	0.03518983942924603	-1.4365072260197942	0.2807463732586491	0.7740193671618065	2.490749732545015	3.0487225439461474	3.631013710878723	4.622788840135298	4.5688547192240225	3.79226649548367	3.596516270339458	3.0027769432760003	2.0568539283959053	1.261558165519061	0.002633543335536115	-2.1743030697506094	2.9	9.070204040633142	0.2871137793104729	0.2608826302163159	0.24911395827525443	0.20288963219795922	0.0965087024657157
316000	-18026.6701853099	-186.38674826274672	-17840.283437047154	3.102139337568089	2015.3279976487333	49.101629738939934	0.840469938740081	7.026971183201257	4.113314642610948	5.028590327862626	6.611895184069701	4.323722275648131	3.0950766468625024	2.972000452727376	1.085318708237563	2.5385599033017985	1.1866955818881555	1.8782882299192576	0.5267529650653183	1.0503728355495043	1.3276328813023897	0.9917765241813955	1.3616496400479354	0.3314797765232936	1.122350059411389	0.6032351447159474	0.6675215335505198	1.4064005777468307	2.3135161121303187	1.236380795951712	2.3315011741945604	2.3615458537945706	1.2441430710312933	3.201905179526875	3.0151064156127476	3.079805827681293	3.626802165111605	4.09866673569758	2.981060489027251	2.5983515010404474	-0.12131805228848636	-2.0682283091911877	2.9	6.881323435809237	0.28745975411397545	0.2596270870068274	0.24911395827525443	0.2037992006039452	0.1324616418834918
318000	-18031.882017485103	-193.68071085126772	-17838.201306633833	2.9594497940491418	2015.4706871922524	48.081312293484444	0.4702222174749278	6.976950475453277	7.501198416106442	5.711026799212455	5.359324914896207	6.037819318422937	4.587340924871256	2.5032187783126667	1.5613129627367603	2.3154411011952436	1.804761600813427	0.9772107277921595	1.7380787964429096	-0.09593499957356125	2.357586155068213	0.22578682225037017	2.7875370922970646	1.0463944625777364	-0.3013385611153733	0.6990373351765548	-0.2063564273932978	1.6831602007715425	0.19561285775893134	2.8750925463885966	2.784416565542131	5.004329495886403	4.911217088678937	3.378765754129806	5.801542100035632	5.057775390313021	1.8454248706086742	1.7299193510628783	1.921207033568817	1.518569867741253	-0.7894278090334966	-2.116968595505787	2.9	10.622380142839347	0.28695393439324746	0.25096030553896476	0.25530309217728736	0.20678266789050298	0.056451124195885195
320000	-18020.166502880795	-188.90056388662387	-17831.26593899417	3.097876774373289	2015.332260211928	52.1395926782087	0.12099212182464256	14.715155743072495	14.585240518400845	10.28411844088582	7.531544777784487	10.177402708327351	8.275876699438054	2.576992599316515	1.3138913205430118	3.442163151075366	5.158625969173423	0.7223028497550207	2.7469434758205287	0.9875440907277371	2.7005659827812374	-0.6431714439482528	2.354467543929554	0.41675860425299216	2.127768387693135	0.916918271277914	3.165444714480536	1.8163410911737103	6.281442746308825	4.699909407892745	4.799108312886576	7.981480535290805	12.519662952997399	9.239228254779217	6.914179627965094	5.956711109929895	2.496405589484127	7.947600987105106	6.903893788274997	0.11632240121407217	-0.31178573770490386	-1.900581671167756	2.9	9.60145948302435	0.2893146611052775	0.25763895887998495	0.24914677195843576	0.20389960805630444	0.03425504186151063
322000	-18025.4087070743	-197.15778857867605	-17828.250918495625	3.0659436228118024	2015.3641933634897	53.93068227966876	0.09908938657191742	14.715155743072495	14.585240518400845	10.28411844088582	7.531544777784487	10.177402708327351	8.275876699438054	2.576992599316515	1.3138913205430118	3.442163151075366	5.158625969173423	0.7223028497550207	2.7469434758205287	0.9875440907277371	2.7005659827812374	-0.6431714439482528	2.354467543929554	0.41675860425299216	2.127768387693135	0.916918271277914	3.165444714480536	1.8163410911737103	6.281442746308825	4.699909407892745	4.799108312886576	7.981480535290805	12.519662952997399	9.239228254779217	6.914179627965094	5.956711109929895	2.496405589484127	7.947600987105106	6.903893788274997	0.11632240121407217	-0.31178573770490386	-1.900581671167756	2.9	9.889539472608446	0.2892409871499647	0.25798559942931415	0.25493570582426606	0.1978377075964577	0.01952206669218274
324000	-18036.451337643553	-205.77411968192192	-17830.67721796163	3.030405673923863	2015.3997313123775	52.1314172362742	0.1282454436947759	12.434055001122015	11.80766335831861	14.517321052575227	14.206999231076527	11.30625531728931	10.30667383222839	3.235778607835206	1.512542685936905	3.2661641498022975	3.0197401278234004	0.71079898370654	1.2209315720550427	1.843038475013802	2.8293627227393605	-0.668904207928319	2.9900298583545437	0.7935507409036111	1.6560230633021154	0.636638554249742	2.0133462994231284	1.1803021444702373	1.9778994531485035	5.6857944582583055	3.725721510284462	5.831460311677561	9.974277103004805	11.15151525371606	5.056850618433531	12.835724803877582	8.103432469804046	8.937161556298948	5.199116302985452	0.9347299080826958	-0.8924368458887415	-1.9374311210158697	2.9	10.284098093084449	0.2888346442911677	0.25369105050473123	0.2561656664035386	0.2013086388005651	0.017506590703854272
326000	-18034.88420440941	-211.62886358196755	-17823.25534082744	3.020845070358405	2015.409291915943	51.29559028477473	0.10925937368162704	12.434055001122015	11.80766335831861	14.517321052575227	14.206999231076527	11.30625531728931	10.30667383222839	3.235778607835206	1.512542685936905	3.2661641498022975	3.0197401278234004	0.71079898370654	1.2209315720550427	1.843038475013802	2.8293627227393605	-0.668904207928319	2.9900298583545437	0.7935507409036111	1.6560230633021154	0.636638554249742	2.0133462994231284	1.1803021444702373	1.9778994531485035	5.6857944582583055	3.725721510284462	5.831460311677561	9.974277103004805	11.15151525371606	5.056850618433531	12.835724803877582	8.103432469804046	8.937161556298948	5.199116302985452	0.9347299080826958	-0.8924368458887415	-1.9374311210158697	2.9	6.311391201499055	0.2882158240291059	0.25534770838014426	0.2547317025874584	0.20170476500329407	0.04068541542206019
328000	-18022.33712075176	-197.19966835239302	-17825.137452399365	3.1108888953126184	2015.3192480909888	54.27061024308206	0.09152089020471735	12.434055001122015	11.80766335831861	14.517321052575227	14.206999231076527	11.30625531728931	10.30667383222839	3.235778607835206	1.512542685936905	3.2661641498022975	3.0197401278234004	0.71079898370654	1.2209315720550427	1.843038475013802	2.8293627227393605	-0.668904207928319	2.9900298583545437	0.7935507409036111	1.6560230633021154	0.636638554249742	2.0133462994231284	1.1803021444702373	1.9778994531485035	5.6857944582583055	3.725721510284462	5.831460311677561	9.974277103004805	11.15151525371606	5.056850618433531	12.835724803877582	8.103432469804046	8.937161556298948	5.199116302985452	0.9347299080826958	-0.8924368458887415	-1.9374311210158697	2.9	6.408678540365681	0.2882158240291059	0.25534770838014426	0.2547317025874584	0.20170476500329407	0.02203892448620388
330000	-18012.957828271177	-180.35191758720225	-17832.605910683975	3.0380887480611136	2015.3920482382405	53.96151317467974	0.22339379972393925	20.79562765208775	17.307400324573408	11.848122679014777	10.232086046545934	12.264460994743299	10.65802008513577	8.69556481036903	1.5801553791517071	3.052908906519529	3.0241444465359084	0.24693441704575309	1.8281390399869355	3.102168967593569	4.8977715005053515	-0.02246600211427091	0.7747112649379584	0.25617362077869643	3.4964795671372477	0.7220334784623839	1.1278544599765903	0.46746006641251536	1.496298414565365	2.65825487349361	7.8982950263400955	9.813492440823817	11.03897335212967	12.177844695470377	12.343362851637831	8.98704097292487	7.025072938456904	3.0218845604683557	3.856341684519545	2.137468690501745	-0.7235911295240571	-1.882070776982659	2.9	7.091072625708633	0.292717241218276	0.25092257780995075	0.24895082146566935	0.20740935950610648	0.029702791064994415
332000	-18003.663898192433	-176.28238098893556	-17827.3815172035	3.1256911222491532	2015.3044458640522	54.38068152796895	0.12154181345669467	20.79562765208775	17.307400324573408	11.848122679014777	10.232086046545934	12.264460994743299	10.65802008513577	8.69556481036903	1.5801553791517071	3.052908906519529	3.0241444465359084	0.24693441704575309	1.8281390399869355	3.102168967593569	4.8977715005053515	-0.02246600211427091	0.7747112649379584	0.25617362077869643	3.4964795671372477	0.7220334784623839	1.1278544599765903	0.46746006641251536	1.496298414565365	2.65825487349361	7.8982950263400955	9.813492440823817	11.03897335212967	12.177844695470377	12.343362851637831	8.98704097292487	7.025072938456904	3.0218845604683557	3.856341684519545	2.137468690501745	-0.7235911295240571	-1.882070776982659	2.9	6.258858768442479	0.292717241218276	0.25416158967213553	0.25353223978664136	0.1995889293229497	0.05719666818438631
334000	-17997.34076109798	-169.72908960585244	-17827.61167149213	3.0365212634146728	2015.3936157228868	53.58202346078803	0.16064140808217528	15.552729440274746	15.58980386050396	15.113065302157198	12.528879144565751	8.31582795450441	5.007072086078578	5.859756851359962	1.658037793465007	4.708232200128649	2.3296988499352693	0.2104031022592327	3.6738664327964567	4.078375623818361	3.0615151510404353	-0.2454849536320492	4.034123481874651	1.231812986863655	1.5801559080967365	-0.08314379462297297	-0.8421329553306114	2.13593745111527	2.0889617728485472	2.745550864410893	-1.6844070044631592	3.1391402369211527	6.864414874020141	5.90230773876022	3.9034449264143345	4.8727832684102195	5.252489629625707	5.5539817219900804	4.558157187538317	-0.289513437494217	-0.9174112850116767	-1.0311348742245545	2.9	9.208088181507133	0.28946174203220637	0.2546532571412626	0.2530405723175143	0.20284442850901932	0.048353174234298156
336000	-18007.135143651503	-179.75611230429593	-17827.37903134721	2.923618890563485	2015.506518095738	51.63943346248244	0.28694935855775794	7.504971563603747	6.352295273560895	7.249386159485623	5.0486713770420355	5.246236835226187	3.4806105483768066	6.332640296046914	1.8707353943597087	4.871085722832784	1.9580378181675746	-0.04322225665030255	3.153130284755563	3.8320115222478055	4.495884158560063	0.5747381033192753	2.773449908070633	1.7122906673749578	0.7033649826016114	0.16249493038709448	-1.1245651401608883	2.100276059757173	2.453454466815038	3.422933790436792	1.9461738262152677	2.8879453998341655	3.3285216630065895	5.07605461598707	5.616599751241937	9.30165290605974	6.65869938280632	4.2074193006375795	4.006922833409854	-0.4358949709066312	-1.5542251417797748	-2.4229945630156853	2.9	6.5067199565165925	0.283490754740323	0.2600475269711005	0.25289257337440973	0.2035691449141694	0.06849322420932935
338000	-18012.07972855793	-184.89122798285422	-17827.188500575074	2.9218745692586	2015.508262417043	51.341927122145506	0.1534112277550497	6.399736820264556	5.551434940649614	7.6813881532022945	6.059293331123333	6.460426761919636	4.736455512096062	4.766148068039936	1.8341602596538553	4.742510236892857	1.235103660504831	0.4405804339525198	5.278617016706762	7.008287907146643	5.7588126646032585	0.2628578896195373	4.736369152574126	1.5658103137213255	1.0154003133843814	-0.5765991824034175	0.44140384473078415	2.625200225312452	3.0908656589524846	2.3056665154336278	2.8359856624368343	1.3735687163694448	2.592436046529129	2.56882657005912	5.902671840759769	6.673274500886809	7.627550859298877	2.2258134831200476	2.150041716108106	-0.376596670006779	-1.110953563812915	-3.738774715212244	2.9	7.580918703429771	0.28142673357573844	0.26211154813568505	0.25289257337440973	0.2035691449141694	0.01782324797471304
340000	-18027.159294682355	-197.76725127587716	-17829.39204340648	2.901254736297446	2015.528882250004	51.91907753404903	0.22712181337321433	4.029369623736704	6.4853104540761155	6.980252140334479	8.997583001717205	7.076108680207217	6.016655908105058	2.640754075348392	1.9484406319657	4.4869898061002855	1.3660397448803256	0.48103712706328405	4.379059004960348	3.410340489151177	3.2883546463573485	0.5036722943195178	1.8334213193912996	1.7726426492608005	1.4769793311459853	1.645549566405952	2.073947793832319	4.566417231580667	2.895346728091712	0.8614152159648683	-1.817774734484054	-0.05631078717969107	3.5096877983971098	4.588272352093752	4.5549800016456565	5.783151268947819	4.97342381869988	3.833752566127565	0.09017356289393649	-0.858410550419016	-2.2268840083924126	-4.535850029890125	2.9	8.52097599966834	0.2889206901215067	0.25900486384077537	0.25289257337440973	0.19918187266331078	0.07666536578262077
342000	-18023.317713487293	-195.14125080552677	-17828.176462681768	2.9410137284605002	2015.489123257841	49.56270996552409	0.1736589562497903	0.05795419994161999	3.961517652021117	4.572983074056112	9.09329739281763	7.313451846466883	5.572360023264617	2.757922643362068	2.334884508104337	4.57995033461099	1.672311481079538	0.5025139162518635	0.7375740423224642	4.5178060480159985	1.7120047851859592	0.7234968551564291	1.7951392935563628	3.3375806844638767	2.475280792361944	1.2321268877309977	1.5173514884064199	1.6179674288844414	0.007458911195714471	5.1042616972801715	1.939536484817379	1.923972037398234	4.246989589742333	5.070616612928891	3.736675144736816	7.332831450337687	5.302360099500791	4.012547745183223	-1.0873303257404467	-0.8108692572089728	0.2783451746490232	-3.0261198781625023	2.9	6.681442462204017	0.2885953993175877	0.24960986670455507	0.2572072985321957	0.20458743544566405	0.026945017593815804
344000	-18024.09688742706	-200.79052140121826	-17823.30636602584	2.950739216950717	2015.4793977693507	49.35648884341833	0.16397883569978602	0.05795419994161999	3.961517652021117	4.572983074056112	9.09329739281763	7.313451846466883	5.572360023264617	2.757922643362068	2.334884508104337	4.57995033461099	1.672311481079538	0.5025139162518635	0.7375740423224642	4.5178060480159985	1.7120047851859592	0.7234968551564291	1.7951392935563628	3.3375806844638767	2.475280792361944	1.2321268877309977	1.5173514884064199	1.6179674288844414	0.007458911195714471	5.1042616972801715	1.939536484817379	1.923972037398234	4.246989589742333	5.070616612928891	3.736675144736816	7.332831450337687	5.302360099500791	4.012547745183223	-1.0873303257404467	-0.8108692572089728	0.2783451746490232	-3.0261198781625023	2.9	6.435769984988646	0.29011191194804925	0.24840883446462622	0.2572072985321957	0.20427195505513138	0.036338923689117404
346000	-18021.419330917823	-195.38348999480036	-17826.03584092302	2.9264409194686993	2015.5036960668328	48.107673384296454	0.16386968894280263	0.05795419994161999	3.961517652021117	4.572983074056112	9.09329739281763	7.313451846466883	5.572360023264617	2.757922643362068	2.334884508104337	4.57995033461099	1.672311481079538	0.5025139162518635	0.7375740423224642	4.5178060480159985	1.7120047851859592	0.7234968551564291	1.7951392935563628	3.3375806844638767	2.475280792361944	1.2321268877309977	1.5173514884064199	1.6179674288844414	0.007458911195714471	5.1042616972801715	1.939536484817379	1.923972037398234	4.246989589742333	5.070616612928891	3.736675144736816	7.332831450337687	5.302360099500791	4.012547745183223	-1.0873303257404467	-0.8108692572089728	0.2783451746490232	-3.0261198781625023	2.9	9.608568155096258	0.2878444638265536	0.2517624532246409	0.2601665646109529	0.20022651833785512	0.03660211581359811
348000	-18009.52406686499	-185.50446219643686	-17824.019604668552	2.9551211272904374	2015.4750158590111	47.605987244816575	0.24863172652619123	3.8266477072955922	2.401424145108532	5.50292264750766	6.0777247229647005	7.810625442577468	5.623982814520237	3.656105602825225	2.239601656519588	3.0453447608505533	1.7095442176795457	0.0789657712659313	0.5290312042902292	3.0341461834203476	2.5671965098761365	1.7750434094915788	1.042550947644819	2.9397799474376654	2.7633525230363496	-0.06001601799071177	-1.141171277324658	2.2162227835916393	4.879095149157817	3.162546418205712	3.518489881738698	1.6890834141234692	2.202998730919921	5.6264061652338535	6.295926495138463	6.699584007047983	3.977068053854487	2.0844722949824357	-0.6603875895800392	-0.38317264518503885	1.0430521756391724	-3.642516354199461	2.9	7.880891700785348	0.2893908545552693	0.2530064901593005	0.2488439310416302	0.20875872424380262	0.032604655181130496
350000	-18028.102027735436	-207.22515532285672	-17820.87687241258	3.0626880040601145	2015.3674489822413	48.89111712820884	0.18494278778304238	2.6613227163695594	1.2355989890400758	6.671048838199005	8.635121256394827	5.198771536151491	5.006643962923393	3.6230942870557445	2.1719041222538573	2.6103054224601294	1.294968437435764	0.19934635254828448	2.4023075656599646	1.8298534936688058	2.083960330531898	4.38670461604195	1.3262946809983356	0.055166733150702196	-0.6791366324307031	-1.6984632938009037	0.18170510415374763	4.011936341376106	3.786833668063487	0.8846235358270927	-1.8137524976490018	0.705024392105104	5.566844811751539	5.000596846374712	6.408736259569357	6.4726920848409915	5.310381682102086	3.139449698091863	0.038486081175644504	-1.1667158676216587	-0.7687476830565532	-2.925168357197465	2.9	7.8769078797154215	0.2893908545552693	0.2530064901593005	0.2488439310416302	0.20875872424380262	0.00887613372479842
352000	-17999.56612099537	-178.63869507338873	-17820.92742592198	3.0160048081474153	2015.414132178154	50.03516174452636	0.2292224188617047	12.655025333823612	9.776144197231144	10.572243808575024	10.099519062789852	5.957167426023698	5.421940906935678	3.7233137477230978	1.8156273675540109	4.617363476569746	3.0537618332244243	0.33047643835758833	0.15411583523646225	-0.0010695397569437937	3.091421002183702	1.4530151300686442	0.21233603598614903	0.5649990943124049	-0.14676668878417987	-0.40584720136370955	0.34252560018316175	1.1579168077337867	1.689964888401558	0.7754251911757124	0.2934803020744245	0.14147226070832364	2.908075510414159	1.7897565484450768	2.036047319391119	2.0174257677473353	1.4760970361676846	3.030907437585997	0.35723011146863637	-0.7732474861652745	-0.7104741947735048	-1.08515064393361	2.9	7.18213121921322	0.29223487814533133	0.2494394398374173	0.2557774788304807	0.20254820318677327	0.05491245425878656
354000	-18013.949799381156	-184.22879572218673	-17829.72100365897	3.018891137016598	2015.4112458492848	53.356497783025084	0.2292224188617047	3.1497022367531047	6.0238318937128135	5.723868777289627	6.891623302569284	6.709836721104275	5.23491657841597	3.9079230824587037	1.5861529795234615	3.3832091329080303	4.7862164050542155	1.3532982582967605	0.6589997072994684	3.169136545481803	5.19624127401962	1.8336688529342022	0.3919656380211254	0.9435477477260088	1.7236290635290443	-0.7121987585727871	0.7271199567243233	0.3977387327349664	1.373260183511748	1.5852361568679787	1.7613014650437282	3.596040032841772	6.5092329459504885	6.175272269037894	4.3983768488161	5.650678613968086	5.3931605706509345	1.2195615186782847	1.1091963498446689	0.030335303237078157	-0.26858747772094016	-2.0325468531728466	2.9	7.338634759891158	0.29223487814533133	0.24861477474855917	0.2557774788304807	0.2033728682756314	0.011053570998256669
356000	-18015.11029487427	-199.25824310538576	-17815.852051768885	3.080425294336017	2015.3497116919655	53.02639862469472	0.5320886514163584	5.757494627804759	5.415351983998113	5.986863776688839	6.797439758661467	5.623892591510213	4.478676893931124	2.6326062771585947	2.059231145494332	3.7124340460799354	3.0740584346969655	0.9208049493016386	1.3559867585235303	1.6972871107481677	1.7618952302930364	0.7540805247575862	0.38390125773235173	2.630751676398943	0.11249352518710429	-0.8096839513558064	0.9138884707915605	0.5886165656565508	1.6125047020454484	1.1724695520924993	3.3494543877798537	4.103513541968573	4.311422394339119	5.049830390345839	5.493366514539242	3.9893346307917983	3.460586027361095	1.0955293481666946	1.0560308947035661	1.0587425520337799	0.5479191205612429	-1.9671657844441242	2.9	7.9736055934562735	0.29189719527609	0.2507044863211796	0.25703607456378713	0.2003622438389459	0.009927971589661652
358000	-18018.371798389504	-195.3786115985943	-17822.99318679091	3.052529586242749	2015.3776074000587	54.603537429408206	0.36059511899204	6.903840979257947	6.558460315632546	6.323302560068849	8.047877059379525	5.274112784522107	3.312139475087518	3.3783160582305767	3.4572636994400217	4.531781450656407	2.8182631085174084	1.2591135334113963	0.9902798539998294	2.850142192245856	1.2184230151993334	1.6963703614102994	1.4077503659803428	2.070481540101627	0.28030275047768594	0.4105429630883378	2.05495916994831	1.6028824477458117	0.2620265330134328	1.6242372127306894	3.147022465619059	3.9602215061525543	4.582861904264432	5.79511317356804	6.041413397153219	4.268048384090694	2.6452029797124936	1.942867364432129	2.9331394916617333	1.7284817848002025	1.1895471532768478	-1.7603197849343233	2.9	10.18995644392675	0.2838751888138216	0.2568079380366512	0.2506803290556764	0.20863654409385335	0.004809585304376046
360000	-18029.712985687973	-203.42418174741297	-17826.28880394056	3.025185374119044	2015.4049516121825	54.606334299609266	0.3688703035440906	6.903840979257947	6.558460315632546	6.323302560068849	8.047877059379525	5.274112784522107	3.312139475087518	3.3783160582305767	3.4572636994400217	4.531781450656407	2.8182631085174084	1.2591135334113963	0.9902798539998294	2.850142192245856	1.2184230151993334	1.6963703614102994	1.4077503659803428	2.070481540101627	0.28030275047768594	0.4105429630883378	2.05495916994831	1.6028824477458117	0.2620265330134328	1.6242372127306894	3.147022465619059	3.9602215061525543	4.582861904264432	5.79511317356804	6.041413397153219	4.268048384090694	2.6452029797124936	1.942867364432129	2.9331394916617333	1.7284817848002025	1.1895471532768478	-1.7603197849343233	2.9	10.18995644392675	0.2864979052964787	0.2611202153729978	0.2529023818597235	0.19947949747080249	0.04441422191181633
362000	-18016.984889501888	-194.09821225661327	-17822.886677245275	3.0087765605955332	2015.4213604257059	53.37707250891214	0.47093434660947325	6.681158581835359	7.034862165298804	6.869689369762743	7.001442291988861	3.9492050883238354	4.48373577374254	2.666185569765038	3.6856133487515916	4.811043584007561	2.1528807489090247	1.388968030027439	0.3236297181603942	1.1355225049907867	0.4468010496757139	2.035961265819594	2.517815040877615	2.106028513967137	0.7783289797190704	0.27605963926457106	-0.7911363387803936	1.0728916856336217	0.21923515752492717	0.08879786222978181	1.319688854839315	2.7079419340338924	3.916087145317819	5.666134756796297	3.57658316759773	4.135975751907462	5.4842185593947015	4.426704919560448	2.945286348456597	0.7789291513580134	1.2335901683873232	-1.9847519825075133	2.9	6.996050241698325	0.2768858193841957	0.2509975308573983	0.2601573692162915	0.21195928054211696	0.03454737510970792
364000	-18015.807307674942	-195.60911319815813	-17820.198194476783	3.053484255168521	2015.376652731133	54.24348378294748	1.4740531228509728	2.1487446609711207	3.2102788280087085	3.5154968636412924	4.399470523195721	3.843280041722123	2.8855541832072875	2.6580437230932654	3.192043022263405	2.2841502885665887	3.0320262695044105	2.1176163965589514	0.7566777746151236	1.857032963635652	0.8646355283187149	1.2963251012226344	0.9127796446097022	1.2474774298275608	0.7466602762990017	1.070669451375426	0.7031473061606612	1.101614824460631	1.837595006282811	3.9165479509756507	4.359670004773066	3.914045424298429	2.6108144919346783	2.929364358334939	2.911525823033022	3.156290044113832	2.188982108540984	2.026735297537752	1.885299488432396	0.6441498994892715	-0.17264913288952027	-2.025702766879232	2.9	7.9552286695750345	0.2846191777020203	0.2509975308573983	0.2573719944141171	0.2070112970264668	0.048999788204397515
366000	-18011.485120766974	-187.14841757570383	-17824.33670319127	2.94926707717569	2015.4808699091259	49.998360784965435	1.202256107652956	5.845378896722832	4.700856045632471	5.596765065976161	5.10149068484608	4.76777568317204	4.191522315423872	2.587318673067487	2.2668606952689356	1.5492160169602478	1.516004797015722	1.9026911662568522	0.7686636572082483	0.6944218881952142	1.7280664955580776	0.2541462128863566	1.440087121861258	1.2991682878422515	0.033575620731484235	0.4155581779244396	0.4518387832731555	0.5730580465280304	1.5173748541588605	1.52347611510956	1.024043306019108	0.13340237569424107	0.39233222944484125	2.446225602393078	3.117487343455292	3.475377099088699	2.304690419806069	1.61698572729529	1.3970817337385588	1.069958191544277	-0.17222458155021875	-2.4076630656389306	2.9	6.9481116247354135	0.284630763672156	0.2512772723338314	0.25882599068416046	0.20526597330985466	0.009744585067272056
368000	-18025.88150082685	-191.97969484106193	-17833.901805985788	2.9721773918318446	2015.4579595944697	49.729839592709794	0.7245462413941356	3.3549713169097917	4.630884495186702	4.350510579198468	3.8119711397464635	5.2868106604892615	3.5340747808812143	2.7708405282745625	2.9082929478828197	1.054144242795408	3.039548403043079	2.7505283207628715	1.6314766734738082	0.6517063915761415	0.8427487027287894	1.4085737184950258	3.390523984750202	1.6446721275081422	0.9024017444308938	-5.835998901239092E-4	-0.11180849457805883	-0.14702420084075163	0.9873548789075468	-0.2490933204255278	2.9255097173610682	4.729417380020919	5.381694550734872	4.715100609163909	2.7713356015251045	3.6226208252880263	2.3659345914526138	1.602786854771487	0.8433540783417488	0.5961613003872025	-1.1891789681642349	-2.454935953391779	2.9	6.93932449445388	0.29174173229551587	0.24988914628610048	0.26004013690548705	0.19832898451289913	0.08173960670785828
370000	-18036.625994810634	-197.32891228679483	-17839.29708252384	2.911347174373844	2015.5187898119277	53.414197889452694	0.8069635336993387	8.100874359398937	5.765375791496079	5.760212415929638	6.2779916895578785	5.779016061383817	5.004695734327696	2.866086238289012	3.138571003955155	1.2380991645180752	2.5337814373438152	2.313991752593312	1.8386599755544488	0.13713721737851592	1.7358602932726346	3.428834926189142	2.206811329586812	0.7471737827905219	2.2415481341110635	0.7896301657139455	0.44440633983887595	0.4401900900428795	2.0292353664306275	2.612870242712158	4.1102241156323975	3.810187985502397	4.322437157140637	4.3766169810447355	4.511764506583348	2.998917768960334	1.473965012623724	0.5209291727887928	2.205177679145992	0.3117837346501991	-0.995835411975473	-2.886515054329332	2.9	6.739237351540439	0.29229569941942024	0.2493351791621961	0.26004013690548705	0.19832898451289913	0.06333589132899767
372000	-18021.100265570596	-188.3136626164268	-17832.78660295417	2.994178715998877	2015.4359582703025	52.75301299597832	0.9581316985274008	7.482910090686645	6.63165337666738	6.489118990509544	6.004113090446209	5.8659995499800734	5.346673032015832	3.6162671359029392	4.648140600610001	2.9425602671315207	3.202814815926648	1.6658384401870354	0.44529672537820636	0.31480239313417685	1.185396984410285	1.0579879602891586	2.0554840659141798	1.5997700765173108	0.33110477066030836	0.46825300086498167	1.610406610059281	1.5305016731531007	1.1900117378820736	1.445298866548669	2.001902740911495	2.3377773036400833	1.9322003339144667	2.933234372253921	3.2912218987520228	1.7395481495539764	2.041748622905971	0.9398636830193297	-0.2596311910969689	-1.4983984192445157	-2.584870268494615	-3.075167183258354	2.9	10.094114612578746	0.28603796734719833	0.2558456558987917	0.2520536186118656	0.2060627581421469	0.01864259632443435
374000	-18028.98391516979	-195.0355091829496	-17833.94840598684	2.881848490361073	2015.5482884959404	53.28188597247186	0.75758433906083	4.552866743245108	4.849201271108936	5.5228183393519	4.898134708976246	5.561061915079746	4.251103868665317	4.033038836392232	3.4635772550594597	2.118648907654827	3.010526340035301	2.7538026257543615	1.8827760268369507	0.23835282553654324	1.2185192852383089	1.0506588511026738	1.1231719745520823	1.217966359595421	1.1520161684898689	1.1886433776775558	-0.4576191718034192	0.7482016463379355	1.4473632189162426	2.5616247325746064	3.2325062108365743	2.9044507859522875	4.124389192737173	2.3571593233698396	2.3970085645787376	0.8718498565800024	1.735333826649323	0.4634402649783239	-0.4035504421929008	-1.5631594136617175	-2.6819714853419123	-0.5820030497203073	2.9	7.825540074196525	0.29149588424976197	0.25002030332744213	0.2538834066352142	0.2046004057875842	0.048973707032296164
376000	-18026.92466877491	-185.83547702012478	-17841.089191754785	2.9111826923316007	2015.51895429397	52.17422486379944	0.75758433906083	6.007633379942823	6.011818326721458	4.3611568152257005	2.892885455458141	4.789379460920322	4.981979141090505	3.7312635145898847	4.150222837266234	1.3302046717516323	3.5605090809829587	3.955369962332652	3.442134531695155	1.4624717102206217	1.7194809582908692	2.708818994158935	0.40934869902049603	-0.12091104427311541	-0.30051518760443335	1.1267919686742125	0.9877604023943316	1.270827130640013	1.7796104176126875	1.3419184305191223	1.573650045379332	1.581147426193502	2.2005741091246014	2.9612791219379644	2.1266791519203485	2.914539484163617	2.0787832917475617	2.131378157091186	0.6722974053170028	0.32614507498803985	-2.0034791707809037	-4.016551256808527	2.9	9.77495570362372	0.29227183546254404	0.25649074405995786	0.24988314190683086	0.20135427857066973	0.048973707032296164
378000	-18015.40249948777	-197.48540365643606	-17817.917095831333	2.916200892509053	2015.5139360937924	50.412678281855854	0.4593807839400387	2.3581955502330767	2.6441106684931936	4.5157565219814035	4.310954005785039	3.879686282864818	5.827549421127364	5.599844354217317	2.7202174111507755	0.9344467360224289	3.4375480459379375	1.420514588675474	2.2720001461438946	0.9463244164815425	-0.0013074942620743268	2.638097380366343	2.888133885557555	1.3918800785017922	-0.5343984083716589	0.4395279853775597	0.4913481347605376	0.27297925084379937	1.557502480966922	1.4907180880180875	1.5880874474474196	2.4309406499344917	3.840762499125835	3.066970849370364	2.0034479695208627	0.1066324522525719	2.9529412398374433	4.700564005101599	2.3863387271388667	0.9610272729302919	-1.8400487700941475	-1.6005594414267843	2.9	7.279740136706336	0.29339187261597066	0.25431931893588555	0.25357786515364256	0.19871094329450378	0.04536760847512104
380000	-18012.587726334612	-194.90193327337644	-17817.685793061235	2.9395771554300985	2015.4905598308715	50.220525509091054	0.40084722881919965	2.6087789295401573	3.0927021322844013	4.338482830314083	3.157815679278136	5.065732792362951	4.940711048920575	3.137958585221364	1.9120467319313603	2.5851061879598882	2.0047034469790965	2.167839732105295	2.3311698820065283	0.26034608396486925	0.13787171311975688	1.4666846073182516	1.849002061326533	1.7248690679635081	1.891430693601267	-0.8380677032660167	1.4997064997618743	1.4132764743155728	3.904592533321182	2.644824918841791	2.332257007332678	2.21692496397568	3.755205835819231	1.3261521304009127	2.999698986736981	2.8584185197178895	2.531846251814793	2.897711206769135	3.802939661215623	-0.4954481195115241	-0.534844184425151	-2.8536816879862106	2.9	8.395614780679146	0.2879450185367858	0.25976617301507043	0.25325478906858767	0.19903401937955867	0.010313591845944036
382000	-17998.70254404234	-179.77844998728762	-17818.92409405505	2.906460483933049	2015.5236765023685	52.694335620790795	0.46169886024656276	6.175354588192506	6.051689490189929	6.72221153092422	7.19111704879884	6.6562922274181675	4.186174164590473	3.1197647447058685	2.88602307303815	2.647915069979371	3.6007381606792626	1.8375722918346429	0.8410343122629391	0.8781048897503554	0.039302101543789214	0.959473421464879	1.3285013206404925	2.193633097092252	2.0152727427201436	2.6552002090797666	0.2457292563723908	0.697620676931744	1.6559336180558994	2.715146036367736	2.6048533223959067	2.3303798066808215	2.462277944764482	3.474121020736037	3.170697223159479	2.522957354104779	1.4849426159306371	0.981446233688748	0.6889035182144708	-0.54232866248184	-2.0561158945780478	-2.7294467589534293	2.9	4.898060219383395	0.28828375882229434	0.2529463040751683	0.25683050552485304	0.20193943157768685	0.030363812954899504
384000	-18020.815796928884	-203.03020459615206	-17817.785592332733	2.863457491995079	2015.5666794943063	49.82105677835139	0.44394353008100035	9.55277230357856	8.977656292920845	8.700273864672493	8.626054692513147	6.845547603584363	6.42377314751683	2.096158126837035	3.212034047726231	2.481667666871211	2.9721560173904407	1.2123269416307179	0.4446625687420021	0.9595987312911831	1.469131761079024	-0.013673476013083552	4.994295786340622	4.688877503578221	2.2617823890119233	1.7207491889721402	-0.7105854054859798	-0.20595057448071746	1.9812028350513804	0.6276952564033202	0.9537342257910371	1.7431723995466324	4.274346599938683	5.291470257983607	3.4424262461817676	3.9308673229305446	2.3455327152792034	0.34533373308046067	0.06630671162599422	-1.1870137131264762	-2.9013428928330356	-4.728396494650143	2.9	6.254564476422953	0.29060253388179935	0.2555055649902157	0.25195246955030065	0.20193943157768685	0.004171001611803206
386000	-18024.856451205767	-198.54659783456768	-17826.3098533712	2.8529110583640676	2015.5772259279374	47.939472028042175	0.24180475860049933	10.308130563503227	13.347869349713864	14.64490873983588	9.76471859148796	10.570003363769043	6.703821478161499	1.442641372553919	2.766790126893229	2.125368449132569	2.378416945016059	1.5038773041100613	0.8108979429553338	0.9899978618312009	2.131553919852273	0.4732298691342318	2.336775910508085	2.003288496743506	1.279672371475611	0.6993871939548709	0.40296625600329267	0.10559792094257348	0.8132115963516054	2.1264645535411417	0.665800290191579	1.5237154404278725	2.119208927031671	3.038597620663336	3.267896926088471	3.504301620486883	4.635669129455405	-0.0038213948271374684	-0.08329770948003094	-1.0315032908434443	-1.9510040535144189	-5.110784625363458	2.9	9.38566297485802	0.2908384824514246	0.2555055649902157	0.25195246955030065	0.20170348300806157	0.005661598065843866
388000	-18021.30900080586	-205.87506584222908	-17815.433934963632	2.9181736534010922	2015.5119633329005	47.361114394989606	0.27073355322444786	10.308130563503227	13.347869349713864	14.64490873983588	9.76471859148796	10.570003363769043	6.703821478161499	1.442641372553919	2.766790126893229	2.125368449132569	2.378416945016059	1.5038773041100613	0.8108979429553338	0.9899978618312009	2.131553919852273	0.4732298691342318	2.336775910508085	2.003288496743506	1.279672371475611	0.6993871939548709	0.40296625600329267	0.10559792094257348	0.8132115963516054	2.1264645535411417	0.665800290191579	1.5237154404278725	2.119208927031671	3.038597620663336	3.267896926088471	3.504301620486883	4.635669129455405	-0.0038213948271374684	-0.08329770948003094	-1.0315032908434443	-1.9510040535144189	-5.110784625363458	2.9	11.535678594371966	0.2908384824514246	0.25192077207990815	0.2555372624606082	0.20170348300806157	0.018771127589364927
390000	-18018.87419044393	-193.54659933547808	-17825.327591108453	2.8225201562761386	2015.6076168300253	45.65567476394007	0.1928419065099736	11.715813987449401	9.458986863776964	11.904576627924126	10.65986899738094	7.739877247680373	4.708751267933125	1.503570956498814	0.9630753548832934	2.1947768681499307	2.433508618114631	1.7872498889856732	0.7627564635988311	0.4424407651800121	3.2600638913812574	2.3394020223059084	0.7547474642506621	3.3953389937713823	0.768478205453168	-0.9518081085476169	3.7191479857162655	-0.0358253267062284	-1.029159277388823	3.3505204768045935	0.9090276220711091	2.6640667075505684	2.6574240778677556	5.296876717325528	5.590281352745984	2.300576429574318	1.5285823208417244	-0.09006130053229267	0.48647720497433633	-2.4166294305285665	-4.371611606167925	-3.6529707525653174	2.9	6.857840796892564	0.29055476617915305	0.25369418693010126	0.25429500709805325	0.20145603979269494	0.053373022984766504
392000	-18021.557324586225	-194.7309951765626	-17826.82632940966	2.8266166582001455	2015.6035203281012	45.50003268851817	0.23132587816903885	18.223978322058123	14.64355791178483	14.140128440320268	9.723700955773268	5.033002148414688	4.172143830774316	2.1037437772084657	2.4021749570769257	2.4580878940409554	2.026601782402736	5.252165874896228	0.047863776130432356	3.861592559578628	4.652486042933006	1.0966210893433175	2.1126433643679157	0.829880889061861	1.1315439767576478	0.18539022470349303	1.7277474870930456	-0.10765060426707854	5.007989111784514	7.033498434646281	7.079679922023068	4.7710479310417195	6.726148426785692	2.535460609995831	3.1775361858086812	1.8301295434564828	2.7773815577593615	-0.0990666811153853	0.02122131117170145	-2.5285341786517197	-4.502189974853358	-1.9966526406773468	2.9	8.745926218398738	0.28796053645254893	0.25425187176923264	0.25264217206885414	0.20514541970936676	0.010925418224618273
394000	-18010.857467939088	-190.13645599815868	-17820.72101194093	2.8366477039369893	2015.5934892823645	46.08810395162142	0.16221436735548236	18.223978322058123	14.64355791178483	14.140128440320268	9.723700955773268	5.033002148414688	4.172143830774316	2.1037437772084657	2.4021749570769257	2.4580878940409554	2.026601782402736	5.252165874896228	0.047863776130432356	3.861592559578628	4.652486042933006	1.0966210893433175	2.1126433643679157	0.829880889061861	1.1315439767576478	0.18539022470349303	1.7277474870930456	-0.10765060426707854	5.007989111784514	7.033498434646281	7.079679922023068	4.7710479310417195	6.726148426785692	2.535460609995831	3.1775361858086812	1.8301295434564828	2.7773815577593615	-0.0990666811153853	0.02122131117170145	-2.5285341786517197	-4.502189974853358	-1.9966526406773468	2.9	6.753128031975175	0.2953935499725204	0.24641470652910255	0.2530463237890128	0.20514541970936676	0.06456145077193774
396000	-18026.268185945766	-198.855439685913	-17827.41274625985	2.8197632009357174	2015.6103737853657	47.49377239615392	0.07745744875214372	12.612209364359481	15.138433675650866	16.07754195367961	11.692585882827254	8.826484963792621	3.3459244330235207	1.692848831756561	2.574373397415794	2.3920636616301234	2.287691564353665	4.247585484864385	-0.15083622120255072	2.735917253717711	2.819025092726129	0.8455867082603743	0.1755824711997715	3.5101855391259233	1.2001690043441098	2.2183404620046225	1.0957728840184706	-0.5422546254185774	6.263373856000628	4.21345247722358	1.8416465910248594	1.0234437665494394	6.091794505377388	6.474843139844944	2.44947358442115	8.03848180116599	1.5805677567796532	0.8807483753932922	-0.7673683223590276	-1.9395172530692186	-4.392832280772113	-10.478115264905792	2.9	7.659232431946755	0.28688027192262344	0.24804610978736433	0.259928198580648	0.20514541970936676	0.04149491135465876
398000	-18017.736679153706	-195.11726477342344	-17822.619414380282	2.8260489363087724	2015.6040880499927	46.78492739458957	0.08620050707609928	12.612209364359481	15.138433675650866	16.07754195367961	11.692585882827254	8.826484963792621	3.3459244330235207	1.692848831756561	2.574373397415794	2.3920636616301234	2.287691564353665	4.247585484864385	-0.15083622120255072	2.735917253717711	2.819025092726129	0.8455867082603743	0.1755824711997715	3.5101855391259233	1.2001690043441098	2.2183404620046225	1.0957728840184706	-0.5422546254185774	6.263373856000628	4.21345247722358	1.8416465910248594	1.0234437665494394	6.091794505377388	6.474843139844944	2.44947358442115	8.03848180116599	1.5805677567796532	0.8807483753932922	-0.7673683223590276	-1.9395172530692186	-4.392832280772113	-10.478115264905792	2.9	9.282094667718965	0.2947555349834085	0.2515661255467021	0.2538766397193267	0.19980169975056516	0.04149491135465876
400000	-18024.757921078843	-200.09850850267307	-17824.65941257617	2.8075285984537444	2015.6226083878478	45.89499673337186	0.09526105056044898	12.391493687547094	12.595095506266903	14.396793630845833	12.221892831696511	10.270852333117265	2.9961135482098267	1.7509978718180002	2.038143745815701	2.449307874067533	2.6384373010314133	7.020313860088679	0.025771106189659276	0.030828553493540856	6.473218498252084	0.9186725898514096	0.8662020738762903	2.156254582024648	-0.5527005584907916	0.3803611625497557	1.031747245321982	0.9890321148583308	2.5438601335991784	4.983705654164513	8.04781264930648	1.1452778595745807	4.894529728543066	8.938932457684997	7.488835153937397	4.3523146538514865	2.266716439983055	0.35658769978518856	1.1868394507288196	-2.6933769197357194	-1.33861142961758	-0.4633592968412632	2.9	6.408283529169946	0.28725796502716877	0.25362522530215004	0.2594567362290064	0.19966007344167735	0.01430723795485398
402000	-18032.721354485173	-205.48660756647683	-17827.234746918697	2.8120282985013754	2015.6181086878	45.65523156509121	0.10271982612168105	12.391493687547094	12.595095506266903	14.396793630845833	12.221892831696511	10.270852333117265	2.9961135482098267	1.7509978718180002	2.038143745815701	2.449307874067533	2.6384373010314133	7.020313860088679	0.025771106189659276	0.030828553493540856	6.473218498252084	0.9186725898514096	0.8662020738762903	2.156254582024648	-0.5527005584907916	0.3803611625497557	1.031747245321982	0.9890321148583308	2.5438601335991784	4.983705654164513	8.04781264930648	1.1452778595745807	4.894529728543066	8.938932457684997	7.488835153937397	4.3523146538514865	2.266716439983055	0.35658769978518856	1.1868394507288196	-2.6933769197357194	-1.33861142961758	-0.4633592968412632	2.9	8.310081250380513	0.28562185243352367	0.25469461812035904	0.2512755468259702	0.20840798262014965	0.06692696678849767
404000	-18034.769604397654	-201.76951503979808	-17833.000089357854	2.784439040999011	2015.6456979453026	47.98666944847657	0.08722421758864608	12.391493687547094	12.595095506266903	14.396793630845833	12.221892831696511	10.270852333117265	2.9961135482098267	1.7509978718180002	2.038143745815701	2.449307874067533	2.6384373010314133	7.020313860088679	0.025771106189659276	0.030828553493540856	6.473218498252084	0.9186725898514096	0.8662020738762903	2.156254582024648	-0.5527005584907916	0.3803611625497557	1.031747245321982	0.9890321148583308	2.5438601335991784	4.983705654164513	8.04781264930648	1.1452778595745807	4.894529728543066	8.938932457684997	7.488835153937397	4.3523146538514865	2.266716439983055	0.35658769978518856	1.1868394507288196	-2.6933769197357194	-1.33861142961758	-0.4633592968412632	2.9	7.671856216180758	0.2848570218843807	0.2546014777807874	0.2632668703650757	0.19727462996975875	0.04679563703349611
406000	-18018.22609531961	-193.06272021439136	-17825.163375105218	2.851164212077443	2015.578972774224	45.91049808655147	0.10010418228357583	12.391493687547094	12.595095506266903	14.396793630845833	12.221892831696511	10.270852333117265	2.9961135482098267	1.7509978718180002	2.038143745815701	2.449307874067533	2.6384373010314133	7.020313860088679	0.025771106189659276	0.030828553493540856	6.473218498252084	0.9186725898514096	0.8662020738762903	2.156254582024648	-0.5527005584907916	0.3803611625497557	1.031747245321982	0.9890321148583308	2.5438601335991784	4.983705654164513	8.04781264930648	1.1452778595745807	4.894529728543066	8.938932457684997	7.488835153937397	4.3523146538514865	2.266716439983055	0.35658769978518856	1.1868394507288196	-2.6933769197357194	-1.33861142961758	-0.4633592968412632	2.9	8.48207232153754	0.2842085421509665	0.2621005032133785	0.25162287872680605	0.20206807590885148	0.024533670189742916
408000	-18005.447058484162	-187.393237486377	-17818.053820997786	2.8046358252743606	2015.6255011610272	45.04803287882276	0.10331372033208587	12.391493687547094	12.595095506266903	14.396793630845833	12.221892831696511	10.270852333117265	2.9961135482098267	1.7509978718180002	2.038143745815701	2.449307874067533	2.6384373010314133	7.020313860088679	0.025771106189659276	0.030828553493540856	6.473218498252084	0.9186725898514096	0.8662020738762903	2.156254582024648	-0.5527005584907916	0.3803611625497557	1.031747245321982	0.9890321148583308	2.5438601335991784	4.983705654164513	8.04781264930648	1.1452778595745807	4.894529728543066	8.938932457684997	7.488835153937397	4.3523146538514865	2.266716439983055	0.35658769978518856	1.1868394507288196	-2.6933769197357194	-1.33861142961758	-0.4633592968412632	2.9	8.012598100363627	0.2937900312457878	0.25251901411855726	0.25162287872680605	0.20206807590885148	0.07131704275743554
410000	-18024.10105391626	-191.20948140730763	-17832.891572508954	2.8079996875213844	2015.62213729878	47.71082921465688	0.09885936657003086	12.391493687547094	12.595095506266903	14.396793630845833	12.221892831696511	10.270852333117265	2.9961135482098267	1.7509978718180002	2.038143745815701	2.449307874067533	2.6384373010314133	7.020313860088679	0.025771106189659276	0.030828553493540856	6.473218498252084	0.9186725898514096	0.8662020738762903	2.156254582024648	-0.5527005584907916	0.3803611625497557	1.031747245321982	0.9890321148583308	2.5438601335991784	4.983705654164513	8.04781264930648	1.1452778595745807	4.894529728543066	8.938932457684997	7.488835153937397	4.3523146538514865	2.266716439983055	0.35658769978518856	1.1868394507288196	-2.6933769197357194	-1.33861142961758	-0.4633592968412632	2.9	7.385361817593229	0.2806936865532383	0.25431314329472665	0.26050106104500237	0.20449210910703533	0.044586133056387964
412000	-18034.989910511948	-208.67698359098637	-17826.31292692096	2.775417241756107	2015.6547197445454	46.69449657128966	0.07756282389651831	12.391493687547094	12.595095506266903	14.396793630845833	12.221892831696511	10.270852333117265	2.9961135482098267	1.7509978718180002	2.038143745815701	2.449307874067533	2.6384373010314133	7.020313860088679	0.025771106189659276	0.030828553493540856	6.473218498252084	0.9186725898514096	0.8662020738762903	2.156254582024648	-0.5527005584907916	0.3803611625497557	1.031747245321982	0.9890321148583308	2.5438601335991784	4.983705654164513	8.04781264930648	1.1452778595745807	4.894529728543066	8.938932457684997	7.488835153937397	4.3523146538514865	2.266716439983055	0.35658769978518856	1.1868394507288196	-2.6933769197357194	-1.33861142961758	-0.4633592968412632	2.9	7.981261721531093	0.2836915087070738	0.2513153211408911	0.26050106104500237	0.20449210910703533	0.04339973902858592
414000	-18029.538263896597	-200.98424496753168	-17828.554018929066	2.9785155010650977	2015.4516214852363	46.98011038385744	0.07530166667028523	12.391493687547094	12.595095506266903	14.396793630845833	12.221892831696511	10.270852333117265	2.9961135482098267	1.7509978718180002	2.038143745815701	2.449307874067533	2.6384373010314133	7.020313860088679	0.025771106189659276	0.030828553493540856	6.473218498252084	0.9186725898514096	0.8662020738762903	2.156254582024648	-0.5527005584907916	0.3803611625497557	1.031747245321982	0.9890321148583308	2.5438601335991784	4.983705654164513	8.04781264930648	1.1452778595745807	4.894529728543066	8.938932457684997	7.488835153937397	4.3523146538514865	2.266716439983055	0.35658769978518856	1.1868394507288196	-2.6933769197357194	-1.33861142961758	-0.4633592968412632	2.9	8.38947336826382	0.28215885047289585	0.2585589606373518	0.25151692696678735	0.2077652619229676	0.013318299031195571
416000	-18024.879357411726	-192.6313512362879	-17832.24800617544	2.777252789348055	2015.6528841969534	47.60714344501745	0.07660781087292284	12.391493687547094	12.595095506266903	14.396793630845833	12.221892831696511	10.270852333117265	2.9961135482098267	1.7509978718180002	2.038143745815701	2.449307874067533	2.6384373010314133	7.020313860088679	0.025771106189659276	0.030828553493540856	6.473218498252084	0.9186725898514096	0.8662020738762903	2.156254582024648	-0.5527005584907916	0.3803611625497557	1.031747245321982	0.9890321148583308	2.5438601335991784	4.983705654164513	8.04781264930648	1.1452778595745807	4.894529728543066	8.938932457684997	7.488835153937397	4.3523146538514865	2.266716439983055	0.35658769978518856	1.1868394507288196	-2.6933769197357194	-1.33861142961758	-0.4633592968412632	2.9	5.694252372116548	0.29004591442189487	0.2591894542878006	0.25240435727432114	0.198360274015986	0.0028616895223650646
418000	-18020.811361745447	-201.26785855396452	-17819.543503191482	2.796032424028302	2015.6341045622733	45.85506934560307	0.07993144410404052	12.391493687547094	12.595095506266903	14.396793630845833	12.221892831696511	10.270852333117265	2.9961135482098267	1.7509978718180002	2.038143745815701	2.449307874067533	2.6384373010314133	7.020313860088679	0.025771106189659276	0.030828553493540856	6.473218498252084	0.9186725898514096	0.8662020738762903	2.156254582024648	-0.5527005584907916	0.3803611625497557	1.031747245321982	0.9890321148583308	2.5438601335991784	4.983705654164513	8.04781264930648	1.1452778595745807	4.894529728543066	8.938932457684997	7.488835153937397	4.3523146538514865	2.266716439983055	0.35658769978518856	1.1868394507288196	-2.6933769197357194	-1.33861142961758	-0.4633592968412632	2.9	7.229961855276204	0.29004591442189487	0.25286880366000297	0.25550973584558345	0.2015755460725213	0.01306300699175337
420000	-18028.797204446822	-202.93732868978634	-17825.859875757036	2.8425218196150213	2015.5876151666864	45.27462706632673	0.1367573080220622	12.391493687547094	12.595095506266903	14.396793630845833	12.221892831696511	10.270852333117265	2.9961135482098267	1.7509978718180002	2.038143745815701	2.449307874067533	2.6384373010314133	7.020313860088679	0.025771106189659276	0.030828553493540856	6.473218498252084	0.9186725898514096	0.8662020738762903	2.156254582024648	-0.5527005584907916	0.3803611625497557	1.031747245321982	0.9890321148583308	2.5438601335991784	4.983705654164513	8.04781264930648	1.1452778595745807	4.894529728543066	8.938932457684997	7.488835153937397	4.3523146538514865	2.266716439983055	0.35658769978518856	1.1868394507288196	-2.6933769197357194	-1.33861142961758	-0.4633592968412632	2.9	8.825758611998051	0.2872879098024636	0.2554287246531767	0.2527709970152898	0.20451236852907245	0.03918340058669065
422000	-18016.243981971995	-193.33455576310632	-17822.909426208887	2.7914743549599255	2015.6386626313415	45.132308291686016	0.07539575794531544	12.391493687547094	12.595095506266903	14.396793630845833	12.221892831696511	10.270852333117265	2.9961135482098267	1.7509978718180002	2.038143745815701	2.449307874067533	2.6384373010314133	7.020313860088679	0.025771106189659276	0.030828553493540856	6.473218498252084	0.9186725898514096	0.8662020738762903	2.156254582024648	-0.5527005584907916	0.3803611625497557	1.031747245321982	0.9890321148583308	2.5438601335991784	4.983705654164513	8.04781264930648	1.1452778595745807	4.894529728543066	8.938932457684997	7.488835153937397	4.3523146538514865	2.266716439983055	0.35658769978518856	1.1868394507288196	-2.6933769197357194	-1.33861142961758	-0.4633592968412632	2.9	6.997926401415691	0.29391929962816926	0.25880391355113375	0.24993082412302065	0.19734596269767887	0.054906106036815575
424000	-18027.7767155284	-199.15557988161	-17828.621135646787	2.7723950275208673	2015.6577419587807	46.333966557770836	0.06512077680500258	16.251187321270056	20.0460389495733	18.96419553823452	14.945029235445737	8.739221898697474	2.665534671205795	2.1671880505052674	1.8704626764614039	3.4777114995855367	2.0384547659696075	3.184185061001256	-0.14103817760933926	0.07190977948817368	4.880628338795912	1.3956424440403326	0.10040979406077821	-0.1199460174468463	-0.28224033423855266	-0.8793441811251419	4.095858405493736	5.090932180441188	6.4351279796905985	3.7307655254251735	6.572753951288662	1.947711821111609	4.3868234270520565	2.8619099052091483	5.212597028632858	6.732223264095956	1.833496191442967	1.3441179139307184	1.1366706307225543	-3.0426989023825284	-5.6482645325901455	-11.265557390542291	2.9	7.882934681391775	0.2833875972131725	0.2576674217893088	0.25151293510798256	0.20743204588953867	0.039092399530903404
426000	-18036.799154776203	-212.3461298972764	-17824.453024878927	2.8169925532362323	2015.6131444330651	48.270945534571446	0.10690432333018085	16.251187321270056	20.0460389495733	18.96419553823452	14.945029235445737	8.739221898697474	2.665534671205795	2.1671880505052674	1.8704626764614039	3.4777114995855367	2.0384547659696075	3.184185061001256	-0.14103817760933926	0.07190977948817368	4.880628338795912	1.3956424440403326	0.10040979406077821	-0.1199460174468463	-0.28224033423855266	-0.8793441811251419	4.095858405493736	5.090932180441188	6.4351279796905985	3.7307655254251735	6.572753951288662	1.947711821111609	4.3868234270520565	2.8619099052091483	5.212597028632858	6.732223264095956	1.833496191442967	1.3441179139307184	1.1366706307225543	-3.0426989023825284	-5.6482645325901455	-11.265557390542291	2.9	7.882934681391775	0.2885002522632734	0.2518727811622853	0.26148650861650025	0.1981404579579436	0.048723261792951444
428000	-18031.351566090587	-207.04918009510587	-17824.30238599548	2.785537850752481	2015.644599135549	44.7922078163431	0.12321957870945457	16.251187321270056	20.0460389495733	18.96419553823452	14.945029235445737	8.739221898697474	2.665534671205795	2.1671880505052674	1.8704626764614039	3.4777114995855367	2.0384547659696075	3.184185061001256	-0.14103817760933926	0.07190977948817368	4.880628338795912	1.3956424440403326	0.10040979406077821	-0.1199460174468463	-0.28224033423855266	-0.8793441811251419	4.095858405493736	5.090932180441188	6.4351279796905985	3.7307655254251735	6.572753951288662	1.947711821111609	4.3868234270520565	2.8619099052091483	5.212597028632858	6.732223264095956	1.833496191442967	1.3441179139307184	1.1366706307225543	-3.0426989023825284	-5.6482645325901455	-11.265557390542291	2.9	8.856031872166254	0.28593713226372625	0.25388945305891164	0.2549730102496571	0.20520040442770762	0.02281539442622121
430000	-18025.771570340996	-199.06611947381458	-17826.705450867183	2.805652590908984	2015.6244843953925	45.21787304181354	0.08711317879258829	16.251187321270056	20.0460389495733	18.96419553823452	14.945029235445737	8.739221898697474	2.665534671205795	2.1671880505052674	1.8704626764614039	3.4777114995855367	2.0384547659696075	3.184185061001256	-0.14103817760933926	0.07190977948817368	4.880628338795912	1.3956424440403326	0.10040979406077821	-0.1199460174468463	-0.28224033423855266	-0.8793441811251419	4.095858405493736	5.090932180441188	6.4351279796905985	3.7307655254251735	6.572753951288662	1.947711821111609	4.3868234270520565	2.8619099052091483	5.212597028632858	6.732223264095956	1.833496191442967	1.3441179139307184	1.1366706307225543	-3.0426989023825284	-5.6482645325901455	-11.265557390542291	2.9	10.66133696382518	0.2801043517222137	0.25413220147794907	0.2599522765243597	0.20581117027548004	0.05680874382417425
432000	-17987.861001491598	-166.11903082353587	-17821.741970668063	2.815921384887121	2015.6142156014143	46.764160091389535	0.16449885955273813	14.536859393979704	15.023049965113573	14.437159312558787	11.129070142040657	6.905849393713294	2.180517847666378	3.4012377027063208	1.38629632307648	2.7994304987552	2.7034274792855526	3.0032582616238983	0.2575211232685074	1.5341131691848446	3.5505995709939486	0.9523988366588847	-0.5608189058885691	-0.18840908865078787	4.0340821771707045	1.0183882290911823	2.164324567053038	5.4739275138637895	4.786657319426905	5.239827849659977	3.145987528248991	0.7973889990834733	1.554408514023794	3.102542228847057	4.267218680271678	4.832200577895727	5.377811812558525	1.5299487620166263	2.9756113790149916	-2.8148051967297323	-5.620056828253933	-5.964455635275927	2.9	7.091604344476426	0.2871475279059854	0.25767168781227995	0.24927370173176963	0.2059070825499676	0.0542312160465298
434000	-18014.93072722744	-194.20888528125067	-17820.721841946186	2.8106767801984622	2015.619460206103	48.17618265703514	0.2683700697804729	3.1543703240010177	3.128789653482853	4.061323667435425	5.339309666363264	5.9446214978174865	2.9158088247785754	3.5550299967208594	1.1505897779220087	3.2372923525876054	1.9378386991679475	2.290525924309455	1.7130506947439996	0.4557433603723918	3.0178446933785237	-0.25626878042531365	0.12783944092256727	-1.1712616570653145	0.6363039129732211	2.677527155333877	3.264868755470104	-0.00423440712397527	3.0791995000384724	3.311177504879433	2.368874237221445	0.3623448570140657	2.1917738933823743	3.9131246912185262	1.4100146685205859	4.804542902847386	3.340250436039734	2.7114441284878046	1.7668685856032802	-3.459410681981044	-3.9938534825498575	-2.459039733534081	2.9	9.137333984108972	0.2881693496492047	0.2534734871037147	0.25548776436312504	0.20286939888395816	0.041556563426024436
436000	-17998.670705340315	-176.92125307630877	-17821.749452264008	2.835864363467165	2015.5942726228343	45.761321960677655	0.3284808751527963	8.952203860010304	7.854263468809857	8.543725329772922	6.382472644006174	3.679793916299969	3.0482609404683245	2.876773198173092	1.5987544844528414	2.8158962529964944	2.932281786311732	2.4063628800168653	0.47630058036684625	1.1191739041103428	1.3525621248344617	-0.947590294650677	0.3285094892679933	2.1782224837382573	0.7708885079081549	0.2851508179606699	0.19312649577983965	1.049859796570195	2.494133730317932	1.400360920535366	1.2435876402992567	2.120057009056214	2.5238718809261567	3.493226137258183	4.506821678724489	3.523957696361185	4.0163871564254805	3.379785497085602	0.6741387141492257	-1.8835311063894329	-3.753836541963444	-4.875474370100881	2.9	7.321075888448974	0.2843767770956955	0.2597142434633641	0.25548776436312504	0.200421215077818	0.014292714664782607
438000	-18024.32711541964	-200.16910291353406	-17824.15801250611	2.893641281554632	2015.5364957047468	46.4668221182626	0.4401916945116965	4.6059670777232204	4.294465335430551	5.520141725651967	4.001132823276301	4.086100493550648	3.7148991985878324	2.483468010892577	4.050138891839438	2.71711869276073	0.9435637619479311	2.2353849504769894	0.9952866867009225	0.8478313136779588	0.4700408084589729	-0.1959044403641344	-1.4264336977060468	-0.6151639507987587	-0.1469091517997112	-0.2608240049168107	1.597355000478189	0.9518112458305955	0.17051788375142807	2.6522895795629937	4.704017055259391	3.531200295836216	3.9375029056828987	4.466220945321463	3.1468634166625606	4.950992618739411	5.216449155651689	1.5704900684858851	1.882507771022846	-1.3992361309402586	-3.2950682936942775	-4.554389369953816	2.9	8.496299796077146	0.28371910891237895	0.2538823881748827	0.2577460846796184	0.20465241823312252	0.047605257978882896
440000	-18031.41617192198	-201.38461209964618	-17830.031559822335	2.963890024526852	2015.4662469617747	47.7093293953885	0.25302794642220994	9.09992098602133	8.08337688547745	6.776845745503549	8.042834982470636	4.28895421801669	3.5709905380271403	2.211397251529884	3.490869767284322	2.236781652070815	3.6342209840082638	1.6881552216065394	1.3542531147337	-0.02720537829419456	1.0372545275235243	0.5343877802127532	-1.6611364380623141	-0.5163837927725995	1.5634461232645025	-1.2678681233719198	0.026150148088013747	-0.13562615987787985	0.9916685258232658	2.962730782548997	4.547206069993254	4.252617950539696	5.098257105688436	3.5656103039891542	3.691350779724239	3.978210132163813	2.759554351468874	1.3373066571623167	2.445119366604824	-1.812539939912028	0.1099660380984333	-2.3677965669759686	2.9	8.3839587915448	0.28394093400629355	0.2538823881748827	0.2577460846796184	0.20443059313920794	0.024916589483388783
442000	-18019.434915916816	-201.74733062147683	-17817.687585295338	2.9746010889301346	2015.4555358973714	44.86339834437732	0.603182693832381	8.375713016865369	7.74732221857413	5.986990261931003	3.8297102403160035	2.493047456265658	3.7742547154068693	4.066677296063038	2.854615198852067	1.7312328941061723	1.7692100061642886	1.313350206129987	1.6748930178475365	0.9954629208180483	-0.02785732644484401	-0.2824296819029521	1.0996734391163812	0.23183255249207885	1.3322867275503434	1.032984873993889	-1.27586243082226	0.27018552599847445	1.0659356348063698	1.8772049777493456	4.069338018727789	4.382983346196685	4.543046422768861	2.741777218614666	3.434486315971057	2.3970012990078757	1.6133917421913735	0.3067505411519669	-0.6485261620182529	-2.047276814692467	-1.708058252091052	-1.852482091076892	2.9	7.446303769626213	0.28589228025945845	0.26048630959311253	0.24919081700822363	0.20443059313920794	0.04318841644012536
444000	-18012.86418223797	-195.45266199195015	-17817.41152024602	2.8150494823623022	2015.615087503939	44.35126755951745	0.4312451961343934	3.6558534471705237	3.948342864037763	4.359029616303523	3.5144566230822227	2.5834588888379355	3.65764478905944	4.124280763614877	3.3172386737655604	1.4327996814581705	1.7759182579542125	0.7386738950921203	1.4131245189383914	1.1205958840871668	0.10569324956455739	0.051092096619904215	-0.20961694775995415	-1.2505735929875301	0.3775905241681408	0.7342122488052867	1.939821243110194	3.580419101690432	5.980236509494918	5.1380940577428325	3.9266699607848325	2.268722223236345	3.840456512514711	3.168289653750185	3.2862594050666303	1.9563756677589526	1.153564963515402	0.5008387163673714	-0.2943468514774922	-1.4931590699391113	-2.6694581467028464	-1.7294510254277629	2.9	8.439872636685923	0.2819393942623787	0.25104275864033715	0.26192057536946683	0.2050972717278199	0.03852908605837821
446000	-17996.479515713363	-183.61574608460373	-17812.86376962876	2.8695375993349277	2015.5605993869665	41.90578927059299	0.9867345492391542	6.760460692468622	6.2968416326920265	6.088378379327182	4.380065286366155	2.0706849086762515	2.713863689171879	2.245153448747845	1.4075624426081146	1.7544994039424175	2.494754799701706	1.575647873686093	2.0926596740338863	0.4646978629434869	0.9487247271080831	0.9484153617793242	0.37943506448437847	-0.11964176174496782	0.5630436757706064	-0.12871838194190224	1.9739821979791512	2.229530742350161	0.8882141117714928	2.250935354714345	2.3728526818510223	2.086745993172368	3.4821365390587444	2.1594058403481675	2.5656993734139397	3.0123362112143566	2.1835158085738193	0.19801588307551254	0.4511524677808866	-1.3664635619735752	-2.378546374755848	-3.984929066118162	2.9	9.153019015884272	0.28685196901633464	0.2506518436591193	0.25805029665934703	0.20444589066520152	0.03176765546205184
448000	-18003.64848232175	-179.4692934241371	-17824.179188897615	2.9489784947340802	2015.4811584915674	42.28820462158639	1.1989140767002608	4.578087690645795	5.286994849357824	4.505324159557063	3.3434406658934104	3.865252967544288	3.2635624154305196	2.474146415490823	2.5760172199791374	1.7848473602215296	-0.04642151864697719	0.07343902156651225	0.3946874090251614	-0.03058037486610632	1.0256499221598274	0.21703000169896125	-0.26606725426093425	-0.1243053780037841	0.009918830516628285	2.052754232436194	2.541108573421275	2.471958412543741	3.1702406954542894	3.649160966104919	4.48046506871066	4.976885931326777	4.408785903885519	2.91067791246128	1.8613945474448816	0.9332329339629302	0.5723188888373922	1.34310812297619	0.22742861143854143	-0.6886297628582129	-1.9277976652822055	-1.6481453687505072	2.9	9.404853625092668	0.28685196901633464	0.2506518436591193	0.2592522261365259	0.2032439611880227	0.043280701472887484
450000	-17983.86351910809	-172.8089490202355	-17811.054570087854	2.884943459262273	2015.5451935270391	44.99431026407697	0.6379362275694506	6.796330982833438	5.734045728637986	5.365823672048316	4.529092864221964	2.7766525016287593	2.2900235011042707	3.4265249033605274	2.55424102572996	2.235084238405157	1.0333874598212929	1.6832440741342785	0.8653944421022881	0.7890557917513029	1.2954814148752707	-0.17865832707263052	1.7021360929980025	0.8939526008327827	0.9327319968291482	2.5080262363288304	1.4005061073138285	2.456371960856084	2.741483060784382	2.138817844208584	3.2966206620680714	2.8221434785887864	2.566438949853577	3.0897966914661232	3.5548356984346796	3.6452934178193663	3.6882949561641	2.6141308415122406	1.396291863154996	0.07841925497676502	-1.6621863737742524	-0.4509548322573518	2.9	7.613661505174231	0.28685196901633464	0.25349338253957293	0.25698480453301414	0.2026698439110808	0.043280701472887484
452000	-17996.55047131984	-180.71800254606717	-17815.832468773773	2.9167865552012646	2015.5133504311002	45.1165590689356	1.3408827683406113	4.602367975006638	3.7778613115706916	3.4404427644502356	3.7980127022987347	4.442867796811019	3.7292180643606097	2.715245270351257	2.9329275931416774	2.5753551505566317	1.9253879494498638	0.6182127894682465	0.42668719586647214	0.3579606200287233	0.1432364123674746	-0.6780166576351047	-0.2576771162323183	-0.16025862495639442	0.7567948000119753	0.7172733624221668	1.8218311738794464	2.6300438716989047	3.154774919982483	2.9311059020399277	2.3349462209147887	2.3875269940893515	3.7929976675492245	4.632585587426796	3.8700327358689464	2.726041060368665	2.241994059826993	1.1147413912617796	0.7051600387854848	-0.3855054831059792	-0.20600215610669764	-1.9735398658599344	2.9	7.298360629391692	0.28685196901633464	0.25346004541059897	0.25714515306189634	0.20254283251117258	0.0293218283380769
454000	-17991.995523947593	-176.3431827437438	-17815.652341203848	2.9354242903559333	2015.4947126959455	48.81943121541786	0.8165107148094723	6.577676835641836	6.316491890858505	6.1165493751658095	5.61335670296081	4.783314857905342	4.02232701115964	2.4827056363604507	1.8496027939587452	1.9392296554406003	1.6879273135144706	0.3396480733034515	0.683908080304379	0.652803743236166	0.3389038196349871	0.0011253618225134376	0.0012964133622884733	0.5649122098502259	-0.11083967582039833	-0.3173979488574052	0.46671536191226226	0.37318130655058457	0.08689121830366009	2.312096868471378	3.3210460059865023	2.3485587909977306	3.385767570690567	2.5554857881069704	3.2499085453403764	1.751053711654118	2.5810638885558674	1.589984513554623	1.4417779091980205	0.858486689577574	-0.6189600079120416	-3.7083033865251243	2.9	7.573052083290351	0.29348290329457527	0.2524560600842661	0.2515182041099886	0.20254283251117258	0.0908501669694611
456000	-17997.77677532132	-181.25483815934118	-17816.52193716198	2.951140114178143	2015.4789968721234	46.378217031274694	0.30732956100325454	3.714652142507594	6.6627722542499965	6.183823848204872	6.434955811717937	4.427620299224503	2.443649386542065	2.266344181497937	2.425714532394769	3.683610208387154	0.9312319045976786	1.8172023131451056	-0.23538175090170052	0.04213749714439352	3.0419681564175427	1.0881394926694057	0.2508940848707869	-0.5564147831004512	-0.19938253995307303	-0.8663605654725189	0.5823501408254135	0.8258845477400469	4.52525518900617	5.012530009084817	2.823698685024212	3.7982087375461804	2.611647704833598	3.3717885633603704	3.636404601490303	2.9737392377536245	2.1658621856718856	1.2196060379921645	0.7290578015721731	1.655795508624426	-0.3357145129909458	-4.250148081208934	2.9	7.272798098399813	0.2889745688541448	0.2538074600410462	0.2515182041099886	0.20569976699482292	0.03454303381533381
458000	-18005.135768290802	-174.10306789942254	-17831.03270039138	2.9590553186478012	2015.4710816676536	45.282824591488584	0.30936080346699674	0.6473992206755853	5.006428896447561	5.632474697882814	6.997844034752946	5.370262109002484	1.848549309392434	1.5247395706340865	4.526766051447487	4.4251650913736995	2.7736264302055837	1.2052423313916258	-0.22172002697578017	1.688697848813133	0.7537421810525631	0.6511050532355463	-0.7782214625212514	0.26491290874412526	-0.5135736935882118	1.3704659041568061	2.8349339411594547	3.229688217223432	4.423402572703942	4.427730656026192	5.45849173899612	6.219216866142567	6.748507605747127	5.919890835521258	6.056802298142289	3.0282599342974943	1.4937652532425008	1.9012534767055416	2.0171257041908497	2.268868430665984	0.7202846675009343	-3.3505447241325497	2.9	7.04133453829795	0.2918698109838314	0.25482219132217565	0.25455262129522016	0.19875537639877533	0.014349238242504676
460000	-18002.160906527664	-180.35640649852903	-17821.804500029135	2.9298500121910784	2015.5002869741104	45.802633831489196	0.46588831596724034	3.3134770683194583	3.17266244143798	5.303979781818619	5.805513376286088	4.642900134211659	3.208411575990977	1.524242635827867	2.192921535856736	1.6088162074209595	1.062991821984879	2.3649669151587998	0.7624394206770301	2.751393081542155	2.085162831885857	1.490363137461414	0.768268336549514	0.7299473449398638	-0.16720573826784926	1.7605771083498682	0.5315483562656147	-0.326349067981926	0.8612955976194294	1.182036142060415	1.4451567413303181	1.9209018531507465	1.8614952245937237	3.3572578539666256	2.7938050115192707	2.29044784630079	1.8758382234132263	0.2507253202363953	1.4518379261478151	0.26382414775403273	0.014890069654796001	-3.0777682694022443	2.9	8.352086411167026	0.2918698109838314	0.25299128958558614	0.2537894494260669	0.20134945000451807	0.01079381226508932
462000	-18019.900877029984	-203.71118226760436	-17816.18969476238	3.055283707556025	2015.3748532787454	46.91694015978416	0.5441586748726074	4.854528684738904	6.497560860826421	3.7827765771446153	3.974598919451182	4.2393662989581165	2.6304808943870683	4.007123733966747	3.8304824415101795	2.878496333030148	0.6485322348969226	1.4269256236063028	1.1703925334603726	-0.04952529273098771	1.0419633125095096	2.6990174822785695	0.9689575946172335	-0.2741797627091818	0.814711430755777	1.8858651155413448	2.7925961464968965	0.9638252970751361	-0.12737770479229704	0.6337333833940793	2.31823429605043	3.185993578867028	2.6537436394194565	3.8345191037656705	3.668822926040563	1.9928314491890582	4.4958896500660765	2.0138492040521343	0.8976537562714633	0.9334915813772788	0.33373336750697885	-2.7343742385159784	2.9	7.8267353985854475	0.2889344002123045	0.25422255989200193	0.255555274954794	0.2012877649409021	0.023368881851462946
464000	-18025.12606568819	-207.9353908503448	-17817.190674837846	2.953243057794957	2015.4768939285066	47.87350973062746	0.4527892805021768	5.284187947243034	2.6431231668891693	4.254747029536526	4.480952468018143	2.1699658075910704	1.4931939866405939	4.3468359412684885	5.254166044209452	4.163509822602908	1.892281006726995	1.4449370199443972	1.1856666682109103	1.3036446226609442	1.2797090922880965	1.8279019075515897	2.3166396190177836	0.1305375947384917	0.4383248110789728	0.19402362452532107	-1.0019612503952517	0.04589691450597577	2.37272474221433	2.460888691410623	3.3459404383102425	2.7348582313827166	4.309406680966854	3.572057179204301	1.916954677355469	0.7060178666332664	3.5327009613912765	0.8368941398483216	2.113644464715529	-0.2521558558308086	-0.1749740124065532	-2.233276407331809	2.9	7.544272642789858	0.28779168913345693	0.25422255989200193	0.25733750228886376	0.2006482486856799	0.09245936776013129
466000	-18015.59674219105	-203.84310276354674	-17811.753639427505	2.937513893975043	2015.4926230923265	47.913340971568594	0.2875171658031211	9.631768561741278	8.108995742986249	7.692331546117353	7.110892434335479	2.5580286791219726	2.027171203615232	5.261221169017417	2.34861480775833	4.310243504911264	2.6050469777417846	2.474760099434036	0.8779388159464778	0.27924438221836734	1.975224000781119	0.20864146334322414	0.8926980031033815	3.2470851021664933	2.142294626214361	1.0284886068875343	0.9236007877507284	0.8915985304087831	-0.2104064377593755	2.404947335911285	1.4793861893920108	3.9374989006861005	4.819234984052141	5.479428060134062	5.158377110393733	3.629023258347615	2.749458683951257	1.0523638588032678	1.2310030532956087	-0.5639689948062796	-0.8467616457147837	-3.082976468957281	2.9	7.952470466630206	0.28779168913345693	0.2538884180999163	0.2576716440809494	0.2006482486856799	0.020502713288690536
468000	-18008.85829452845	-184.9158639291176	-17823.942430599334	2.9477905892379654	2015.4823463970636	46.903467575906774	0.42391720305282526	6.268770491764535	5.283469098133216	5.663219888744491	6.163604818829535	3.3135485116896146	1.5348864488107767	2.812537839648871	2.2663788528779136	3.707837609209525	2.045429482612189	3.4438895588249534	1.6561237926178778	-0.45299425904375823	0.3195657312243376	0.36548163326907535	-0.4029651507824521	0.8171341810002646	0.5174891123830588	-0.5909046292445577	1.168821877858759	1.6920240297796916	2.2137160180699773	2.508891572921891	3.703435581121375	3.406139464534936	3.9559995268542045	2.6034301596002845	3.2441334201519076	4.3249555067363845	4.177643171531104	3.622036064239027	1.225372326913209	1.5553590475054002	-0.6007704212982826	-2.407555086079802	2.9	6.4905090765247415	0.28928493876217254	0.25429444276058444	0.24996341769184433	0.20645720078540125	0.07423684299148432
470000	-17989.405347903947	-173.57950675284536	-17815.8258411511	2.9607345210457745	2015.4694024652556	48.06948082717551	0.7915267493235736	5.3087741004356355	6.153087004262247	6.209357918317131	5.285203275141535	3.6560090245613703	1.7710884386750476	3.747174740033893	3.4557444566694366	1.9209056742215436	2.9244758605208534	2.977937393559141	0.32517606999253057	1.3046842624921897	1.3143642087088958	0.5773580847998278	-0.11823503675428532	-0.1147357347861339	0.5631540659986954	1.7820573251495473	1.0369346193822846	4.208356459049426	5.187329063100473	4.9291875222215396	4.900615808394505	4.804490227891678	5.130729919797292	6.390063357416382	6.15049430651861	4.931186407192122	3.6342515433691958	3.500817224713775	2.400401782418413	1.6921403306979461	-1.2188071578653765	-2.283428910228021	2.9	5.870324502343142	0.28582735437706375	0.25250129858934034	0.25562355042203594	0.2060477966115625	0.07466715484984385
472000	-18006.49349128573	-186.0858502412215	-17820.40764104451	2.9386640445711905	2015.4914729417303	46.44574827052693	0.47026458065476523	6.082140210255691	5.561383596224973	4.528410033133217	5.355015113350038	5.141943614252274	3.2440696506754763	3.4427071759053023	2.1168949743292296	2.3980915277690773	3.2329248042511427	0.8816839075345823	1.3466288743819255	0.6864945941700409	-0.4443164420778879	0.10307263316258741	-0.0350951874400502	1.1344171436633244	-0.8775234259512846	-0.2820809635761845	0.3296463375509424	0.37580206133049177	-0.6219788998830261	1.0106588770728997	1.6311342961723765	5.499068170913127	4.8841572899512995	4.0287801446292395	5.282631756642114	3.623270292642158	4.885713391170513	3.6615594734643055	3.029955711292037	1.13225400262337	-1.5524233647984236	-3.1009532958866215	2.9	8.939868875307987	0.28910599644778673	0.2584606112472891	0.2500179540961159	0.20241543820881083	0.03049868913881125
474000	-18008.63309978468	-181.49153576806359	-17827.14156401662	2.923477823218943	2015.5066591630825	43.71806078873159	0.6295445636780571	4.57663229524962	4.960153836733857	3.7630507650854046	4.83713366433837	4.455781339162812	2.8642931981854503	3.0937589894719237	2.4387358269484407	3.0822729774829587	3.2131730497284594	-0.07698150094954109	1.1420774357009038	1.8194090266471457	1.2644402393259186	0.3493533685028349	-0.15419411098164104	0.9417059320202394	1.8165278567001968	2.7427354635946326	1.9082320860520037	2.382830492884845	1.7577134940993082	2.438722985618347	1.8742870649266554	4.307853673834595	5.109150255438928	7.3017522977808005	7.420328395320338	6.468023655240434	5.243478402763645	4.778391530623916	3.0934714898446014	0.033792961060054826	-1.654185913740098	-4.148720076684236	2.9	9.31999598229232	0.2872997169398467	0.26639194216902495	0.24708045084615	0.19922789004498087	0.03557512549797537
476000	-18010.781808478816	-185.38179081644302	-17825.400017662374	2.918930118918573	2015.511206867383	45.23070652184313	0.4191353830218129	6.4654609444166695	5.343870662233056	3.393718387852943	4.304085323667604	3.364161077799528	2.804410152368365	1.9626261838697485	2.8596682747886732	3.003471241371855	2.882895124067771	0.6661456114008516	0.11561252352187179	0.5873478479637082	1.7854330676007435	1.1420106459520691	-1.3813725652157247	0.7521862771556753	-0.7598396753145156	-1.3989115679622484	0.9104985839997518	1.8601820645497065	2.100549283961708	1.2786924505119592	0.4623179846086472	1.1294695985253986	1.630278254672186	2.635478710038745	2.323823158727671	3.3137657361876673	3.362614299509131	2.92586227658263	1.4944884418689925	0.24209231082572863	-1.8932119106934922	-4.67250991533236	2.9	10.119917446947987	0.2885739021212773	0.26145395061356497	0.25078382945887084	0.19918831780628937	0.028747696742289854
478000	-18011.58245061536	-192.9436459653486	-17818.63880465001	2.9298701360440353	2015.5002668502575	44.23355788497526	0.941112698001111	2.2531359842085394	3.8131776021282713	5.09056179009371	3.5267667497949162	4.074399828016991	2.6134841572833274	1.7358092094744069	2.281348107257269	1.7617555713935125	2.715085248697487	2.04042152586168	1.9665519180858027	-0.2884089664549716	0.856926287774994	-0.12373589011196875	-0.7575183793101234	1.05197314354097	1.614711631956887	1.4379665570736986	1.757028154883911	2.7544737066603133	3.9553466851234766	3.5612927797390848	2.958817765264878	3.0509437536053476	4.330000795691232	4.703232125477345	2.990758874427596	2.6239383019660654	0.7759430746341207	2.0171068927856872	0.7645651300474635	-0.7680212305153651	-1.9050156072699953	-2.5922501641729108	2.9	8.405149037994299	0.28066645765398457	0.2643899858054785	0.2533081189747842	0.20163543756575525	0.02621235842869761
480000	-17996.328376109064	-179.75387834436128	-17816.574497764705	2.915761508433477	2015.514375477868	45.22894030522235	0.9429935190640806	5.656462977493552	6.259599490348657	5.985251562647788	5.568621708566833	3.3951252708592503	2.254730214125727	2.00015769738161	2.322253217786689	2.729224225065994	2.9943537370371143	2.512443071654363	0.9183477456267781	0.7020432657108215	1.1204078109526243	-0.6016484871947223	0.1766254723002958	0.8204357306130987	2.21338869153788	0.9609035050286694	1.4021283560477085	3.0480895820745557	1.7705859655024252	0.918541621746516	2.382088299540627	3.2240787031839897	2.155926553116237	1.6167666711735507	2.421936198535798	4.178563855896524	2.246182753091901	1.5436511534972768	0.7952976909560061	0.9689261073459956	-1.3151196738497548	-2.974157072661705	2.9	6.993664981892176	0.2870534593997907	0.258688997851307	0.24945771671108408	0.2047998260378208	0.03659316002851092
482000	-18011.58528046594	-187.59537193660032	-17823.98990852934	2.9159627463852176	2015.5141742399162	44.3663957479197	0.3980092492130674	6.75386412548146	4.739711807563449	5.005946566478923	5.016444834231179	4.671918589074302	3.074698416588776	2.5521385866139186	1.728693938744685	3.1828595862618196	3.359516788343796	2.2941575006619317	0.19147144743060873	0.23171074786064927	-0.3636939380909603	0.01501845866673579	0.3707285034597384	0.9220735943165881	2.2098447883721892	3.46884106489393	2.6494954895686518	2.1419459372826215	4.181031159651006	1.3390646110796278	3.3817724439510566	1.5942999067905737	3.7504179375897855	3.4637937370061462	4.09430784805473	2.7226804381123593	0.2993592786972087	0.6591363154329901	2.560261897052298	0.6855102576009369	-0.4896522215625595	-4.681965992849213	2.9	7.125184292375439	0.2880139729108647	0.2467753490067966	0.25810058569407973	0.20711009238826147	0.0208496336607114
484000	-18009.6586614444	-189.4932665821041	-17820.165394862295	2.910958934878283	2015.5191780514233	44.74603019502684	0.43284802537731437	14.440505786601957	14.521301772276253	14.160732857500863	9.909977121688481	7.040878281773439	4.097852774333821	1.932882001151151	1.007244064951156	2.410554226211664	1.1889820377180773	2.165600067943048	1.1928281748696934	-0.09830667471448937	0.4219375068484018	-0.3753357567902831	1.2015517232799706	-0.3080483055530782	1.3709548167515004	3.015403556867982	5.343644604146039	4.492928218189965	4.969824630579732	1.9579684643946993	2.7819236951470363	3.0530194971561584	2.4601950505220267	1.4696198075292957	3.886847372787141	2.9224781941344897	0.4217256195945299	1.393298035241149	0.7590043763932957	0.7892269516673875	-0.43277029734489525	-4.6856223215499595	2.9	6.830674289029357	0.2816769696356879	0.2621074936007532	0.25243309194830854	0.20378244481525287	0.022179901913770058
486000	-18026.143630106508	-204.9165540528403	-17821.227076053667	2.91902859153318	2015.5111083947684	46.557032437870404	0.282189779510995	14.440505786601957	14.521301772276253	14.160732857500863	9.909977121688481	7.040878281773439	4.097852774333821	1.932882001151151	1.007244064951156	2.410554226211664	1.1889820377180773	2.165600067943048	1.1928281748696934	-0.09830667471448937	0.4219375068484018	-0.3753357567902831	1.2015517232799706	-0.3080483055530782	1.3709548167515004	3.015403556867982	5.343644604146039	4.492928218189965	4.969824630579732	1.9579684643946993	2.7819236951470363	3.0530194971561584	2.4601950505220267	1.4696198075292957	3.886847372787141	2.9224781941344897	0.4217256195945299	1.393298035241149	0.7590043763932957	0.7892269516673875	-0.43277029734489525	-4.6856223215499595	2.9	6.996084510974884	0.2843839456190594	0.2564956522569289	0.2582121502803627	0.20090825184365152	0.03760479232761689
488000	-18022.756371512092	-201.02463584573303	-17821.73173566636	2.9050426024118754	2015.5250943838896	48.397912670796394	0.21711796677346965	9.44434595398467	9.614678386978738	8.951056820804737	7.0277619785330065	8.30374949251393	2.827287583921639	1.7788245451070412	2.217265947767315	2.2212399541668946	1.7783158732970028	1.3881423295389363	1.2761586729893364	-0.14710086216772122	1.420640646856433	2.236791317531545	4.0604341507416475	-0.10184820531174608	1.4635641228485254	3.912561140082567	1.3436776643995612	3.5452624274253357	3.909044993560376	2.2442366648692946	3.124328672513567	1.8723865892835438	2.696663134047241	3.1538399828278902	4.880629112180639	3.7760713187248727	1.8679136550607942	1.3651033482501982	0.17896293544043718	0.4254720446055307	-1.9336736821943483	-4.649433307885545	2.9	8.495343491760813	0.2842265502691133	0.25751498486557167	0.2582121502803627	0.20004631458495487	0.035515682265251945
490000	-18009.594350413154	-195.75517211465188	-17813.8391782985	2.848186212759837	2015.5819507735416	49.26152733954578	0.2619557562157902	1.9002792916783013	4.378551068211323	5.649253181351716	6.465120496597832	5.4290992117555	2.311187320726347	1.8953904452789951	2.962192020680609	2.246665165095718	1.389897144812478	1.9056497578587823	0.9381092575570104	0.9400812145303367	-0.35821524060491106	0.4206357032855469	-0.19379305547276882	1.3716102872395308	-0.41309886630686476	1.61496592394468	0.7117577922164292	2.175393621270921	0.6269479810144865	1.590934066374811	2.1856480053876384	3.8496961739470725	2.913905065374828	2.4835001224312796	2.2985893394944745	3.330790988134453	1.6358069984408283	0.9729064576070292	0.2039220923033903	1.8037884820239294	-2.7590305661432697	-1.2140586284079296	2.9	7.01966523554422	0.28398451434226585	0.26117423209867807	0.2582121502803627	0.19662910327869587	0.06121463677444666
492000	-18010.83339826726	-189.14038700299258	-17821.693011264266	2.829511474695181	2015.6006255116063	48.09556215796946	0.5762941195807824	3.567804711476271	4.416753136999148	6.265062745746848	6.248999692692929	5.655125490793917	3.9653975970687214	2.539770638455648	3.81452738666463	1.4629699870141972	1.436352529801211	1.6600546993135856	1.3677651184452864	1.928848538826879	1.1598142502720217	2.774110734673597	1.708735371984075	1.4217888992317282	0.6538380342708316	0.588779545517051	0.6057425527591144	0.9781551975261288	1.725070547650407	2.205806375710335	1.9146879059783704	2.3388634787339777	1.6206648501604308	3.568086968188687	3.839446553763522	4.184493565860681	1.2458012532661515	0.8681555666779435	0.39534907749754566	-0.24957141119340098	-3.0789367865776263	-3.087463711191172	2.9	8.19814392620113	0.29230566616823234	0.2556811572599837	0.2553840732930906	0.19662910327869587	0.03094035572544014
494000	-18018.893417511525	-196.81636958820914	-17822.077047923314	2.819800695549573	2015.610336290752	47.97342218727543	0.6902528715711962	5.79455165476877	5.048866823228702	5.266164907794478	3.941057706112994	5.959876659548387	5.065821300198319	2.02456179863142	1.7596913753780112	1.3366736799854197	2.60169861795723	2.2350171695628513	1.4366407175502873	1.2072499191104638	1.79303427564022	0.25064139628328264	0.7802253933258961	1.101936701383544	-0.6365241375115183	-1.0621965718096487	4.179808108384335	2.3272601375585467	2.162791887649427	2.996390028011026	0.46066798910198836	0.9148022352715065	2.0582193123136028	2.499910043225975	1.5041734409063765	1.5879051502501604	0.9094878406415641	2.1997299296798234	1.119375273349486	-0.6797396048023748	-5.004011804583889	-4.396263105706732	2.9	7.9602447868330595	0.29230566616823234	0.2492421207639639	0.2521923756886002	0.20625983737920608	0.050689314654188626
496000	-18026.61460527419	-205.75391438410963	-17820.86069089008	2.8445628970739016	2015.5855740892275	49.134276193438275	0.17746495128034373	1.8601960570777587	6.031658464223796	9.632027243211606	8.319105092494478	8.077670989087506	4.364357537425064	2.9625109014405897	2.7255220265255895	0.8310533798484112	1.6832889250308278	1.8500671384780896	1.7987820013654048	1.6946964977819663	-0.19786048426208308	3.8851359977773128	2.5116168496699514	1.38504497982019	-0.358507528829618	1.7657659818224838	-0.7118173694554435	-0.8253195015188258	0.982029047807823	4.171044573167186	6.068931658033453	4.0940078646681055	4.989913706919009	4.560781341544837	5.167631379785961	3.117715552340952	2.0916055768190733	2.670780725270228	-0.8454619249551756	-1.7132437927902022	-4.622017319004164	-5.163688216422891	2.9	7.9622828539860215	0.29080001695124336	0.25568179409695596	0.24912757002224292	0.20439061892956023	0.013094714606203876
498000	-18009.13493199085	-184.93193235373755	-17824.202999637113	2.8440848779350905	2015.5860521083664	49.05492837211965	2.081247170449892	4.561604774775396	5.015145966061491	5.302642852849871	5.140778115178238	4.512077348435287	4.084390710188521	2.9782642638874472	3.149901770481875	2.9674739495255578	1.886130356148287	1.9401771615269459	1.443100604101746	1.6830942814766754	0.4289984039895493	-0.28627382296125903	-0.05166269872966528	0.3633232611757057	0.26287436830964617	0.6312195287455817	0.8725649637626057	1.4406191633138272	2.0268606161833373	1.5189978514139024	3.5463296232503874	3.4487596370610563	2.329459809702507	2.169237673139791	1.4146003352324346	1.0352332833968	1.0167546839135682	0.6118367161533104	0.3600859610138837	-1.053413058602561	-2.0205233945508314	-0.9464288231613671	2.9	8.494998320668625	0.29080001695124336	0.2504985988566965	0.2553999438336235	0.203301440358439	0.010721616078930586
500000	-17985.468400919162	-168.70597725459632	-17816.762423664564	2.8530611311512195	2015.5770758551503	45.54014875167415	3.634424736597953	3.8804878994463503	4.21405583545271	4.085018182382676	3.7578923686891597	3.2466950466867894	2.9283060892026045	2.6202970992633663	3.0723108574564786	2.5696353915041366	2.826743010032766	2.0199454069818916	1.338535848953255	0.6167470006384909	0.4589323491814516	0.2865050773125435	0.40869592832928303	0.8388324752939436	1.191928397381047	0.8747013720488894	0.773454532006528	1.048644858153867	0.47867193479815395	1.6521349134339733	1.2987439359565671	1.6965632502622277	1.7419380163757212	2.017310988119138	1.177625213994669	0.4475535475979248	0.10893639380138784	-0.8871154296248901	-1.0308203909722216	-1.3781280189620317	-1.1813926544815345	-1.1684879757775462	2.9	8.380897194346812	0.28968652030265596	0.25275733305977904	0.253141209630541	0.20441493700702637	0.039826699382773056
502000	-18001.34935183776	-187.63143934595377	-17813.717912491808	2.902969458342533	2015.527167527959	49.1027604102285	1.7903288404505133	2.9928865902287822	3.8075892546992223	3.6414302593291294	4.368601066643585	3.673999044804237	3.2172731051455568	3.851522207661357	2.7425382661034527	3.6723082119169193	3.2944615699836133	1.776084288405368	0.821420558319764	0.6211041375066352	1.1043052029060154	1.022431344193449	-0.11218561274180178	-0.5013865488911287	-0.23924172575218722	-0.15471675783079314	-0.018846571123120492	0.19639167345209185	0.4444750664965744	0.9871860652264457	0.567465350615665	2.5500858673011826	3.0362985644650964	3.427854719803192	2.4883050973851777	1.8072282110739155	1.1643421163799332	-0.09587584596936283	0.42853603120848566	-1.232500545785741	-1.8970170941166389	-1.9491017176079248	2.9	7.130504058249901	0.2920735621025422	0.25275733305977904	0.26008825168211874	0.19508085315556237	0.0609928268197348
504000	-18003.971523973687	-184.3985577364711	-17819.572966237214	3.0714656379686183	2015.3586713483328	50.50387001435958	0.9961027014928507	8.670367704651294	6.900678413441353	6.338884396740739	5.568215682954173	4.605230053209793	4.224309952662085	2.8656366926714303	2.9055765343953612	2.019888810609589	1.4914152603266129	1.6304633412941358	1.232700531308862	1.8860133142048987	1.3351999129126226	1.032213715894941	1.4816905415078234	0.4751612977852864	0.6435418364416243	1.1167951051432232	0.4600506426199354	1.4137766192091052	2.941840504869481	2.194591194306023	2.9428169677666407	3.0256190255682025	2.8643938776099693	2.641418535489892	2.747068581062048	3.304134745072965	2.802342601976143	1.5978339043733643	1.4849827477838171	0.30337558387620633	-1.2237127715754241	-1.419162194754256	2.9	10.063415783144066	0.2933424293011638	0.25275733305977904	0.24928560795950225	0.2046146296795573	0.009582712552256427
506000	-17999.558493270055	-182.24010468986359	-17817.318388580192	3.0868503400069995	2015.3432866462945	50.230931824146396	1.0389690782137062	6.926675840841186	6.868809452749024	6.560096891917012	5.582035211557365	4.075507198928321	3.134624244948031	3.1898664563616212	2.3041491467559463	1.8805262506377942	1.1336739703223517	0.5438900140685592	1.0412810342407308	1.4438239364110492	1.2835761493943152	1.093964042220688	-0.4064778551794036	-0.6555788786404675	0.4740963401887327	0.5269542524093358	1.7083223595600838	2.357454854086412	3.198752084196385	2.094886879433045	2.9217806899009022	4.538827609685859	5.584564218235366	4.340670845277321	4.035894801500935	3.87483328579755	4.09134720917339	2.2268018023454466	2.541555028933871	1.2911377108831998	-0.8982628121079134	-2.0521156993717553	2.9	8.53235549838717	0.2871575016300747	0.24753053396921665	0.2606973347211537	0.2046146296795573	0.029141967567161885
508000	-18006.710370578156	-184.83716293517003	-17821.873207642984	3.0160749549538086	2015.4140620313476	47.115390481263105	1.070660729314505	7.32103257901913	6.125548652873185	5.5128892563377985	4.839454529282308	4.290708513676188	3.7361982244748417	2.176711730413612	1.4874964858106505	1.4998185253893332	1.7286898283362564	1.4579983826503526	2.2760687240400275	0.7004129038385992	0.684466333428472	-0.16432689558119035	1.1100364264631426	0.4737703562817539	0.8417600651778676	1.3420454166926103	1.6792727898088267	-0.03771506998922225	1.0570962479089463	1.39673164107523	1.7826881804752979	2.6132745220142253	3.0201885263069994	3.4462336166653915	2.655799916678232	1.651231665762721	2.0276970005661696	1.9459546530957295	1.7146910601816725	0.7056647038845667	-1.6402098510157062	-0.9857185621945972	2.9	8.411681252648313	0.29193119116426436	0.24886501395961735	0.25937566882413177	0.19982812605198885	0.03766943456199299
510000	-18002.527890829955	-184.23060230068918	-17818.297288529266	2.865343467039004	2015.5647935192624	50.901803310687704	1.7546688458522106	5.936802675790865	6.049216421466905	5.5113896610454685	5.733128221063962	5.390377057502215	3.68952153457432	2.4613794888776326	3.0837696827112264	2.0538402735168115	2.7190313439785094	2.061238942320872	0.9812352012464578	0.3067118412554617	0.927343701971274	0.32352250035136454	0.4345968009019518	-0.056705743678626686	0.41208421993213895	-0.3599167281236241	0.2126675562939525	0.3826126162773873	2.3383639496390662	2.6786118695034964	3.8401839515221377	4.5134692168739035	3.2486058735411647	3.787706381835892	3.0521037723771935	3.0060182629102123	2.1940845677111422	1.4704928825695711	0.8372300038434278	-0.1525429421242073	-2.302203233647502	-2.0520977037117314	2.9	7.6770584836705345	0.2898219806257848	0.24896310642493033	0.25879031161422006	0.20242460133506718	0.0461647098845454
512000	-18009.209103249657	-195.25988364039063	-17813.949219609265	2.854559735002501	2015.575577251299	49.23965450633539	1.2168032609981874	6.4579371430236625	7.550017060131292	6.177912744643263	4.844901728344577	4.329826414339419	2.6383436535705576	2.912973468056616	2.6207935819012302	2.0033935053880745	1.695400461739277	1.1745381591970565	0.8756045348621999	1.5687623706827583	1.211225993091181	2.0728506496971937	0.1793648571696977	1.527479390237879	0.7419366534438449	0.6097931722836472	2.0507189548501517	1.491712034923733	2.1605599792061314	1.3099780299138135	2.5678819797962955	2.8104478688629366	4.245281821306252	3.868764088800689	2.283643676206713	1.520213777665957	1.5717618381449825	1.9386986333854606	0.8859112906158197	-0.485501213664075	-2.934739373796737	-3.8160339019771587	2.9	7.382542546086733	0.2883608379281976	0.2526608648215532	0.25655369591518434	0.20242460133506718	0.06425943624806903
514000	-18013.026396671205	-193.57565460263396	-17819.45074206857	2.935743864449232	2015.4943931218522	51.8153172382347	0.8840103275892472	3.5380535086884177	3.7382181377387576	3.509695206267328	4.615639807323886	3.6487470842588228	5.0520163456678215	3.6230110253262544	2.946993899833661	2.250602987452046	1.7148525325489832	1.4305050166519244	2.0253236836000044	2.23731184013808	1.9407260850617827	2.4173555080790146	1.780783923735144	0.9788961669805248	-0.04562445435674038	-0.4717137515425269	0.19700783918217343	2.3348809817520726	2.136958932203686	1.864881081098273	1.6017329021653874	2.7653608469164785	3.376842830403321	3.3341195780026776	2.967860522007436	2.992431768450802	3.7882330415283594	2.218470254550192	1.4595255679181944	0.0024684519266632288	-0.7166675106644522	-2.9477895852887563	2.9	8.186225078993376	0.2909267306437565	0.2552990251099871	0.2553731774945299	0.19840106675172883	0.028357884026007914
516000	-18024.579277632998	-206.0559794614239	-17818.523298171574	2.968865861517471	2015.461271124784	46.92001825233976	0.28214648562609673	5.672343022094571	3.9778307509862545	3.8860079119371997	5.922583630498265	2.947611348377594	2.441465204682534	3.821280374625039	2.3751414718444925	1.9439915433812116	0.7033816116447227	1.5039171052805826	-0.25790071144659815	1.848019711612827	3.869950107322614	4.011588348636362	-0.07903291549048952	0.9153999384738485	-0.13253428464236616	0.17293975749829577	1.6119576813558545	1.2806909017986836	1.8572617772908775	4.409739738524425	6.600380509064677	3.863200269739742	5.909528757292843	5.91878102763124	4.738856527684164	1.592850442978511	3.8040909640923624	1.9153173548414184	1.5695543659275786	-0.30551703896312943	-1.1635727891201078	-3.120778042975035	2.9	8.171020234445999	0.29155262655905934	0.25644538389871935	0.253879159938661	0.19812282960356267	0.006994215504617915
518000	-18029.597083804125	-204.41332904879633	-17825.18375475533	2.935454174736354	2015.494682811565	44.0682206739844	0.40976365333032044	4.1000822728514095	4.232626291720846	3.737848147614452	7.160042962133447	4.859417029766931	1.9471640323002815	4.669972272593464	2.8109551762328078	2.1255892607192983	1.260894322529314	3.2611560521231184	0.1739911174077097	0.7172830969235577	2.0563411980341755	1.8528046406038434	0.39449710176410446	-0.22941510190237635	-0.7815253152913473	-1.0419214014729925	0.9905135915378841	3.758041468981856	5.134165457033593	3.268659242210241	4.2197938420611685	6.432709345333107	4.584046883703103	3.539089307571854	1.205943378437797	2.732861652895389	4.84401810169914	4.0041744671468535	1.2474636731084838	1.1712494933457773	-2.0606743808042585	-2.8844877796458617	2.9	7.54468157481649	0.2942168253650665	0.2530538887350716	0.2554673806457686	0.19726190525409565	0.055545544440974766
520000	-18011.254883096837	-190.02716325145738	-17821.22771984538	2.9495325963198464	2015.4806043899816	45.74296366296182	0.5079709809379905	4.340931859883679	4.614128894615574	4.591646599718747	5.226699898016408	2.9077216283299907	1.3520796969257924	1.97032512333815	1.3351235032891493	2.3717847818232642	1.7636580941476057	2.7358449701479763	-0.11969691935486812	3.7236887465161184	2.257029243734695	3.499848241354783	2.672329898555548	0.8382603579725704	-0.3078495676444153	0.9559773446299662	1.8659395960561704	2.960388910412735	2.176906090074017	1.0006436771161498	3.5731113644899284	4.027656552662252	3.7455473626027267	1.8928369185899112	5.486426056416395	3.9793897519794736	3.995013923746797	4.930082760535091	1.6168636289862712	0.2607447337436974	-1.2194184001220087	-2.074991473725821	2.9	7.562418921785451	0.29016560078969433	0.25043848070475166	0.2573599622980581	0.20203595620749834	0.061534600927745105
522000	-18009.401272264764	-188.69263036304903	-17820.708641901714	3.0122284349177937	2015.4179085513838	47.25063812602474	0.620424961330496	5.002751378162248	5.231651367672846	4.397698298916966	4.529313870863127	4.039720280552048	2.755637202031332	2.304858832598724	1.0423354145737318	2.8890485636148457	2.5853741304738227	4.116732851379911	0.9473962828074943	-0.31171789728873084	0.46495975000291595	0.24467584028899658	0.5423001614133138	-0.42183457097153954	0.7701785943727965	3.2392651608628675	2.5345596567488853	2.1206905596050287	1.7175299205732184	2.945507679787458	2.4350275531000007	1.256131307446248	1.1324914304876548	1.6123195927211107	3.067239365149986	1.1791775662672188	2.8686541302314708	2.052868744711329	2.206159717064805	0.40596998129728556	-1.123759835113751	-1.8186329368498826	2.9	5.6964894903693	0.2878135030008292	0.2584355565088048	0.25307250992965236	0.200678430560716	0.02376242962388321
524000	-18005.29854368677	-186.556849838808	-17818.741693847962	2.92420354627473	2015.5059334400266	45.930054224577844	0.46959736095252336	7.332799575842737	9.150556962613877	6.977322267057909	6.905839120513846	4.409229732123815	2.4008732797859076	2.4114995997272937	3.863665862112598	2.4597692947072582	1.6726563246165909	1.026909077272757	0.7081156978454919	0.15828890162316142	2.1926941560163584	2.3153631148002836	2.2025282526698984	-0.6345218390044824	-0.3852151716177427	-1.3095231264582485	-0.34827248882303574	0.7795507469588971	3.1097694458806564	3.0352638562483603	3.49864187608029	3.169820111336028	2.3894538743792335	1.7745833797452077	3.41823415593369	4.179409741858746	3.693635432162705	4.4637102532771795	2.542797311295579	0.7141719905207164	-1.6611274912521066	-3.1258432566738077	2.9	6.596151893460381	0.2865541502617137	0.2557617920403867	0.2527150670351365	0.20496899066276544	0.006666209571318256
526000	-18016.553590873464	-193.57825510592636	-17822.975335767536	2.977401436110084	2015.4527355501914	47.522254535321146	0.8289289561343979	3.2847832168909186	4.685831525298266	4.398923084335881	4.364549237047367	3.6810489497108274	2.9368125747019955	4.652938256896471	2.8805497755270535	1.7069231248175925	2.3391578556939554	1.6729242430941518	1.2347128252410284	0.5614540168556665	2.936293666841207	1.67320062537866	0.6358407663782737	0.7033862108957993	1.521943056383403	0.982798858962215	0.670366081809557	-0.5023986399137859	-0.30259950974945127	0.23036480604633125	0.013355243658118798	0.4577242213290533	0.7648389589071463	3.9807530399519333	3.878679538895536	2.394760084361755	3.460366762954005	2.632025026382142	2.8904721159831768	1.9173410336145915	-0.5081559530981836	-2.261135629170957	2.9	6.777698503534146	0.2865541502617137	0.2540375902085098	0.256410700659284	0.20299755887049487	0.043849513087584314
528000	-18011.438137359877	-185.10536195134284	-17826.332775408533	2.922694470758392	2015.507442515543	50.60833150626769	1.3104608607389487	6.35953614922812	5.232084271735014	5.056635504570041	3.6991327620142287	4.891993994402229	2.9372484486667623	3.6906949335134076	1.663111756031221	1.4774341269751468	3.1694027474329096	2.51092887979148	1.3052063660870052	0.6584154473910415	2.1253578044399464	2.170343749626642	2.843354758342631	2.4293509812919023	1.218653449056476	-0.6980775994369702	-0.7390869421262194	-0.528039320408086	0.1432407004724474	0.21338893641020573	1.4868903514027165	1.9579544384659038	3.3679972052028524	3.002452375434502	2.4140416104098095	2.9961906919885224	3.17413058419144	2.01463752552528	1.097131146969733	0.3572987430203597	-0.7478984790500064	-2.2786745068996126	2.9	6.595939235356985	0.2865541502617137	0.25614287280033454	0.2518947643201384	0.20540821261781578	0.04038100377788642
530000	-18028.027828751885	-202.17731252756008	-17825.850516224324	3.0314236043358735	2015.3987133819655	55.85642135041335	1.938760614662367	5.694750471763605	4.853813635252472	4.696732718411772	4.4210496012453255	3.496501152369622	4.4811079555849815	3.452803593222379	2.1438197688448803	3.3280243091474158	3.7400497625454427	2.601099212375498	2.2221074400451926	2.2511108155290134	2.4236800060871726	1.8361226284156902	2.2432647674391486	1.6244271514892699	0.3282425218303203	0.6749628300009888	0.17483181165486528	-0.2636786730970475	0.23432500542477958	0.9327499727267581	2.188830343264646	2.355106626406139	3.355685768557195	3.512567453801326	2.9445098968331402	2.493650764632865	2.2139155960529266	2.1453166268291484	1.0173296006928407	0.15340442752437847	-0.20709605745910453	-1.2200042120860026	2.9	7.631574976759201	0.284605524308152	0.25646834845510874	0.2523660334108094	0.20656009382593235	0.04038100377788642
532000	-18022.825493340493	-205.56074877185793	-17817.264744568634	3.017450196836594	2015.412686789465	55.032974294564525	0.5374964957421009	6.8783703977901895	6.172472725132548	6.938769629067739	6.767455076003365	4.79465264475824	3.1838869682434146	3.5052989466679922	3.5914170592806944	1.6561599746047824	1.8292203222394203	1.7167597605032818	2.2211705198050415	2.2672546630653105	1.7515596044359556	0.565642236864708	1.934659823254775	0.9144563557495697	0.4376722512384522	0.43597811103111367	2.117212622333402	0.4709877413586193	0.681476222016302	1.9264598005439333	1.7141340020957692	1.744617051089045	3.417709984456226	4.029320051416269	4.2582996073875705	4.364276693068731	3.089621501556089	3.316279791418764	1.25472446072198	0.49143463832477147	-0.31240052393738554	-2.151915025239486	2.9	7.667865153257961	0.284605524308152	0.25646834845510874	0.2523660334108094	0.20656009382593235	0.06034548168668374
534000	-18019.90608407073	-184.74445136586036	-17835.161632704872	2.989303206670987	2015.4408337796306	54.835490869060344	0.54126137011422	3.9426977727803125	4.979468072562135	7.077325933398166	7.946315423665491	6.4020481371938445	5.978367074586067	3.203490799249911	2.1721706871221573	2.7808743729067826	2.5266276634548643	1.6626687440710453	1.0670067019637308	1.9588914621514728	2.153341132336461	1.2839772806095187	0.5178165721491768	0.36167812304263913	0.4328684135967959	-0.6286545078301293	-0.6188793993831558	-0.04499573818363492	0.3925790071788835	1.8443903698845223	3.305554139763313	2.3278284947043706	3.379463366040289	4.1924735723552145	3.8800286008213427	2.6574229519304406	2.405138287101108	1.2084052447473594	1.2482015367265435	0.9868179201376269	-0.1996901618650154	-2.300803344707149	2.9	7.586254834053687	0.28485090408646346	0.2609844122313646	0.2502791909794471	0.20388549270272732	0.021653774483206004
536000	-18012.722904436603	-191.29308055791452	-17821.429823878687	2.9704845313387116	2015.4596524549627	51.95187653800306	1.0175362707882936	5.197710961098432	4.85963892725488	4.900508284020137	4.627873051609004	3.02498615675583	3.685603979424157	2.18776198135318	2.6585661035423174	2.842200702259659	2.856697281820781	2.133964686933359	0.8017648332969007	1.8479457280572296	1.2978285583404463	0.43001875904307574	1.1351245648493282	-0.06743099228058591	-0.731277282923707	0.29744868780448475	0.8183125847900468	-0.390614140676103	0.638581923241431	0.8867383466281293	1.122009180647738	1.732592242180707	3.2519684252507535	3.66895649897639	3.2609014816641717	2.6406883953917206	2.7634313612403116	2.125611321213089	0.3337376913432314	0.29975450196054715	-1.2113845842176134	-3.153873467557604	2.9	8.135225593255381	0.2846204813109943	0.25442469455425915	0.25605433943059575	0.20490048470415329	0.01914041986242151
538000	-18022.67588255695	-196.95099186197584	-17825.72489069497	3.0511916356796203	2015.378945350622	53.46064461668495	1.1722835272043386	4.820964849928907	5.494508756131493	5.258278703352675	3.9894383258754473	2.983376064105454	3.67665413880511	3.2684371758547734	3.643212515242248	3.4521870596406963	2.1825942206329083	1.4502897552106584	1.4818922222934015	1.707574333486487	1.0157889348341815	1.477006741252834	0.553337529920396	1.0137355566321569	0.6957738033663536	1.426203119297066	1.2625982597042773	2.012182739730793	2.0537558636670425	3.714106972239745	4.171302138733292	3.480696399143562	2.7900720531210297	4.028767636385084	3.9935721915499567	2.5938071493690957	1.8524400656442583	4.191672342828927	2.3166359944441606	-0.17864545576415708	-0.6325787344046372	-1.1638031514612823	2.9	7.216841424766901	0.2830513278033005	0.2622667925596659	0.2560279983695711	0.198653881267465	0.07614744412866979
540000	-18018.88003653214	-197.19662696702505	-17821.683409565114	3.0376833892455433	2015.392453597056	53.51128343062556	1.1926765618310928	1.7627328271841787	0.9390506677353871	3.2312981553222317	3.8146529472458646	4.535166203958939	4.002319395713255	2.5772806138508275	3.259295271739612	1.8846701798144703	2.9521872626005328	3.0871683798902865	1.807068318382428	1.296640344208966	1.1524418302336403	0.4530253142074149	1.868889918177588	0.010890365310513572	-0.16135448820125983	0.9012601272117684	0.727090583454831	2.59135403958068	2.3231055406184793	2.456275502586287	2.394101547633422	2.396468213452268	2.055383295361781	2.8836184860530127	2.683955340090993	3.116007818283255	2.118326414807977	1.9768583771000177	1.9748221365318555	2.065236253665618	-0.7257948547408327	-2.396301296646731	2.9	8.837498178667431	0.2938438016907595	0.2622667925596659	0.24268830626940607	0.20120109948017098	0.03746076673854967
542000	-18023.09199298403	-200.02423803238088	-17823.06775495165	3.017205863160724	2015.4129311231407	55.73746122756293	1.2712128003145902	4.666913531159382	4.651639585595257	5.050725606923241	4.474508945900381	3.7126779168627757	4.02742669898744	2.8453877035246564	2.5929415173589114	2.4508927937508425	3.0375233672823856	4.447885403677061	3.2568205288102785	2.08319506982789	1.5614661813196762	1.22677300569811	1.8387524068854226	1.660015054024706	0.47142950821407864	-0.19105585749985837	0.7268752645947075	1.9053348019723666	3.0464017906196386	2.81241239776618	2.1327865813693756	0.2071460299188892	2.3671355226132023	2.3140884881672927	3.15567253431749	3.468776449575536	2.413675503881816	2.0031313774837995	2.2848253641027307	0.5295901131336216	-0.18859155933371938	-1.4921595919907296	2.9	7.604268771566247	0.2833642238608139	0.2642576921097074	0.24814584755557226	0.2042322364739089	0.048414762129902096
544000	-18030.474024812367	-203.27830046036706	-17827.195724352	2.986259833480956	2015.4438771528205	53.39641077127251	1.780508325225248	3.5600883219230113	2.8427109206497003	2.3879100773331547	3.4894025133374	4.218516775608878	3.918920776954571	4.682466759207228	4.0975800857098195	2.8413153609640442	2.953221245687137	2.904196046718626	2.4234999792414946	1.357218810037129	0.27896135315171044	0.8957459489123025	1.9586920165612964	1.4797515734098212	1.2349070170081005	1.1947395973393644	0.8283207210270793	0.7221225240671114	1.528516940151012	0.9317098728502418	1.6166152125470812	1.4997343303954667	2.1513157561825684	1.487089173023135	2.702870101634186	1.8160278019447584	1.9733627503392674	2.329561908555921	1.7119728171427513	1.0527677744858177	-0.5049349909077943	-1.3346925433205463	2.9	6.915594740696698	0.2850303062198696	0.25328753014502736	0.2640940604012455	0.19758810323386	0.046327309167597606
546000	-18018.790925872185	-198.65378814672243	-17820.13713772546	3.031049790272422	2015.399087196029	53.87130293810724	1.2256910030547536	4.024881301473413	5.119880864072174	5.524597909582182	4.775681597526573	4.228279648509641	3.174761807144385	3.6183916779082237	4.105158779964103	2.600301243916168	2.496708323055059	1.8061079766057886	1.311027883172492	1.3911146967890764	0.8733978303778631	0.5016098943800774	1.972431138108376	1.0031147106493827	0.3395625091237022	0.8821172731432848	1.212850914391548	1.369584453024566	1.1408391265566356	2.2589888600499033	3.115753682991963	1.5544800853263414	2.546960183954702	2.77221265120301	2.9913272049743527	2.534995545855863	3.075049260606255	1.74651919112284	0.4446780883088103	0.5473562104524439	0.14588019564020582	-1.4706242078790115	2.9	6.21394046016726	0.2812713022861509	0.2578833638113601	0.2634593799249679	0.1973859539775236	0.03504034770183985
548000	-18023.955613195674	-200.08955857611045	-17823.866054619564	3.029022568696012	2015.4011144176054	51.99097556710777	1.5528965121957126	3.8750956667916405	3.353425818162501	3.617302329708157	3.3855757924229666	3.6968490996384538	3.6952645294528796	4.032608071934794	3.5349065505814603	2.895243724691839	1.4203597757755366	1.8710249998386292	1.9307167266863514	1.9471350820303313	2.1359770819430284	0.3396894628068069	0.8183558410573699	0.42037586555784273	0.37932770006546035	-0.32756649841862556	0.5467809576920962	0.8805959713404102	1.254207169012893	3.8750608475681236	3.5665503452943064	4.457415668084244	4.064015523116816	4.064508753025289	4.145574599487924	2.6994590971969328	2.2167231756944656	2.1727086915105565	2.344699820665383	1.1934804357211781	-0.5259735026009481	-0.7814002348273381	2.9	7.66791430468736	0.28545810453275416	0.2578833638113601	0.2592725776783646	0.1973859539775236	0.003894676878008487
550000	-18025.474948429248	-194.51590075711542	-17830.95904767213	2.932397445967459	2015.4977395403341	51.90360267388324	0.8244899174016477	1.8399385283918914	3.051901877796377	4.168389870141178	3.8826757004813657	4.1122413461223655	4.904260354316667	4.26233150064571	4.148923883261362	2.6566242167790994	3.305347565116112	1.7241103118962806	1.1269019642856	0.616373207948786	1.089031370259381	1.0509346301150744	1.8069364379095658	0.9077413435244176	0.5267133750616138	0.31693295692010715	0.6758596224896255	2.0187416841586296	2.2974034398389653	2.4097949082239856	4.653811206474808	3.5448316252835035	2.8844550628313708	3.117734731948725	3.044093582162034	2.377661080637587	3.542433465808582	2.8885830800849823	1.9677178762063776	1.5767686584216885	-1.268160426025175	-0.9055803484863192	2.9	9.436053865488383	0.291605916049494	0.2472492265577119	0.26051869211359496	0.20062616527920166	0.013860227248756282
552000	-18032.780006885583	-203.90377093182752	-17828.876235953754	3.08189538233629	2015.348241603965	51.67429696504722	1.3401123392776555	5.741985590854489	4.431988634367962	3.885643982986902	4.088311232188195	3.659311722497711	3.4871074599909253	2.3021270490738233	3.79359790872436	4.3682580717387065	3.231189132855042	1.8404439375731285	2.173903903739416	1.1755081054845857	0.627408355966973	1.0964267879262404	0.20311724417223787	0.9065487792435806	-0.8985196418925304	0.801280856619157	0.7453020047541388	2.2523078710579636	2.6211139995523194	1.5431235119586189	3.206144126537145	3.512839581632486	3.4225793469707577	2.0119967630971085	3.0618493575859573	2.4352728973519793	0.7251732837301892	1.7549180171321175	0.7979231465442054	-0.10400972364999689	-1.442182498250411	-1.006656281155714	2.9	6.982184434831553	0.2879183944798483	0.2530866505133889	0.2524939218431844	0.2065010331635809	0.08669850305560145
554000	-18019.75993732389	-192.67519950301931	-17827.08473782087	3.0550271468372787	2015.3751098394641	54.27857345024578	1.7858881972116432	6.77583629277213	5.384044438948169	5.159727307704641	4.478889685238038	4.553054302288847	3.890114075336107	3.110998033869527	2.5468464662726857	3.199693825094122	2.7705555713901253	2.689238422838625	1.4862353589194135	2.5368801931217915	1.1573339189812528	1.1305279892271534	0.2487959508319565	0.37360426173240724	1.0073503656460414	0.14771801004244442	1.089507108195746	0.2889696575980307	1.0524393973542385	1.7390492468748389	2.440067672613071	2.094451747001712	2.364216698730124	1.8894962249281386	2.69323164788307	2.2486388762794665	2.633199197556243	1.9502683387783626	1.5165737910816608	0.5402058207385756	-0.47491633031169483	-0.2823912243446609	2.9	7.516142759916678	0.2903721414820499	0.2524661111784163	0.2541855191209463	0.2029762282185901	0.07088822679487
556000	-18030.719023528567	-200.11607959832983	-17830.602943930237	3.2972760608939375	2015.1328609254076	51.840059709383574	1.066855236553134	5.62245876943719	6.104205569535533	5.7773824813716566	5.027815682380234	4.776055328546442	3.40503423331883	3.4191148775928766	2.8947515484907136	3.0139362354350285	2.330652424593152	1.915534379606069	1.1986593726198636	1.4835228231628115	0.525026237561621	1.186197073404001	1.0536803698115642	0.5798231053061936	0.20375550801640918	-0.20093184484186094	0.20027841614529907	0.5077201538817013	1.0017547020520243	0.793044209135986	-0.5258210803931722	1.1745846643741205	2.6393146316898792	2.9803370084768135	2.7329928874501492	3.541843326737789	2.969637438668098	2.1481112019389466	0.9633513606293769	1.1486951014200228	0.5041983934712426	-0.5795148615250814	2.9	7.70646989808144	0.2919948223057698	0.2553777326219858	0.25127389767737673	0.20135354739487019	0.09399800740433233
558000	-18024.00548921741	-208.515560906449	-17815.48992831096	3.181789451956744	2015.2483475343447	54.024858089295634	1.0544431035793573	6.305345713288861	4.071557476834784	3.905669630157832	3.897502190594827	3.913944076628219	3.2316197734810186	3.531783506036026	2.9069415163062633	2.3282427255656093	3.935550843776128	2.3078738184319243	1.335056194446966	1.3755141673651785	1.3855321729232268	1.8627840561973612	0.38901751969255105	0.4309301912301164	0.5734207854280287	0.8548793677366583	0.8204494758005868	-0.46655078406234773	1.2624944039822934	1.6425001439433897	2.2558245419856173	1.786221353017086	3.2037010471991767	2.8713495371789457	2.8811519475726084	4.244141351949558	2.6856731958620856	2.554555493346556	1.8161171251208195	0.8128047392102222	0.10799620775810576	-0.8964020831568074	2.9	6.998547264842469	0.2895963087177069	0.25609423759700434	0.2565878238926497	0.19772162979264157	0.05168966645871302
560000	-18007.864874391078	-190.59451816676838	-17817.27035622431	3.162221266055035	2015.2679157202465	52.41350803365161	1.4944228867430294	5.191413508844854	4.0869996739617385	4.606029211393467	4.976632416071212	5.247114557479259	3.425729234445333	3.4902552407254306	3.2564796233369098	3.1212499173770625	3.1374406461627653	2.112325248980829	1.6336073150866297	0.280531542014508	0.37388160722180525	0.7843488529226365	0.9595422277620522	1.6564353707861172	0.9997218246774006	-0.3234982716638073	-0.9027702135826565	0.01593346276975449	-0.11060549738870296	-0.2920099682385595	0.4100697221750971	1.1868195550096379	2.2989609252566416	2.604040660667107	2.804338854762671	1.8120404273006594	1.6727587072691896	2.7635596222848293	2.7887821910874204	2.1293168020451727	0.39320128319605646	-1.0508735628844916	2.9	6.511548717035837	0.2907761634397856	0.2509631614335969	0.2576388055832122	0.20062186954340783	0.04391957270358882
562000	-18033.016090394754	-210.6138322160427	-17822.40225817871	3.159624492323419	2015.270512493978	50.48247799976055	1.5159678533340353	3.962568488200664	4.230877084799496	2.624508504972807	3.598122682318093	4.80361332726301	3.7308459496381787	3.4131333728245914	1.6962293126370709	1.8074435955370876	2.615099813591807	2.5346381576155	1.9807705824764836	1.0408010327246053	0.3365550593501999	0.5013971685475627	0.24919072836837788	1.2574072556510703	0.008019219246594878	0.44153873218789746	1.5429073413059495	1.3025833384225547	-0.22487034880412748	0.11036194644648134	-0.4096872413915289	1.3408510736221446	2.1777166559690757	1.498212773644692	1.8438561295659566	2.8837280196872697	3.4419892422358567	2.0199556078552785	0.5604088549164261	0.2686696913121575	1.077035200156043	-0.484386082808711	2.9	10.072099579479406	0.28937488527009697	0.25537836185043256	0.2532236051663766	0.20202314771309643	0.05116437593909644
564000	-18002.38420190783	-187.41204540846888	-17814.97215649936	2.9153286268727636	2015.5148083594288	45.21547820509912	0.8936975521887374	5.650964107656584	6.236081591878934	5.353957230499732	5.60267615758661	2.984020594722366	1.754864260563949	2.7287641837038956	2.5872215422417577	1.5931263837189495	2.4005293654050965	1.3437441994883101	1.2019023758944993	0.22486043232610226	0.12736079301666237	1.3369103767347597	1.8205228388964412	0.8859610380016847	-0.62117677116556	0.21805343903735827	1.1907319655813966	1.5813626367703217	1.262816114190001	2.4030015665789652	2.145459394703704	2.4544531965713783	3.310541324957671	1.2756080410357873	0.9706905559167274	1.936130471982617	2.720182855476711	1.750559033115584	0.26190532297111235	-0.4829127126694149	-1.38200147464046	-3.086214615275121	2.9	6.946662071375883	0.28626135511200973	0.2503554163837305	0.2616581511683953	0.20172507733586703	0.025326132822458224
566000	-18013.685823532964	-190.44446508772006	-17823.241358445244	2.877969538049714	2015.5521674482518	45.172289960931685	1.4744102131896737	6.059648226406358	5.377820561181024	6.3793740528197755	5.204103700165	4.538959935858371	3.485741438124381	2.431485498688603	1.2347708499460477	1.1184944576570832	1.5143902989797382	1.9312111174297977	2.453238224058327	2.939024402591463	1.0045948877216904	2.198149316801532	2.680782344503418	1.40630562883382	0.14284827304406927	1.2677192613016337	1.3291147986033616	1.3611508697697512	-0.007991272806185168	1.5255971641076176	2.560954384979139	3.30104010796646	3.003978095956569	3.4264723037014218	2.3180558418425434	1.2783599346672847	0.9214371339113676	-0.002288655552851071	0.3216980088913194	-0.4198969863280411	-1.6836626542030642	-1.585523706423716	2.9	9.817644407674708	0.2917314082293103	0.25478052359582104	0.25379077920790055	0.19969728896697062	0.042168006312190975
568000	-18021.029928546704	-193.239966847174	-17827.78996169953	3.0520682430727604	2015.3780687432288	50.57263206354414	1.5696727861311102	4.933326886833118	5.75839020181736	5.640235756694531	5.825181164698645	5.381259476731172	4.6891576141835065	2.8006780690065747	2.1529294393808978	1.7691612696371182	1.7111947253160789	2.010145496979729	1.019248006903651	1.2523980330648048	1.8698336623706342	2.3234724022618343	1.2615154264971487	1.1853555096423576	0.48704406435537323	0.4789354379017341	0.8756067967965113	2.1153383365008023	2.2354679725615494	2.504657425304234	2.5898410973302632	1.9837664819107172	1.5117596765913448	2.8213135261995803	2.5078311847694756	2.9184788947165194	1.7316855082308005	0.24185582110274229	0.4421828997693647	-0.7099286030350977	-2.0754710096445113	-2.6380015158321077	2.9	7.706039719254361	0.2882239826641174	0.26015260848900534	0.25192611987990915	0.19969728896697062	0.051724961829027305
570000	-18035.451224421	-205.82816256580048	-17829.623061855196	3.0726251558518785	2015.3575118304495	56.44340862132236	1.7451981776539	6.003622178358584	6.304770821475583	5.8376807294475626	5.685904944475744	5.533606199842322	4.5233207553442485	3.085400233774828	2.1175531129495577	3.0502677449193296	2.9631073229351426	1.9115089316110467	1.867881017360936	1.8267443101287189	1.3023976449398265	-0.2998304936875864	0.3727383765372003	1.3281642286076547	0.9703167883691907	0.6922384158606543	0.8929067347146684	0.7149924798263813	0.6527036768435925	1.533747301762876	1.9351834342948708	1.907901334364474	3.2721103319875855	3.299475562290102	2.93446112661106	2.366639730391012	1.3083918194133854	2.2774936847884333	1.4284227872256512	-0.4227239981573265	-0.5002201373871002	-1.282232976416253	2.9	9.100665631752767	0.2824225673149965	0.26137126422363655	0.2555159089181553	0.20069025954321418	0.024312447073703555
572000	-18035.10406878881	-196.29905498898992	-17838.805013799818	3.021742458231668	2015.4083945280697	55.17347931616065	1.463795404078172	3.578013145876644	3.0997049915522252	3.5726591512951495	3.6946690657844714	3.7267929930295756	3.3646288239787316	3.875408057333496	3.2036705617781287	2.8502168200419904	1.4466302127278097	2.0068012730625884	2.7953770616389653	2.4231835935001476	2.3753104938999936	1.229846511848858	1.6336678384929297	0.27192373336108966	0.22169318267994437	0.4191747362251989	1.7146915160442573	1.2916183454769152	0.9324046232646073	1.465940476703335	2.260376426653945	3.666468261872835	3.6255392046774615	4.352444293867004	5.163211969519439	4.033647274437822	4.066148500683431	2.324551421362133	1.0182108067767457	0.1677038988042875	-0.53510568094579	-2.0814468944518283	2.9	8.294432514018267	0.2911879299564301	0.2513285554766742	0.2502150967648749	0.2072684178020233	0.07089975577592456
574000	-18021.688469463283	-187.75524957069533	-17833.933219892588	2.9938071608567767	2015.4363298254448	58.57650379091203	0.995421952077827	5.0662639757575425	5.969953246395811	3.8587568042291505	5.106519507545789	3.937163309917815	4.4694782152432735	5.720873853621765	4.637257531143558	3.611209319884455	2.460094330346882	1.5527476759236847	2.231213599208133	2.3808188210788965	0.9783791255236773	2.6430339354301067	1.3006594941345706	0.33730665290810874	0.6275439648782772	1.1149677497856327	0.36136086447656124	-0.15858274108416792	1.299028334577357	1.7612671530679078	2.9149095863710124	2.9262898732757376	2.8248351962487703	3.3445782302470533	2.601492680912119	2.4783052324953285	2.5628935682778753	1.9621930671733545	1.0044453240695468	1.1472354908434936	-0.4139935317345006	-2.7108806064911373	2.9	6.87586765141208	0.29100300864426437	0.25733624217645035	0.24986004616398425	0.20180070301530353	0.08227333924924816
576000	-18039.12817338115	-204.91612909449003	-17834.212044286658	2.9807655481882622	2015.4493714381133	57.182211450938546	1.0051081053573332	9.901745222953	9.433498883032266	8.690360019239327	8.141595833816957	6.852463711720999	6.550532437531207	3.7854835737070043	3.2643977541854614	3.1689260874894476	2.476833210262539	1.8326931129934865	1.9851484189272868	2.9521971994821974	1.1131074157942888	1.2306716906583341	2.127943201525483	1.1908989392432585	0.7953874980161331	1.3718940341278154	1.0158254919608245	0.6461232253143344	1.1440113143956931	2.0778829452868073	3.6095529656653804	6.797481740942342	6.6206485440151965	7.247957109872205	5.467820355161394	4.658013711471377	4.713051861723979	2.455468837997408	1.750413353406768	1.2910616946538367	-0.7163238177978479	-2.3303290952309883	2.9	8.398619888402267	0.2902707873414366	0.25733624217645035	0.24641259831657364	0.2059803721655419	0.06497863707847557
578000	-18023.027378475195	-193.45293871315707	-17829.574439762036	2.9874835806318796	2015.4426534056695	58.05757712192319	0.649812392528157	9.901745222953	9.433498883032266	8.690360019239327	8.141595833816957	6.852463711720999	6.550532437531207	3.7854835737070043	3.2643977541854614	3.1689260874894476	2.476833210262539	1.8326931129934865	1.9851484189272868	2.9521971994821974	1.1131074157942888	1.2306716906583341	2.127943201525483	1.1908989392432585	0.7953874980161331	1.3718940341278154	1.0158254919608245	0.6461232253143344	1.1440113143956931	2.0778829452868073	3.6095529656653804	6.797481740942342	6.6206485440151965	7.247957109872205	5.467820355161394	4.658013711471377	4.713051861723979	2.455468837997408	1.750413353406768	1.2910616946538367	-0.7163238177978479	-2.3303290952309883	2.9	7.261919333490158	0.2860614793728248	0.26154555014506214	0.24641259831657364	0.2059803721655419	0.009295909361144375
580000	-18041.077128594075	-209.3913370240133	-17831.685791570064	3.010493565797546	2015.419643420504	55.920326464776075	0.9998633486986495	3.8736742409866047	6.851184874593102	6.915783171581271	5.198796103184188	5.594943643301587	4.813132545690245	3.3096533748029717	2.0394609017606755	2.115386776737311	2.488981132861802	1.5418250809078158	1.2912087634113765	2.9127059178855976	0.8535152910085837	1.996420525436943	2.4518564308131348	0.7921604054998874	1.087501095013629	1.192699080838095	-0.05044400095243029	-0.7652652401594549	1.940096428895341	1.7930427166501175	1.672566700749885	4.024743380657202	4.136005929034242	1.9940901691864354	2.7063965495300915	2.632526310148767	1.8363691732919234	0.5733983199951849	0.5377677251388315	1.8147955253059762	0.685996890535374	-2.0293141681293947	2.9	7.970446570108765	0.29307096255441445	0.25343727345190176	0.24751139182814436	0.2059803721655419	0.023970908658053743
582000	-18033.564020725993	-209.79574580322765	-17823.768274922764	3.0920160304796815	2015.3381209558218	55.6952039421666	0.7656537354873143	5.574180481773888	7.177022126212833	5.232367187743748	4.710142816200408	4.632219812867976	4.928822007023545	5.227449978688463	3.1831016176981	2.698430335798715	1.9466677412788305	1.1243068826254832	1.9502963345055522	2.37910753786806	2.7372637315931696	2.5902588547493144	1.3074135386800014	1.429214878508449	0.39227104347499386	1.2888087231665741	0.8336947360241173	1.9512987629759935	2.6858085675215646	2.1833438219576142	1.8775505081868333	1.3115565334470571	4.127493371636463	3.827067507279724	2.611389268718452	3.9748835962546742	1.1008990294849295	2.2535263806206203	1.5277001175736915	1.1199166404125909	1.1195041774411267	-1.1358561168985621	2.9	7.970446570108765	0.28604800326363694	0.25667992098050824	0.2586121784865906	0.1986598972692667	0.004616609307722841
584000	-18018.21439700146	-199.03892903502722	-17819.17546796643	3.1176723909238193	2015.3124645953776	56.565889449234405	0.8701167917249886	5.574180481773888	7.177022126212833	5.232367187743748	4.710142816200408	4.632219812867976	4.928822007023545	5.227449978688463	3.1831016176981	2.698430335798715	1.9466677412788305	1.1243068826254832	1.9502963345055522	2.37910753786806	2.7372637315931696	2.5902588547493144	1.3074135386800014	1.429214878508449	0.39227104347499386	1.2888087231665741	0.8336947360241173	1.9512987629759935	2.6858085675215646	2.1833438219576142	1.8775505081868333	1.3115565334470571	4.127493371636463	3.827067507279724	2.611389268718452	3.9748835962546742	1.1008990294849295	2.2535263806206203	1.5277001175736915	1.1199166404125909	1.1195041774411267	-1.1358561168985621	2.9	7.240084648945308	0.28344902289043405	0.2522146885045903	0.2585549449713974	0.20578134363358075	0.013181153493480867
586000	-18015.917315811745	-191.96489983679527	-17823.95241597495	2.9401893438108653	2015.4899476424905	56.536549336594234	0.5709653781399208	11.465487054191447	10.074369197168023	9.251571991730312	7.730845852630525	6.363713431031716	4.852578809782088	3.795136673019155	2.6556441895459706	2.5788750535759575	3.3958058185782476	1.495106232602018	2.5826459654068175	1.9763368105949404	0.5809921213136061	1.3467334926941137	1.2993708122896037	1.686675767528926	-0.22211519011382364	-0.5550167784491304	-1.379895853105476	-0.6137469229472915	0.6133867464701777	1.0612027254041425	1.270403992507879	2.5237824504049597	3.6970151009227727	3.0068627429285884	3.757041912251666	2.2741823000740062	2.7042792660669583	1.8920841979291958	0.76563748128001	1.3942616244138801	-0.5149352060682082	-1.3309095908849118	2.9	7.01105300161501	0.291935805064806	0.2541057025608526	0.2535710451351107	0.20038744723923327	0.006154915442523241
588000	-18015.358161489377	-197.71440289735602	-17817.64375859202	2.950707449944721	2015.4794295363567	56.68212029922933	0.4864767840287604	4.74883093376381	4.517877435918496	5.862073312533929	3.99502738951129	5.072075565392453	5.052386151490638	4.947866283854193	3.3341570980058837	3.8070429397862275	4.07931546868938	1.7061620305736191	1.8094788490937466	1.3496973807196888	-0.15852999515878027	1.87406784501276	1.009961148072081	2.6027155000716293	2.0343345663554926	0.15653094201707024	0.4034331230908934	0.6577462354419541	1.08629154447783	3.993872042394965	3.9255291980544182	4.4314222909766965	4.3137192897573495	4.624047274197924	4.926175009661714	4.70728085789175	5.053022308442872	2.8981829746112107	1.807947546811468	-0.2845219031881288	-1.638340287473312	-3.2854181989920157	2.9	11.19908766614747	0.29180884241828886	0.24981456628369347	0.2547809892315578	0.20359560206646243	0.01715136479237776
590000	-18016.40457327679	-190.74488958864083	-17825.65968368815	3.0224477843928854	2015.4076892019086	53.94229572908339	0.6813078055833034	7.040125570208046	7.6931197400745255	7.707895857766692	6.107326510658893	4.449173642568438	3.2682473167206876	4.32925617429348	3.5826041528549055	2.895068839063864	1.6067747285065073	1.5542187264666714	1.048216491530693	3.5983488913279436	2.0265512144633995	1.4515434374913458	2.544984489544304	3.169301501301242	1.175621978015043	0.2886731103820806	0.53111077275955	0.6136548934820095	-0.4267420978621879	-0.16429799559321356	1.958412923530938	3.3400322486041922	3.2007933123600596	4.171748429058255	4.075385184144753	5.440261203564966	3.5818082674558394	2.471745615402338	0.5880132183909661	-0.46756780091824485	-1.7635955157103649	-1.0736197664405132	2.9	7.607688800372344	0.29180884241828886	0.24901744625652716	0.2540691383917453	0.20510457293344128	0.07025024751779706
592000	-18024.130004582927	-193.512181531875	-17830.617823051052	2.8575899874441535	2015.5725469988574	50.53922345844843	0.39670707667993205	5.952866614369621	6.086605451733937	9.596705210465899	7.909229056870734	5.048719140696271	4.31343193727915	4.51369368998062	4.361994026653006	2.3683005792330856	1.80789703927835	1.745420622029532	0.3674116174153498	1.961718743771957	3.8711428435201305	2.2166188777341773	3.175918142900155	3.1669250248801077	0.42856726941235374	-0.5207585742431494	-0.5088438238692801	-0.5564781266160623	1.318180526316147	1.21089812644383	1.2500046914935614	3.0515805426452736	3.7684622923144504	4.156782878450815	2.1483540034817095	1.130240076161579	1.168427319868762	1.4796942629512688	0.8313593744346355	-0.8322825896350594	-2.158298251746071	-3.0516140845279054	2.9	7.607688800372344	0.29431185171402974	0.25546589176140083	0.25038661116448563	0.1998356453600864	0.0055053173668194065
594000	-18007.199567610653	-185.81757062951064	-17821.38199698114	2.8318844673191936	2015.5982525189822	55.08439271920165	0.8336927719212667	6.628048480942316	6.83789895112885	6.728115811852073	7.1249647555764595	6.606997094989819	7.12596476262525	4.27110525147133	2.2906694017094638	2.668430371213214	1.8693375397157914	1.625940733854477	1.256920183872048	1.39311706721534	1.7007963636899617	1.711716942896364	1.9129554976093315	2.240800406882175	0.765933670623546	0.4547355971991735	1.7283874800217978	0.5685357773123236	1.6361811316113486	0.2035746642199433	-0.9866828605494934	0.150653020506744	1.887503956330865	2.6310651668408926	2.747493549836734	3.7682663139694257	3.901879879350367	1.3690766196786102	0.9990034628028858	-1.5900603176355972	-3.486315186934384	-2.2895156221216277	2.9	8.99941960270491	0.2902018178465263	0.2573615727005591	0.2526939439350828	0.19974266551783437	0.027307218872102475
596000	-18020.82324066801	-200.63594889550976	-17820.1872917725	2.8545060242436753	2015.5756309620579	54.39273582874837	1.0925066217845039	3.841823372000003	3.586756428005925	3.6776749888471536	6.124976859370719	4.9313440755985045	5.050277475212079	3.4296652292045167	3.1036495683676586	2.8726805038631538	1.668816960608383	1.4948457115698104	2.2784540495622863	1.2275320985882034	2.345770432524775	1.2972652978942436	0.7666835005347752	1.3449224103331194	0.14835720684989062	1.4065842989452175	1.1172774560072076	2.078690996612611	1.7868252776668792	3.3714378012655093	2.3418059452977267	1.7118579767438855	2.7816905229780073	3.785617952799134	5.165136264435955	3.841827570586118	3.3743959046364655	2.285499903071325	0.9031517316691037	-1.7699628089615491	-2.8407904755035815	-2.8178009802596873	2.9	7.75065290778216	0.282855506121445	0.26089049838261597	0.2526939439350828	0.20356005156085882	0.04737355681744998
598000	-18037.57999532203	-200.71095626604188	-17836.86903905599	2.9321976635847724	2015.4979393227168	55.220308049505995	1.0018120840471283	2.7973305703121043	2.544766904250895	5.472704409937098	5.84045081726342	4.391618769206702	4.41988329169484	3.4712244384079676	2.4213074367900984	1.5773579482662439	2.019068062728085	2.211173125818965	2.095853270983641	3.629458428037423	1.8447455179956582	1.344448723589401	2.0188550701207264	2.3903923703067664	0.6448527884393076	-0.09787579508008294	-0.08240116808191844	0.9288022874687121	1.6810246920489014	3.287035504203355	2.5154219680813035	1.3720442716978039	2.8801580661049173	5.428712111422437	3.906718116331829	3.640727482620888	2.6014383021291767	1.9808884911971791	0.7532915602859426	-1.0613552676665803	-1.9479126576556165	-1.1195630809017691	2.9	7.288653518247841	0.2819422354931839	0.2626404913534438	0.25084592683705276	0.2045713463163221	0.07119676948430459
600000	-18018.23594743686	-191.02847404883903	-17827.20747338802	2.9020979570621517	2015.5280390292394	53.77820942216276	1.3967180965891879	7.533516874367738	5.765841413996119	6.4328682609694665	5.708808497749013	5.538959286356086	3.8681237649451656	3.421881111699609	2.0359960951535867	2.4202665042481466	2.1972702263345134	1.5146231421023963	1.735415487067577	1.466576145561178	2.071257451129819	1.8771013083822372	0.9566636717599702	0.4038379677494932	0.45329542137524326	-0.3354228631198552	1.0911824434672446	1.6024612969459082	1.0119135643757007	1.707594262087726	1.6393665057036473	1.7812303649243755	2.536349144942527	3.1291537200560535	2.815371251508284	2.2217195933608442	2.3236552940579775	0.9082519499909054	0.3091160272004574	-0.42117323903563	-1.6788723202433655	-1.4344887420908967	2.9	7.288653518247841	0.29316396146396817	0.2529913112155645	0.2492904872561495	0.2045542400643204	0.02601563468705337
602000	-18014.32056760286	-194.19823243723042	-17820.12233516563	2.9444854698272254	2015.4856515164743	53.23035716181073	1.7413876900320056	5.6962836821290805	5.922814554369097	5.518666950560986	5.128160738639801	4.4440161834190945	3.7403649945171535	2.5808758878200115	2.3851538291714047	2.885794128370103	2.741713032514629	3.2195423113026598	2.276675265345247	1.3354104278566004	1.187517086679754	0.5750811076837252	1.4412030080932736	1.0819579202606002	1.8741986953422463	0.3000936221983136	0.8134993076070816	2.299480200032265	1.4692943650362016	1.2347504002613623	1.7255332763545808	2.7523961682057863	3.2832473278565364	3.7438472490369374	3.2111828353882723	2.1800333444394013	2.733540419420866	1.367203702768578	0.22949123774503016	-1.0421407293950584	-0.6380041110768082	0.11293495506278295	2.9	6.476290946943777	0.2855839943091289	0.2577255041899432	0.25613842792940317	0.2005520735715273	0.036168545277148
604000	-18021.09102424387	-201.222111004386	-17819.868913239483	2.9431636669672496	2015.4869733193343	54.22054288415832	1.0107263526076267	5.9255453497906805	6.46680823984102	6.926367991790332	8.268017019438478	5.21319397519838	3.533735703356263	2.934898450933336	1.9246510521647455	2.2315627168299867	2.462047328635249	1.6344682181090846	0.8506151927563343	1.9603570876422618	1.782432351515694	0.6536100895611909	1.6727956859577158	1.4777604682868226	1.282703934105048	0.849231730583696	0.8093831035651003	0.5514828962468136	0.9972439354972621	0.46994273137141623	2.3927524701396714	2.5195635233334017	3.128898596646329	2.5381106054301905	1.708587085518185	1.8257923039408286	2.611032955275941	3.0871403300363767	1.376690978659418	-0.4530437431599393	-1.3913604775380786	-1.019195112290358	2.9	5.902433765828714	0.28921488386279737	0.25955229724249207	0.25613842792940317	0.19509439096531	0.04118713049826867
606000	-18028.86837033545	-192.03760920463063	-17836.83076113082	2.921301404779935	2015.5088355815215	54.46261611848425	1.0093604314535174	5.497616682517642	4.859161163192965	4.194555506099578	5.266015538777962	5.781442233255829	6.150481217310544	3.707218645786836	2.6041433819283624	2.203282545921695	1.6957062223215102	2.2660575605881217	1.3429774420183809	0.7909463167482473	0.9321092022466763	0.8958342388040791	0.9854085239481221	1.6093113708723161	2.977455369693275	1.3334367996892567	0.7783728114145567	0.7712575779444182	0.8747136882438433	0.9996383502134039	1.5919195163349897	3.6061847006016614	3.377832565862914	4.950780937978145	4.278911182419893	2.7326784633640715	1.6000201212705167	1.9371494213628477	0.9404175060457677	0.3665504151804856	-1.541143487265027	-3.3675757616523128	2.9	6.446140450924732	0.2851499111170436	0.25537102072475754	0.2511937953051617	0.2082852728530398	0.05123566337875481
608000	-18011.444094345796	-184.30286831546928	-17827.141226030326	2.9696246186130786	2015.4605123676884	52.932592750243245	0.7825962773005881	5.116254063436733	5.602573836238619	5.535348127198958	5.792726039762313	6.078412544406838	4.852686247642906	3.662759553057841	3.0004531097904166	2.2554424749137403	1.8685201696497535	1.1891229324322068	1.98235116520845	1.6576785529713902	0.19024732272078324	1.5154862846453565	1.0123862836322177	1.057816640509446	0.3248548195271468	0.6031152411244851	0.37582022049107605	1.634370158407647	0.5202902149527906	1.2385097817612765	1.2252075528289752	2.2116705341122307	2.9981843585762884	4.135027949162454	3.9037332575753485	2.7040073457040217	1.8503220025371077	2.199809663527862	1.263462979116055	-0.1608723483057417	-1.7002218989736213	-2.802281239050122	2.9	7.732404317366995	0.2870933522088094	0.25163648379170306	0.25118812287387327	0.21008204112561693	0.01113678657856061
610000	-18010.720958809048	-188.31157378624783	-17822.409385022802	3.0062016926805746	2015.4239352936208	50.70789515067621	2.1502737898353925	8.030563936909257	7.106998682923326	6.621839579264298	5.0225697707810415	3.757735522262304	3.5469093165336014	2.643276702307131	3.057208110043772	2.2602116711972475	1.8849600327708016	0.09080097216455585	1.0100411172212227	1.054803302492601	1.8493084392092622	1.1259422775897265	1.0710776124327417	0.6907429692529425	0.43764043560468274	0.3328700904251336	0.8653214585325011	1.3633185265208418	1.4146422919266295	1.760171240852616	1.79606949270308	1.5365237821258713	1.564649347268011	1.8297753480246557	3.2278720526863713	3.173538596903085	3.450894102088884	2.741738531782732	1.9948027212362778	0.8248558889067135	-0.9126585782006086	-1.3256001487146902	2.9	5.906559851595927	0.2915894643872657	0.25163648379170306	0.25456034911621167	0.20221370270482228	0.03022796956511094
612000	-18011.127901402877	-194.01163709926584	-17817.11626430361	3.0700901676923413	2015.3600468186091	52.10278890213745	1.1570072438638939	11.495749070914805	11.755853050324884	11.142798350003833	9.579256448210122	7.506931554838658	4.32149597804914	1.955631065791944	2.833818942449417	2.1216167611501517	1.552732261233111	1.47796283474741	1.590828136449399	0.5673426787096197	0.1099217394528188	1.827673522698157	2.9240517913601964	0.9001589720083593	-0.32837222737964644	-0.6160198941068638	-1.0858205996327512	1.495934351797912	1.2951584434754608	2.1998782111697364	2.3179386080039266	2.3745918162981257	3.214716672982132	3.159917488562403	3.1744667891423997	2.3459972441091224	2.768462761319987	2.4179248707482808	2.7935954982870164	2.3792520021247343	-0.1330762933856104	-1.4502825822138041	2.9	8.092309939361902	0.28866084652468615	0.2584143889757198	0.2506373198379817	0.20228744466161508	0.014110781600480756
614000	-17997.85615243865	-182.93939546810205	-17814.916756970546	3.0214810236566314	2015.4086559626448	49.07931367157913	0.45953019814463375	6.433763384661737	6.22020821327431	6.964143376508349	7.577060683473427	6.044592331594637	4.078740523603215	1.698654197920237	3.436742920716849	2.6897219145852276	2.2148828916578895	1.980734768238204	1.311091099196966	0.403944431573784	0.31973433999516665	1.1412519160411554	2.5439855461211924	1.8566002923309368	0.5542926908524998	0.09777721706492487	2.3686734800005276	2.8600443021165702	-0.1975520848318002	-0.9239758973756045	0.3753223914523445	1.3257133823189837	1.728068620899636	2.4580344403952132	2.6830665508100506	4.214592191649167	5.208729370659658	3.4141182239687256	3.7542844019015473	2.1980398823752147	-1.0319875597346901	-1.4073585429894777	2.9	7.680285216640983	0.282470352955604	0.2525728042102376	0.2564789046034639	0.20847793823069724	0.00906943306458701
616000	-18005.35350964668	-185.632158384328	-17819.721351262353	2.866435873603741	2015.5637011126978	47.84134872025454	0.4057638001964322	3.615893357373156	3.765794932725113	3.859276868834578	4.4736646316797755	5.544432844975782	3.6925609251057105	1.5823769278197541	2.7110997589131096	3.174126783918808	2.3877427556038673	1.114726695996007	1.5512490010811668	0.682956607694477	1.6125824177202674	2.2659790890455622	1.1104741681651698	-0.807063768294967	0.48230239574049055	0.9548819123312071	0.2542543057122172	-0.09706594941181312	-1.176777544084135	-0.25444632552590507	-0.3994798015777047	3.0815669338627782	3.3408986843068704	4.4163458148975	1.9091074243225243	3.3209361789028864	2.383689195909951	3.3071461080097904	3.080050750619492	-0.6942089644116324	-2.2397880382495012	-1.1307440144510648	2.9	8.942861923206111	0.28470994847237463	0.2515784547325184	0.25423930908669323	0.20947228770841644	0.028705177720188702
618000	-18013.732273136226	-189.7039443327921	-17824.028328803433	2.9072740458651145	2015.5228629404364	47.828571020013186	0.4057638001964322	4.410091330316458	2.9973961670394136	4.408153532826091	5.160444567401079	4.281842019590511	3.1392696221460423	1.6450407419537918	5.236632349932885	4.523128024235075	3.6380702898755373	1.1734859589542979	1.7159733080381074	1.0247089615472431	0.3496300782964552	0.1879315118180791	-1.3071315056089619	0.4298644517293054	0.061387738331114466	1.544104550640418	4.286707762315063	6.682613751985267	7.750196789544434	6.884123426791891	6.949564327550385	6.365343057014146	4.977669459178999	3.76544437177027	3.311266826196931	2.2675380021222407	3.4582861906316493	4.0673566669005226	2.9807976740656668	-0.7190245532161474	-2.0126844092684824	-5.729023771983267	2.9	6.951646623570784	0.280003205937521	0.26134299444994136	0.25423930908669323	0.20441449052584715	0.026737987772505172
620000	-18016.613778869574	-196.24194533149958	-17820.371833538076	2.9396270596522336	2015.4905099266493	49.180621632465346	0.33638436527658916	6.330787404827667	6.535189974115608	7.453329286073361	5.627581687131758	5.0603426899209465	3.5871328812840746	3.094233981114272	3.934522771182155	3.0952693295952782	1.7276033822857024	1.527364353825915	1.2188269073833717	1.0691232190279734	0.19279134620629632	1.6577600006153674	0.4294395454923451	0.8023240194124746	-0.8901420700614102	-1.3700583244158617	1.0388182570223208	3.3259742495840943	5.051925240096353	3.8441261533049813	6.498056886523427	5.056182766763214	6.884649854803241	3.994210974765571	5.157148875235349	7.145740770062289	6.572566666726332	1.758667811141364	2.5818089241976434	-0.6302067742379817	-1.981825762683566	-2.508854829331814	2.9	7.456657976295944	0.2908854409786354	0.2562727976139811	0.2528552274266367	0.19998653398074953	0.06928867320568786
622000	-18007.23225388404	-186.95995576472197	-17820.27229811932	2.9656290512977894	2015.4645079350037	47.701301371108215	0.9527224150886082	3.645750148609441	4.859701260488574	5.79478912890765	6.101624607299072	4.506701342039507	2.9346662271062587	2.9234825362221626	4.098473566620234	4.085533476500932	2.006467886764894	1.405366989413454	0.7771800194139669	1.073172707772178	1.1431613263728921	0.6689386489423803	0.21211025299490754	1.240462523843741	1.8795031358008731	0.7715834935516338	0.3983279863899981	0.7841909461566187	-0.43315195766604087	0.14241986460051326	-0.11303664519627166	1.2934766001760978	3.5763499437829265	4.6624240695117365	4.96674818941805	4.445493557537065	3.042857993352865	4.942833869333112	2.928490156998181	0.755600449553768	-2.2168720827000272	-2.4931615481458467	2.9	8.309679282437363	0.2918070168942884	0.24918981485906055	0.2528552274266367	0.20614794082001706	0.05415750940993648
624000	-18017.532163633885	-187.7511061071305	-17829.781057526754	2.9958184340419267	2015.4343185522596	51.52128824566114	0.6007236861086788	2.3775036072722333	2.922402809166513	4.864820211663196	4.934026621098264	5.03398272454289	3.6168316476476186	3.859856969644356	3.3185075431401807	3.771347245612609	3.3587495015148363	2.046392035378147	1.4588994978343066	0.5071622359772057	0.24157753719453265	0.17637487984963468	0.8412995745667091	0.293793510869633	-0.06327642777631348	0.021682415788310594	0.17150568383292847	1.0373961314526743	2.2706686297429592	1.7727225583458732	2.578500429613415	1.8015720592181683	4.287189065766535	3.982977985223425	3.8455617232319046	3.806355022510731	5.156193596865874	3.3448883170945978	2.7463395628842044	0.11562524494650063	-2.431588865157935	-1.7793001221733769	2.9	10.320623217632878	0.2901765943330812	0.25005464730575994	0.25362081754114446	0.20614794082001706	0.05415750940993648
626000	-18005.240758053063	-180.92039900587946	-17824.320359047186	2.9221937322336813	2015.5079432540679	49.85473413033841	0.7831495814137354	0.30569335578847623	1.297610627141446	2.5015773571035727	3.563926511262444	3.4194206291541516	3.206865279408033	2.5509498842155915	3.1445508721228723	3.7433395806000007	2.944541111088155	1.8606667396005854	0.924312320879856	0.32843571310874986	1.4198960509986052	0.6248729122726118	0.4604525000373102	-0.28917669975494065	-0.5767883362370237	1.9772703847570892	2.7080774142969997	3.363510994725766	3.4886979509715275	3.426324097648914	3.801905815358316	3.821628414418025	2.9661967077072298	3.474251197462259	4.38350039115793	3.3249395171552907	3.2409198547203113	3.102132660748822	0.8226310196421556	-0.2593260347014671	-1.5039275859947767	-2.914504354259833	2.9	7.997620896249177	0.29272048334762396	0.2511400193794252	0.2533162522485107	0.20282324502444285	0.036863267979674166
628000	-18010.203958768547	-194.76532515213395	-17815.438633616413	2.9951056762265575	2015.435031310075	49.36053907954281	0.8311408997443691	1.263580860847501	3.177182530873948	5.335611590341525	5.2563944666437585	4.435360818001431	3.0453615577424245	2.4588969840982786	2.7025738413145652	2.3578950877274893	3.3293740408070747	1.7687004987774164	0.986105055054785	1.7909599404568102	1.8987256516660143	0.15818088885562964	0.7758004114303744	0.9514962513203584	0.6409260479970098	2.4000712973645912	2.1458224795934058	3.6386999441592356	2.715552717085042	3.5652955757196336	3.707946144613449	2.9842337317961776	3.9526852806410138	3.1930007715120947	3.7242710874028173	4.016290162269487	3.0113854676955647	1.6463999986208464	1.0875981699572368	0.8424988792557511	-0.8638131308186319	-2.5711106389578626	2.9	7.997620896249177	0.29272048334762396	0.2511400193794252	0.25658824022582416	0.19955125704712937	0.006943956560994513
630000	-18012.837098459142	-197.4552924567983	-17815.381806002344	3.0130403109051933	2015.4170966753964	48.076376097033936	0.47326247381754744	4.723100381028189	1.8606048338775736	4.149304141723791	4.81153736042882	5.285464600477154	2.2871925716551127	3.502579271982606	1.4619084529903938	1.0536777718006114	3.1222472377446993	2.0142203268177084	0.7861723125160427	0.5220615536693565	1.2581086178081793	0.36483174717270306	-0.06421638081832848	0.937356064049745	1.0667862865215778	1.3146529250218357	3.5500517932865088	2.1932145825988822	3.014393708922568	2.712120087176521	4.836390399222246	5.447586545588103	5.366156591246326	7.927565761961761	6.04558978964178	3.9615724038702815	3.4033293431626745	1.866690809614194	-0.23025548153314862	0.4532633411123745	-0.11708171386663446	-1.8406917278452908	2.9	7.614463567262362	0.29226704154087174	0.2523680673087325	0.25658824022582416	0.19877665092457425	0.062483521058214087
632000	-18034.40556255595	-209.81979433149306	-17824.585768224457	3.0994346805003956	2015.330702305801	49.00077769226979	0.5580642551730837	3.3169338134768744	3.3508568146726603	4.120727837322049	6.001686956419899	4.590383543169032	2.8827946073830826	3.5637586678142403	1.530283921628622	1.413586542548832	2.0821959053976062	1.671400854037682	1.8428317325864754	1.2967580224123003	1.9167398635398893	1.3907705799367118	2.229222962319283	0.9345588248033763	1.287796366418376	-0.4092254849251349	-0.15742675770877762	2.124044098674803	-1.6202741991335978	-0.5916471175735007	1.5241567088683396	0.645267171793177	2.1226913406377586	4.115216345766975	2.1046517047707205	1.1856018909951	1.846854073186642	0.2826620562853878	2.8876397577299713	2.8546540856815916	-0.20739684043080686	-1.5092439497478662	2.9	8.947701185230763	0.29226704154087174	0.2523680673087325	0.2555533018777204	0.19981158927267803	0.040801078638583
634000	-18008.297193670664	-190.8273749325372	-17817.469818738125	3.0614812407901573	2015.3686557455114	47.765399170781166	1.1880683885589745	6.292319645838724	6.400999281195826	6.426309001429093	5.991447482761148	7.403156690915707	5.728050968668927	3.7527690716334803	2.0065950885364843	2.49645602475758	3.264821021532034	1.224908197175401	1.0935854023647253	1.2049517043467555	1.500833820771191	0.976915770534041	-0.39253791958646844	-0.33863843513890046	-0.06374674723395812	-0.7671758058209528	0.7868667151135942	1.965027669553399	2.5717273054359953	3.250649178303163	3.7188078913759326	2.18957612653253	3.6552410456851194	4.21219584248957	3.8115424892574703	4.513800678848568	3.323446299948546	0.8473678717537413	1.4975972214222697	0.7964986717278708	-1.346383860851128	-1.8439369712592941	2.9	9.167668113855001	0.29505125392329684	0.2523680673087325	0.2554182266493185	0.19716245211865482	0.007830400626267327
636000	-18013.612163936024	-190.59989172794016	-17823.012272208085	2.9261851292826084	2015.5039518570188	49.285907981181296	0.7229780907260067	9.006520762917706	7.302174339826758	7.269203888864115	6.780054282581908	5.826941111346662	5.058622107124197	2.3822658577987808	1.4808813369668825	2.215133076641655	2.2343776627787166	0.7417384607967881	1.3078233513940194	0.7586944605036607	1.2342224008380813	2.139898881996544	0.44772413203752753	0.24023255036287758	0.22313944394859117	0.9637674818733574	0.6534913240147591	0.9725046487104108	2.7217116600830447	2.887931647305895	1.839828455133579	2.528355240361541	3.1769141498468914	3.145876719332162	2.130453994924746	3.038536661181422	3.8616279035278485	3.6555173144652215	2.6519884824728215	0.9805681352996545	-0.8222939064862638	-2.0200614208795353	2.9	8.48770592047924	0.29505125392329684	0.2523680673087325	0.25476260915332183	0.19781806961465148	0.024407879777282857
638000	-18014.289683556086	-196.80972350253745	-17817.479960053548	2.922035681208961	2015.5081013050926	46.09040248796541	0.550358916439289	4.016162595823718	3.869625534180731	6.171186666732894	4.444713285034678	3.4855073612430445	4.257594293775762	3.414142680264032	1.8520053085478436	2.829835383302994	1.4714658043814604	0.37978851940185643	0.330366064109048	1.1908122274501727	1.0546819932093139	1.1839483811091038	1.055446619505482	1.643346080742222	2.2549378952881263	0.541654855433107	1.5096040362310827	1.0706440994319772	0.43563961906446225	2.6328862235792245	2.351424439422665	3.584209888310646	1.8895145609153026	2.973353783656614	1.1696923051870092	0.6714184871891178	2.8236110778861696	2.0746325216654027	0.6206618352420887	0.15353568372795467	-2.29309803300338	-3.6375147427570758	2.9	8.48770592047924	0.2874277984347092	0.25870602776691726	0.2570144129161698	0.19685176088220643	0.03094184079027902
640000	-18009.09251037302	-180.25309531110335	-17828.839415061917	2.8834476621720264	2015.5466893241294	47.086699715992076	1.4881525026195048	5.157766346548495	4.515190262765557	4.817946738238799	4.156511398130042	4.417564071351273	3.6390100994112133	2.6594975183771896	2.0552717401566007	1.619675263364436	1.068030954641182	0.681441574359794	0.3913184493278345	1.069701863778165	0.29174234810971245	1.425192179125163	1.9194539816114762	3.3109366111672003	2.8445434065875834	2.443742226240224	1.8851596596890876	2.1652543722547652	2.101756614377762	3.4954855572291232	4.519486224505978	4.354314793294995	3.0099763597292344	2.806874212445771	1.8853411834505693	2.765809091815094	3.6917518708452874	2.0229194644594206	1.1569521069255857	0.1346391488588467	-2.657324427616252	-2.9577901991467694	2.9	10.492634273205482	0.2811612263292694	0.2599179710664851	0.25345900043467046	0.20546180216957777	0.03250518126965144
642000	-17995.156375718838	-174.61031812493553	-17820.546057593903	2.873362317501669	2015.5567746687998	46.37876277281281	0.9607652303449667	7.270237463237226	6.6243367397145105	5.585476316840213	5.040325838467306	4.655598772239304	2.3337075801106737	3.1267593732882006	2.849403439395438	1.9448753494964384	0.8726832710044534	0.706783493050409	0.7081030101036168	1.3748104907808192	0.2595105664320108	0.4843466407852779	0.6376194070256029	2.396806143225914	3.2492991358587604	3.3148893043900647	3.6543557641288524	4.504576036810235	2.772400651046874	2.6155865129017664	2.76342880662862	4.221772440154507	3.8303398670901108	3.6019270732597617	3.7365685912130755	2.9116071392937832	2.2274583095124276	2.108673024769574	1.2620737746434787	-0.019691570053798402	-2.6175752116225133	-3.2200315702606717	2.9	8.666638028771983	0.2833943059727138	0.25230083130527403	0.26192642990190346	0.2023784328201114	0.014474342920272033
644000	-17991.886468934183	-163.7590987471372	-17828.127370187045	2.8268316959564	2015.6033052903451	46.78772793443805	0.5158124913496951	5.840543327974377	5.7151348394758275	6.251327345915955	6.448883531301966	5.796083396490293	3.5421439187642596	4.098753648547281	2.3912586711616135	2.0214738704847286	2.393830786023968	0.7309030958460914	1.6837847408915254	-0.5107435811836418	1.0604328176255493	0.49156876534249083	-0.6375068451931275	0.29793199791413183	0.3435479594951207	0.8312386542295193	1.1264711395762042	2.690241294792649	1.7202965838544786	0.9484146489689907	2.860036147186134	2.723213602833523	4.142318562813533	5.425345548768574	4.197982875661207	3.794912492817862	3.281689701910782	4.1502498019193155	1.136833433115923	-1.508643821461705	-4.640728818067783	-4.919042073069461	2.9	6.515535468825861	0.2900769507657264	0.26602080085710517	0.24996338084819852	0.19393886752897257	0.061291120952523315
646000	-17991.595626754835	-171.1888777164377	-17820.406749038397	2.8222976941711027	2015.6078392921304	44.342201270331415	0.4437965028357665	4.377650233116586	6.431024976472547	6.347142019096183	5.53622762261561	4.856192540039461	2.1252131145522823	3.714212531742856	1.765890378817231	1.8440725349558922	1.8905197946324095	1.2303944675442122	1.337125830956935	0.31077554011783337	0.04432451533049753	0.2046787831624949	-0.7039581326735245	-0.26825275790328174	0.4467131896543355	2.5470588112931827	0.3539326489447472	1.098906019536752	1.3830776625252788	2.493176087509099	4.0911513147867815	1.0086782153056426	1.8674851518672404	4.4022328021322235	4.299938614737509	4.08774498408817	3.968031477657329	2.5775623470330675	0.4534188478811487	-1.9665967005314047	-3.7354709722108774	-1.9376699497906915	2.9	6.9105975881708135	0.2829209985198798	0.26009517417027234	0.2551237220907423	0.20186010521910835	0.030827220368780828
648000	-17995.64770180978	-173.38142140476003	-17822.26628040502	2.8385136711664427	2015.591623315135	39.608161943919555	0.3125543008577702	7.235143625984504	7.647829960644292	5.44063855425443	4.546086824600371	3.9925187335310994	1.5080412762234825	2.0416842270229796	1.116907678750443	2.6241235214220042	2.249722621852633	0.4760312588655842	-0.17248988539379567	1.2691976235881302	-0.4573742316610342	1.8526135414667637	-0.1537229334963838	1.1660475336480314	1.74802362517104	2.4032436291191246	3.745075102955802	1.2016623298265277	0.8627273731483744	1.8346534870345281	1.8861421325285954	4.598054693381966	2.6165218523323714	1.252240605006748	3.1144145934723637	6.0191616521143425	4.0454223636516655	2.5520696921692068	2.2019170207926435	-1.7840627111306773	-1.815793993143955	-0.5504859457718201	2.9	8.659219544087557	0.27960332997071424	0.2611757412258421	0.25844139063990784	0.20077953816353858	0.028156182542173523
650000	-17994.8704259426	-174.05997219759956	-17820.810453745	2.8718452397014693	2015.5582917466	42.419622510593484	0.49219550528647754	5.984627674598055	5.206672865009256	6.894984132478485	4.608637805803682	5.072001494291195	1.3896500709338289	2.710761375988878	1.2194237973785085	2.2280778133223436	2.1432502184335833	1.093596853926719	0.4802934164540636	0.2639597453339656	0.0536765094312269	-0.13114380314158391	-1.36525578400995	-0.8529848572138061	0.29193439147249783	2.0959508612181406	2.3709777323401484	2.1817228017856745	0.8737897414582803	2.702681698591628	3.9014189905244514	4.120552627891428	2.690367912565573	3.2871255518447806	3.5204761216385005	1.6253319595810345	2.091164555355802	1.844404558534888	0.9361209812321475	-1.4708826413650913	-1.417428497233478	-2.7034163286145856	2.9	6.072898866899547	0.2826271486859847	0.2581519225105716	0.2589089901509846	0.20031193865246183	0.03782109325575205
652000	-17999.987285508156	-165.99655056141953	-17833.990734946736	2.912495337346797	2015.5176416489546	41.84456910452876	0.30143020877294313	10.814403636056795	10.581145804056506	8.289947162058994	5.107108904387084	4.965901723904268	1.7355623457410636	3.855247113736871	0.1493643194575216	0.9688441894134985	1.1455499254764951	0.8577205414139903	2.048871372153983	5.272581280321663	2.269850410072126	0.19871770254954813	0.4580842775119842	-1.2711016206311312	1.1144354731348243	-1.746434972137518	0.2108598112642439	0.18141568687282938	0.23107583635354523	3.5091111221590383	4.2556938033753875	2.689889908695222	3.0590312586474218	4.13119507130831	6.535783223370778	6.909903689686015	4.879034337298431	2.7982030467369414	1.4573154980441099	-1.1548180619349924	-2.130303240728776	-2.467453450115822	2.9	8.499834983093606	0.2879835988082773	0.25476575603009977	0.2589089901509846	0.19834165501064113	0.03505117121132146
654000	-18003.0362794829	-179.01630206025717	-17824.019977422646	2.9292162374113837	2015.5009207488902	43.47355266868416	0.687592895334835	3.0100914166121204	4.2427238469304225	4.066829180702937	4.319439456304215	4.538371310863941	2.351783486429286	3.9201767609616436	0.12854788614185356	1.1878088926620936	0.87568793408938	0.31933176493062254	2.537711078525073	3.9992997248296174	1.9877778476373975	2.3269401928919153	-0.5293909752249109	-0.11862492911194622	-0.1413981345283823	0.7919932900761013	0.8679417265356919	1.34805841524457	4.8429608196357075	4.275974505099597	4.158097889563251	4.361705871870644	4.2088292747312295	4.292119917991551	4.890423829168562	3.620814966405193	2.4062605776227373	3.1882754912625306	2.6669520150209696	-1.8577530500755017	-0.6627247927911346	-3.193780642318674	2.9	9.085461263759523	0.28835635560896195	0.25476575603009977	0.2545611299628669	0.2023167583980742	0.013489387369507963
656000	-18018.07550849441	-191.42733221918508	-17826.648176275226	2.8193240295488	2015.6108129567526	43.55559024212497	0.4221824612502728	6.179484738220832	5.8101168442130575	3.5873516714824123	3.434802704200808	2.7646153107840883	2.913036051857835	2.4325789254575927	0.9069839609749986	1.5270554119758295	2.674783042191946	1.576825563233971	1.1445478209863995	-0.5318014931081516	2.2004215223862427	3.393662457583452	0.7157594300501315	-0.3636395677693817	-0.6354267193329103	0.8794736855332143	2.536401405879758	0.8867468740534761	1.3616928306011824	1.3624470186576558	1.59109198154077	2.620716727728239	3.03922887191123	4.237265954248765	4.360356532267238	2.99274963148458	2.4411023792374613	0.4794431096744386	0.5790101131730281	-2.385642352141609	-4.3860797041734285	-2.4890371918760623	2.9	11.363550206926558	0.2847239107768328	0.25323720411359274	0.25961131654145286	0.20242756856812444	0.05758033187166079
658000	-18019.987976038537	-196.7351903378188	-17823.25278570072	2.824709472199808	2015.6054275141016	46.876423557498065	0.3880415375691293	3.0881894689908487	3.1756084551719135	3.325286815218093	4.636754401478487	6.2269909834194666	3.704708769214386	2.60667112988299	2.3698126721040995	0.990308852587021	1.2285369145707081	2.854294981975328	3.126213203131297	0.3308679935113432	0.20215569540788653	0.3918809011318169	1.069516189508033	1.8361668364848134	3.2329795237614136	2.2258214506011034	2.1010973778070197	2.9735615380450526	2.912620837608218	4.009725674810256	5.157358139093358	3.948525222500228	5.368356973394573	4.690858671416439	3.688338645879922	3.640113030052117	3.146766711446667	1.3125601681423893	0.9867473249526455	-1.4766030017856706	-5.2408483839801505	-3.031139443617065	2.9	7.168140224443235	0.28724978437928755	0.25069355290349427	0.2596290941490966	0.20242756856812444	0.05758033187166079
660000	-18028.83410048173	-201.88391372465398	-17826.950186757076	2.844272592047985	2015.5858643942536	46.210201879027764	0.3049397772007527	7.561888170739735	7.6062141705617385	4.50713640297183	5.052612160075929	4.082730107009165	3.774173284922625	1.5133071091607246	2.092676039110192	0.9568068538291195	1.396666296745969	1.9513872785910946	3.459951769872035	0.5275414345859728	0.8525635916150334	0.23758713720526142	0.6583639120885151	-0.09382106968145887	1.1091940088453156	0.39338725511089845	0.270499846464602	2.0687581450176387	0.9844575981633364	0.24432717134059023	2.3652684635221832	0.6650171689982364	3.9263965091726467	2.8429733780488675	2.5421635031564316	4.404439950380977	4.756565407471963	2.0730320680999594	0.5409425036710989	-2.164975332179474	-3.193905597624806	-1.7421622611085006	2.9	10.218564595677579	0.28321249770496615	0.25577446204906046	0.2574351969236206	0.2035778433223556	0.09433961711322669
662000	-18004.41942591731	-181.68818709265605	-17822.731238824654	2.8359069048290735	2015.5942300814725	44.78730479813812	1.2307584193954095	5.6148500081764405	6.660232832585538	6.1304928012107744	6.109378464804523	4.395074200529033	1.6866321307304273	1.9010080493558594	3.0404078104080963	3.0061130520953756	0.7339434177463994	1.3291500366510112	0.8654303801658252	1.2993291425407012	0.49395078007842186	0.7096523766450455	0.4788408352520842	-0.18950266289724624	1.7093211831623667	1.2603526375278742	2.597163763663005	2.2942743058256085	2.535922660244593	3.3077870762105177	3.9883125801168005	3.044719483833298	3.4453995935325326	2.274136688732784	2.4834213528129445	3.802699877610639	2.5714251409390245	1.6681841286332448	0.7181923315054546	-1.0124757396413835	-2.6006934592883573	-1.7121046159178457	2.9	7.259712134161712	0.2902091834476266	0.25577446204906046	0.25043851118096017	0.2035778433223556	0.04784537499021706
664000	-17992.49797184632	-175.54248885721216	-17816.955482989106	2.930903458386521	2015.499233527915	45.3723676365402	0.6445550114660601	7.598211771115904	7.315412338280352	5.58240397717335	6.187734776874059	4.360085675415083	2.034083046065758	3.210252267946205	3.468038713821457	1.9317597388620493	1.4367096101628194	1.395054274371539	1.0318198591197316	1.842942593307557	3.021988548525222	2.3298453658539278	1.453146316333897	-0.3843999321962543	0.07482612061718445	0.9755027068239962	1.4428823306373588	1.5306250328188022	2.793505865914871	2.9692311850609125	2.18509164529015	0.7454636790870155	1.2836815727191133	3.3843547727143735	2.4877736905552106	2.7736309849792686	1.6821171988839967	2.19365361762187	0.9790929195239186	1.085467550941696	-2.9090976610061596	-2.4294421060475013	2.9	9.238135026680544	0.28768265519256264	0.2510175291073768	0.2550183619822878	0.2062814537177756	0.06559805827167615
666000	-17998.581226004895	-174.16716543283488	-17824.41406057206	2.8516947557695875	2015.578442230532	46.72081788195294	0.36672645979403273	6.708336407912778	6.000362314733751	5.711429010438788	4.196364270725738	5.499999242176738	2.4231880303626006	3.128705487904608	3.6363314527587396	1.399153766772423	2.0058111533117673	0.7112820374685005	0.3394525944341826	1.2216558333213658	2.2633819957992105	1.5211155777045158	0.3584170790664012	-0.22534106809921006	-0.6187611726529367	-0.49892517652397783	1.797623579309452	3.488171958765638	2.297458816729965	5.209254592199107	5.894843812654953	5.112915279754149	5.672166836047737	6.038592380302588	6.423836514321831	4.379772254808353	1.3662120562307072	1.8913558902715581	0.9292700763610483	0.8618346402373989	-3.2011907319187523	-4.342861945693505	2.9	6.221037795797623	0.2899484675924846	0.2552395546039479	0.2550183619822878	0.1997936158212825	0.09542307817259689
668000	-18019.37415321071	-188.8534252471982	-17830.52072796351	2.8502633627135867	2015.579873623588	45.76455395878746	0.24187242768489908	6.277669169841092	6.559508051995941	5.092174541291406	4.7899141798671065	3.4414264020166305	1.9207115007949949	2.831529438584991	4.429444661125951	1.7552756148548299	2.9739539465174585	1.1990903944778504	0.6670307545694403	-0.2103303765351068	2.28245128657775	3.0922716785716258	2.9616169206070895	-0.8608326095506319	-1.5057175022731675	-1.6452428851978504	1.1064108609376466	5.329401767938773	6.982976673065208	6.1211404537485095	4.282194488790336	5.4044765334433365	6.697569893513814	6.030354271409559	5.605063274720347	4.803477160196797	1.553346544172205	3.6835137916754923	1.6181062413412182	1.9669992182982334	-2.7466422173561904	-0.2454936950431028	2.9	9.779714925384503	0.28472077519367545	0.2540721262456262	0.2562680609944357	0.20493903756626544	0.04099994442263202
670000	-18011.063743080096	-190.54291631721094	-17820.520826762884	2.8600878416804307	2015.570049144621	48.66074783373818	0.45080698201866637	4.875234353963531	3.576468558389155	4.5170484341533435	5.7442160759108045	5.302590458298124	2.5371084165839815	3.640494038443335	4.076959381363729	3.296723322844553	2.170738087367953	0.9779974379760725	1.5513872095697543	0.9174750039744313	2.5164883030239746	2.5084227529817533	2.1037973292501753	-0.23591914464244645	0.7041335122806718	1.1653289573952366	1.0876516543127763	3.999906477623063	2.528257684887227	3.078571405138083	6.301232413017504	7.934978311082952	4.929434819243049	3.2935828121708575	2.4400561819419933	2.2383992104194634	1.2993164660325853	1.8407451108177566	3.013815285348686	1.5991041997425381	-2.549213285324686	-0.7269985822424792	2.9	8.065562514735726	0.2954616559777743	0.25239269580175444	0.2464398232563458	0.2057058249641283	0.006570871363781078
672000	-18013.740336641047	-192.88814428859686	-17820.85219235245	2.8428912103811723	2015.5872457759203	48.161567715601294	0.45080698201866637	7.882484524727577	6.426750235457098	3.4628867235355796	5.180354947477755	2.972954770870304	1.7603801264293366	2.983946875534635	3.538551125272738	2.3722284456018574	2.2969548520516896	1.822649765448506	2.416199646311773	1.9091624316735623	1.1200685814904983	1.1285659399765753	-0.18164884543598891	0.4196323661280845	-0.3501384836261906	0.8357730463590554	2.3774448268199797	2.2592569997442973	2.8734896415708717	3.0431142267616202	5.1187733979311325	5.939692895322665	8.665515819491098	6.884443049822193	6.861055512054031	5.396770253682556	4.497710974239164	3.7588861392795905	1.2533501209351945	0.3009186610046784	-3.655890888925711	-6.3367414455939866	2.9	6.37088602328148	0.2891771348023316	0.260571197343115	0.2464398232563458	0.2038118445982104	0.008279433586430171
674000	-17997.700177818308	-178.7609202629825	-17818.939257555325	2.859251925130509	2015.5708850611709	49.293128618724786	0.3578102671720624	8.731439038219136	6.305218557743054	5.973889612154011	4.715999325183975	3.8150673685253844	2.8972559737692656	2.8811019009382286	3.8450413053577837	2.1787405711287184	1.342311731049397	2.037463362795949	3.319652839051683	2.733837112891808	0.09290859151602303	1.2258444846368632	-0.2209413366994627	1.8357180253262615	1.3953347918394883	1.4675436241106055	0.47559096041753013	1.8867058695603902	2.867718046347002	2.2260946810048523	0.41153904160130983	2.424421986687929	3.7373318155540822	2.723156213698591	2.126028514589385	4.312833123850787	4.053206114127606	1.240432411959488	0.6599748815686446	-0.02310865053158201	-3.65644135045532	-5.239765493266039	2.9	8.084449345648343	0.2891771348023316	0.24677294764767718	0.26267343203776233	0.2013764855122317	0.02217988291245391
676000	-18006.51425040686	-182.64695678984955	-17823.86729361701	2.9243265367052915	2015.505810449596	50.02883370821455	0.6199397616473012	0.8533688159138875	2.8243531245449116	4.306863335121312	4.590539690987938	6.310913865654259	3.5692936176688743	2.90446361505149	2.3669372008892844	1.71981945575225	2.967969050581808	2.2253350915332013	0.4413584763942495	1.2843635406165503	0.2744305950587135	2.9322622894351107	0.09046884740349051	0.5822545743829404	3.0307054723921247	1.2103691531156124	-0.4396877148357911	1.04146123045997	4.195632824202753	4.261174986394948	4.050432948912025	3.2403207352675176	3.2164751845954442	3.0086136196712134	2.115361287640404	2.6774666986809126	2.3879690140238345	3.475205208712925	2.3351468849797175	0.9908758663794007	-3.620511094274863	-2.8717660242363507	2.9	6.826833474289286	0.29313504825170006	0.24677294764767718	0.26005475517735016	0.2000372489232754	0.005425201432775031
678000	-18001.774572047434	-184.21935254531766	-17817.555219502116	2.858039201849551	2015.572097784452	49.35811236766967	0.3762373278361253	5.428509847895336	6.572848953711336	6.926423975188445	7.569005233836114	4.2296733795160275	5.056747644241326	3.0407300034213636	3.046887773479141	2.3956774784873165	1.6278101541657444	3.6138290456617477	0.6435919621929655	1.2755214943724735	-0.6507330982744332	1.3469698194508588	0.19646887382412231	1.5506783750502038	0.23235452215899932	-0.3189272009853904	1.389212852713744	1.577863424089081	2.3796573253634006	5.922589854188425	6.335436739280054	6.871953698976638	5.796299326665704	4.818666398262682	5.696403581000757	4.25531355241629	2.732848736927999	2.237062606172056	0.253433035453027	0.3398621023305302	-3.663130008672142	-3.9766922329122636	2.9	9.495484765246468	0.2776587803452484	0.25253645136202996	0.2590744238111789	0.21073034448154557	0.03421151184706428
680000	-18025.468542913844	-191.42531228699377	-17834.043230626852	2.90838099134573	2015.5217559949558	47.22068046813262	0.28282605295968655	5.454838188169036	3.628296760608599	5.468065883224634	4.661929296203636	4.118073949274891	3.5747259331362646	2.5816444061780532	2.278478650558046	2.6370232685955086	1.0790273841857945	2.6376885717607848	1.4729615678986696	0.8367669988494446	2.047828609892788	0.9799816130599194	3.6530034412328445	-0.20683159100229193	0.31569215895908553	2.683521329012619	2.8234092218480207	0.6363953261760215	-0.37222867636939316	3.136531136867585	3.5420457543418307	2.3302123686802885	1.5574266863465458	3.57099910508329	4.564365862260363	1.5189056640266103	2.0561239962239006	0.8541712916769179	1.0992793085082395	0.04041631176215654	-3.800284532365553	-5.990551291552045	2.9	6.884097288283502	0.2754078388859421	0.2516041666090413	0.25932384154609034	0.2136641529589291	0.09300780489400962
682000	-18020.123791258666	-196.74423260396375	-17823.379558654702	2.908429670239983	2015.5217073160616	45.7493077636757	0.23303720110461434	12.83351445673009	8.741741867509575	3.421355972629412	5.532861700737682	4.051659682943388	3.1347556601858035	2.4885625925660255	2.106170717506001	3.210053711071253	0.5508662826497115	1.586229224890674	0.5866596688136894	-0.09035199544412897	-0.04981377372230711	0.24266324288241314	0.8737578536383833	-0.577623134800349	1.0545691097427297	0.2559591019954082	3.9498215723499115	2.3848150476279493	6.237769488068267	6.234048534130713	1.1061374773785055	3.624442005420951	4.2847857640140905	7.3274271333910725	6.644930435849915	1.8878940248028946	3.2315342217545813	2.9446070343137416	1.6924260928203432	2.480830663024544	-3.9324884119874666	-3.94326170235158	2.9	8.111399707349891	0.2978427173752339	0.24437015424961736	0.2565478645590216	0.20123926381612994	0.05942091135100506
684000	-18001.74099103431	-183.9858126922968	-17817.755178342013	2.9051845624195742	2015.5249524238818	44.95974071870457	0.31806306309498433	0.04605633205167614	5.196109294953729	4.9577071637309045	5.706269419477641	4.164018711016687	1.9358552973751548	2.511212396806702	3.1140844579505123	3.4085708223961255	0.7907080140203371	1.4332783872411567	0.9916678599270179	0.598859832410055	1.0131317247888332	1.4970181631348591	1.8209805696523558	0.5444007655782681	-0.6619806712413145	2.668102213758182	4.103652555485565	3.370780883882314	3.5536751928066623	4.350998653073528	4.777829943248054	1.4120972960923641	0.5427553493519397	2.4858248401271217	4.22828238589427	4.077514720125272	3.584962977454014	2.9275988030343454	0.22712240199699515	1.5149747661772253	-3.4207214160336417	-5.30243867671005	2.9	8.455949116285984	0.2863025479875103	0.25766368278093343	0.2565478645590216	0.1994859046725374	0.05942091135100506
686000	-18001.701758475534	-187.90579371399153	-17813.795964761543	2.875802189731147	2015.5543347965704	47.318120063783304	0.24091275397173445	11.230339746508204	10.861501805219678	10.425177818546423	8.998872792246447	6.3080550332420176	2.1885097653827428	2.5592320895383103	2.2550548500197047	2.9854263006838004	1.3231573847524793	0.966031546823967	0.7245905301172881	1.324921060073751	1.0324037686214067	0.5141903249496466	2.4931833393264866	1.459406340152253	6.184142222926958E-4	1.3137029116663064	2.4285793253626173	0.27304979049908384	1.6809037572298964	1.8860782267158955	0.8458964188393674	2.006882259762488	3.5481459459207163	5.101574174541323	4.376935415640611	6.3721192876628	7.319456733657324	3.403370980547523	-0.11011012598532843	0.5034985827484282	-3.6413553725149574	-5.718182149682416	2.9	8.306739355841806	0.292416008433552	0.2542233126675093	0.25488854077013984	0.19847213812880166	0.03753862025408677
688000	-18016.402946501403	-189.22178419272657	-17827.181162308676	2.8856080376137543	2015.5445289486877	47.48464946318844	0.31657037997620036	12.282810756535927	12.84841075595839	10.75492689980592	7.356494382065575	6.1806942181604905	3.579401611949815	2.912931991699051	1.5416343336936364	2.3690452271626605	2.861326498047095	0.7353316362906746	1.1296532463900113	0.021932949947308322	2.6942476546984793	1.2970115020086943	0.16736254613773338	1.574586702454013	0.038279174720825426	1.8472676194984263	1.767032125071028	4.741592228341352	2.6006634572059646	3.477253809302393	1.8315282059888074	0.4552106817589995	3.903118327603395	4.136666913691032	4.212821191744079	3.22775180528382	3.182991746687948	0.9226329029543932	0.9168909600199366	0.4696790570929748	-2.824031209460125	-5.66944290568005	2.9	7.7786690480170835	0.28770731567361474	0.25091296999855195	0.2605172643978927	0.2008624499299434	0.06900031677434666
690000	-18011.745120754167	-192.4815062224407	-17819.263614531726	2.861960435912618	2015.568176550389	48.75297702386128	0.15579731653854537	10.961766920191437	9.94503467012709	5.419037585896062	6.897794966370077	4.255632604985312	2.853110724425036	4.128303022575075	2.9070127433182504	1.831944154159379	2.512536032969641	1.3247208837950728	0.07222655162736896	0.6147848864578226	1.4631061299180268	1.8210872050381428	1.115401899802202	0.40008059447600536	1.2764721122621463	-1.1316573707663153	3.184264564938612	2.964773282582213	2.37091982843537	1.803236673479466	1.0317051901666565	2.260515700367727	2.4432944236963077	2.6516118290232926	4.138961094872428	6.627635608768053	6.749088039108603	7.008266526815264	3.3702663352889193	0.16474234178322225	-3.0498240240761096	-4.32712878043875	2.9	7.1457335024265625	0.2798595410416081	0.25879835557634645	0.25751961910161564	0.20382248428043254	0.0167543784045754
692000	-18021.25826718829	-203.76928502747802	-17817.48898216081	2.881515424913988	2015.5486215613876	47.7352496599568	0.21905685340338205	13.037858648619459	14.938247253573554	10.06014837561033	5.410277811057061	4.468343270743338	2.4988728163397758	5.245723969650167	2.176218661858014	1.811252822583671	2.7053507987107457	1.033800218859328	1.366627925983017	0.626445134582347	0.3051372559511469	0.9725743462386214	1.2030448273092715	1.1367139778220106	1.5113392234073122	0.7985149406961197	4.042393630654155	4.500427469320996	3.4235569318030636	3.976986082081559	3.955244643671081	3.9954547352989804	4.421206263064169	1.7150627244860157	3.137171416192906	2.7900704065049733	4.515575303785188	4.252089485613361	2.7542316111259098	0.25767574297126594	-3.4008896787829483	-8.277395129551834	2.9	7.840175610831626	0.2873725596238868	0.25128533699406774	0.25751961910161564	0.20382248428043254	0.052746385112868804
694000	-18017.559055986927	-195.31492178922468	-17822.244134197703	2.900227038911647	2015.5299099473898	44.18810530492127	0.24957539942589882	11.343740382199499	14.85820879454273	10.795257784435597	7.562730873966118	2.841880073193045	2.1218276125405637	4.039719167169453	1.5901633366870462	3.256255696273325	1.2963073918846513	1.1845787076763232	2.041997349177557	1.494692010848857	0.2249594939981473	1.611571637448064	0.33958831352036944	1.457021730666045	0.6841746543458171	1.0201851264565227	2.9487136013332433	6.003742921182302	8.549628137781118	8.117215154015108	6.949647263584805	3.1821061477357264	3.115373149755471	1.6168332025169943	1.8748209853146722	1.6911849217777877	4.05283490113982	1.1043595756109592	0.3985383759320693	0.1549812365978251	-2.5614857535780966	-7.523023947146002	2.9	8.256247618298755	0.28916926395809384	0.2494886326598607	0.25751961910161564	0.20382248428043254	0.022381196133127623
696000	-18007.898890989545	-190.42723659340123	-17817.471654396144	2.9106725841383736	2015.519464402163	45.77960603203825	0.3438738419118347	4.25946670469933	5.384419901226261	5.970387795935598	6.872463003787543	5.133464375941745	3.1823385327833336	2.9402207372717233	1.772762808296144	0.9212161588648314	0.9866161639234003	1.074551258995763	2.2128590717051617	2.2178616397131927	0.6523365930546554	-0.29397939090927555	-0.37730648223248997	0.8335183041876466	-0.619119068309697	1.5197628338686064	5.301726451284752	2.474480891441424	1.3164502468398402	0.593177305274591	1.3491421194908528	2.7175526508207692	2.6930496595149926	3.100674381409616	1.9625674799572108	1.0116451383899228	1.967761132520553	4.1937381425151194	0.6058209710022151	1.5461781172380131	-2.6936039014294755	-3.3289384932096717	2.9	7.526658331394769	0.28439401737133274	0.25848237478783714	0.2533011235604003	0.20382248428043254	0.05136215231554535
698000	-18005.284597066395	-187.11889128386363	-17818.165705782532	3.0239804866569733	2015.4061564996446	44.49573573676682	0.3597327523398434	9.903969834740057	8.315879900151309	7.467110668583635	3.638388249349667	4.152160311349694	3.097505824897572	1.9922281069092662	1.553804144028616	1.1900599678107127	1.6926900815622625	0.43816697767666607	0.24091928474806312	1.551221105533458	2.8079499756797777	0.22248136732581586	0.4072412995130047	2.6442530742054924	0.9778672323225078	-0.5349722564898043	1.7138551479981374	4.692806928048285	3.731795940120038	4.12779753005751	2.141579890094076	3.696847717077947	5.251607402650373	4.685639830779299	4.72156258683615	2.343424552345944	3.2704208263428045	1.9001627942083048	-1.6270132732714324	-0.9629784837913242	-1.0877793803257934	-2.5583715127329665	2.9	7.601215966006152	0.2827281139977395	0.25742539880673376	0.25496702693399353	0.20487946026153592	0.04738574069463573
700000	-18006.486636211324	-180.10350573330618	-17826.383130478018	2.9573811584301306	2015.4727558278714	44.406668322829645	0.24243520385899942	8.155623540297977	7.519033356281533	8.83853439185801	8.18930041259399	8.250446285402568	3.7940048157815065	2.996381062462235	4.516560266837508	0.47869743173908097	1.1447130701909727	-0.4673861701502921	3.464126529164484	1.2845004818142096	0.3821453370870238	-0.1969543728764207	0.5081802026192634	1.5064147912696626	0.7939233943690296	-0.851564571882258	0.40352669898293547	-0.0013285354211848288	0.0408460850023763	0.5316251186753028	-0.8918657567611334	0.5584987342001959	4.231727431175397	6.4400722573884845	2.793676880891695	6.1975581943169775	4.44726934291559	1.1088944911867165	-0.15430922337032538	2.327124949714659	-0.14875762381946345	-2.1325913409356305	2.9	7.237906344253021	0.2828328611021515	0.2551416948122688	0.2594371973175907	0.20258824676799173	0.009369799521835769
702000	-18024.349883631665	-197.07205987091453	-17827.27782376075	2.9277015450856094	2015.5024354412158	42.560388743708515	0.1344937942465628	7.38197694928757	8.293769152616381	3.2903007628110186	5.407779471430951	5.385090425524911	2.2432569594501337	2.880636993839639	3.165210439702753	1.3602308491197856	1.8222713106256538	-0.7199779009645906	1.8717229066024852	2.9415290491847697	0.8170224944914242	2.9047775191091367	-0.11827442212866265	1.270380423537576	3.111291074040728	-0.35969299731604826	2.4964797026057433	2.1035379497130364	2.842312291524375	3.9226825103315432	-1.2245833861339055	3.316453507586728	8.232233915604851	4.889492641570763	7.37394937095761	7.724394104843997	6.253066130176972	0.17609260763217338	-1.2558316544143677	2.320935047241571	0.9581533718100692	-1.9559033698053623	2.9	8.81949766016144	0.2955435564008903	0.25472140310117847	0.24808618555997525	0.2016488549379587	0.019054292606236048
704000	-18023.71110527336	-189.86726620302696	-17833.843839070334	2.9430094958701707	2015.4871274904312	42.22412168809596	0.06501682620288377	9.190015991523378	9.987806419627633	3.456367969453287	7.3429651375484575	11.02329883595623	2.2701085507298444	1.9834745720083955	3.0172898667013097	1.04981295318593	3.2239313102900597	-0.10673348654047587	0.6630927883417582	6.805229894108978	3.647649266746326	6.167627756519789	0.7428806949769641	-0.7236981606421523	0.6103027408091675	2.061141631651987	2.529215407135734	1.2595035199479052	6.599576254417033	3.2394420949016154	-0.6952390458699248	3.1311683646185444	2.9669224557382297	5.430600329193491	8.167576521187685	5.322659670554549	3.794926550823529	0.02588102818486955	-0.6224516970258853	-0.8288338839826924	-0.2769429779616189	-4.0897204695517475	2.9	7.534332844121682	0.30322854326250037	0.2543264448611732	0.24347439522851155	0.1989706166478177	0.057364865430966486
706000	-18018.841278448515	-199.75327966984574	-17819.08799877867	2.923998366154067	2015.5061386201473	44.76685847275903	0.09579386746548817	9.190015991523378	9.987806419627633	3.456367969453287	7.3429651375484575	11.02329883595623	2.2701085507298444	1.9834745720083955	3.0172898667013097	1.04981295318593	3.2239313102900597	-0.10673348654047587	0.6630927883417582	6.805229894108978	3.647649266746326	6.167627756519789	0.7428806949769641	-0.7236981606421523	0.6103027408091675	2.061141631651987	2.529215407135734	1.2595035199479052	6.599576254417033	3.2394420949016154	-0.6952390458699248	3.1311683646185444	2.9669224557382297	5.430600329193491	8.167576521187685	5.322659670554549	3.794926550823529	0.02588102818486955	-0.6224516970258853	-0.8288338839826924	-0.2769429779616189	-4.0897204695517475	2.9	7.160757489081147	0.287343092717629	0.2523842178396884	0.2586361179207867	0.20163657152189876	0.057364865430966486
708000	-18035.115181237026	-219.8840949938823	-17815.231086243144	2.9167520610003095	2015.5133849253011	44.478835075474365	0.06341090154992214	9.190015991523378	9.987806419627633	3.456367969453287	7.3429651375484575	11.02329883595623	2.2701085507298444	1.9834745720083955	3.0172898667013097	1.04981295318593	3.2239313102900597	-0.10673348654047587	0.6630927883417582	6.805229894108978	3.647649266746326	6.167627756519789	0.7428806949769641	-0.7236981606421523	0.6103027408091675	2.061141631651987	2.529215407135734	1.2595035199479052	6.599576254417033	3.2394420949016154	-0.6952390458699248	3.1311683646185444	2.9669224557382297	5.430600329193491	8.167576521187685	5.322659670554549	3.794926550823529	0.02588102818486955	-0.6224516970258853	-0.8288338839826924	-0.2769429779616189	-4.0897204695517475	2.9	7.213455342331364	0.28704939633260657	0.2526779142247108	0.2557388108998426	0.2045338785428429	0.025145171906408286
710000	-18018.200880776258	-198.4788711487467	-17819.722009627512	2.9014319483050115	2015.5287050379964	45.20811021749717	0.09711293716078948	5.88816556799773	5.6518484566431795	7.906372299723845	7.558641732130526	8.216475443042896	3.2446508341055913	2.6746353733407555	6.6291277602589265	0.7498030148230965	2.786667827768519	1.0635366467839478	0.20391342604000615	1.3002969906172046	2.1184231847686616	0.4792210308215741	0.3991144986605775	0.1583947828584795	1.004758609524616	3.4923088362872035	3.112584166431954	0.7116844434155318	1.4670023395214298	1.0092791946156314	-1.1712268872750735	5.70295301675071	9.463531502613007	7.679841982042873	9.436299710432207	6.972811346919262	6.114689537073049	0.8627672662603949	-0.14099256109637048	-0.8419144991264337	-0.970563078076135	-4.394941198650328	2.9	7.353710049038391	0.2863100210256825	0.2557522335297884	0.25607567267806064	0.20186207276647136	0.0037681735177256637
712000	-17997.412984594426	-180.67599037945206	-17816.736994214974	2.9001700826626355	2015.5299669036388	46.7579812772395	0.14570744892426446	10.87350222887292	5.976339956040494	7.270697471026375	5.39697444191657	5.346395192694094	2.447078909914758	3.8285888197159594	5.951591757873086	1.232439301309447	2.487453536452831	1.1967919558422027	-0.2908862137406505	1.328958058244564	2.9596126374340175	0.10284961018815775	0.0755615257944478	1.530752328933584	-1.7211500615216069	-0.09987241243367223	0.9093907158931269	1.3777817514515625	1.5224802063784735	0.5747367184443146	2.8913924712822587	3.4674851147656423	4.390864779810805	5.50326948800617	4.096243239544009	5.640138032787948	6.792768135393565	2.4545198603538716	0.9630375141444246	-1.7497793847652046	-3.182656926275122	-7.386755815603569	2.9	7.420335275929038	0.2862655789964913	0.24901131743408542	0.25706857568673597	0.2076545278826901	0.04230099835247457
714000	-17998.00516035404	-176.26655114669646	-17821.738609207347	2.923684331069679	2015.506452655232	45.60948524370504	0.3827935425910944	7.077877204011559	5.998937509778842	7.5637213933938785	5.659630600092988	7.331810112208446	4.996792434657333	2.811965670302734	2.833119049574583	1.179989209581362	2.106291004101679	0.407039225523885	0.3402103208045355	2.0032474314438415	0.14055984855449935	0.7216580622663912	2.5035098399273807	1.747662842081553	-1.0139472099044486	1.5188505223003044	3.241140798164674	4.572062289448725	4.540536409454333	5.477364440020372	3.773381748995587	2.908917696985524	3.339168805772969	3.5231344175560273	4.050344289082779	3.1898559729508644	1.7260065506332838	0.7104918165674213	1.053622315742227	-2.0854367570132033	-1.1718636915343472	-4.018330744037722	2.9	9.444221734837853	0.2894950288396236	0.24901131743408542	0.25313770667397656	0.2083559470523172	0.026600940919002423
716000	-18007.84938812291	-185.01490045218424	-17822.834487670727	2.9286369623116992	2015.5015000239898	46.166527638407345	0.43239695668719225	9.187973657896599	8.182216715156894	7.93122414217685	9.673724472795609	8.213097508138832	5.88794305912066	2.9492703203560082	2.050889687275399	1.5788898623673522	1.767404571287963	0.513570611564715	1.9768240078555228	0.16853703156036914	-0.5221696795661778	0.4643835163676674	1.1768671808888551	1.4326054711661096	1.8553519423391276	2.3278418157330316	1.7549618277438985	-0.14105157832220816	-0.3051013713194022	0.33104894959808506	1.8191445381557405	4.523520704597171	5.595816383077604	2.6560002342370623	2.3676417565220675	4.19201671763796	3.148025370615803	2.462484849280378	-0.3103825202562537	-3.141594901100876	-1.8080918041657803	-2.307996124429354	2.9	8.150407598966035	0.2834035938814705	0.26125735853025667	0.25628710235616764	0.1990519452321079	0.014934200271697439
718000	-17997.190232207897	-168.78870949910896	-17828.401522708788	2.9003489736648405	2015.5297880126366	46.788004045887014	0.7150267128277347	8.809225832316262	8.807481456694694	7.489593689908338	5.8720783343999665	5.271134120151308	5.147526546116575	3.0585260349588705	2.0618107524959357	1.6616189429887127	1.6952545899158182	0.3464715221855806	2.5073873576727514	0.8299854655551329	-0.4115475396700151	0.4975959275159583	0.22452293874124885	0.38679477828456277	0.02283687335408288	1.4303850657096997	1.5304722809667544	3.0420241219289426	0.6973719963399698	2.3186475330703	2.036350144052311	1.6548353264449185	2.3059672242647733	2.505008682792966	4.526376900283412	3.032871617084914	2.474562445687711	1.1801217894934724	-0.03441829351067416	-2.4670866679728034	-1.81245827246476	-4.232223698230659	2.9	7.082727035055678	0.28518389000825844	0.24657637379333908	0.25547662675782284	0.21276310944058227	0.041965223044179954
720000	-18007.558973821804	-188.39868269842347	-17819.160291123382	2.8095542717432416	2015.6205827145582	48.784720483706785	0.28152506521263526	8.160872258664888	7.886168047390892	6.99823555253799	4.190352323079611	5.930953524353928	5.33841278617947	3.591220420995637	2.5170033025026557	2.1184377061050523	2.356439209355451	1.2181648933529354	1.1126491304827417	-0.3107024450816722	1.3570561843283424	0.8610583769424602	0.22488571352253575	0.6116180757236047	1.6882354510774924	1.45790948451342	-0.433567940348906	-0.55545453102341	1.3983449050047811	2.7996562377953484	4.516658212740108	3.353905638410735	2.2241733723686967	1.5187408242621163	2.073682032815687	3.5083569963415364	1.537348281749448	1.4595265204575543	0.0866568940755118	-3.157922680937841	-3.365941687110409	-1.4611404958430478	2.9	9.307516683790299	0.2903468820396401	0.2527456954836147	0.25701168669959285	0.19989573577715505	0.007930601292677694
722000	-18008.39162675992	-183.3991524506774	-17824.99247430924	2.821183569288279	2015.6089534170133	48.982610716696044	0.5520773118963793	13.69946860229475	12.329330630268178	9.057448995038166	8.290648323146137	5.542148845659415	3.014036266160756	3.267544354467413	2.3754707925773326	2.506303359427388	2.971417912680326	2.8291252410052334	0.2734638217149559	-0.4275553449067504	1.3026993318045854	1.8368624583568616	1.0090298184910025	-1.1119365675396935	0.8216368044690764	1.481396465995247	3.526577113934029	2.090412674663878	3.030575944247728	3.1167131683458154	3.186023740856821	3.780671383582512	4.02996699463747	4.537113770448971	2.920650016258765	4.320188725750099	1.9512544817267852	1.560008275403366	0.6380532926760504	-2.466739967024398	-2.3393253079354026	-0.9606900528155315	2.9	8.865554524218894	0.2903468820396401	0.25474067435341957	0.2515026594886357	0.2034097841183073	0.0046272744088382825
724000	-18013.731525207993	-187.1665263026957	-17826.564998905298	2.8281428100838064	2015.6019941762177	46.84750433639323	0.45384983524838096	4.092092353315679	2.728533135661571	4.244047703465232	4.008475120277297	4.4259172939417475	4.213994688635001	3.8791182639758426	2.4981112957803218	2.2443823523860265	4.033156937435717	2.868959022657823	0.736408522983795	0.10830285731999253	-0.11936877985533184	-0.4359199794873596	-0.21658195201838343	0.30348426571664733	2.2559448869659158	-0.18506677369981617	0.7586702722509716	1.2841944264804273	4.07453940122661	5.318844400992429	5.784759791301877	4.004187873101977	4.651063046596178	3.5962540077316545	4.95103707175344	4.25289980171881	0.5282432754893643	1.0447461574473942	0.22582518775044602	-1.6676011091654246	-3.5563032855318415	-0.3920812750374587	2.9	9.980658877666343	0.2829434450584484	0.25528636901747215	0.25095696482458313	0.21081322109949904	0.03128259889924226
726000	-18002.545602943046	-181.5731068224117	-17820.972496120634	2.897612893999722	2015.5325240923019	44.66031930212556	0.7102500271932336	2.984627640261357	3.197726817237952	5.012519773443856	3.951576998153297	2.5562976871890033	3.394378620200865	3.41837261214792	2.5409829019607244	1.1453102544139955	1.8834700937056712	2.06182836227154	2.528317820711931	-0.14892708290819084	-0.5825481207661999	0.39695639118502063	0.30215517575014283	0.7130599842933469	-0.17132070988817394	-0.22601636246619083	-0.12742021339801846	1.7610404941498645	0.27456645246774336	0.17060183454184497	1.1903852344414123	1.9741923052312171	1.9166629484824613	1.8064471433728013	3.1289753386173125	2.7488865155073174	2.8403269687943413	1.764292862293481	1.454053669253697	-0.8899735364632788	-3.086505717057698	-3.6721565321925906	2.9	7.741002725995972	0.29643488984262306	0.24568567272269956	0.2514734068070859	0.20640603062759416	0.08934905484648531
728000	-18012.561702567575	-184.2893242451888	-17828.272378322385	2.8683963874479	2015.5617405988535	44.176328325949676	0.7631709906864133	3.628051954934649	4.814354857020892	4.774003314453344	3.363430258696642	4.232665416652814	2.8159929935041306	2.782514054494216	1.8567120003947157	2.0756005782662355	3.279448319731336	1.5203491229606114	1.0888748911277204	-0.2890518022933571	1.5498980679968954	1.8502629585241777	-0.15010822635558638	0.7493967649601116	0.6000932944739888	1.0904609219781047	2.3778989111819535	1.0185878820607779	0.8792821022477194	1.7471255269018204	3.198748298349784	3.641460317060802	4.904657496728484	4.456268723075868	2.872567577080098	3.297803481573425	3.1801794921390787	2.505695431708264	-0.7034966751624445	-2.291447537293626	-1.4391696337682836	-1.875435705032716	2.9	8.209938751755397	0.29222772940198033	0.24702317473954005	0.25030848184420407	0.21044061401427824	0.10133497995037669
730000	-18008.77829632692	-194.36980778573874	-17814.408488541183	2.9351932962457434	2015.4949436900558	46.65939594368304	0.762214718232916	2.1217316474030756	2.79669475507023	4.444123671392852	4.9441822831555475	3.0714074321231277	4.561809137443822	3.710261218335189	2.709512596750827	1.8709757991120726	1.9911692512190116	2.3442719001977115	1.5862190849312137	2.2511271683807252	0.9351931982715898	1.1341855150699025	1.165636339495552	0.24679118061111807	-0.5126092369407858	-0.19202018402703236	1.2795583620180868	1.93070704025496	2.8433281175520655	4.065746988774528	2.8278795870035136	1.8725947701008439	3.818226085243641	2.3632857735107082	1.2803551424639532	2.6249478275579667	2.08244107711186	1.1675311692733157	-1.3001288622789176	-2.6567770746086623	-2.8743191694200476	-3.61832284048099	2.9	7.4966526263576085	0.2877190143255239	0.2517577525828136	0.2578312842320618	0.20269194885960343	0.05871268464568641
732000	-18005.230552138466	-180.35505853370412	-17824.875493604763	2.8335605309795673	2015.5965764553218	46.25185643507865	0.5232529071590873	3.4685035284900767	4.574562039062266	5.991217045561213	5.230040228560878	2.7632338093180313	2.6095946019961063	3.5445149774019202	2.8013455743189812	1.472214120428874	0.8519840442729731	1.5962728194918432	1.4953593357842796	1.5554612449004743	0.9923057655478774	-0.05530422367667842	1.0987517512214988	1.543683600273519	0.5709172470804778	0.7778961046647278	-0.600746384724592	1.7151817473990314	1.1889255695247885	3.1111720053584233	3.8176913385244937	3.702805951317449	3.3354545461687546	1.9860711709836543	3.1857666223423755	2.225705998805721	0.6395584673254873	0.5757577433842974	-0.5780385322569169	-1.1983250598878252	-3.335270758705754	-3.6222454636650228	2.9	6.286545175938623	0.2948185086634997	0.24761990269926762	0.2532989244488522	0.20426266418838324	0.02293222868816063
734000	-18024.12781024699	-192.7768649703365	-17831.350945276656	2.8070927047825927	2015.6230442815188	43.62971133266118	0.8467142867324949	2.319332106260264	3.381629756586232	4.139507324083845	5.68233262594151	4.160433265637947	2.6385195103901977	2.7199182518940925	1.341859754814653	1.5441943687490656	1.5789861049319367	0.4478106844957297	2.0404363570927626	2.6630340051789894	1.2741436449724215	0.7220281495182088	0.46462357533871446	0.8601764945509278	-0.06436907518090407	0.6787592268625323	-0.5114923182603416	0.5454452250228506	0.2969313765784922	1.0197734929255249	2.7414226072995733	0.11439676161681689	1.6938455591530095	2.4261961627586928	2.4679746709109747	1.8510769150427384	1.5606929327268242	0.8591374997642176	-1.9007166802852529	-2.592787424583021	-4.062207817420127	-5.594933778230378	2.9	8.254875868428943	0.29098889342336637	0.24761990269926762	0.253083697992813	0.20830750588455577	0.0613040397139416
736000	-18016.33854575309	-189.8026983748659	-17826.535847378225	2.836163785190827	2015.5939732011107	42.61717208191647	1.0011141074230365	3.594337739258385	3.900469976530587	4.996436579197937	5.418011084006848	3.3868990434000303	2.2275727013066637	1.7845832789770568	1.3827562188284341	0.7065731706183223	1.183672673716278	0.8579176241311111	1.373799131617343	2.010799833687413	1.078573030290503	1.4732274095126632	1.1369472878107239	-0.10329504786574556	0.4081778453852412	2.130459287966273	0.38115107615559984	1.0525101991169385	0.6854428290404346	3.0418242055738296	3.0972319443414777	4.536278281263435	5.076416983566768	4.850903014565608	4.624387605780643	1.9817287544138673	1.4754150429257025	0.5332174486813739	-1.4776956807877697	-1.569795709194508	-1.8412990815164858	-3.052662598509538	2.9	8.501072541747963	0.28690093139889494	0.2538748547289886	0.25235962534177936	0.20686458853033987	0.08450855861103541
738000	-18002.22950158999	-184.65344767171632	-17817.576053918274	2.824726885718704	2015.6054101005827	44.909822226341	2.9350514334317914	3.838102270964157	5.032955906676381	4.465753589141477	3.9389609670135783	3.2997984328312313	3.3346174315196477	2.568900009760119	2.388372118650619	1.6397202021108193	1.6922113956296843	0.9708975958610362	0.4555864782107443	1.5897499337364094	1.8539909292108958	1.2838096286113463	0.17763935139117737	-0.0531628814262613	-0.35544942769384175	-0.24111028185369665	0.3285830316772405	0.9976675368430769	1.569844008228409	1.4029584278694223	2.0680124216419817	1.1657054148203552	2.1644796164204703	2.499814989396325	2.014212469735009	2.097570295573261	0.5609935425190515	0.6153719052055708	-1.0325579405677352	-0.8985215043822824	-0.2997027184178398	-0.43268698931396865	2.9	8.924919106194295	0.2911058029522868	0.2515709839159233	0.2555503481637945	0.20177286496799815	0.09811575999578362
740000	-18012.850597813333	-189.4554039567614	-17823.39519385657	2.9323111099942407	2015.4978258763072	47.416753285211065	2.6069261554545293	4.888459896835828	5.63849522947997	4.049259912014886	4.699174104722346	4.398721235638934	3.8649282243930965	2.3729512618496487	2.438480852569598	2.0850770198817568	1.4298444132615284	1.2775053249543569	1.1693517415085697	0.9152600319778681	1.7173386743940555	0.6996865174025537	1.3027568505730625	-0.32019401679282544	0.35234774807721403	1.517003819377675	2.3426223108789674	2.7311822264694405	2.676758718499152	3.0507757962185034	3.4712285229398385	3.2219313063936976	3.5834705554322146	3.1750566955749955	3.1511374420012657	2.4404575266484567	1.7372690708715617	0.08595156921564429	0.3580765242723975	-0.6841602089683559	-1.2174661046494752	-2.248035363278617	2.9	5.9906345377687735	0.2943743328507585	0.2522023051307195	0.25629962741361734	0.1971237346049074	0.042494574840499184
742000	-18006.90121845685	-180.71382387766465	-17826.187394579185	2.8080518701363277	2015.6220851161652	42.63521486820229	0.7045676123877777	10.192166929514006	8.08881480796733	7.700976740427668	6.280401551025202	5.553701355637549	2.7382848719874646	1.9002858316382483	3.374219138682845	1.9887157031053595	1.0786495427765697	1.4967003698526515	0.6891435484096087	0.30351040328235557	0.2680868700571428	0.2799821596031069	0.9011724045854821	0.925401777950486	0.7626993182248989	0.473032320320657	0.13644448168651613	0.8035368325989345	1.141139063446058	1.3754280173529405	2.06366140992918	2.23924630692807	2.2094305938801777	3.7724861771346667	2.4630525785964648	2.6609949967398263	2.4844190470515133	1.5783275539601656	-0.6190134745815385	-1.8893155934810983	-4.58432275585557	-6.075081745267681	2.9	7.8378348940484885	0.28601574857739087	0.25810428025441845	0.2492568132093899	0.20662315795880346	0.10468700109051088
744000	-18008.493199452874	-183.5704645824592	-17824.922734870415	2.8974379169849787	2015.5326990693165	43.57141145699976	1.1724807912464583	6.688844851773627	6.267633857114111	6.838084707056893	5.634646523837762	5.139129868039855	2.21941527395083	1.6197139975504689	1.7267861537893012	1.6451106399859377	1.5353155533714695	1.144662228117606	0.535009873582017	0.5205236607694939	-0.25093593682742266	0.24357927643065658	0.5511009123938304	-0.3131695840734151	0.6152987988134154	0.11487827567921927	0.7376469941562933	0.5080898049935227	1.3814322469328388	2.208415664945872	2.03222888796271	2.073251681327409	2.530436105863263	2.448073534676782	2.595901422611153	1.39218200579562	1.1730357408706316	-0.08554290759835012	-0.4109466288980817	-0.9832938961469224	-2.1053550555825735	-2.3104348322746886	2.9	7.329711694207003	0.2884397801759377	0.2485044678396464	0.2547473953492128	0.20830835663520583	0.03177582864707664
746000	-18008.569184850734	-187.53605422221614	-17821.03313062852	2.866178451901089	2015.5639585344004	45.88895893364794	0.7663236255364549	5.842032368960853	4.754720105636588	4.942287000038004	4.811668594050663	5.8220376820927005	4.20742205341196	2.697530939333997	2.604672188292471	1.5096962357551396	1.5099250754973237	0.5253441198341778	0.5451464456251653	1.9687657441859383	1.4071141431860563	0.2998208649708206	0.37099393575111245	0.661112377178636	0.2522265069412226	1.3099470717020432	0.3132127513250933	-0.3596434627537971	2.027852503732985	3.135368511677125	3.5930567167973164	2.251916222095831	1.6329852364721609	2.7172264254539824	4.434509904862617	2.778720377920452	2.9957355472503213	0.5152402399978286	-1.13278686556455	-2.0845318530893024	-2.5199941557155516	-2.97312759855299	2.9	6.03336156653538	0.2884397801759377	0.25799831836324416	0.2547473953492128	0.19881450611160806	0.038287080011277466
748000	-18011.736843439674	-189.6365958438393	-17822.100247595834	2.838088566706717	2015.5920484195947	45.23537600635287	0.5041510084673022	11.742267565612545	8.867780443637074	9.081906616841103	7.742348448552171	4.345172257951788	4.106756698589241	2.139716217893755	2.3750469437380244	3.0306225947966237	2.308474170138053	0.9246781099237765	1.0022577527987198	0.18213289500036928	1.9355244764652821	0.9869754467483585	0.005882942108746236	0.6684494920533152	1.813597537028715	0.5312944726287703	0.335759432536344	2.0168712929935007	1.5895008776774573	3.1751448638766817	-0.11022431915204411	3.0223493476969434	1.8020938104748927	3.709274881374242	4.564745029691861	3.0226621770099538	0.877443137002127	1.6948040776275914	-1.179754960275972	-1.2978197888521488	-2.742745911508356	-0.29208257792673775	2.9	6.7328526772139865	0.2829928544026471	0.26011217628842564	0.25221981960030426	0.20467514970862571	0.032878257464744765
750000	-18013.357861741322	-192.2918907145935	-17821.06597102673	2.8919666123263372	2015.5381703739752	49.01567469519408	0.8436029513515453	4.977961310761024	4.550366313618824	5.630227802196693	5.33987241464228	5.850840315265465	4.96269784977272	2.3060655431750754	1.8818193144075692	2.006880254522907	2.4966521967104005	0.9036193812855354	1.2211674608170995	0.4420748602243	0.45166966181968327	-0.49701830485381204	1.0936147466917427	0.19135738428497756	1.409258507199028	0.6475978001594029	1.4533289138506604	1.9302108452146627	2.3421242594590064	3.5461739768721325	2.5185913771797726	2.9211198779300513	4.354284570501717	2.65730022821754	3.4025818220840023	2.1919445096650874	1.7037774992985288	1.5836413929574589	-0.5109129198576998	-0.8592413031342405	-2.5012267806557102	-3.2183732246793277	2.9	7.196621215202611	0.2893974632874772	0.26011217628842564	0.25221981960030426	0.19827054082379564	0.006702265571794665
752000	-17993.283575540616	-174.68157787516336	-17818.601997665453	2.8158920493117305	2015.6142449369897	47.74048869785005	0.4098770653451927	7.492698251739797	7.790001301753531	8.79092922465816	8.31496697448799	6.51632920395641	2.9582676621582404	2.649507695182311	3.4569873792173915	3.933311213115874	3.4323035423241923	1.4139915021763416	0.16070147112954006	1.8837555182755785	2.6069694232500624	2.136095116826714	0.11501679757330727	1.025576611210728	-0.509492445589402	-1.1104853420603464	-1.0422528955325152	0.659989844924158	1.6502159017850202	2.2831691253282402	1.4876962651650834	2.150839111127744	2.9265992435388193	2.8418639094156033	1.9657715047041053	2.5312607178153854	1.9749277984912839	0.940218441912113	0.407028518160506	-2.5812426870904828	-6.435662664725162	-6.207478904960546	2.9	6.13257944019474	0.29230537753249564	0.2539477171199774	0.2507105646870572	0.20303634066047252	0.03312084352988505
754000	-18005.28865905708	-186.19688547690166	-17819.09177358018	2.94135837716267	2015.4887786091388	47.5505762769121	0.45399181192458277	7.607629113790912	6.760434215843311	6.4468700945418	4.057188278570114	4.192784683878203	2.5191480892062956	3.167921967466691	2.7277821924029206	2.3954304358359546	1.466332498104797	0.9196822630154302	0.9364585047803482	0.7740650629047201	1.6120600832346363	1.9294470986444179	1.1514623067350243	2.38159083954705	1.6522511852107842	0.6943173862377574	1.0118233800628222	1.5140911342877588	1.9316525737466073	2.4388139770250494	1.5902185033957115	4.142811152690308	3.940541334046793	3.4526560396068438	4.405933088218682	3.0687861232033926	3.5833653208428924	2.9009421083683433	0.8428228142907059	-1.6124541976768794	-2.977835254314553	-2.7526021085999846	2.9	6.961194424998427	0.2889207605633823	0.25654582019015737	0.25183929673088956	0.20269412251557353	0.04816697527625685
756000	-17995.383140791222	-181.50640893751736	-17813.876731853703	2.8950756060606238	2015.535061380241	45.31657560046545	1.1471161569200437	4.119243724422784	4.078677602730817	3.693788118920111	4.231762655400851	4.403223228644624	3.107808932809406	2.634433238569308	2.213655867198472	2.4127345083365754	1.4778259300937984	1.217844908271383	1.5736867508410455	1.7190457909395969	1.52341488401182	1.5215073611346457	1.593811227056015	-0.32451297492869885	-0.38337863095355207	0.43147087760471736	0.02456875941576142	0.8574440815775765	1.4135233193812966	3.050151177671328	2.596902304417866	2.0824276186028983	2.5982833649728807	1.9348553129776602	3.7021476141643817	3.727142063156814	1.9920131252430056	1.2426765731061895	0.11165881527620825	-1.0054906223128974	-1.7766921849709396	-1.743448760378688	2.9	10.537537377806197	0.2871388719346815	0.25832770881885814	0.25183929673088956	0.20269412251557353	0.05736266800992388
758000	-18027.777098297574	-201.56719490902822	-17826.209903388546	2.94335276759122	2015.4867842187102	44.072753266536296	0.5392333763203826	3.8213275119312162	5.241073894761469	4.873848300923298	5.427709233632609	4.172841684057528	1.8215976700230794	2.2243383052299146	1.4870966801384515	2.1724665086861323	2.715541166805627	0.6795421293318168	-0.05400303149358099	1.4495663799234377	0.15453438319183677	0.21098751157647527	1.1095321150027324	-8.028053123748657E-4	1.44747884751223	1.1753073554916633	3.659772396937991	4.838545611731616	3.6479989634045578	5.700305183670858	6.621623183878345	5.843021314820901	3.9860752749844948	4.840304550616429	2.6179504291334696	2.0245518624094707	2.279700131233125	1.6064585356850212	-0.0708876345518385	-1.7542762933771139	-2.8462471220966994	-2.785103123690062	2.9	8.2378745727641	0.27975421259184585	0.2495137285537132	0.25183929673088956	0.21889276212355413	0.1276987944794671
760000	-18011.226680886197	-183.7875190283147	-17827.43916185788	2.964407827331981	2015.4657291589695	43.18415424339831	0.27946560559817857	9.368795497459244	7.650260814301494	6.8028974185420825	6.776308390744194	4.886895042384404	3.8259822419515928	2.3664791259220905	1.2446014066161228	0.9015227877742515	2.4486135904107593	1.786272583195298	-0.6879230529556628	1.4097005199439074	0.23102132373809214	0.13762851715841184	0.33904965903943984	-0.5353405152820053	2.733894239106606	6.077571255115464	5.985062864081727	3.544511518610112	3.5695937898936663	3.7250775817446122	0.5691037094116987	1.0236493206852928	2.2541018983181687	4.163771604155584	3.709147259219641	3.0954807431863745	2.8422826923230273	0.9732022090673406	-0.77150309771203	-1.8343128043136399	-1.98046236804677	-0.9281068306996763	2.9	7.816375111311775	0.28960659028488334	0.2605904512428325	0.2546670054788355	0.1951359529934515	0.04381935378577723
762000	-18021.382195521277	-192.6919173692149	-17828.690278152062	2.9179314157075336	2015.512205570594	43.684568695852825	0.34307218538252143	5.247059595587116	3.468243309907036	5.908676536743291	4.135582418735794	3.7198603006844553	3.7438400621945056	2.3019610872279532	1.1988902385285787	1.546654273916491	3.0274673940906878	0.7792199490070091	0.1076549407025057	0.11750603023557638	1.3049166046709975	0.502390289932182	0.1896267494691164	0.0693699744813733	0.8841843757177987	1.196212923427088	1.4421595467409714	3.0508946943629294	1.498704973145872	0.9138861510979166	0.3699963323469846	0.8034550665441478	5.243534566437935	7.219970824100635	5.515983023409079	6.719534170725665	3.2805678787409773	1.4320493504885936	-0.7104460028659887	-1.1007178802512478	1.9582162414525897	-2.4248918028218873	2.9	7.849350437302329	0.28930249715836487	0.2605904512428325	0.25570854983094776	0.1943985017678577	0.038193133165898056
764000	-18018.824209075043	-198.27797470678465	-17820.54623436826	3.02325754161901	2015.4068794446825	42.997193489453224	0.2909035532240743	5.247059595587116	3.468243309907036	5.908676536743291	4.135582418735794	3.7198603006844553	3.7438400621945056	2.3019610872279532	1.1988902385285787	1.546654273916491	3.0274673940906878	0.7792199490070091	0.1076549407025057	0.11750603023557638	1.3049166046709975	0.502390289932182	0.1896267494691164	0.0693699744813733	0.8841843757177987	1.196212923427088	1.4421595467409714	3.0508946943629294	1.498704973145872	0.9138861510979166	0.3699963323469846	0.8034550665441478	5.243534566437935	7.219970824100635	5.515983023409079	6.719534170725665	3.2805678787409773	1.4320493504885936	-0.7104460028659887	-1.1007178802512478	1.9582162414525897	-2.4248918028218873	2.9	7.124923485815608	0.2879824583874289	0.25265238471966195	0.2590483328517188	0.20031682404119314	0.030886223360121656
766000	-18011.646394723386	-187.4304360375505	-17824.215958685836	2.939429595511344	2015.49070739079	45.085986750810314	0.5573253413585313	8.433820404586426	8.454997514850566	6.8599922529148945	5.6499742775035715	3.5907580085847988	2.629452597318459	1.953174617543561	1.84804784103498	1.0907583543614565	1.7415831722144317	2.1929475953714648	0.47653509003503935	-0.3370691948841541	1.5497940314516738	1.1624978851984176	0.3252571093550197	1.5848048552421388	-0.6859349319214668	-0.6466073155143988	-1.0626173196384103	0.26048349050864106	0.5828350280764518	2.3461101826621977	3.206387597821864	4.7160909331221825	2.4587999885920144	0.7994201146204274	3.0604669595328824	3.284023925921295	1.430419978185364	1.3232643413459988	0.2512490108336173	-0.749515804643523	-1.1515814509355347	-3.5065417832613246	2.9	7.464619997572756	0.29363149727743015	0.24982094281521003	0.2562307358661695	0.20031682404119314	0.030886223360121656
768000	-18002.73997660694	-180.57778539812816	-17822.162191208812	2.9669726313278333	2015.4631643549737	48.24401551324204	0.9656387124908881	5.815979675584681	5.597470706164836	3.9372207811511224	4.165576646924111	4.331876781152769	3.4643167929295333	2.188705064968132	1.5829137986133233	1.914674284636415	2.5222972773194416	2.028381564994198	1.652396220516882	0.4052059346086582	0.4792173846180549	1.5742872958650986	2.373187841661778	0.7025275368518682	1.3732974655637264	1.3761557150002737	1.664283691712919	1.1777077816396897	2.5246377889961362	1.5165531004901343	1.600154684125569	3.4043929170991127	3.1795494990307356	3.4703250913414827	4.410171153645997	3.6755550730652127	2.6351210883332614	2.629949906164697	0.8222148482304655	-0.765499123740218	-0.9011565647334616	-2.492200021640015	2.9	7.50813935207166	0.29363149727743015	0.2573890264187215	0.24964916856386227	0.1993303077399889	0.048771126717158504
770000	-18017.744423362277	-191.66411862974226	-17826.080304732535	3.029266944324415	2015.400870041977	51.871898791464375	0.7016261518418077	5.283494761212946	4.731639382799793	4.390389481013307	4.8356666445919885	4.312938957833586	3.2102770765735436	2.4682580235063925	3.1902259329932576	2.3885020680971736	1.4540423257714898	0.8312782624156045	1.7174528733372076	0.051704741209337046	0.18902146339303716	0.09713981183278575	2.1621987455074456	1.2449285847730978	1.9613071305812708	1.7256713496446658	3.7123989424712627	2.425451820239557	2.251188532167869	1.7842458636209704	2.7787268099542377	4.108056410841778	5.602397255297191	4.605467046727052	4.44118255826234	4.980531830979662	5.19318614474209	4.754118010781429	3.752847439875934	0.6682298138003739	0.4441383310958281	-1.4858069473089497	2.9	7.9683506286259895	0.29075608698084915	0.2550473251447209	0.2539365789117227	0.20026000896271004	0.03575212881560277
772000	-18028.016740454215	-198.3319837974192	-17829.684756656796	3.124840739421198	2015.3052962468803	48.95160814850701	0.5941144550307259	7.58312514997395	5.923934841337153	6.5690670001075695	4.453952280753919	3.3659975447746224	2.777718361051029	2.2998035228124794	1.9272801885793212	1.3887255122345001	2.7825967727449896	1.15216638796668	2.006248848775754	0.9257909103040503	0.7379763022084375	0.42101818781735456	0.16807269079539067	0.0542996645814276	-0.7478731853230476	-0.11693266696972748	-0.09801734242826066	0.6410588605423457	2.249278040493943	2.7163019079403825	1.7334913513732453	1.350426140658408	2.18778044453514	3.514709692373251	2.3379568380680977	2.7221032863672736	3.117353242736507	1.811724839182565	1.6627237150172762	1.3157866053106169	-0.1452026609874456	-1.8257340399521835	2.9	7.419108386715128	0.2877888994893803	0.2550473251447209	0.2539365789117227	0.20322719645417886	0.04912803137713876
774000	-18016.618608004497	-196.0285252759172	-17820.59008272858	2.9441794530045966	2015.4859575332969	46.062995765398	1.9932436351138687	3.488422828267211	3.3152560939810085	3.1751611852421453	4.536619464301941	3.83474471649339	3.5696204819368766	2.455682906251495	2.3353104742140913	2.489800047203809	2.4464303327994505	1.596684678719323	1.7958938068575385	0.9908840002293494	1.6672896938234167	1.477115668216476	1.1969807510062052	0.468589198108763	0.8489011855951752	1.8248058244750602	0.6902825242687521	1.9038218234792395	1.4940143550044946	1.7489659452845114	1.2985926775641685	0.39733937360106486	1.1361700235078975	2.2641982594331256	2.453184715106309	3.4573874144181866	1.8937822786952356	2.223326637135168	1.94682441309176	1.3124666691950357	0.018402553498685026	-2.2800001996276	2.9	6.564609922482924	0.2877888994893803	0.2550605653981909	0.25385433250911316	0.20329620260331846	0.025475241004060803
776000	-18001.29757492822	-174.81181132942714	-17826.485763598794	2.976383641138908	2015.4537533451626	47.63463204612022	2.0566746936826017	6.352611347479544	5.734202381329988	5.975085161483595	6.018601500685161	4.531281923786275	3.546654758913397	2.734126413028995	2.8215772503036884	1.997697702106942	1.479046479367526	0.9699424255046626	0.22005382928040562	0.218467615443115	1.158746320291572	0.1513730817883713	0.47195504235584845	0.21672982943946484	0.41964261434406214	1.030933310142483	1.591783746090234	1.3848409597814666	1.7265535134399106	2.605315716023086	3.0834196761888197	2.8892445621385248	1.8335351432956262	1.8737621278634238	2.28983583026356	2.5148323526898797	1.8823887217897848	2.5408202471679395	1.5092959960835093	0.4927492085485625	-0.7704703435968444	-1.639425549613842	2.9	7.103780172960715	0.28684266930391766	0.2531093307806895	0.2589661591354354	0.20108184077996025	0.015234705991568284
778000	-18021.088115961782	-184.88486772846787	-17836.203248233312	3.1813671683406453	2015.248769817961	50.3507241681055	3.8451210186740092	5.303231436602026	5.380865462987804	4.95708141248095	4.431736840947443	4.540111762565574	3.779677205927279	3.266939774514642	3.1772033001672613	3.024096567711352	3.1456590214710705	2.503397696728931	1.468287267931067	0.7972787595828761	0.9361556318913531	0.7456097505657613	0.4719714691316581	0.0506676809743547	1.064808775451202	1.3700531378888008	0.7547981641730358	0.7218291035819795	1.367779022265072	1.5648417373851204	1.5348391306767395	2.153900272140554	2.0219603664499752	2.4184810778027415	2.8564991734604224	1.6117447397821176	2.0702150402840065	1.1336495037428673	0.0447365999163265	-0.38969328723397645	-0.5691086217614296	-0.3864361526542389	2.9	5.45973200859026	0.2911809492226636	0.2541767194921122	0.25869580733572156	0.19594652394950549	0.05300735439232539
780000	-18006.726107844344	-187.40375299970484	-17819.32235484464	2.8411273690844165	2015.589009617217	45.95320091768707	0.9665858739620955	4.391086261291581	3.8566809595861713	4.0712272568683785	5.095193230575359	4.839354772946296	4.188915359440458	3.540138162561202	2.2330164422404337	2.184097288037878	1.5299117034984444	1.2564918274708405	1.6481053342411343	0.9500940333038254	1.0103371915988197	0.9793651299648516	1.0913636670888975	0.22474529837185758	0.6895061456537419	2.1449761646419354	1.77454816993387	3.0107755032685954	2.947805651468257	1.7599992978585872	1.820065360913064	2.3359455353122303	2.1812415166918693	2.684102568639854	4.64932228360346	2.7415899042635674	2.3435519171357	0.8827395957064479	-0.708871842457796	-1.2684097267772172	-1.4397386721303773	-0.8919805315264973	2.9	7.414405780496508	0.2911809492226636	0.25983084813757323	0.25501312510483976	0.19397507753492624	0.06454626392385343
782000	-18014.745429952673	-186.40550102184687	-17828.339928930825	2.7865080920101417	2015.6436288942914	45.88107831878689	1.1798235051768164	4.51729851245412	3.669686135502666	4.57755958752146	5.161808228217922	4.353242884445751	3.5885530677430824	2.7719340158370342	1.5463465402437786	3.043336408802067	1.427302280484593	1.7492971728780262	1.9963349196453115	1.0367524989097643	0.6409595416422124	0.6209898632117901	-0.170390460693724	0.8196578437401314	1.6337554148474207	0.7056981601421959	0.894532999437855	0.7639285778447437	1.2555104216925805	1.591756633504127	0.5444192004508941	1.1674555894485468	2.3707771195732463	1.1934557025138859	1.7259595920092026	2.180909133432695	0.9222079104723258	-0.46160708385276145	-2.0715338753809034	-2.5039648297152617	-3.1912537663962164	-4.075172947874992	2.9	9.539040067453028	0.29007977935222773	0.2562592486883048	0.25243473933319077	0.2012262326262795	0.011389406821254298
784000	-18004.44555446456	-179.9970030920956	-17824.448551372465	2.8414283814968204	2015.5887086048047	45.80894935193234	2.8896600600050655	4.323637016513964	3.859661734504484	3.486195223457194	2.892771972782493	3.5962054464170388	3.1048385001196497	2.7444986278740653	2.498588011160071	2.2616834232730403	1.56082963441838	1.7096402345812252	0.8964178668655415	0.7848642603795482	0.395172138597637	-0.024148344484063444	-0.07495598933839387	0.16763072928109546	0.3169361512035116	0.2522928604292085	0.7910192435965531	1.6681147394691258	2.2493558874932535	3.1138191941694795	3.1897171543462095	3.6309595915867696	3.560092016399686	2.280325155232336	1.8462655198408267	1.1189173811819817	0.5619432719407172	-0.32344047845942886	-1.1409608596057255	-1.0335104149264813	-2.006549195513778	-2.254686428794845	2.9	7.555712750977543	0.2891778702570062	0.25716115778352633	0.25140579092431414	0.20225518103515613	0.014713950543408459
786000	-18018.156087815907	-193.08724031680916	-17825.068847499097	3.0187956511499117	2015.4113413351515	50.99151223640483	3.761453549776229	2.580194115651814	3.2337104532330936	3.3416786741951974	3.5883107761352653	3.6162968833117275	2.8695933689292557	2.620799538121121	2.9323885399848817	2.2666991130231553	1.9444676630702449	2.29589068634081	1.7193630287117148	2.319137751078742	1.2274195169574973	0.8606609193572131	1.3389990578339213	0.5550972449903362	-0.18130006525672848	-0.1859598707309738	-0.025003913302333203	0.7864796075921101	1.7515177352129903	0.8841538973455823	1.149291479304813	1.9212776412406651	2.01645503605848	1.8249494631586767	1.779309240151529	1.4815397587149794	2.166408700434402	1.459164868431449	0.9106981181931508	-0.14452483593406013	-1.2079780769337054	-1.8268270717066	2.9	9.044767420384572	0.2891464307401622	0.25306208552860343	0.2525267171162335	0.2052647666150037	0.01158090159982733
788000	-18015.19524606353	-192.81492358418814	-17822.38032247934	3.080129505469565	2015.350007480832	47.87719103362821	2.0475422920930235	3.5007240363485974	4.062996527369713	3.867501648920979	3.7131113063077645	3.2821480840023733	3.1454628434060514	2.6763030822228386	2.885938626337397	2.0274037540628917	1.8517599923840868	1.487564086720719	1.118792586091456	2.0001086105101025	1.8177304756962251	1.495856747919111	1.554872532329286	0.14044561236089104	0.43410170401810655	0.17195900223183627	-0.007695619733945169	1.353874973458404	2.0729773173292854	1.4091379350978193	2.5135016222495654	2.4954145427381333	2.796096368509229	1.8413356359920288	2.145140050564068	3.233456683037851	2.5378153590852164	3.0930193379651163	1.9267246033597383	0.5040085197242833	-0.3871585841111795	-1.87145756715218	2.9	6.911347325073312	0.28406011626843847	0.25306208552860343	0.2597475577477023	0.20313024045525863	0.062477617210165245
790000	-18014.227429734918	-188.74609132600935	-17825.481338408907	2.9450961632688792	2015.4850408230327	48.009442213076916	1.3874197349690651	4.55955999181852	5.232402983529536	5.22197704898506	4.180145863035884	4.433227427526115	4.169115153337144	3.3997214862414764	3.2358977732967498	2.013005879418152	1.4658434228408281	1.618878181118982	1.4061532681922229	0.7318745300898458	1.354536519584824	0.7300994137815716	1.6573914912881982	1.2586752313808667	1.6928820171125194	1.3962240066222418	2.0449574663077903	2.3415056876757667	2.576219867440133	3.5414106725578978	3.127180636208023	2.221722863924045	2.5937662655634024	3.394977734578341	3.1472969776449387	2.9061943378948323	2.2453662983593827	1.7262367582545597	0.24911308516449293	-2.350104909994312	-2.135809323398678	-2.7897659236236025	2.9	6.493291112862469	0.28711769458560643	0.25672447342576177	0.2565204996110102	0.19963733237762446	0.02480832148529098
792000	-18016.333430730698	-177.89631881930364	-17838.437111911393	2.9462768991823567	2015.4838600871192	46.08334812463989	1.071410057748917	4.73957647112577	3.2965886392237556	3.2462794772010217	3.6191520839641815	4.268984898985828	3.526017221943348	2.476116029319184	1.912751914229861	1.4099287961173748	1.665786253819952	1.3739330283156903	0.7355750981728226	1.665600667500821	1.9192031817335926	1.3573241090691481	0.4292655641805412	-0.49671879890939324	-0.6949910186051781	-0.18999251621399793	0.9432168043650546	0.9349715892983671	1.6818690184225669	2.046945024194179	1.653421650625173	4.124938641087134	4.4742713542299155	4.619409208315995	4.212137069596486	4.605183738789407	4.080056305079351	3.046115878507747	2.2971354222870204	-0.098670279998748	-0.41548989994406155	-2.8417978966007786	2.9	7.488918636104115	0.2944779702121043	0.2512502587360903	0.2526746968224293	0.2015970742293789	0.0157494167809837
794000	-18010.3560002586	-182.65128342332045	-17827.704716835276	2.9677319412970964	2015.4624050450043	49.251378546099716	1.0961621518264109	6.081522851100071	4.713419515378904	4.590216361812678	4.4116932288723865	3.5564232161584246	3.521774711733561	3.481506729127182	2.0601720384732016	1.1794668778807758	0.9598144907600445	0.7391290417988345	1.556090863416677	2.0761882067339408	2.342767106371992	1.1719162542760184	0.6468310210680963	-0.2182407999893134	0.30281084017736426	1.4311570963780391	1.693970040014563	1.739167533572334	2.8223474512722384	3.3114967564085127	3.6696244850559268	3.052539248389114	2.897513719266428	1.5902093658387177	2.9357820332492337	2.5875685307283702	2.333052958724343	2.211988630151406	0.46938644072549773	-0.8204849804029855	-1.1352265152730423	-2.644486912007637	2.9	8.294295079445767	0.2902261752996387	0.25550205364855594	0.2577516635122653	0.1965201075395429	0.008682439371109288
796000	-18029.315326566844	-204.4556895035125	-17824.85963706333	3.0599265605246613	2015.3702104257768	48.47603734423117	0.5658199869171651	-0.28563823059128723	2.948260193829257	2.83029221356078	4.429874920694198	3.2365537960501367	2.616179045961235	2.7621102364387586	2.693346634574074	1.5951844692515647	2.0536075788561337	0.9058455274390005	1.2199625167088848	1.7057582147157544	1.8944128179480533	2.01024122268169	1.6107612331383558	1.3406758184501748	0.8309888418900555	1.4244898118259326	0.8057350574647988	3.4249731685660176	2.7226829065876794	4.045117914409655	3.8116608549495634	6.071768230729985	6.075516833514143	6.181311904321915	3.391692200773597	2.200197624591791	0.6165184802802877	1.1775658012776853	-0.09162481921990577	-1.7931765105454363	0.3650814566053895	-0.6646339085314061	2.9	6.372202582645431	0.28974041937685413	0.25005878908260926	0.2573770736892891	0.2028237178512504	0.06630264884028358
798000	-18018.778949872358	-196.90409123398967	-17821.874858638366	2.9294674659774205	2015.500669520324	44.993976584874915	0.56363979081762	5.057674869970995	4.798077365162758	3.3483300130239773	3.8872875324597436	3.3653028817738178	3.0278979808872797	2.833967327025072	2.7170292508329363	2.7858293831110252	1.2937837417397915	1.287150328388142	0.7902497682283869	1.241225058693162	1.1211377708724108	2.215656552475773	0.2817273315150982	1.0402704403272418	-0.07429831362310496	0.6474226209274984	-0.16146237189780183	1.8551331701009737	4.727778615137955	6.36965692939831	7.188267322155536	5.354409874898765	4.718946789853333	4.837236846141147	3.7193070912920403	4.06329182647458	5.0215413406850775	2.248207773104397	0.5581432450645033	-2.0992406762520073	-0.9697400236868732	-1.239756626528648	2.9	9.076736450132273	0.2859776510223295	0.25687841955337976	0.2543202115730432	0.2028237178512504	0.09965436132122665
800000	-17997.34828660174	-182.40733600930966	-17814.94095059243	2.9160359315261357	2015.5141010547754	46.44648987755639	0.6754808690727253	6.901900887499267	5.931544062274397	5.117134544495158	3.936481333329807	3.0257303155340276	3.4808431803341535	2.9377128882167187	3.7931492457307283	1.5114150198917875	1.87203881849271	1.01044187425783	1.3737496826094615	2.4368025320168933	2.546678288503389	1.6194742502008337	1.5765065019061164	0.2912654953930556	-0.2282596166414107	-1.0216076498237157	-0.043421181214233995	1.0176092623134994	1.373842344440258	3.3874622524059492	2.238089249139413	3.8354180778755382	2.83219572888582	2.9069834820533744	3.0890389632934165	2.9144354818768052	1.1794423407626056	1.5844202460500443	0.17335451011913228	-2.2243354143652865	-1.7337457141775878	-3.3424683572886256	2.9	7.259741993427995	0.2867858361321893	0.25699699505158147	0.2509182240615031	0.20529894475472893	0.0662904757173931
802000	-18007.577711503163	-187.77201214889365	-17819.80569935427	2.900137067704754	2015.5299999185968	45.50172615419334	0.9784963341974602	5.5387013587335945	5.529463776022298	4.937268674134548	4.189666023081167	2.712436408823216	2.9359210627433923	3.630490340348519	2.8461512228974377	1.1048494968824178	1.1651594834454218	0.5962636587712574	0.9428119447094997	2.2786870890363646	1.3690782702083446	2.2217155721830424	2.0910401424532603	0.40964903203806285	-0.019597137671262976	-0.6086093399101982	0.908877836799685	0.4172988484081323	0.5126333354628149	1.5955177056451537	0.8026827402422352	0.6966924626851367	1.306488508057439	1.919859751871966	2.301899397364672	2.7856296378511103	2.8991963849258324	1.3451122451626285	0.21303895279238533	-0.6415143041291433	-2.2739443528314993	-5.283999714495256	2.9	7.3793726292096675	0.2927642628326818	0.24877689379948262	0.25356550386321847	0.2048933395046199	0.07385417312429618
804000	-18018.87923183338	-194.74356538490284	-17824.135666448477	2.918319076144022	2015.5118179101576	47.00548994264202	1.7214517740227175	7.059292736890737	6.612480124315018	6.385252095718551	5.645667145531649	3.5811927455933352	2.5437653369041953	3.001493118599868	2.6313527755396615	1.7491839362016912	0.9270345797310049	1.484642890918877	1.4035029022542789	1.5673818335424081	1.6383941821742312	1.0081483810491951	1.5395790007406682	0.8729314055720607	0.9438948485769412	0.5206513869276491	-0.6638833005010607	2.3690638600128655	1.0537745849587794	0.3828177161186063	0.33911537107295964	1.2738110910517113	2.1163524976558397	2.8194727150343746	1.8287706478111907	1.8049082525608549	0.913601491835718	1.407217635884828	1.3094968090553667	-0.9498691713244907	-1.6584079151519477	-2.1528648860761037	2.9	5.774211790262018	0.28791625733949133	0.2530437939492069	0.25414660920668464	0.2048933395046199	0.015383602421849444
806000	-18010.3880454518	-196.16204837044253	-17814.225997081357	3.039346128190124	2015.3907908581114	49.602335486002346	2.7333007027143936	4.299161587074392	3.577349942476193	3.881636967465777	4.165221217034002	3.6749721244366356	3.2949017307789683	2.9339492965416882	2.600039303088374	2.9201907996168144	1.8062402073994506	1.6060158909104476	0.7380611224686295	0.913512711454697	0.6713528316697799	1.8563713464822387	1.4131862306433776	0.9957449330322938	0.8532007581134967	1.2991696612556398	1.268501511046392	1.5857977939951806	0.7473227773908485	0.8301750953737905	1.7310335501523249	1.1677811568570031	1.6264652529460277	2.016826052516886	2.163822172776933	2.286841950195858	2.179123249428978	2.732724180522334	1.6837912647302256	-0.10783863289540127	-0.9012043359308977	-2.3870449592090477	2.9	8.277042643573727	0.28728887428838984	0.25815888688287736	0.2538007215566004	0.20075151727213522	0.034624806199617525
808000	-18030.56047613238	-211.04825019112184	-17819.51222594126	3.2411105061170296	2015.1890264801843	52.33589328418467	1.06663661828607	7.687943429525173	6.11219072079699	5.981375642988076	5.344436288456333	4.9633973780938145	3.3793989258359236	2.95767515150885	3.0110836203042046	2.868600397922119	1.8170687226262532	0.9692368193544123	1.2230564894464826	0.5790158379514809	0.506133278249427	0.8885430591756711	0.680033767266971	2.1937073980908535	0.037705731520838226	-0.20834698844672728	0.8574572156404542	1.8221898259321119	2.1768009954985508	2.2500698019751657	1.2631235858144465	3.244676503097126	2.1955944492153545	1.820469085151269	2.643673466207419	3.662883950920147	4.4568703198258035	2.7478372881149746	1.9249123610920553	2.577070290391989	0.3846200103045975	-0.7700113001865522	2.9	6.365217220174808	0.28998990256098983	0.2513352015595568	0.25412711709139163	0.20454777878806452	0.0575563375726816
810000	-18011.901311565653	-189.22914616992156	-17822.672165395732	3.070032949192167	2015.3601040371093	52.876408462571725	2.416521820382421	4.806640449874726	4.4150362194968125	4.2477200082130775	4.813102475998864	4.355969873394515	5.027766176774997	3.434031047623927	2.425133443147862	2.1801202383141844	2.254753652612968	1.618399953046908	0.9915833717034745	0.8679228912719492	0.2576961907897844	0.5407511938149077	0.9948434699101969	1.6938127280796702	0.5783710335496557	0.8173579030981142	0.4779383442488496	1.3042534455135986	1.5952516801307515	1.6359321105827944	2.9235149958288136	2.434429075888087	2.1295965404630315	1.9047089013047473	1.5926861322948889	2.2993875564402844	1.743182470138001	2.2821134504098732	1.873612209817278	1.81495049791621	0.9586861493566463	-0.6341853319295537	2.9	7.253543210987364	0.29604169557641474	0.2510291104018989	0.24880349687728615	0.20412569714440296	0.0205296810200367
812000	-18014.18302522669	-194.16591099107848	-17820.01711423561	3.1324880680949776	2015.2976489182065	52.705928524904884	1.7550405466422125	5.495950951147629	5.736910195933345	5.247236676411123	4.6141749294679135	4.705024019066103	4.7728754991166	3.4883591621876877	2.1891079533052067	2.551144704457743	2.644806385089096	1.943768407376349	1.3384174011303667	1.3513385789446437	0.573271431024205	0.3349439200255002	0.18345766533025742	0.7660413649915296	0.7306433995132846	1.5213325837749232	1.4713672281842745	1.8704262180586118	2.273453073081232	3.065164898151237	3.4983229795277655	2.8167969228909997	3.857771316209982	3.2825048144216256	3.3685169541069966	2.789919687835572	1.038627859568174	1.0843355992587886	0.8891158995844297	0.07165688778887724	0.09056696388057726	-1.4733323368360303	2.9	8.121838069518857	0.2858374776324858	0.2617978284299257	0.2444789017091693	0.20788579222842193	0.016857556748390182
814000	-18018.29984573245	-198.36659369593485	-17819.933252036517	2.981561297228067	2015.4485756890733	53.00411025997994	2.0095186855952343	3.0117115879630014	3.127571217992874	5.312407306253272	4.766828362622235	6.172085978915176	4.548165974118861	3.837023579931381	3.617497828824889	2.1035731481655664	1.1894323911004425	2.5373598626967286	2.1665902738896348	1.9215567105129057	1.4956131043790675	1.3212066677371486	1.2470802675012014	0.7774192197915463	0.5861740278338594	0.30491801498412674	1.0948770810064623	-0.44003126780665347	0.19471762142351035	0.6838356206106512	1.4117145415153147	2.0655665043131473	2.780702482876945	2.6198184552693276	2.6484472497041596	1.5052959484465025	2.1563838106865925	1.9660284538860315	1.0494558579837647	1.0583680771613275	-1.2291813315839673	-2.539503387577966	2.9	9.153170538999166	0.2861485885414178	0.26058312459823596	0.25065193490055127	0.2026163519597977	0.01627819581727476
816000	-18020.357008012827	-203.23539375288425	-17817.12161425994	3.0575198409206243	2015.372617145381	55.37563421948726	0.8830182497294777	1.782254952525143	1.9731379331723493	4.343532860859911	5.778415540165395	4.687002398736935	5.986013557340758	5.372256979564003	3.7408575119352783	3.035500167955107	1.9450065205063811	2.057753312201067	2.997319748808608	2.15985253037328	1.4160214459628357	0.958873342591011	2.195496706743724	1.3459880133968978	0.8540735587728747	1.2627068875354055	1.4809496972674578	1.5017636459248482	2.5693182881299537	1.740132141022862	1.3346212839009461	2.940743435444113	3.45231086708563	4.1312401441388324	4.060670491133052	1.741757353210295	1.4486871468314915	1.3902661119532023	0.02583835889184949	0.3635761184051165	0.017631426788390067	-1.7226761056063118	2.9	7.3853426108043285	0.2874603280438774	0.26058312459823596	0.25026331613026814	0.20169323122762123	0.007474734524652763
818000	-18026.48672531505	-191.58141966924958	-17834.905305645803	2.924966296020113	2015.5051706902814	51.77302736518145	1.6133001625051229	4.640644306711773	3.974626423668184	5.024487722871816	4.674086237820259	3.9915576558631787	3.2909378217047474	4.019820004319307	4.141614560505306	3.350427138821119	1.7985546238476986	2.412914573873941	2.2565256136736287	2.8644952447769776	1.8278625466662664	0.8305422896435376	0.7222464157153925	0.3193037243219807	0.9372016990472087	0.6962532112158021	0.848080172704218	1.100216506771456	0.5530031432011105	0.716985700522069	1.4744807484850087	2.6111127589970593	1.5265660879398846	2.0078900979082133	1.516968926302908	2.403884119051223	1.6221536396775063	0.09968235755257637	-0.27869723229351256	-0.1455091676843031	-1.3959418213657586	-1.9839575509322946	2.9	5.37168397558729	0.2869028909313591	0.2517385799552301	0.2605748536286966	0.20078367548471693	0.004860461625565115
820000	-18021.026739375313	-199.39756411893453	-17821.629175256377	3.078569804737891	2015.3515671815635	53.41065785456296	2.4388743941565574	3.894845005927327	4.223851595584914	3.617484693572018	4.716255445457604	3.697655340803829	3.67590618563429	3.058917671714889	3.60940012388304	3.0932247414507366	2.217036119825308	1.4901916413763805	1.9250288705883534	1.7983326392515913	1.586429630777579	0.9411853247584405	1.7571895354821436	1.228220731885859	0.4469588357730605	0.288207696605971	0.9820558297136487	0.8541404371911288	0.34780553741912473	1.492958390606551	1.8120926942527293	2.7984468965866647	3.818926343881794	3.499029738009118	4.06310536174301	3.19964047845371	2.6205411830995233	1.083651620189732	0.16953139356909336	-0.9429999009957672	-1.5627021421466585	-0.9160912797939555	2.9	8.839087058837475	0.2892606681003011	0.2580165041259138	0.24962346858243004	0.20309935919135771	0.05540169000569745
822000	-18013.06956957653	-191.4035164492645	-17821.66605312727	2.8405486632989714	2015.5895883230025	50.89003592340393	0.977597628522237	4.311853952805549	4.446324871743128	4.113696813230255	3.9846403754712476	3.7830938934099074	2.839608736261198	3.287885658160322	3.2224603275015435	4.042620917172097	2.2308539392083464	2.2138589980987553	1.5906041136535873	1.3361056070578954	0.9359552723675412	0.5710103874852233	1.939517355268698	1.8051382091653871	1.0981750064013371	1.265694477825219	0.43039334671732576	0.9058451983188713	0.974338216536482	1.2499983086574924	1.315321575721138	1.9020907055598575	2.581890025800456	3.6993170721975916	3.3438474372598392	2.120001752740602	1.197759097730188	1.8014976436862076	0.42464203102360265	-1.3752319337126333	-1.1889843817142598	-0.2121592445629572	2.9	9.81910510204767	0.28525111942498393	0.24972876037801675	0.2614646697590617	0.20355545043794035	0.008983629061668294
824000	-18019.106742557677	-198.28996371607028	-17820.816778841607	2.93459541706838	2015.4955415692332	52.345657139824404	1.3102564692092245	3.1057142310197174	3.4751388637593825	4.991977920537974	5.123996214346396	4.107787109798188	3.590764586620719	3.573122210580894	3.4465381793891328	2.6514902847754866	1.6090742545340373	1.7920859730546925	0.8680164286789271	1.3769759699237294	1.3447782019360237	0.39547799479463996	1.7137171273399199	1.1049559170513414	0.36540896415506263	-0.07456288022539673	0.15490552293373278	0.5620135608338284	1.3790028440074573	1.6601076354187663	1.5537881554650015	4.288670050159645	5.509694276515775	4.545778758010127	2.753316178318139	2.4327396789874713	2.0284593355191847	1.7808622125013918	0.49308831599887365	-0.8478801149845989	-0.6544500219730437	-2.0217808981530383	2.9	7.005726079718649	0.28525111942498393	0.2612666214023427	0.25628377074860537	0.1971984884240707	0.03572319279224351
826000	-18004.368094419744	-185.83720113112906	-17818.530893288615	2.972394344291931	2015.4577426420096	49.154797864579514	0.565512744737235	8.1809523447982	7.581403814638231	7.532309077938555	7.340075878382899	5.356970502723344	3.611336563116453	4.206396504048461	1.493828766770837	1.4301505361938458	1.6112101608758165	1.6931009425597972	0.5039865799182945	1.7240672535942299	1.706061668872426	1.8565125268010796	0.9175549619383949	0.6068274242307252	1.3965534187742612	0.732730704280088	0.4603557050724344	2.4340011287167034	3.2674900828186058	2.221397601700826	3.3101599930299686	4.335251738459576	4.795843510639582	4.434464112218797	4.303343802735388	3.6624407100353378	2.1029401975147626	2.5772239400548234	1.8530973055228164	-0.8461285614509166	-1.8548078328886244	-3.3240088567968122	2.9	8.416821999905473	0.28522476502472965	0.25116533846768957	0.2589196092875802	0.20469028722000326	0.012643066668028256
828000	-18008.01871348236	-188.98909138622378	-17819.029622096135	2.9057609267685853	2015.5243760595329	50.37322795886901	1.2873497245100929	5.0942484370217755	5.639716145108698	5.712163968598088	4.899194327386516	4.963496580447398	4.992944137747588	4.181199681898509	2.025218811960242	1.7199320374866551	2.586718608501177	2.209053445565331	0.7152438476692358	1.8504318239275703	1.2116195392503912	0.6314547565515527	1.2412607911360571	0.8994611578051874	1.3137598889332962	2.2436746677449575	1.797858781052636	1.3993883321849478	2.3162205772336137	3.5687917319204403	4.101978154757937	2.8251992365998255	3.578076361670016	4.541125144786908	4.6300454528743185	3.6390572691114316	5.353235896000692	4.153967890826432	1.6464824571358898	-0.8188047107427499	-1.6780397512593692	-1.4928701707913823	2.9	8.189605768778186	0.2883882083310285	0.25116533846768957	0.2588899700425135	0.20155648315877106	0.02468632765202541
830000	-17998.6958530079	-179.564446204504	-17819.131406803393	2.910722209777464	2015.519414776524	48.47786423307376	1.0453083110911319	3.6523532431982324	4.714245106160023	5.242657159684369	5.530532337386811	5.731441033805382	4.961860254928083	4.39829500472283	1.4914411829847536	2.2025316875254273	1.2186233340786168	1.5248518498114239	0.636786413568684	0.904192424396353	2.1618019946892155	1.7723587639439944	0.7709639698521684	-0.11529021463349347	0.3721022001260075	0.9081836684400979	2.943459617945173	2.655970656589831	1.9434098793362984	1.8421996510237144	2.662429782238881	3.494819680573219	4.439726002369558	4.5662759696076325	3.4851286002638244	2.9521967144029713	1.3927046938258891	2.742941510267018	0.6030302286434812	-1.32361972191705	-1.772776114660317	-3.5782055980614142	2.9	9.121521440662079	0.2848059347909437	0.25544732126883213	0.2581902607814558	0.20155648315877106	0.013442781912661128
832000	-18003.626702395413	-182.52809172070258	-17821.09861067471	2.9954665574681996	2015.4346704288332	45.11981360882838	1.6856397157035947	6.415237253352354	4.507204599073138	4.834642590805261	4.285654882156405	3.890193552277457	2.7221665399714667	2.3970402299596176	1.6870983678082228	1.324199239732082	1.2457056995599667	0.8050856168445407	1.2393320727403934	0.9610489293902527	0.24119682885175653	0.024716982534609605	0.24460499990846324	1.1886186447759424	1.681943563775574	2.885972247246645	2.3942468099607526	2.0568860254936743	1.9743857896124815	2.578562267351046	3.553606694231852	2.063386626968425	2.8934049038249947	3.3090517193706757	2.7897423433992476	2.9761877484425474	3.1108669954049937	2.9403792882205866	1.5582479922531611	-0.5503515095341769	-1.4066472325471586	-2.3779052338183186	2.9	7.96397526478203	0.2848059347909437	0.24721274196724657	0.2578002110030862	0.2101811122387262	0.04431788093640018
834000	-18000.353570223608	-181.05570829115413	-17819.297861932453	2.9026770685639405	2015.5274599177376	44.56611344412058	1.2020720820953208	4.923848421664561	4.257929231174123	4.442852989964619	3.7237638048588075	2.761219999125417	3.4691137817630535	3.3333986925998107	2.349369849547686	2.155208478317697	2.8486469619401524	0.24082913378654836	1.4632579282329723	0.15298853906611184	0.6072982333763517	0.042003860800948256	-0.3820732952352058	0.592868509910614	1.4267650346166187	0.17951103640986	-0.06573918952659741	1.5103673956385184	1.9187255163504298	3.1543129069957123	3.257591545290782	2.579614741155032	2.2629589342000442	2.3549225780689502	2.4816839154263124	3.188697906829518	3.221750385048119	2.7972417454086056	0.9180623692888066	-0.3469769613550757	-1.5747119608688596	-3.140813161130635	2.9	7.837598576642183	0.28744888692102716	0.24436183499537797	0.258651064313564	0.2095382137700335	0.05321354592394182
836000	-18013.40748927622	-177.26065013454928	-17836.146839141667	2.8961280847131556	2015.5340089015883	44.86353833540049	0.7029972693978424	3.8603930001473845	2.7772657980633824	4.700720175566958	3.8462123127490595	4.55502857788777	3.5596080215807566	2.994565719939838	2.0326997698208915	2.849033970717362	3.453374863996508	0.5746758438606201	1.3171911014561264	0.3179979506183976	0.05949714035235698	-0.3151749109866361	2.7013439027433677	1.1676156557406079	2.2517170156439317	1.0368671433967798	-0.23400248051693517	0.9244159620131014	0.941446653334324	-0.6786638278326046	3.6598205574905993	3.0895451199354964	2.9152573394451906	2.9724968377888406	2.8607896276584768	2.4880126255466672	3.9087781481402337	4.498409001979929	2.952243358445711	-1.1595344052694052	-2.7024266755280357	-1.109532019424816	2.9	9.001709640567135	0.2790731624788138	0.2562184010323404	0.2600511037640057	0.2046573327248428	0.00849340289526049
838000	-18014.097831049512	-185.77920228802287	-17828.318628761488	2.8319453875141227	2015.5981915987873	42.77757337811375	0.7493619769144833	2.105024503028622	2.607561155544849	2.484991022833941	3.697669839823534	3.052553408780783	2.4954207107607944	1.6928709730080358	2.078325734441857	1.9922232981449783	2.0757232412035043	0.9108345848130159	0.8322715320301509	0.8765989412792787	1.4047415290290102	0.8553358341992581	-0.8373301296835782	-0.07889635245967368	0.4468280398369285	0.578022916143202	1.8044979182269207	1.6709926522969978	0.8301092812307957	-0.3613935983766875	-0.11703163759486412	0.8547309435955198	1.554302868340338	2.315337598808936	3.0432676640420446	1.2994244450385681	1.2991297093298668	1.4703838187474498	1.1430919746353967	-1.319279453359798	-1.5584351197504234	-0.7776357802729215	2.9	7.014611750806545	0.28367610441538454	0.2676718523179361	0.24986035498676154	0.1987916882799205	0.020308348915779355
840000	-17993.78132468665	-175.8682653901186	-17817.91305929653	2.9189154079936857	2015.5112215783079	45.26829738655338	0.9952870046849023	7.287298999042809	5.615206178895812	4.431415692619273	3.7043005500789916	3.4449048676403202	2.9366091028910772	3.125233842583083	2.1752711613494293	2.431540358417088	2.499010055769856	1.468860273581427	0.5685537027114553	-0.07597336218472062	0.31466318010246574	-0.09345456454157841	-0.6439541527162436	-0.3458076126421603	0.58298055185275	1.9067075065129528	2.53140052090076	2.294056823414026	1.3815065952057999	1.5863840027468805	1.8138271118882718	2.7231406085925585	3.4388218582625036	3.707376897014699	3.8428418513568143	2.6393739673576033	1.8705187617188161	1.194937863732817	0.12746074915617384	-1.3051188035602095	-2.00055871601473	-2.3654736648853603	2.9	5.645519500158812	0.2869921070017035	0.25819001017277315	0.2542823303421583	0.20053555248336774	0.018581379546285828
842000	-17993.664245228905	-179.23441558134596	-17814.42982964756	3.060514803513221	2015.3696221827884	45.81164669510785	2.088022753695824	4.61376010713346	5.2539046060771994	4.330258133545311	4.158432053432378	3.7017030406388076	3.1487344993960034	2.792018807854464	2.146172917456833	2.975037928331438	2.545667542432554	1.6715829462762435	1.1990990069031584	0.4571915603311369	0.2751237782685094	0.3883028403140186	0.038395816299978014	-0.7041066643285875	-0.3744878878308371	0.36862767115422884	0.8167889149427399	2.2058906470199844	1.5843177867558715	2.2846142803796083	3.0794575257064905	2.6781930479120195	3.2934290263857884	3.4012596444064083	3.9061144889396586	3.3637024941478604	3.093623719487068	2.250323893991828	0.4247136261464993	-0.1633731676673689	-1.8360053826300127	-1.930292954738007	2.9	10.93825572258383	0.2869921070017035	0.2566612432933806	0.2558110972215509	0.20053555248336774	0.044355096324296364
844000	-18004.57976626339	-188.96403740471462	-17815.615728858673	3.0062346674777043	2015.4239023188238	45.214666411932086	0.8302973021452288	7.38134039530879	7.872628356688755	6.061499273695067	4.699646271396372	3.4268271065253413	3.75710942730632	1.5676723669840182	1.7604688755626747	1.4883704969832265	1.9734012760531474	1.2851047657455643	0.8204529144682322	0.3657713647313935	0.8118717885277622	-0.464835808255378	-0.6734855610752607	0.9064802673427474	2.1761944785111726	0.7737385653560829	0.19898915130137762	1.6427203587062902	1.3322519430793698	1.5159932275697707	1.0340202217318375	1.1637716671874356	2.959190812926422	3.3193964671913414	3.2321356470562126	2.3083923766055037	2.5756368347388876	0.8460342725061923	-1.6137571570413138	-1.5484576262061336	-2.754073598099631	-1.1582766845810486	2.9	7.189017116763507	0.2869921070017035	0.25054175935049633	0.26193058116443513	0.20053555248336774	0.03726393965949829
846000	-18004.89595926107	-190.63399010322024	-17814.26196915785	2.9895858073483788	2015.440551178953	47.55315296536941	0.856996734983599	2.9519898443699293	4.070666811990029	3.6974994980308837	3.4573137306536608	3.1974131158923087	3.824721447329273	3.1466001080742956	3.0746098901519865	2.091460288033431	2.8782506215638333	2.587865576434915	0.24273236074898571	1.7658918254494864	1.5026182813731055	1.0964177781750495	0.1831457799649867	1.1607566868782717	2.11372360682397	1.8596350680806102	0.3221388213991385	1.3073503847111134	2.433088603475845	2.6604676253814397	1.5578789516203797	0.40520721359265277	2.5202287718831204	2.911127722718543	4.622563478589953	3.142336475559683	4.523642840629693	1.9435697127593432	0.49619954919291204	0.22224860029999657	-0.9931366480647771	-1.36096925138055	2.9	7.802928023611287	0.2910982818768594	0.2568368361136026	0.25361039611297626	0.1984544858965645	0.01994222142511641
848000	-18007.12242749399	-186.49045979466254	-17820.631967699326	2.895219661029465	2015.534917325272	44.98747742516049	0.7407356204372092	3.5948002235073138	4.360138862538778	3.9897295534251183	4.225483678713761	4.429630506596518	2.6700098001412766	2.076659399568359	1.6256591884589784	1.458942355530895	3.166176382438408	2.852870596759362	0.6191152501015457	0.37497062121850055	0.32958247089776027	0.16313279598502956	1.782851119116705	0.8572791186908664	0.23724799612323383	-0.4293686434347866	0.06306644860061017	1.0148463768326894	3.1901960540729863	4.662177286482298	3.7580966948008756	3.4088219785026395	3.8188767999492823	3.2296572775898524	5.144974806810133	4.8959820515989385	3.567305464842801	1.891844999244411	0.34858864909413445	-1.388058741058015	-2.2898279386803986	-4.130411959056074	2.9	8.809751369135766	0.29373378564883124	0.25055985956422205	0.25361039611297626	0.20209595867397315	0.062208883986633406
850000	-18018.930129303386	-198.80779170117452	-17820.12233760221	2.978468753903626	2015.4516682323979	45.65396850030038	0.7143621839810884	3.462958697171974	4.273124588562261	5.120844702382708	4.3403347433016695	3.8266605623561216	2.2871728904363415	3.4051454110713197	2.356747200011761	1.7456976499578123	3.5814323106682022	0.7620226084556407	1.32342440768512	-0.005752106425731762	0.7210250082837333	1.7831141129377892	1.6416320239587292	1.6675724996296897	-0.5200178186643292	2.0178259730570116	1.8452981128424097	3.8562626615090294	4.233090954240206	4.078878370537727	6.5545261060376605	4.035386260360147	4.395522081981914	4.230895866831174	3.50059268923571	3.075651186680596	1.5928918929159424	1.5118067661407693	0.6953416624333899	-1.9542420586336808	-2.777224893438145	-2.8731308637352972	2.9	6.5826089062725615	0.2836168503402733	0.26067679487278	0.25361039611297626	0.20209595867397315	0.03674072387794516
852000	-18009.99073269818	-185.4030175247955	-17824.587715173384	2.8729114981129973	2015.5572254881886	45.222788938333515	0.37173664382214455	3.462958697171974	4.273124588562261	5.120844702382708	4.3403347433016695	3.8266605623561216	2.2871728904363415	3.4051454110713197	2.356747200011761	1.7456976499578123	3.5814323106682022	0.7620226084556407	1.32342440768512	-0.005752106425731762	0.7210250082837333	1.7831141129377892	1.6416320239587292	1.6675724996296897	-0.5200178186643292	2.0178259730570116	1.8452981128424097	3.8562626615090294	4.233090954240206	4.078878370537727	6.5545261060376605	4.035386260360147	4.395522081981914	4.230895866831174	3.50059268923571	3.075651186680596	1.5928918929159424	1.5118067661407693	0.6953416624333899	-1.9542420586336808	-2.777224893438145	-2.8731308637352972	2.9	7.129162211688007	0.2848466411191376	0.26551494316882995	0.25399550981597646	0.19564290589605865	0.04924321032730362
854000	-18011.999001293338	-186.29436712712643	-17825.70463416621	2.9051467585651536	2015.5249902277362	47.22244094049376	0.46326058760233824	8.581356301782131	7.357004757143493	6.755388471981136	5.791042177626648	3.247584052181276	2.979505477099042	3.422746113822695	1.5688809210525931	3.326852304045643	1.6912865342705476	1.684397830498361	0.5978799804004522	0.18787527499080156	0.9607111744806088	2.597289332407266	1.4929306190274718	3.114658346976915	0.40147636697913347	1.1210666930939328	0.5937892991580873	-0.46915809322770985	0.9552252393549424	-0.2461844644136908	2.543160601100445	4.278019284157161	3.3309826392916695	4.435643994380491	3.690379658557956	2.7759120405964204	3.3202082933210244	1.4694300386299322	0.024179372757870025	-1.9884159563317603	-1.5619811538252122	-3.602329755451507	2.9	9.074168259995057	0.2881063132433933	0.2522168901715535	0.2588160071446378	0.20086078944041802	0.006783695198474958
856000	-18001.963925551547	-186.77742329338582	-17815.186502258162	2.8456818106439608	2015.5844551756575	45.85919817140056	0.9311481272940458	6.400070095063573	6.758952529280154	7.687802834524336	5.3848137175248905	4.83807823148891	2.38546482381958	2.875020059224012	2.6689441424170472	1.8366974455864653	1.4800679513193067	0.8337597670106206	0.2971818007157907	0.7351091990908558	1.5324099842914405	0.39888705477365627	1.3536536856042654	1.5240805017943766	1.2071374035773874	0.1761546848505158	0.6937820586005209	1.7495485540838223	3.941911867648968	5.574437042533599	4.814304083950869	3.896319914457334	3.8234651979959215	3.6722472000902133	1.98851435213186	3.176686178354018	2.237281582772572	0.7416820642533973	-0.02330381109644328	-2.011907223649763	-3.7186124949562993	-3.651496502877726	2.9	7.7101221605469945	0.2869445949048607	0.25337860851008615	0.25562033635692377	0.2040564602281321	0.02205675752521242
858000	-17999.64363522951	-182.67031652705225	-17816.973318702458	2.8543308154300413	2015.5758061708714	44.52455585166953	1.260445127172347	4.577617016183757	4.462165031242465	4.867904740950206	4.5219148956227455	3.3102595250540374	2.7705442806678695	2.691558499572476	2.174076890198042	2.076095922409273	1.5575398753933203	0.859960688936944	1.2619198162308845	0.7763824345656405	1.3722413609603858	0.4566264339504431	1.1784400508153507	0.002754650586081764	0.5812023043306452	1.108549893395804	1.786093540654237	2.3128324497290365	2.3781035637457113	2.426166583928577	2.9218022670646153	2.4151582025837244	2.081739972614557	3.3664141365658464	2.273469405745501	1.8334224908168737	0.9556759500443609	0.39582673384696987	-0.04746091676981923	-1.5005562266028813	-3.471101914962683	-3.6506067194350535	2.9	7.972814252789361	0.28660274212937087	0.2543644154279209	0.25562033635692377	0.20341250608578718	0.023155181056193082
860000	-18001.95202602153	-185.14748902512687	-17816.804536996402	2.850123724812995	2015.5800132614884	44.04376767916581	0.4805729012121248	2.2546625391470325	4.254086616594718	4.492474155819847	5.202833716291961	3.5844343130387135	2.1820592261687715	2.124699441547452	1.7916661881382787	0.6920815454259222	1.7607341379382562	2.416275633246146	2.502373410697187	1.471137529843734	1.6112357082575977	-0.990566294650081	0.2802735267324818	-0.5556352721611566	2.3386632832480707	0.8001788368229794	0.47616729361824456	1.9171436568630527	3.825280305099454	4.628834043806217	6.80303557135872	7.259014843335353	7.800295237504129	5.767490033421192	3.757617429775351	3.2383381698616933	3.0163125343584065	1.2718502642268679	-0.637040133446938	-1.7454687359863468	-4.18136544322911	-5.450595836507186	2.9	9.021469154037156	0.28628788576463016	0.2543644154279209	0.2559351927216645	0.20341250608578718	0.01615000247303438
[truncated: 17,572 more rows]
[truncated: 5 more columns]
