# Supplementary material for: Epidemiological and genomic investigation of chikungunya virus in Rio de Janeiro state, Brazil, between 2015 and 2018
Source: PLoS Negl Trop Dis. 2023 Sep 28;17(9):e0011536. doi: 10.1371/journal.pntd.0011536 (PMC10564160; doi:10.1371/journal.pntd.0011536)
Supplement: S4 File — (ZIP) [file pntd.0011536.s009.zip]

Archive with 6 entries (5 files):
- Supplementary_File_S4/
- Supplementary_File_S4/MEME_results_pvalue0.01_diversifying.csv
- Supplementary_File_S4/chikv_ecsa_new+refs.noOutliers.stopCodonsRemoved.fasta
- Supplementary_File_S4/FEL_results_pvalue0.01_diversifying.json
- Supplementary_File_S4/.Rhistory
- Supplementary_File_S4/FEL_results_pvalue0.01_diversifying.tsv
