# Supplementary material for: Epidemiological and genomic investigation of chikungunya virus in Rio de Janeiro state, Brazil, between 2015 and 2018
Source: PLoS Negl Trop Dis. 2023 Sep 28;17(9):e0011536. doi: 10.1371/journal.pntd.0011536 (PMC10564160; doi:10.1371/journal.pntd.0011536)
Supplement: S4 File — (ZIP) [file pntd.0011536.s009.zip › Supplementary_File_S4/MEME_results_pvalue0.01_diversifying.csv]

Site	Partition	&alpha;	&beta;<sup>-</sup>	p<sup>-</sup>	&beta;<sup>+</sup>	p<sup>+</sup>	LRT	p-value	# branches under selection	Total branch length	MEME LogL	FEL LogL	Variation p
1	1	0.00	0.00	1.00	0.00	0.00	0.00	0.67	0.00	0.00	-4.06	-3.93	0.88
2	1	0.00	0.00	0.75	0.00	0.25	0.00	0.67	0.00	0.00	-4.04	-4.04	1.00
3	1	0.00	0.00	0.79	0.00	0.21	0.00	0.67	0.00	0.00	-4.75	-4.75	1.00
4	1	0.00	0.00	0.75	0.00	0.25	0.00	0.67	0.00	0.00	-3.84	-3.84	1.00
5	1	0.00	0.00	0.75	0.00	0.25	0.00	0.67	0.00	0.00	-3.88	-3.88	1.00
6	1	0.00	0.00	0.75	0.00	0.25	0.00	0.67	0.00	0.00	-3.84	-3.84	1.00
7	1	0.00	0.00	0.75	0.00	0.25	0.00	0.67	0.00	0.00	-3.58	-3.58	1.00
8	1	0.00	0.00	0.79	0.00	0.21	0.00	0.67	0.00	0.00	-3.89	-3.89	1.00
9	1	0.00	0.00	0.75	0.00	0.25	0.00	0.67	0.00	0.00	-3.58	-3.58	1.00
10	1	0.00	0.00	0.75	0.00	0.25	0.00	0.67	0.00	0.00	-4.33	-4.33	1.00
11	1	0.00	0.00	0.75	0.00	0.25	0.00	0.67	0.00	0.00	-3.58	-3.58	1.00
12	1	0.00	0.00	0.75	0.00	0.25	0.00	0.67	0.00	0.00	-4.24	-4.24	1.00
13	1	0.00	0.00	0.75	0.00	0.25	0.00	0.67	0.00	0.00	-3.87	-3.87	1.00
14	1	0.00	0.00	0.79	0.00	0.21	0.00	0.67	0.00	0.00	-4.62	-4.62	1.00
15	1	0.00	0.00	0.75	0.00	0.25	0.00	0.67	0.00	0.00	-4.14	-4.14	1.00
16	1	0.00	0.00	0.75	0.00	0.25	0.00	0.67	0.00	0.00	-3.65	-3.65	1.00
17	1	0.00	0.00	0.75	0.00	0.25	0.00	0.67	0.00	0.00	-3.87	-3.87	1.00
18	1	0.00	0.00	0.75	0.00	0.25	0.00	0.67	0.00	0.00	-4.25	-4.25	1.00
19	1	0.00	0.00	0.75	0.00	0.25	0.00	0.67	0.00	0.00	-3.92	-3.92	1.00
20	1	0.00	0.00	0.75	0.00	0.25	0.00	0.67	0.00	0.00	-5.02	-5.02	1.00
21	1	0.00	0.00	0.79	0.00	0.21	0.00	0.67	0.00	0.00	-3.85	-3.85	1.00
22	1	0.00	0.00	0.75	0.00	0.25	0.00	0.67	0.00	0.00	-3.88	-3.88	1.00
23	1	0.00	0.00	0.79	0.00	0.21	0.00	0.67	0.00	0.00	-4.29	-4.29	1.00
24	1	0.00	0.00	1.00	0.00	0.00	0.00	0.67	0.00	0.00	-4.10	-3.93	0.84
25	1	0.00	0.00	0.79	0.00	0.21	0.00	0.67	0.00	0.00	-4.62	-4.62	1.00
26	1	0.00	0.00	0.75	0.00	0.25	0.00	0.67	0.00	0.00	-3.56	-3.56	1.00
27	1	0.00	0.00	0.79	0.00	0.21	0.00	0.67	0.00	0.00	-3.84	-3.84	1.00
28	1	0.00	0.00	0.75	0.00	0.25	0.00	0.67	0.00	0.00	-3.51	-3.51	1.00
29	1	10.45	0.00	1.00	15.68	0.00	0.00	0.67	0.00	0.00	-11.24	-11.24	1.00
30	1	0.00	0.00	0.75	0.00	0.25	0.00	0.67	0.00	0.00	-4.22	-4.22	1.00
31	1	0.00	0.00	0.75	0.00	0.25	0.00	0.67	0.00	0.00	-3.97	-3.97	1.00
32	1	0.00	0.00	0.79	0.00	0.21	0.00	0.67	0.00	0.00	-3.86	-3.86	1.00
33	1	0.00	0.00	0.79	0.00	0.21	0.00	0.67	0.00	0.00	-3.90	-3.90	1.00
34	1	0.00	0.00	0.79	0.00	0.21	0.00	0.67	0.00	0.00	-4.26	-4.26	1.00
35	1	0.00	0.00	0.75	0.00	0.25	0.00	0.67	0.00	0.00	-4.13	-4.13	1.00
36	1	0.00	0.00	0.75	0.00	0.25	0.00	0.67	0.00	0.00	-3.58	-3.58	1.00
37	1	0.00	0.00	0.79	0.00	0.21	0.00	0.67	0.00	0.00	-4.45	-4.45	1.00
38	1	0.00	0.00	0.79	0.00	0.21	0.00	0.67	0.00	0.00	-4.33	-4.33	1.00
39	1	0.00	0.00	0.75	0.00	0.25	0.00	0.67	0.00	0.00	-4.13	-4.13	1.00
40	1	0.00	0.00	0.79	0.00	0.21	0.00	0.67	0.00	0.00	-4.33	-4.33	1.00
41	1	0.00	0.00	0.75	0.00	0.25	0.00	0.67	0.00	0.00	-4.17	-4.17	1.00
42	1	0.00	0.00	0.79	0.00	0.21	0.00	0.67	0.00	0.00	-3.85	-3.85	1.00
43	1	0.00	0.00	0.79	0.00	0.21	0.00	0.67	0.00	0.00	-4.16	-4.16	1.00
44	1	0.00	0.00	0.79	0.00	0.21	0.00	0.67	0.00	0.00	-4.15	-4.15	1.00
45	1	0.00	0.00	0.79	0.00	0.21	0.00	0.67	0.00	0.00	-4.45	-4.45	1.00
46	1	0.00	0.00	0.75	0.00	0.25	0.00	0.67	0.00	0.00	-4.21	-4.21	1.00
47	1	0.00	0.00	0.79	0.00	0.21	0.00	0.67	0.00	0.00	-4.33	-4.33	1.00
48	1	0.00	0.00	0.79	0.00	0.21	0.00	0.67	0.00	0.00	-3.89	-3.89	1.00
49	1	0.00	0.00	0.75	0.00	0.25	0.00	0.67	0.00	0.00	-3.60	-3.60	1.00
50	1	0.00	0.00	0.75	0.00	0.25	0.00	0.67	0.00	0.00	-4.21	-4.21	1.00
51	1	0.00	0.00	0.79	0.00	0.21	0.00	0.67	0.00	0.00	-3.89	-3.89	1.00
52	1	0.00	0.00	0.75	0.00	0.25	0.00	0.67	0.00	0.00	-3.56	-3.56	1.00
53	1	0.00	0.00	0.75	0.00	0.25	0.00	0.67	0.00	0.00	-3.97	-3.97	1.00
54	1	0.00	0.00	0.75	0.00	0.25	0.00	0.67	0.00	0.00	-3.51	-3.51	1.00
55	1	0.00	0.00	0.79	0.00	0.21	0.00	0.67	0.00	0.00	-4.42	-4.42	1.00
56	1	0.00	0.00	0.75	0.00	0.25	0.00	0.67	0.00	0.00	-4.04	-4.04	1.00
57	1	0.00	0.00	0.79	0.00	0.21	0.00	0.67	0.00	0.00	-4.29	-4.29	1.00
58	1	0.00	0.00	0.75	0.00	0.25	0.00	0.67	0.00	0.00	-3.58	-3.58	1.00
59	1	0.00	0.00	0.79	0.00	0.21	0.00	0.67	0.00	0.00	-4.11	-4.11	1.00
60	1	0.00	0.00	0.79	0.00	0.21	0.00	0.67	0.00	0.00	-3.97	-3.97	1.00
61	1	0.00	0.00	0.79	0.00	0.21	0.00	0.67	0.00	0.00	-3.96	-3.96	1.00
62	1	0.00	0.00	0.75	0.00	0.25	0.00	0.67	0.00	0.00	-4.25	-4.25	1.00
63	1	0.00	0.00	0.75	0.00	0.25	0.00	0.67	0.00	0.00	-3.58	-3.58	1.00
64	1	0.00	0.00	0.79	0.00	0.21	0.00	0.67	0.00	0.00	-3.96	-3.96	1.00
65	1	0.00	0.00	0.75	0.00	0.25	0.00	0.67	0.00	0.00	-4.15	-4.15	1.00
66	1	0.00	0.00	0.75	0.00	0.25	0.00	0.67	0.00	0.00	-4.70	-4.70	1.00
67	1	0.00	0.00	0.75	0.00	0.25	0.00	0.67	0.00	0.00	-3.80	-3.80	1.00
68	1	0.00	0.00	0.79	0.00	0.21	0.00	0.67	0.00	0.00	-4.22	-4.22	1.00
69	1	0.00	0.00	0.79	0.00	0.21	0.00	0.67	0.00	0.00	-3.80	-3.80	1.00
70	1	0.00	0.00	0.75	0.00	0.25	0.00	0.67	0.00	0.00	-4.22	-4.22	1.00
71	1	0.00	0.00	0.75	0.00	0.25	0.00	0.67	0.00	0.00	-4.22	-4.22	1.00
72	1	0.00	0.00	1.00	0.00	0.00	0.00	0.67	0.00	0.00	-4.11	-3.93	0.84
73	1	0.00	0.00	1.00	0.00	0.00	0.00	0.67	0.00	0.00	-4.11	-3.93	0.83
74	1	0.00	0.00	0.79	0.00	0.21	0.00	0.67	0.00	0.00	-4.15	-4.15	1.00
75	1	0.00	0.00	0.75	0.00	0.25	0.00	0.67	0.00	0.00	-3.58	-3.58	1.00
76	1	0.00	0.00	0.01	6.36	0.99	0.71	0.38	1.00	0.00	-10.41	-10.41	1.00
77	1	0.00	0.00	0.75	0.00	0.25	0.00	0.67	0.00	0.00	-3.65	-3.65	1.00
78	1	0.00	0.00	0.79	0.00	0.21	0.00	0.67	0.00	0.00	-3.88	-3.88	1.00
79	1	0.00	0.00	0.79	0.00	0.21	0.00	0.67	0.00	0.00	-3.99	-3.99	1.00
80	1	0.00	0.00	0.79	0.00	0.21	0.00	0.67	0.00	0.00	-4.45	-4.45	1.00
81	1	0.00	0.00	0.79	0.00	0.21	0.00	0.67	0.00	0.00	-3.86	-3.86	1.00
82	1	0.00	0.00	0.79	0.00	0.21	0.00	0.67	0.00	0.00	-4.45	-4.45	1.00
83	1	0.00	0.00	0.79	0.00	0.21	0.00	0.67	0.00	0.00	-4.26	-4.26	1.00
84	1	0.00	0.00	1.00	0.00	0.00	0.00	1.00	0.00	0.00	0.00	0.00	1.00
85	1	0.00	0.00	1.00	0.00	0.00	0.00	1.00	0.00	0.00	0.00	0.00	1.00
86	1	0.00	0.00	1.00	0.00	0.00	0.00	1.00	0.00	0.00	0.00	0.00	1.00
87	1	0.00	0.00	1.00	0.00	0.00	0.00	1.00	0.00	0.00	0.00	0.00	1.00
88	1	0.00	0.00	1.00	0.00	0.00	0.00	1.00	0.00	0.00	0.00	0.00	1.00
89	1	13.19	0.00	1.00	19.78	0.00	0.00	0.67	0.00	0.00	-15.68	-15.68	1.00
90	1	0.00	0.00	1.00	0.00	0.00	0.00	1.00	0.00	0.00	0.00	0.00	1.00
91	1	0.00	0.00	1.00	0.00	0.00	0.00	1.00	0.00	0.00	0.00	0.00	1.00
92	1	0.00	0.00	1.00	0.00	0.00	0.00	1.00	0.00	0.00	0.00	0.00	1.00
93	1	0.00	0.00	1.00	0.00	0.00	0.00	1.00	0.00	0.00	0.00	0.00	1.00
94	1	0.00	0.00	1.00	0.00	0.00	0.00	1.00	0.00	0.00	0.00	0.00	1.00
95	1	0.00	0.00	0.79	0.00	0.21	0.00	0.67	0.00	0.00	-4.13	-4.13	1.00
96	1	0.00	0.00	1.00	0.00	0.00	0.00	1.00	0.00	0.00	0.00	0.00	1.00
97	1	0.00	0.00	0.79	0.00	0.21	0.00	0.67	0.00	0.00	-3.85	-3.85	1.00
98	1	13.24	0.00	1.00	19.87	0.00	0.00	0.67	0.00	0.00	-11.28	-11.28	1.00
99	1	0.00	0.00	1.00	0.00	0.00	0.00	1.00	0.00	0.00	0.00	0.00	1.00
100	1	4.40	0.00	1.00	11.99	0.00	0.00	0.67	0.00	0.00	-10.18	-10.18	1.00
101	1	0.00	0.00	0.54	16.90	0.46	1.23	0.28	2.00	0.00	-16.82	-16.81	1.00
102	1	0.00	0.00	0.54	6.67	0.46	0.93	0.33	1.00	0.00	-12.31	-12.30	1.00
103	1	0.00	0.00	1.00	0.00	0.00	0.00	1.00	0.00	0.00	0.00	0.00	1.00
104	1	0.00	0.00	1.00	0.00	0.00	0.00	1.00	0.00	0.00	0.00	0.00	1.00
105	1	0.00	0.00	1.00	0.00	0.00	0.00	1.00	0.00	0.00	0.00	0.00	1.00
106	1	0.00	0.00	1.00	0.00	0.00	0.00	1.00	0.00	0.00	0.00	0.00	1.00
107	1	0.00	0.00	1.00	0.00	0.00	0.00	1.00	0.00	0.00	0.00	0.00	1.00
108	1	0.00	0.00	1.00	0.00	0.00	0.00	1.00	0.00	0.00	0.00	0.00	1.00
109	1	0.00	0.00	1.00	0.00	0.00	0.00	1.00	0.00	0.00	0.00	0.00	1.00
110	1	0.00	0.00	1.00	0.00	0.00	0.00	1.00	0.00	0.00	0.00	0.00	1.00
111	1	0.00	0.00	1.00	0.00	0.00	0.00	1.00	0.00	0.00	0.00	0.00	1.00
112	1	0.00	0.00	1.00	0.00	0.00	0.00	1.00	0.00	0.00	0.00	0.00	1.00
113	1	0.00	0.00	1.00	0.00	0.00	0.00	1.00	0.00	0.00	0.00	0.00	1.00
114	1	0.00	0.00	0.75	0.00	0.25	0.00	0.67	0.00	0.00	-4.08	-4.08	1.00
115	1	0.00	0.00	1.00	0.00	0.00	0.00	1.00	0.00	0.00	0.00	0.00	1.00
116	1	0.00	0.00	1.00	0.00	0.00	0.00	1.00	0.00	0.00	0.00	0.00	1.00
117	1	0.00	0.00	1.00	0.00	0.00	0.00	1.00	0.00	0.00	0.00	0.00	1.00
118	1	0.00	0.00	0.75	0.00	0.25	0.00	0.67	0.00	0.00	-3.58	-3.58	1.00
119	1	0.00	0.00	0.79	0.00	0.21	0.00	0.67	0.00	0.00	-4.09	-4.09	1.00
120	1	0.00	0.00	0.75	0.00	0.25	0.00	0.67	0.00	0.00	-3.92	-3.92	1.00
121	1	0.00	0.00	0.79	0.00	0.21	0.00	0.67	0.00	0.00	-3.80	-3.80	1.00
122	1	0.00	0.00	0.79	0.00	0.21	0.00	0.67	0.00	0.00	-3.79	-3.79	1.00
123	1	0.00	0.00	1.00	0.00	0.00	0.00	0.67	0.00	0.00	-4.15	-3.93	0.80
124	1	0.00	0.00	0.79	0.00	0.21	0.00	0.67	0.00	0.00	-3.87	-3.87	1.00
125	1	0.00	0.00	0.79	0.00	0.21	0.00	0.67	0.00	0.00	-3.84	-3.84	1.00
126	1	0.00	0.00	0.79	0.00	0.21	0.00	0.67	0.00	0.00	-4.22	-4.22	1.00
127	1	0.00	0.00	0.75	0.00	0.25	0.00	0.67	0.00	0.00	-3.58	-3.58	1.00
128	1	0.00	0.00	0.79	0.00	0.21	0.00	0.67	0.00	0.00	-3.94	-3.94	1.00
129	1	0.00	0.00	0.75	0.00	0.25	0.00	0.67	0.00	0.00	-3.56	-3.56	1.00
130	1	0.00	0.00	0.79	0.00	0.21	0.00	0.67	0.00	0.00	-3.94	-3.94	1.00
131	1	11.74	0.00	1.00	17.60	0.00	0.00	0.67	0.00	0.00	-10.60	-10.60	1.00
132	1	0.00	0.00	0.79	0.00	0.21	0.00	0.67	0.00	0.00	-3.90	-3.90	1.00
133	1	10.33	0.00	1.00	15.49	0.00	0.00	0.67	0.00	0.00	-8.73	-8.73	1.00
134	1	0.00	0.00	0.79	0.00	0.21	0.00	0.67	0.00	0.00	-4.45	-4.45	1.00
135	1	0.00	0.00	0.79	0.00	0.21	0.00	0.67	0.00	0.00	-4.14	-4.14	1.00
136	1	0.00	0.00	0.79	0.00	0.21	0.00	0.67	0.00	0.00	-3.99	-3.99	1.00
137	1	0.00	0.00	0.79	0.00	0.21	0.00	0.67	0.00	0.00	-3.90	-3.90	1.00
138	1	0.00	0.00	0.75	0.00	0.25	0.00	0.67	0.00	0.00	-4.04	-4.04	1.00
139	1	0.00	0.00	0.79	0.00	0.21	0.00	0.67	0.00	0.00	-3.86	-3.86	1.00
140	1	0.00	0.00	0.79	0.00	0.21	0.00	0.67	0.00	0.00	-4.11	-4.11	1.00
141	1	0.00	0.00	0.79	0.00	0.21	0.00	0.67	0.00	0.00	-4.91	-4.91	1.00
142	1	0.00	0.00	0.79	0.00	0.21	0.00	0.67	0.00	0.00	-4.17	-4.17	1.00
143	1	0.00	0.00	0.75	0.00	0.25	0.00	0.67	0.00	0.00	-3.97	-3.97	1.00
144	1	0.00	0.00	0.79	0.00	0.21	0.00	0.67	0.00	0.00	-4.17	-4.17	1.00
145	1	0.00	0.00	0.79	0.00	0.21	0.00	0.67	0.00	0.00	-3.80	-3.80	1.00
146	1	0.00	0.00	0.75	0.00	0.25	0.00	0.67	0.00	0.00	-3.58	-3.58	1.00
147	1	0.00	0.00	0.79	0.00	0.21	0.00	0.67	0.00	0.00	-3.86	-3.86	1.00
148	1	0.00	0.00	0.79	0.00	0.21	0.00	0.67	0.00	0.00	-3.85	-3.85	1.00
149	1	0.00	0.00	0.79	0.00	0.21	0.00	0.67	0.00	0.00	-3.89	-3.89	1.00
150	1	0.00	0.00	0.79	0.00	0.21	0.00	0.67	0.00	0.00	-3.88	-3.88	1.00
151	1	0.00	0.00	0.75	0.00	0.25	0.00	0.67	0.00	0.00	-3.92	-3.92	1.00
152	1	0.00	0.00	0.75	0.00	0.25	0.00	0.67	0.00	0.00	-3.58	-3.58	1.00
153	1	0.00	0.00	0.79	0.00	0.21	0.00	0.67	0.00	0.00	-3.86	-3.86	1.00
154	1	0.00	0.00	0.79	0.00	0.21	0.00	0.67	0.00	0.00	-4.34	-4.34	1.00
155	1	0.00	0.00	0.79	0.00	0.21	0.00	0.67	0.00	0.00	-4.33	-4.33	1.00
156	1	0.00	0.00	0.79	0.00	0.21	0.00	0.67	0.00	0.00	-3.79	-3.79	1.00
157	1	10.33	0.00	1.00	15.49	0.00	0.00	0.67	0.00	0.00	-11.32	-11.32	1.00
158	1	0.00	0.00	0.79	0.00	0.21	0.00	0.67	0.00	0.00	-3.80	-3.80	1.00
159	1	0.00	0.00	0.79	0.00	0.21	0.00	0.67	0.00	0.00	-4.29	-4.29	1.00
160	1	0.00	0.00	0.79	0.00	0.21	0.00	0.67	0.00	0.00	-3.94	-3.94	1.00
161	1	0.00	0.00	0.79	0.00	0.21	0.00	0.67	0.00	0.00	-4.15	-4.15	1.00
162	1	4.68	0.00	1.00	7.03	0.00	0.00	0.67	0.00	0.00	-11.28	-11.28	1.00
163	1	0.00	0.00	0.79	0.00	0.21	0.00	0.67	0.00	0.00	-3.88	-3.88	1.00
164	1	0.00	0.00	0.79	0.00	0.21	0.00	0.67	0.00	0.00	-3.99	-3.99	1.00
165	1	0.00	0.00	0.75	0.00	0.25	0.00	0.67	0.00	0.00	-3.97	-3.97	1.00
166	1	0.00	0.00	0.79	0.00	0.21	0.00	0.67	0.00	0.00	-3.85	-3.85	1.00
167	1	5.82	0.00	1.00	8.73	0.00	0.00	0.67	0.00	0.00	-10.51	-10.51	1.00
168	1	0.00	0.00	0.79	0.00	0.21	0.00	0.67	0.00	0.00	-3.60	-3.60	1.00
169	1	0.00	0.00	0.75	0.00	0.25	0.00	0.67	0.00	0.00	-4.12	-4.12	1.00
170	1	0.00	0.00	0.79	0.00	0.21	0.00	0.67	0.00	0.00	-3.86	-3.86	1.00
171	1	0.00	0.00	0.75	0.00	0.25	0.00	0.67	0.00	0.00	-4.49	-4.49	1.00
172	1	0.00	0.00	0.51	8.60	0.49	0.56	0.41	1.00	0.00	-11.66	-11.65	0.99
173	1	0.00	0.00	0.79	0.00	0.21	0.00	0.67	0.00	0.00	-3.85	-3.85	1.00
174	1	0.00	0.00	0.79	0.00	0.21	0.00	0.67	0.00	0.00	-3.88	-3.88	1.00
175	1	0.00	0.00	1.00	0.00	0.00	0.00	0.67	0.00	0.00	-4.54	-4.42	0.89
176	1	0.00	0.00	0.79	0.00	0.21	0.00	0.67	0.00	0.00	-3.79	-3.79	1.00
177	1	0.00	0.00	0.75	0.00	0.25	0.00	0.67	0.00	0.00	-4.12	-4.12	1.00
178	1	10.45	0.00	1.00	15.68	0.00	0.00	0.67	0.00	0.00	-9.81	-9.81	1.00
179	1	0.00	0.00	0.75	0.00	0.25	0.00	0.67	0.00	0.00	-3.58	-3.58	1.00
180	1	0.00	0.00	0.79	0.00	0.21	0.00	0.67	0.00	0.00	-3.90	-3.90	1.00
181	1	0.00	0.00	0.79	0.00	0.21	0.00	0.67	0.00	0.00	-3.97	-3.97	1.00
182	1	11.92	0.00	1.00	17.88	0.00	0.00	0.67	0.00	0.00	-10.31	-10.31	1.00
183	1	0.00	0.00	1.00	0.00	0.00	0.00	1.00	0.00	0.00	0.00	0.00	1.00
184	1	0.00	0.00	1.00	0.00	0.00	0.00	0.67	0.00	0.00	-4.18	-3.93	0.78
185	1	0.00	0.00	0.79	0.00	0.21	0.00	0.67	0.00	0.00	-3.88	-3.88	1.00
186	1	0.00	0.00	0.79	0.00	0.21	0.00	0.67	0.00	0.00	-4.13	-4.13	1.00
187	1	0.00	0.00	0.79	0.00	0.21	0.00	0.67	0.00	0.00	-3.87	-3.87	1.00
188	1	0.00	0.00	1.00	0.00	0.00	0.00	0.67	0.00	0.00	-4.18	-3.93	0.78
189	1	0.00	0.00	0.79	0.00	0.21	0.00	0.67	0.00	0.00	-3.85	-3.85	1.00
190	1	0.00	0.00	0.79	0.00	0.21	0.00	0.67	0.00	0.00	-4.61	-4.61	1.00
191	1	0.00	0.00	0.79	0.00	0.21	0.00	0.67	0.00	0.00	-3.87	-3.87	1.00
192	1	0.00	0.00	0.79	0.00	0.21	0.00	0.67	0.00	0.00	-3.88	-3.88	1.00
193	1	0.00	0.00	0.75	0.00	0.25	0.00	0.67	0.00	0.00	-4.29	-4.29	1.00
194	1	0.00	0.00	0.79	0.00	0.21	0.00	0.67	0.00	0.00	-4.11	-4.11	1.00
195	1	6.05	0.00	1.00	9.08	0.00	0.00	0.67	0.00	0.00	-9.79	-9.79	1.00
196	1	0.00	0.00	0.79	0.00	0.21	0.00	0.67	0.00	0.00	-4.15	-4.15	1.00
197	1	0.00	0.00	0.79	0.00	0.21	0.00	0.67	0.00	0.00	-3.90	-3.90	1.00
198	1	0.00	0.00	0.79	0.00	0.21	0.00	0.67	0.00	0.00	-3.67	-3.67	1.00
199	1	0.00	0.00	1.00	0.00	0.00	0.00	0.67	0.00	0.00	-4.55	-4.42	0.88
200	1	10.74	0.00	1.00	16.11	0.00	0.00	0.67	0.00	0.00	-11.93	-11.93	1.00
201	1	0.00	0.00	0.79	0.00	0.21	0.00	0.67	0.00	0.00	-3.58	-3.58	1.00
202	1	0.00	0.00	0.75	0.00	0.25	0.00	0.67	0.00	0.00	-3.56	-3.56	1.00
203	1	0.00	0.00	0.75	0.00	0.25	0.00	0.67	0.00	0.00	-3.97	-3.97	1.00
204	1	0.00	0.00	0.79	0.00	0.21	0.00	0.67	0.00	0.00	-3.79	-3.79	1.00
205	1	0.00	0.00	0.79	0.00	0.21	0.00	0.67	0.00	0.00	-4.25	-4.25	1.00
206	1	0.00	0.00	0.79	0.00	0.21	0.00	0.67	0.00	0.00	-3.65	-3.65	1.00
207	1	0.00	0.00	0.79	0.00	0.21	0.00	0.67	0.00	0.00	-4.33	-4.33	1.00
208	1	0.00	0.00	0.79	0.00	0.21	0.00	0.67	0.00	0.00	-3.65	-3.65	1.00
209	1	0.00	0.00	0.79	0.00	0.21	0.00	0.67	0.00	0.00	-3.67	-3.67	1.00
210	1	0.00	0.00	0.79	0.00	0.21	0.00	0.67	0.00	0.00	-3.89	-3.89	1.00
211	1	0.00	0.00	0.75	0.00	0.25	0.00	0.67	0.00	0.00	-4.08	-4.08	1.00
212	1	0.00	0.00	0.79	0.00	0.21	0.00	0.67	0.00	0.00	-4.09	-4.09	1.00
213	1	0.00	0.00	0.79	0.00	0.21	0.00	0.67	0.00	0.00	-4.91	-4.91	1.00
214	1	0.00	0.00	0.79	0.00	0.21	0.00	0.67	0.00	0.00	-4.11	-4.11	1.00
215	1	0.00	0.00	0.79	0.00	0.21	0.00	0.67	0.00	0.00	-3.90	-3.90	1.00
216	1	0.00	0.00	0.79	0.00	0.21	0.00	0.67	0.00	0.00	-3.58	-3.58	1.00
217	1	0.00	0.00	0.79	0.00	0.21	0.00	0.67	0.00	0.00	-4.25	-4.25	1.00
218	1	0.00	0.00	0.79	0.00	0.21	0.00	0.67	0.00	0.00	-3.94	-3.94	1.00
219	1	0.00	0.00	0.79	0.00	0.21	0.00	0.67	0.00	0.00	-3.51	-3.51	1.00
220	1	0.00	0.00	0.75	0.00	0.25	0.00	0.67	0.00	0.00	-4.61	-4.61	1.00
221	1	0.00	0.00	0.79	0.00	0.21	0.00	0.67	0.00	0.00	-4.17	-4.17	1.00
222	1	17.80	0.00	1.00	1.66	0.00	0.00	0.67	0.00	0.00	-20.09	-20.09	1.00
223	1	0.00	0.00	0.75	0.00	0.25	0.00	0.67	0.00	0.00	-4.61	-4.61	1.00
224	1	0.00	0.00	0.79	0.00	0.21	0.00	0.67	0.00	0.00	-3.60	-3.60	1.00
225	1	0.00	0.00	0.79	0.00	0.21	0.00	0.67	0.00	0.00	-4.14	-4.14	1.00
226	1	0.00	0.00	0.79	0.00	0.21	0.00	0.67	0.00	0.00	-4.64	-4.64	1.00
227	1	0.00	0.00	0.79	0.00	0.21	0.00	0.67	0.00	0.00	-4.42	-4.42	1.00
228	1	0.00	0.00	1.00	0.00	0.00	0.00	0.67	0.00	0.00	-4.17	-3.93	0.79
229	1	0.00	0.00	0.79	0.00	0.21	0.00	0.67	0.00	0.00	-4.17	-4.17	1.00
230	1	0.00	0.00	0.75	0.00	0.25	0.00	0.67	0.00	0.00	-4.12	-4.12	1.00
231	1	0.00	0.00	0.79	0.00	0.21	0.00	0.67	0.00	0.00	-3.65	-3.65	1.00
232	1	0.00	0.00	0.79	0.00	0.21	0.00	0.67	0.00	0.00	-3.65	-3.65	1.00
233	1	0.00	0.00	0.79	0.00	0.21	0.00	0.67	0.00	0.00	-4.21	-4.21	1.00
234	1	0.00	0.00	0.79	0.00	0.21	0.00	0.67	0.00	0.00	-3.60	-3.60	1.00
235	1	0.00	0.00	0.75	0.00	0.25	0.00	0.67	0.00	0.00	-4.26	-4.26	1.00
236	1	0.00	0.00	0.79	0.00	0.21	0.00	0.67	0.00	0.00	-4.91	-4.91	1.00
237	1	0.00	0.00	0.79	0.00	0.21	0.00	0.67	0.00	0.00	-3.58	-3.58	1.00
238	1	0.00	0.00	0.79	0.00	0.21	0.00	0.67	0.00	0.00	-5.02	-5.02	1.00
239	1	0.00	0.00	0.79	0.00	0.21	0.00	0.67	0.00	0.00	-3.84	-3.84	1.00
240	1	0.00	0.00	0.79	0.00	0.21	0.00	0.67	0.00	0.00	-4.25	-4.25	1.00
241	1	0.00	0.00	0.75	0.00	0.25	0.00	0.67	0.00	0.00	-4.16	-4.16	1.00
242	1	0.00	0.00	0.79	0.00	0.21	0.00	0.67	0.00	0.00	-4.11	-4.11	1.00
243	1	0.00	0.00	0.79	0.00	0.21	0.00	0.67	0.00	0.00	-3.79	-3.79	1.00
244	1	0.00	0.00	0.75	0.00	0.25	0.00	0.67	0.00	0.00	-4.12	-4.12	1.00
245	1	0.00	0.00	0.79	0.00	0.21	0.00	0.67	0.00	0.00	-4.11	-4.11	1.00
246	1	0.00	0.00	0.79	0.00	0.21	0.00	0.67	0.00	0.00	-3.94	-3.94	1.00
247	1	7.27	0.00	1.00	10.91	0.00	0.00	0.67	0.00	0.00	-10.32	-10.32	1.00
248	1	0.00	0.00	0.79	0.00	0.21	0.00	0.67	0.00	0.00	-3.88	-3.88	1.00
249	1	0.00	0.00	0.75	0.00	0.25	0.00	0.67	0.00	0.00	-4.26	-4.26	1.00
250	1	0.00	0.00	0.79	0.00	0.21	0.00	0.67	0.00	0.00	-3.51	-3.51	1.00
251	1	0.00	0.00	0.79	0.00	0.21	0.00	0.67	0.00	0.00	-4.24	-4.24	1.00
252	1	0.00	0.00	0.79	0.00	0.21	0.00	0.67	0.00	0.00	-4.56	-4.56	1.00
253	1	0.00	0.00	0.79	0.00	0.21	0.00	0.67	0.00	0.00	-3.65	-3.65	1.00
254	1	0.00	0.00	0.79	0.00	0.21	0.00	0.67	0.00	0.00	-4.21	-4.21	1.00
255	1	0.00	0.00	0.79	0.00	0.21	0.00	0.67	0.00	0.00	-4.74	-4.74	1.00
256	1	0.00	0.00	0.79	0.00	0.21	0.00	0.67	0.00	0.00	-3.65	-3.65	1.00
257	1	0.00	0.00	0.79	0.00	0.21	0.00	0.67	0.00	0.00	-4.24	-4.24	1.00
258	1	0.00	0.00	1.00	0.00	0.00	0.00	0.67	0.00	0.00	-4.55	-4.42	0.88
259	1	0.00	0.00	0.79	0.00	0.21	0.00	0.67	0.00	0.00	-3.99	-3.99	1.00
260	1	5.30	0.00	1.00	7.95	0.00	0.00	0.67	0.00	0.00	-10.03	-10.03	1.00
261	1	0.00	0.00	0.75	0.00	0.25	0.00	0.67	0.00	0.00	-4.22	-4.22	1.00
262	1	0.00	0.00	0.79	0.00	0.21	0.00	0.67	0.00	0.00	-4.15	-4.15	1.00
263	1	0.00	0.00	0.79	0.00	0.21	0.00	0.67	0.00	0.00	-3.84	-3.84	1.00
264	1	0.00	0.00	0.75	0.00	0.25	0.00	0.67	0.00	0.00	-4.16	-4.16	1.00
265	1	5.86	0.00	1.00	8.79	0.00	0.00	0.67	0.00	0.00	-10.29	-10.29	1.00
266	1	0.00	0.00	0.79	0.00	0.21	0.00	0.67	0.00	0.00	-4.21	-4.21	1.00
267	1	0.00	0.00	0.79	0.00	0.21	0.00	0.67	0.00	0.00	-3.65	-3.65	1.00
268	1	0.00	0.00	0.75	0.00	0.25	0.00	0.67	0.00	0.00	-4.15	-4.15	1.00
269	1	0.00	0.00	0.79	0.00	0.21	0.00	0.67	0.00	0.00	-3.60	-3.60	1.00
270	1	6.99	2.75	1.00	10.49	0.00	0.00	0.67	0.00	0.00	-16.89	-16.89	1.00
271	1	0.00	0.00	1.00	0.00	0.00	0.00	1.00	0.00	0.00	0.00	0.00	1.00
272	1	0.00	0.00	0.75	0.00	0.25	0.00	0.67	0.00	0.00	-4.16	-4.16	1.00
273	1	0.00	0.00	1.00	0.00	0.00	0.00	1.00	0.00	0.00	0.00	0.00	1.00
274	1	0.00	0.00	1.00	0.00	0.00	0.00	1.00	0.00	0.00	0.00	0.00	1.00
275	1	0.00	0.00	1.00	0.00	0.00	0.00	1.00	0.00	0.00	0.00	0.00	1.00
276	1	0.00	0.00	0.79	0.00	0.21	0.00	0.67	0.00	0.00	-4.91	-4.91	1.00
277	1	18.36	0.00	1.00	27.54	0.00	0.00	0.67	0.00	0.00	-19.22	-19.22	1.00
278	1	0.00	0.00	0.79	0.00	0.21	0.00	0.67	0.00	0.00	-3.90	-3.90	1.00
279	1	0.00	0.00	0.79	0.00	0.21	0.00	0.67	0.00	0.00	-3.84	-3.84	1.00
280	1	0.00	0.00	0.79	0.00	0.21	0.00	0.67	0.00	0.00	-4.32	-4.32	1.00
281	1	0.00	0.00	0.79	0.00	0.21	0.00	0.67	0.00	0.00	-4.15	-4.15	1.00
282	1	0.00	0.00	0.79	0.00	0.21	0.00	0.67	0.00	0.00	-4.45	-4.45	1.00
283	1	0.00	0.00	0.75	0.00	0.25	0.00	0.67	0.00	0.00	-3.56	-3.56	1.00
284	1	0.00	0.00	0.75	0.00	0.25	0.00	0.67	0.00	0.00	-4.15	-4.15	1.00
285	1	0.00	0.00	0.79	0.00	0.21	0.00	0.67	0.00	0.00	-3.88	-3.88	1.00
286	1	0.00	0.00	0.79	0.00	0.21	0.00	0.67	0.00	0.00	-3.86	-3.86	1.00
287	1	0.00	0.00	0.79	0.00	0.21	0.00	0.67	0.00	0.00	-4.32	-4.32	1.00
288	1	0.00	0.00	0.79	0.00	0.21	0.00	0.67	0.00	0.00	-3.65	-3.65	1.00
289	1	0.00	0.00	0.79	0.00	0.21	0.00	0.67	0.00	0.00	-4.17	-4.17	1.00
290	1	0.00	0.00	0.79	0.00	0.21	0.00	0.67	0.00	0.00	-3.89	-3.89	1.00
291	1	0.00	0.00	0.79	0.00	0.21	0.00	0.67	0.00	0.00	-3.94	-3.94	1.00
292	1	0.00	0.00	1.00	0.00	0.00	0.00	0.67	0.00	0.00	-4.17	-3.93	0.79
293	1	0.00	0.00	0.79	0.00	0.21	0.00	0.67	0.00	0.00	-4.24	-4.24	1.00
294	1	0.00	0.00	0.79	0.00	0.21	0.00	0.67	0.00	0.00	-4.22	-4.22	1.00
295	1	0.00	0.00	0.75	0.00	0.25	0.00	0.67	0.00	0.00	-4.15	-4.15	1.00
296	1	0.00	0.00	0.79	0.00	0.21	0.00	0.67	0.00	0.00	-4.74	-4.74	1.00
297	1	0.00	0.00	0.79	0.00	0.21	0.00	0.67	0.00	0.00	-4.34	-4.34	1.00
298	1	0.00	0.00	0.75	0.00	0.25	0.00	0.67	0.00	0.00	-4.08	-4.08	1.00
299	1	0.00	0.00	0.79	0.00	0.21	0.00	0.67	0.00	0.00	-3.60	-3.60	1.00
300	1	0.00	0.00	0.79	0.00	0.21	0.00	0.67	0.00	0.00	-3.97	-3.97	1.00
301	1	0.00	0.00	0.79	0.00	0.21	0.00	0.67	0.00	0.00	-3.90	-3.90	1.00
302	1	0.00	0.00	0.75	0.00	0.25	0.00	0.67	0.00	0.00	-4.12	-4.12	1.00
303	1	0.00	0.00	0.79	0.00	0.21	0.00	0.67	0.00	0.00	-4.34	-4.34	1.00
304	1	0.00	0.00	0.79	0.00	0.21	0.00	0.67	0.00	0.00	-3.85	-3.85	1.00
305	1	0.00	0.00	0.79	0.00	0.21	0.00	0.67	0.00	0.00	-3.79	-3.79	1.00
306	1	0.00	0.00	0.79	0.00	0.21	0.00	0.67	0.00	0.00	-3.97	-3.97	1.00
307	1	0.00	0.00	0.79	0.00	0.21	0.00	0.67	0.00	0.00	-3.99	-3.99	1.00
308	1	0.00	0.00	0.79	0.00	0.21	0.00	0.67	0.00	0.00	-3.99	-3.99	1.00
309	1	0.00	0.00	0.79	0.00	0.21	0.00	0.67	0.00	0.00	-3.80	-3.80	1.00
310	1	0.00	0.00	0.79	0.00	0.21	0.00	0.67	0.00	0.00	-3.58	-3.58	1.00
311	1	0.00	0.00	0.75	0.00	0.25	0.00	0.67	0.00	0.00	-4.08	-4.08	1.00
312	1	0.00	0.00	0.75	0.00	0.25	0.00	0.67	0.00	0.00	-4.16	-4.16	1.00
313	1	0.00	0.00	0.79	0.00	0.21	0.00	0.67	0.00	0.00	-4.14	-4.14	1.00
314	1	0.00	0.00	1.00	0.00	0.00	0.00	0.67	0.00	0.00	-4.17	-3.93	0.79
315	1	0.00	0.00	0.79	0.00	0.21	0.00	0.67	0.00	0.00	-4.45	-4.45	1.00
316	1	0.00	0.00	0.79	0.00	0.21	0.00	0.67	0.00	0.00	-3.65	-3.65	1.00
317	1	0.00	0.00	0.79	0.00	0.21	0.00	0.67	0.00	0.00	-4.43	-4.43	1.00
318	1	0.00	0.00	0.79	0.00	0.21	0.00	0.67	0.00	0.00	-3.97	-3.97	1.00
319	1	19.00	0.00	1.00	28.51	0.00	0.00	0.67	0.00	0.00	-15.16	-15.16	1.00
320	1	0.00	0.00	0.79	0.00	0.21	0.00	0.67	0.00	0.00	-3.94	-3.94	1.00
321	1	5.06	0.00	1.00	7.59	0.00	0.00	0.67	0.00	0.00	-10.25	-10.25	1.00
322	1	0.00	0.00	0.79	0.00	0.21	0.00	0.67	0.00	0.00	-3.58	-3.58	1.00
323	1	0.00	0.00	0.75	0.00	0.25	0.00	0.67	0.00	0.00	-4.15	-4.15	1.00
324	1	0.00	0.00	0.79	0.00	0.21	0.00	0.67	0.00	0.00	-3.51	-3.51	1.00
325	1	0.00	0.00	0.79	0.00	0.21	0.00	0.67	0.00	0.00	-4.17	-4.17	1.00
326	1	0.00	0.00	0.79	0.00	0.21	0.00	0.67	0.00	0.00	-3.84	-3.84	1.00
327	1	0.00	0.00	0.79	0.00	0.21	0.00	0.67	0.00	0.00	-4.11	-4.11	1.00
328	1	0.00	0.00	0.75	0.00	0.25	0.00	0.67	0.00	0.00	-4.16	-4.16	1.00
329	1	0.00	0.00	0.79	0.00	0.21	0.00	0.67	0.00	0.00	-4.15	-4.15	1.00
330	1	0.00	0.00	0.79	0.00	0.21	0.00	0.67	0.00	0.00	-3.84	-3.84	1.00
331	1	19.72	0.00	1.00	29.58	0.00	0.00	0.67	0.00	0.00	-15.90	-15.90	1.00
332	1	0.00	0.00	0.79	0.00	0.21	0.00	0.67	0.00	0.00	-3.90	-3.90	1.00
333	1	0.00	0.00	0.79	0.00	0.21	0.00	0.67	0.00	0.00	-3.88	-3.88	1.00
334	1	0.00	0.00	0.79	0.00	0.21	0.00	0.67	0.00	0.00	-3.84	-3.84	1.00
335	1	0.00	0.00	0.75	0.00	0.25	0.00	0.67	0.00	0.00	-4.26	-4.26	1.00
336	1	0.00	0.00	0.79	0.00	0.21	0.00	0.67	0.00	0.00	-3.85	-3.85	1.00
337	1	0.00	0.00	0.79	0.00	0.21	0.00	0.67	0.00	0.00	-3.97	-3.97	1.00
338	1	0.00	0.00	0.79	0.00	0.21	0.00	0.67	0.00	0.00	-4.42	-4.42	1.00
339	1	0.00	0.00	0.79	0.00	0.21	0.00	0.67	0.00	0.00	-4.91	-4.91	1.00
340	1	0.00	0.00	0.79	0.00	0.21	0.00	0.67	0.00	0.00	-4.04	-4.04	1.00
341	1	15.90	0.00	1.00	23.85	0.00	0.00	0.67	0.00	0.00	-9.30	-9.30	1.00
342	1	0.00	0.00	1.00	0.00	0.00	0.00	0.67	0.00	0.00	-4.17	-3.93	0.78
343	1	0.00	0.00	0.79	0.00	0.21	0.00	0.67	0.00	0.00	-3.97	-3.97	1.00
344	1	0.00	0.00	0.75	0.00	0.25	0.00	0.67	0.00	0.00	-4.15	-4.15	1.00
345	1	0.00	0.00	0.79	0.00	0.21	0.00	0.67	0.00	0.00	-3.96	-3.96	1.00
346	1	0.00	0.00	0.79	0.00	0.21	0.00	0.67	0.00	0.00	-4.74	-4.74	1.00
347	1	0.00	0.00	0.79	0.00	0.21	0.00	0.67	0.00	0.00	-4.33	-4.33	1.00
348	1	0.00	0.00	0.79	0.00	0.21	0.00	0.67	0.00	0.00	-3.90	-3.90	1.00
349	1	0.00	0.00	0.79	0.00	0.21	0.00	0.67	0.00	0.00	-3.51	-3.51	1.00
350	1	0.00	0.00	0.79	0.00	0.21	0.00	0.67	0.00	0.00	-3.86	-3.86	1.00
351	1	0.00	0.00	0.79	0.00	0.21	0.00	0.67	0.00	0.00	-3.94	-3.94	1.00
352	1	0.00	0.00	0.75	0.00	0.25	0.00	0.67	0.00	0.00	-4.26	-4.26	1.00
353	1	0.00	0.00	0.75	0.00	0.25	0.00	0.67	0.00	0.00	-3.56	-3.56	1.00
354	1	0.00	0.00	0.79	0.00	0.21	0.00	0.67	0.00	0.00	-4.04	-4.04	1.00
355	1	0.00	0.00	0.79	0.00	0.21	0.00	0.67	0.00	0.00	-3.80	-3.80	1.00
356	1	0.00	0.00	0.75	0.00	0.25	0.00	0.67	0.00	0.00	-3.97	-3.97	1.00
357	1	0.00	0.00	0.79	0.00	0.21	0.00	0.67	0.00	0.00	-3.65	-3.65	1.00
358	1	0.00	0.00	0.79	0.00	0.21	0.00	0.67	0.00	0.00	-4.25	-4.25	1.00
359	1	0.00	0.00	0.79	0.00	0.21	0.00	0.67	0.00	0.00	-4.14	-4.14	1.00
360	1	0.00	0.00	0.79	0.00	0.21	0.00	0.67	0.00	0.00	-3.84	-3.84	1.00
361	1	0.00	0.00	0.75	0.00	0.25	0.00	0.67	0.00	0.00	-4.12	-4.12	1.00
362	1	0.00	0.00	0.79	0.00	0.21	0.00	0.67	0.00	0.00	-4.25	-4.25	1.00
363	1	0.00	0.00	0.79	0.00	0.21	0.00	0.67	0.00	0.00	-3.67	-3.67	1.00
364	1	0.00	0.00	0.75	0.00	0.25	0.00	0.67	0.00	0.00	-3.97	-3.97	1.00
365	1	0.00	0.00	0.79	0.00	0.21	0.00	0.67	0.00	0.00	-4.17	-4.17	1.00
366	1	0.00	0.00	0.79	0.00	0.21	0.00	0.67	0.00	0.00	-3.89	-3.89	1.00
367	1	0.00	0.00	0.79	0.00	0.21	0.00	0.67	0.00	0.00	-3.84	-3.84	1.00
368	1	0.00	0.00	0.79	0.00	0.21	0.00	0.67	0.00	0.00	-4.32	-4.32	1.00
369	1	0.00	0.00	0.79	0.00	0.21	0.00	0.67	0.00	0.00	-3.67	-3.67	1.00
370	1	0.00	0.00	0.79	0.00	0.21	0.00	0.67	0.00	0.00	-4.15	-4.15	1.00
371	1	0.00	0.00	0.79	0.00	0.21	0.00	0.67	0.00	0.00	-4.17	-4.17	1.00
372	1	0.00	0.00	0.79	0.00	0.21	0.00	0.67	0.00	0.00	-3.94	-3.94	1.00
373	1	0.00	0.00	0.01	7.15	0.99	0.74	0.37	1.00	0.00	-11.45	-11.44	0.99
374	1	0.00	0.00	0.79	0.00	0.21	0.00	0.67	0.00	0.00	-4.54	-4.54	1.00
375	1	5.76	0.00	1.00	8.63	0.00	0.00	0.67	0.00	0.00	-9.63	-9.63	1.00
376	1	0.00	0.00	0.79	0.00	0.21	0.00	0.67	0.00	0.00	-3.94	-3.94	1.00
377	1	0.00	0.00	0.79	0.00	0.21	0.00	0.67	0.00	0.00	-3.67	-3.67	1.00
378	1	0.00	0.00	0.79	0.00	0.21	0.00	0.67	0.00	0.00	-3.97	-3.97	1.00
379	1	0.00	0.00	1.00	0.00	0.00	0.00	0.67	0.00	0.00	-4.18	-3.93	0.78
380	1	0.00	0.00	0.79	0.00	0.21	0.00	0.67	0.00	0.00	-3.60	-3.60	1.00
381	1	0.00	0.00	0.79	0.00	0.21	0.00	0.67	0.00	0.00	-3.67	-3.67	1.00
382	1	5.76	0.00	1.00	8.63	0.00	0.00	0.67	0.00	0.00	-10.69	-10.69	1.00
383	1	0.00	0.00	0.79	0.00	0.21	0.00	0.67	0.00	0.00	-4.25	-4.25	1.00
384	1	0.00	0.00	0.75	0.00	0.25	0.00	0.67	0.00	0.00	-4.74	-4.74	1.00
385	1	0.00	0.00	0.75	0.00	0.25	0.00	0.67	0.00	0.00	-4.29	-4.29	1.00
386	1	0.00	0.00	0.79	0.00	0.21	0.00	0.67	0.00	0.00	-3.84	-3.84	1.00
387	1	0.00	0.00	0.79	0.00	0.21	0.00	0.67	0.00	0.00	-3.86	-3.86	1.00
388	1	0.00	0.00	0.79	0.00	0.21	0.00	0.67	0.00	0.00	-3.87	-3.87	1.00
389	1	0.00	0.00	0.75	0.00	0.25	0.00	0.67	0.00	0.00	-3.92	-3.92	1.00
390	1	0.00	0.00	0.79	0.00	0.21	0.00	0.67	0.00	0.00	-3.87	-3.87	1.00
391	1	0.00	0.00	0.75	0.00	0.25	0.00	0.67	0.00	0.00	-4.16	-4.16	1.00
392	1	0.00	0.00	0.79	0.00	0.21	0.00	0.67	0.00	0.00	-4.70	-4.70	1.00
393	1	0.00	0.00	0.79	0.00	0.21	0.00	0.67	0.00	0.00	-3.65	-3.65	1.00
394	1	0.00	0.00	1.00	0.00	0.00	0.00	0.67	0.00	0.00	-4.55	-4.42	0.88
395	1	0.00	0.00	0.79	0.00	0.21	0.00	0.67	0.00	0.00	-3.80	-3.80	1.00
396	1	0.00	0.00	0.79	0.00	0.21	0.00	0.67	0.00	0.00	-3.65	-3.65	1.00
397	1	0.00	0.00	0.75	0.00	0.25	0.00	0.67	0.00	0.00	-3.56	-3.56	1.00
398	1	0.00	0.00	0.79	0.00	0.21	0.00	0.67	0.00	0.00	-4.45	-4.45	1.00
399	1	0.00	0.00	0.79	0.00	0.21	0.00	0.67	0.00	0.00	-4.54	-4.54	1.00
400	1	0.00	0.00	0.79	0.00	0.21	0.00	0.67	0.00	0.00	-3.60	-3.60	1.00
401	1	0.00	0.00	0.79	0.00	0.21	0.00	0.67	0.00	0.00	-3.58	-3.58	1.00
402	1	0.00	0.00	1.00	0.00	0.00	0.00	0.67	0.00	0.00	-4.18	-3.93	0.78
403	1	0.00	0.00	0.79	0.00	0.21	0.00	0.67	0.00	0.00	-3.51	-3.51	1.00
404	1	0.00	0.00	0.79	0.00	0.21	0.00	0.67	0.00	0.00	-4.04	-4.04	1.00
405	1	0.00	0.00	0.79	0.00	0.21	0.00	0.67	0.00	0.00	-3.51	-3.51	1.00
406	1	0.00	0.00	0.79	0.00	0.21	0.00	0.67	0.00	0.00	-3.60	-3.60	1.00
407	1	0.00	0.00	0.75	0.00	0.25	0.00	0.67	0.00	0.00	-4.27	-4.27	1.00
408	1	0.00	0.00	0.79	0.00	0.21	0.00	0.67	0.00	0.00	-4.25	-4.25	1.00
409	1	0.00	0.00	0.79	0.00	0.21	0.00	0.67	0.00	0.00	-4.12	-4.12	1.00
410	1	0.00	0.00	0.79	0.00	0.21	0.00	0.67	0.00	0.00	-3.86	-3.86	1.00
411	1	0.00	0.00	0.79	0.00	0.21	0.00	0.67	0.00	0.00	-4.17	-4.17	1.00
412	1	0.00	0.00	0.79	0.00	0.21	0.00	0.67	0.00	0.00	-3.51	-3.51	1.00
413	1	0.00	0.00	0.79	0.00	0.21	0.00	0.67	0.00	0.00	-4.17	-4.17	1.00
414	1	0.00	0.00	0.79	0.00	0.21	0.00	0.67	0.00	0.00	-3.90	-3.90	1.00
415	1	0.00	0.00	0.79	0.00	0.21	0.00	0.67	0.00	0.00	-4.25	-4.25	1.00
416	1	0.00	0.00	0.79	0.00	0.21	0.00	0.67	0.00	0.00	-3.97	-3.97	1.00
417	1	0.00	0.00	0.79	0.00	0.21	0.00	0.67	0.00	0.00	-4.45	-4.45	1.00
418	1	0.00	0.00	0.79	0.00	0.21	0.00	0.67	0.00	0.00	-4.45	-4.45	1.00
419	1	0.00	0.00	0.79	0.00	0.21	0.00	0.67	0.00	0.00	-4.91	-4.91	1.00
420	1	0.00	0.00	0.79	0.00	0.21	0.00	0.67	0.00	0.00	-4.21	-4.21	1.00
421	1	0.00	0.00	1.00	0.00	0.00	0.00	0.67	0.00	0.00	-4.55	-4.42	0.88
422	1	0.00	0.00	0.79	0.00	0.21	0.00	0.67	0.00	0.00	-3.80	-3.80	1.00
423	1	0.00	0.00	0.75	0.00	0.25	0.00	0.67	0.00	0.00	-4.16	-4.16	1.00
424	1	0.03	0.01	0.55	11.64	0.45	0.64	0.39	1.00	0.00	-11.98	-11.97	0.99
425	1	0.00	0.00	0.79	0.00	0.21	0.00	0.67	0.00	0.00	-3.65	-3.65	1.00
426	1	0.00	0.00	0.75	0.00	0.25	0.00	0.67	0.00	0.00	-3.97	-3.97	1.00
427	1	0.00	0.00	0.79	0.00	0.21	0.00	0.67	0.00	0.00	-3.60	-3.60	1.00
428	1	0.00	0.00	0.79	0.00	0.21	0.00	0.67	0.00	0.00	-3.90	-3.90	1.00
429	1	0.00	0.00	0.79	0.00	0.21	0.00	0.67	0.00	0.00	-3.99	-3.99	1.00
430	1	0.00	0.00	0.53	8.32	0.47	0.50	0.43	1.00	0.00	-11.57	-11.57	1.00
431	1	0.00	0.00	0.79	0.00	0.21	0.00	0.67	0.00	0.00	-3.86	-3.86	1.00
432	1	0.00	0.00	0.79	0.00	0.21	0.00	0.67	0.00	0.00	-3.88	-3.88	1.00
433	1	0.00	0.00	0.75	0.00	0.25	0.00	0.67	0.00	0.00	-3.65	-3.65	1.00
434	1	0.00	0.00	0.75	0.00	0.25	0.00	0.67	0.00	0.00	-4.22	-4.22	1.00
435	1	0.00	0.00	0.79	0.00	0.21	0.00	0.67	0.00	0.00	-4.75	-4.75	1.00
436	1	0.00	0.00	0.75	0.00	0.25	0.00	0.67	0.00	0.00	-4.04	-4.04	1.00
437	1	0.00	0.00	1.00	0.00	0.00	0.00	1.00	0.00	0.00	0.00	0.00	1.00
438	1	0.00	0.00	1.00	0.00	0.00	0.00	1.00	0.00	0.00	0.00	0.00	1.00
439	1	0.00	0.00	1.00	0.00	0.00	0.00	1.00	0.00	0.00	0.00	0.00	1.00
440	1	0.00	0.00	1.00	0.00	0.00	0.00	1.00	0.00	0.00	0.00	0.00	1.00
441	1	0.00	0.00	1.00	0.00	0.00	0.00	1.00	0.00	0.00	0.00	0.00	1.00
442	1	0.00	0.00	1.00	0.00	0.00	0.00	1.00	0.00	0.00	0.00	0.00	1.00
443	1	0.00	0.00	1.00	0.00	0.00	0.00	1.00	0.00	0.00	0.00	0.00	1.00
444	1	0.00	0.00	0.75	0.00	0.25	0.00	0.67	0.00	0.00	-3.97	-3.97	1.00
445	1	0.00	0.00	0.79	0.00	0.21	0.00	0.67	0.00	0.00	-3.87	-3.87	1.00
446	1	0.00	0.00	0.75	0.00	0.25	0.00	0.67	0.00	0.00	-3.56	-3.56	1.00
447	1	6.19	0.00	1.00	9.28	0.00	0.00	0.67	0.00	0.00	-9.23	-9.23	1.00
448	1	0.00	0.00	0.79	0.00	0.21	0.00	0.67	0.00	0.00	-3.58	-3.58	1.00
449	1	0.00	0.00	0.79	0.00	0.21	0.00	0.67	0.00	0.00	-4.24	-4.24	1.00
450	1	0.00	0.00	0.79	0.00	0.21	0.00	0.67	0.00	0.00	-4.62	-4.62	1.00
451	1	0.00	0.00	0.01	4.08	0.99	0.55	0.42	1.00	0.00	-10.09	-10.09	1.00
452	1	0.00	0.00	0.53	8.44	0.47	0.61	0.40	1.00	0.00	-11.86	-11.86	1.00
453	1	0.00	0.00	0.01	5.76	0.99	0.83	0.35	2.00	0.00	-16.44	-16.44	1.00
454	1	0.00	0.00	0.79	0.00	0.21	0.00	0.67	0.00	0.00	-4.24	-4.24	1.00
455	1	0.00	0.00	0.79	0.00	0.21	0.00	0.67	0.00	0.00	-4.25	-4.25	1.00
456	1	0.00	0.00	1.00	0.00	0.00	0.00	0.67	0.00	0.00	-4.54	-4.42	0.89
457	1	0.00	0.00	0.79	0.00	0.21	0.00	0.67	0.00	0.00	-4.15	-4.15	1.00
458	1	0.00	0.00	0.79	0.00	0.21	0.00	0.67	0.00	0.00	-4.17	-4.17	1.00
459	1	0.00	0.00	0.75	0.00	0.25	0.00	0.67	0.00	0.00	-4.12	-4.12	1.00
460	1	5.54	5.25	1.00	8.31	0.00	0.00	0.67	0.00	0.00	-18.65	-18.65	1.00
461	1	0.00	0.00	0.79	0.00	0.21	0.00	0.67	0.00	0.00	-4.11	-4.11	1.00
462	1	0.00	0.00	0.54	7.67	0.46	0.74	0.37	1.00	0.00	-11.97	-11.96	1.00
463	1	0.00	0.00	0.79	0.00	0.21	0.00	0.67	0.00	0.00	-4.29	-4.29	1.00
464	1	0.00	0.00	0.79	0.00	0.21	0.00	0.67	0.00	0.00	-4.14	-4.14	1.00
465	1	0.00	0.00	0.79	0.00	0.21	0.00	0.67	0.00	0.00	-4.22	-4.22	1.00
466	1	0.00	0.00	0.79	0.00	0.21	0.00	0.67	0.00	0.00	-4.43	-4.43	1.00
467	1	0.00	0.00	0.79	0.00	0.21	0.00	0.67	0.00	0.00	-4.17	-4.17	1.00
468	1	0.00	0.00	0.79	0.00	0.21	0.00	0.67	0.00	0.00	-3.96	-3.96	1.00
469	1	0.00	0.00	0.79	0.00	0.21	0.00	0.67	0.00	0.00	-3.60	-3.60	1.00
470	1	0.00	0.00	1.00	0.00	0.00	0.00	0.67	0.00	0.00	-4.54	-4.42	0.89
471	1	0.00	0.00	0.79	0.00	0.21	0.00	0.67	0.00	0.00	-4.14	-4.14	1.00
472	1	0.00	0.00	0.79	0.00	0.21	0.00	0.67	0.00	0.00	-4.09	-4.09	1.00
473	1	0.00	0.00	0.79	0.00	0.21	0.00	0.67	0.00	0.00	-4.24	-4.24	1.00
474	1	0.00	0.00	0.75	0.00	0.25	0.00	0.67	0.00	0.00	-3.65	-3.65	1.00
475	1	0.00	0.00	0.79	0.00	0.21	0.00	0.67	0.00	0.00	-3.84	-3.84	1.00
476	1	0.00	0.00	0.79	0.00	0.21	0.00	0.67	0.00	0.00	-4.22	-4.22	1.00
477	1	0.00	0.00	0.79	0.00	0.21	0.00	0.67	0.00	0.00	-3.60	-3.60	1.00
478	1	0.00	0.00	0.79	0.00	0.21	0.00	0.67	0.00	0.00	-3.97	-3.97	1.00
479	1	0.00	0.00	0.79	0.00	0.21	0.00	0.67	0.00	0.00	-3.58	-3.58	1.00
480	1	0.00	0.00	0.79	0.00	0.21	0.00	0.67	0.00	0.00	-4.25	-4.25	1.00
481	1	0.00	0.00	0.04	3.77	0.96	0.73	0.37	1.00	0.00	-12.04	-12.04	1.00
482	1	0.00	0.00	0.79	0.00	0.21	0.00	0.67	0.00	0.00	-4.22	-4.22	1.00
483	1	0.00	0.00	0.79	0.00	0.21	0.00	0.67	0.00	0.00	-4.34	-4.34	1.00
484	1	0.00	0.00	0.79	0.00	0.21	0.00	0.67	0.00	0.00	-4.24	-4.24	1.00
485	1	0.00	0.00	0.75	0.00	0.25	0.00	0.67	0.00	0.00	-4.12	-4.12	1.00
486	1	0.00	0.00	0.79	0.00	0.21	0.00	0.67	0.00	0.00	-3.58	-3.58	1.00
487	1	7.64	0.00	1.00	11.46	0.00	0.00	0.67	0.00	0.00	-10.78	-10.78	1.00
488	1	0.00	0.00	0.75	0.00	0.25	0.00	0.67	0.00	0.00	-3.92	-3.92	1.00
489	1	0.00	0.00	0.75	0.00	0.25	0.00	0.67	0.00	0.00	-3.51	-3.51	1.00
490	1	15.36	0.00	1.00	23.05	0.00	0.00	0.67	0.00	0.00	-15.89	-15.89	1.00
491	1	0.00	0.00	0.79	0.00	0.21	0.00	0.67	0.00	0.00	-4.54	-4.54	1.00
492	1	0.00	0.00	0.79	0.00	0.21	0.00	0.67	0.00	0.00	-3.58	-3.58	1.00
493	1	0.00	0.00	0.79	0.00	0.21	0.00	0.67	0.00	0.00	-3.80	-3.80	1.00
494	1	0.00	0.00	0.75	0.00	0.25	0.00	0.67	0.00	0.00	-3.51	-3.51	1.00
495	1	0.00	0.00	0.79	0.00	0.21	0.00	0.67	0.00	0.00	-3.60	-3.60	1.00
496	1	0.00	0.00	0.75	0.00	0.25	0.00	0.67	0.00	0.00	-3.51	-3.51	1.00
497	1	0.00	0.00	0.79	0.00	0.21	0.00	0.67	0.00	0.00	-3.80	-3.80	1.00
498	1	0.00	0.00	0.75	0.00	0.25	0.00	0.67	0.00	0.00	-3.56	-3.56	1.00
499	1	0.00	0.00	0.01	5.94	0.99	0.61	0.40	1.00	0.00	-10.33	-10.33	1.00
500	1	0.00	0.00	0.75	0.00	0.25	0.00	0.67	0.00	0.00	-3.51	-3.51	1.00
501	1	0.00	0.00	0.75	0.00	0.25	0.00	0.67	0.00	0.00	-4.49	-4.49	1.00
502	1	0.00	0.00	0.75	0.00	0.25	0.00	0.67	0.00	0.00	-3.51	-3.51	1.00
503	1	0.00	0.00	0.79	0.00	0.21	0.00	0.67	0.00	0.00	-3.80	-3.80	1.00
504	1	0.00	0.00	0.75	0.00	0.25	0.00	0.67	0.00	0.00	-3.51	-3.51	1.00
505	1	15.24	0.00	1.00	1.53	0.00	0.00	0.67	0.00	0.00	-21.50	-21.50	1.00
506	1	0.00	0.00	0.79	0.00	0.21	0.00	0.67	0.00	0.00	-4.43	-4.43	1.00
507	1	0.00	0.00	0.79	0.00	0.21	0.00	0.67	0.00	0.00	-5.02	-5.02	1.00
508	1	0.00	0.00	0.52	13.43	0.48	0.61	0.40	1.00	0.00	-11.14	-11.14	0.99
509	1	0.00	0.00	0.79	0.00	0.21	0.00	0.67	0.00	0.00	-3.87	-3.87	1.00
510	1	0.00	0.00	0.79	0.00	0.21	0.00	0.67	0.00	0.00	-4.21	-4.21	1.00
511	1	0.00	0.00	0.79	0.00	0.21	0.00	0.67	0.00	0.00	-4.22	-4.22	1.00
512	1	5.87	0.00	1.00	8.81	0.00	0.00	0.67	0.00	0.00	-11.94	-11.94	1.00
513	1	0.00	0.00	0.79	0.00	0.21	0.00	0.67	0.00	0.00	-4.21	-4.21	1.00
514	1	0.00	0.00	0.75	0.00	0.25	0.00	0.67	0.00	0.00	-3.97	-3.97	1.00
515	1	0.00	0.00	0.79	0.00	0.21	0.00	0.67	0.00	0.00	-3.80	-3.80	1.00
516	1	0.00	0.00	0.53	9.01	0.47	0.62	0.40	1.00	0.00	-11.64	-11.63	0.99
517	1	0.00	0.00	0.75	0.00	0.25	0.00	0.67	0.00	0.00	-3.97	-3.97	1.00
518	1	0.00	0.00	0.75	0.00	0.25	0.00	0.67	0.00	0.00	-3.51	-3.51	1.00
519	1	0.00	0.00	0.75	0.00	0.25	0.00	0.67	0.00	0.00	-4.04	-4.04	1.00
520	1	0.00	0.00	0.79	0.00	0.21	0.00	0.67	0.00	0.00	-4.32	-4.32	1.00
521	1	0.00	0.00	0.75	0.00	0.25	0.00	0.67	0.00	0.00	-3.97	-3.97	1.00
522	1	0.00	0.00	0.79	0.00	0.21	0.00	0.67	0.00	0.00	-3.86	-3.86	1.00
523	1	0.00	0.00	0.79	0.00	0.21	0.00	0.67	0.00	0.00	-3.51	-3.51	1.00
524	1	0.00	0.00	0.79	0.00	0.21	0.00	0.67	0.00	0.00	-3.96	-3.96	1.00
525	1	0.00	0.00	0.79	0.00	0.21	0.00	0.67	0.00	0.00	-3.58	-3.58	1.00
526	1	0.00	0.00	0.79	0.00	0.21	0.00	0.67	0.00	0.00	-3.84	-3.84	1.00
527	1	0.00	0.00	0.75	0.00	0.25	0.00	0.67	0.00	0.00	-3.51	-3.51	1.00
528	1	0.00	0.00	0.75	0.00	0.25	0.00	0.67	0.00	0.00	-3.97	-3.97	1.00
529	1	0.00	0.00	0.79	0.00	0.21	0.00	0.67	0.00	0.00	-4.74	-4.74	1.00
530	1	0.00	0.00	0.75	0.00	0.25	0.00	0.67	0.00	0.00	-3.56	-3.56	1.00
531	1	0.01	0.01	0.50	113.40	0.50	8.63	0.01	4.00	0.00	-54.52	-54.48	0.96
532	1	0.00	0.00	0.79	0.00	0.21	0.00	0.67	0.00	0.00	-4.17	-4.17	1.00
533	1	0.00	0.00	0.79	0.00	0.21	0.00	0.67	0.00	0.00	-3.85	-3.85	1.00
534	1	0.00	0.00	0.75	0.00	0.25	0.00	0.67	0.00	0.00	-4.61	-4.61	1.00
535	1	0.00	0.00	0.79	0.00	0.21	0.00	0.67	0.00	0.00	-3.80	-3.80	1.00
536	1	0.00	0.00	0.75	0.00	0.25	0.00	0.67	0.00	0.00	-4.08	-4.08	1.00
537	1	0.00	0.00	0.79	0.00	0.21	0.00	0.67	0.00	0.00	-3.89	-3.89	1.00
538	1	0.00	0.00	0.79	0.00	0.21	0.00	0.67	0.00	0.00	-3.89	-3.89	1.00
539	1	0.00	0.00	0.75	0.00	0.25	0.00	0.67	0.00	0.00	-3.56	-3.56	1.00
540	1	0.00	0.00	0.79	0.00	0.21	0.00	0.67	0.00	0.00	-4.43	-4.43	1.00
541	1	0.00	0.00	0.79	0.00	0.21	0.00	0.67	0.00	0.00	-4.75	-4.75	1.00
542	1	0.00	0.00	0.79	0.00	0.21	0.00	0.67	0.00	0.00	-4.17	-4.17	1.00
543	1	0.00	0.00	0.75	0.00	0.25	0.00	0.67	0.00	0.00	-4.08	-4.08	1.00
544	1	0.00	0.00	0.79	0.00	0.21	0.00	0.67	0.00	0.00	-4.33	-4.33	1.00
545	1	0.00	0.00	0.79	0.00	0.21	0.00	0.67	0.00	0.00	-3.96	-3.96	1.00
546	1	0.00	0.00	0.79	0.00	0.21	0.00	0.67	0.00	0.00	-3.60	-3.60	1.00
547	1	0.00	0.00	0.79	0.00	0.21	0.00	0.67	0.00	0.00	-4.32	-4.32	1.00
548	1	0.00	0.00	0.79	0.00	0.21	0.00	0.67	0.00	0.00	-4.43	-4.43	1.00
549	1	0.00	0.00	0.79	0.00	0.21	0.00	0.67	0.00	0.00	-3.87	-3.87	1.00
550	1	0.00	0.00	0.75	0.00	0.25	0.00	0.67	0.00	0.00	-3.92	-3.92	1.00
551	1	0.00	0.00	0.53	6.20	0.47	0.51	0.43	1.00	0.00	-11.19	-11.19	1.00
552	1	10.96	0.00	1.00	16.44	0.00	0.00	0.67	0.00	0.00	-10.43	-10.43	1.00
553	1	0.00	0.00	0.79	0.00	0.21	0.00	0.67	0.00	0.00	-3.58	-3.58	1.00
554	1	0.00	0.00	0.79	0.00	0.21	0.00	0.67	0.00	0.00	-3.99	-3.99	1.00
555	1	0.00	0.00	0.79	0.00	0.21	0.00	0.67	0.00	0.00	-3.86	-3.86	1.00
556	1	0.00	0.00	0.79	0.00	0.21	0.00	0.67	0.00	0.00	-3.84	-3.84	1.00
557	1	0.00	0.00	0.75	0.00	0.25	0.00	0.67	0.00	0.00	-4.08	-4.08	1.00
558	1	0.00	0.00	0.01	6.30	0.99	0.68	0.38	1.00	0.00	-10.69	-10.69	1.00
559	1	0.00	0.00	0.79	0.00	0.21	0.00	0.67	0.00	0.00	-3.88	-3.88	1.00
560	1	0.00	0.00	0.79	0.00	0.21	0.00	0.67	0.00	0.00	-4.25	-4.25	1.00
561	1	0.00	0.00	0.79	0.00	0.21	0.00	0.67	0.00	0.00	-3.79	-3.79	1.00
562	1	0.00	0.00	0.01	2.90	0.99	0.89	0.34	1.00	0.00	-13.22	-13.22	1.00
563	1	0.00	0.00	0.79	0.00	0.21	0.00	0.67	0.00	0.00	-4.17	-4.17	1.00
564	1	0.00	0.00	0.79	0.00	0.21	0.00	0.67	0.00	0.00	-4.26	-4.26	1.00
565	1	0.00	0.00	0.75	0.00	0.25	0.00	0.67	0.00	0.00	-3.97	-3.97	1.00
566	1	0.00	0.00	0.01	3.57	0.99	0.79	0.36	1.00	0.00	-9.11	-9.11	1.00
567	1	0.00	0.00	0.79	0.00	0.21	0.00	0.67	0.00	0.00	-3.79	-3.79	1.00
568	1	0.00	0.00	0.79	0.00	0.21	0.00	0.67	0.00	0.00	-4.21	-4.21	1.00
569	1	0.00	0.00	0.79	0.00	0.21	0.00	0.67	0.00	0.00	-4.54	-4.54	1.00
570	1	0.00	0.00	0.79	0.00	0.21	0.00	0.67	0.00	0.00	-4.24	-4.24	1.00
571	1	0.00	0.00	0.75	0.00	0.25	0.00	0.67	0.00	0.00	-3.97	-3.97	1.00
572	1	0.00	0.00	0.79	0.00	0.21	0.00	0.67	0.00	0.00	-3.65	-3.65	1.00
573	1	0.00	0.00	0.79	0.00	0.21	0.00	0.67	0.00	0.00	-4.27	-4.27	1.00
574	1	0.00	0.00	0.79	0.00	0.21	0.00	0.67	0.00	0.00	-4.24	-4.24	1.00
575	1	0.00	0.00	0.79	0.00	0.21	0.00	0.67	0.00	0.00	-4.21	-4.21	1.00
576	1	0.00	0.00	0.79	0.00	0.21	0.00	0.67	0.00	0.00	-4.42	-4.42	1.00
577	1	0.00	0.00	0.79	0.00	0.21	0.00	0.67	0.00	0.00	-3.99	-3.99	1.00
578	1	5.29	0.00	1.00	7.94	0.00	0.00	0.67	0.00	0.00	-11.88	-11.88	1.00
579	1	0.00	0.00	0.79	0.00	0.21	0.00	0.67	0.00	0.00	-4.14	-4.14	1.00
580	1	0.00	0.00	0.79	0.00	0.21	0.00	0.67	0.00	0.00	-3.85	-3.85	1.00
581	1	0.00	0.00	0.75	0.00	0.25	0.00	0.67	0.00	0.00	-3.56	-3.56	1.00
582	1	0.00	0.00	0.75	0.00	0.25	0.00	0.67	0.00	0.00	-3.92	-3.92	1.00
583	1	0.00	0.00	0.79	0.00	0.21	0.00	0.67	0.00	0.00	-3.84	-3.84	1.00
584	1	0.00	0.00	0.01	5.94	0.99	0.64	0.39	1.00	0.00	-11.31	-11.31	1.00
585	1	0.00	0.00	0.79	0.00	0.21	0.00	0.67	0.00	0.00	-3.94	-3.94	1.00
586	1	9.99	0.00	1.00	14.98	0.00	0.00	0.67	0.00	0.00	-10.05	-10.05	1.00
587	1	0.00	0.00	0.79	0.00	0.21	0.00	0.67	0.00	0.00	-3.94	-3.94	1.00
588	1	9.54	0.00	1.00	14.31	0.00	0.00	0.67	0.00	0.00	-10.12	-10.12	1.00
589	1	0.00	0.00	0.79	0.00	0.21	0.00	0.67	0.00	0.00	-4.24	-4.24	1.00
590	1	0.00	0.00	0.75	0.00	0.25	0.00	0.67	0.00	0.00	-4.08	-4.08	1.00
591	1	0.00	0.00	0.75	0.00	0.25	0.00	0.67	0.00	0.00	-4.49	-4.49	1.00
592	1	0.00	0.00	0.52	16.85	0.48	1.27	0.27	1.00	0.00	-16.79	-16.78	0.99
593	1	0.00	0.00	0.75	0.00	0.25	0.00	0.67	0.00	0.00	-4.12	-4.12	1.00
594	1	0.00	0.00	0.79	0.00	0.21	0.00	0.67	0.00	0.00	-4.22	-4.22	1.00
595	1	9.54	0.00	1.00	14.31	0.00	0.00	0.67	0.00	0.00	-9.49	-9.49	1.00
596	1	0.00	0.00	0.79	0.00	0.21	0.00	0.67	0.00	0.00	-3.85	-3.85	1.00
597	1	0.00	0.00	0.79	0.00	0.21	0.00	0.67	0.00	0.00	-3.86	-3.86	1.00
598	1	0.00	0.00	0.79	0.00	0.21	0.00	0.67	0.00	0.00	-3.51	-3.51	1.00
599	1	0.00	0.00	0.79	0.00	0.21	0.00	0.67	0.00	0.00	-3.85	-3.85	1.00
600	1	0.00	0.00	0.79	0.00	0.21	0.00	0.67	0.00	0.00	-3.88	-3.88	1.00
601	1	0.00	0.00	0.79	0.00	0.21	0.00	0.67	0.00	0.00	-3.58	-3.58	1.00
602	1	0.00	0.00	0.75	0.00	0.25	0.00	0.67	0.00	0.00	-4.15	-4.15	1.00
603	1	0.00	0.00	0.75	0.00	0.25	0.00	0.67	0.00	0.00	-4.49	-4.49	1.00
604	1	0.00	0.00	0.79	0.00	0.21	0.00	0.67	0.00	0.00	-3.86	-3.86	1.00
605	1	0.00	0.00	0.79	0.00	0.21	0.00	0.67	0.00	0.00	-4.21	-4.21	1.00
606	1	0.00	0.00	0.79	0.00	0.21	0.00	0.67	0.00	0.00	-3.84	-3.84	1.00
607	1	0.00	0.00	0.79	0.00	0.21	0.00	0.67	0.00	0.00	-4.29	-4.29	1.00
608	1	0.00	0.00	0.79	0.00	0.21	0.00	0.67	0.00	0.00	-4.11	-4.11	1.00
609	1	0.00	0.00	0.75	0.00	0.25	0.00	0.67	0.00	0.00	-4.15	-4.15	1.00
610	1	0.00	0.00	0.79	0.00	0.21	0.00	0.67	0.00	0.00	-4.34	-4.34	1.00
611	1	0.00	0.00	0.79	0.00	0.21	0.00	0.67	0.00	0.00	-3.80	-3.80	1.00
612	1	32.78	0.00	1.00	0.27	0.00	0.00	0.67	0.00	0.00	-23.86	-23.56	0.74
613	1	0.00	0.00	0.79	0.00	0.21	0.00	0.67	0.00	0.00	-4.15	-4.15	1.00
614	1	35.13	0.00	1.00	0.19	0.00	0.00	0.67	0.00	0.00	-33.60	-33.56	0.96
615	1	0.00	0.00	0.01	6.14	0.99	0.61	0.40	1.00	0.00	-10.33	-10.33	1.00
616	1	0.00	0.00	0.75	0.00	0.25	0.00	0.67	0.00	0.00	-3.58	-3.58	1.00
617	1	0.00	0.00	0.79	0.00	0.21	0.00	0.67	0.00	0.00	-4.16	-4.16	1.00
618	1	0.00	0.00	0.75	0.00	0.25	0.00	0.67	0.00	0.00	-3.97	-3.97	1.00
619	1	0.00	0.00	0.79	0.00	0.21	0.00	0.67	0.00	0.00	-4.70	-4.70	1.00
620	1	0.00	0.00	0.79	0.00	0.21	0.00	0.67	0.00	0.00	-4.21	-4.21	1.00
621	1	0.00	0.00	0.79	0.00	0.21	0.00	0.67	0.00	0.00	-4.24	-4.24	1.00
622	1	0.00	0.00	0.75	0.00	0.25	0.00	0.67	0.00	0.00	-3.51	-3.51	1.00
623	1	0.00	0.00	0.79	0.00	0.21	0.00	0.67	0.00	0.00	-4.24	-4.24	1.00
624	1	0.00	0.00	0.79	0.00	0.21	0.00	0.67	0.00	0.00	-3.80	-3.80	1.00
625	1	0.00	0.00	0.79	0.00	0.21	0.00	0.67	0.00	0.00	-3.94	-3.94	1.00
626	1	0.00	0.00	1.00	0.00	0.00	0.00	0.67	0.00	0.00	-4.15	-3.93	0.80
627	1	0.00	0.00	0.79	0.00	0.21	0.00	0.67	0.00	0.00	-3.84	-3.84	1.00
628	1	0.00	0.00	0.79	0.00	0.21	0.00	0.67	0.00	0.00	-4.34	-4.34	1.00
629	1	0.00	0.00	0.79	0.00	0.21	0.00	0.67	0.00	0.00	-3.67	-3.67	1.00
630	1	0.00	0.00	0.75	0.00	0.25	0.00	0.67	0.00	0.00	-3.51	-3.51	1.00
631	1	0.00	0.00	0.79	0.00	0.21	0.00	0.67	0.00	0.00	-4.17	-4.17	1.00
632	1	0.00	0.00	0.75	0.00	0.25	0.00	0.67	0.00	0.00	-3.56	-3.56	1.00
633	1	0.00	0.00	0.79	0.00	0.21	0.00	0.67	0.00	0.00	-4.16	-4.16	1.00
634	1	0.00	0.00	0.79	0.00	0.21	0.00	0.67	0.00	0.00	-3.79	-3.79	1.00
635	1	0.00	0.00	0.79	0.00	0.21	0.00	0.67	0.00	0.00	-3.67	-3.67	1.00
636	1	0.00	0.00	0.79	0.00	0.21	0.00	0.67	0.00	0.00	-4.17	-4.17	1.00
637	1	0.00	0.00	0.75	0.00	0.25	0.00	0.67	0.00	0.00	-3.65	-3.65	1.00
638	1	4.60	0.00	1.00	6.90	0.00	0.00	0.67	0.00	0.00	-10.25	-10.25	1.00
639	1	20.50	0.00	1.00	30.74	0.00	0.00	0.67	0.00	0.00	-14.14	-14.14	1.00
640	1	0.00	0.00	0.79	0.00	0.21	0.00	0.67	0.00	0.00	-3.99	-3.99	1.00
641	1	0.00	0.00	0.79	0.00	0.21	0.00	0.67	0.00	0.00	-4.42	-4.42	1.00
642	1	0.00	0.00	0.79	0.00	0.21	0.00	0.67	0.00	0.00	-3.85	-3.85	1.00
643	1	0.00	0.00	1.00	0.00	0.00	0.00	0.67	0.00	0.00	-4.16	-3.93	0.80
644	1	0.00	0.00	0.01	3.78	0.99	0.64	0.39	1.00	0.00	-9.98	-9.98	1.00
645	1	0.00	0.00	0.75	0.00	0.25	0.00	0.67	0.00	0.00	-4.08	-4.08	1.00
646	1	0.00	0.00	0.79	0.00	0.21	0.00	0.67	0.00	0.00	-4.22	-4.22	1.00
647	1	0.00	0.00	0.79	0.00	0.21	0.00	0.67	0.00	0.00	-3.87	-3.87	1.00
648	1	0.00	0.00	0.79	0.00	0.21	0.00	0.67	0.00	0.00	-4.25	-4.25	1.00
649	1	0.00	0.00	0.79	0.00	0.21	0.00	0.67	0.00	0.00	-3.67	-3.67	1.00
650	1	8.14	0.00	1.00	12.21	0.00	0.00	0.67	0.00	0.00	-10.32	-10.32	1.00
651	1	0.00	0.00	0.79	0.00	0.21	0.00	0.67	0.00	0.00	-3.58	-3.58	1.00
652	1	0.00	0.00	0.75	0.00	0.25	0.00	0.67	0.00	0.00	-3.51	-3.51	1.00
653	1	0.00	0.00	0.75	0.00	0.25	0.00	0.67	0.00	0.00	-3.56	-3.56	1.00
654	1	0.00	0.00	0.79	0.00	0.21	0.00	0.67	0.00	0.00	-4.15	-4.15	1.00
655	1	6.58	0.00	1.00	12.25	0.00	0.00	0.67	0.00	0.00	-10.31	-10.30	1.00
656	1	0.00	0.00	0.75	0.00	0.25	0.00	0.67	0.00	0.00	-3.56	-3.56	1.00
657	1	0.00	0.00	0.79	0.00	0.21	0.00	0.67	0.00	0.00	-4.25	-4.25	1.00
658	1	0.00	0.00	0.79	0.00	0.21	0.00	0.67	0.00	0.00	-3.84	-3.84	1.00
659	1	0.00	0.00	0.79	0.00	0.21	0.00	0.67	0.00	0.00	-4.22	-4.22	1.00
660	1	0.00	0.00	0.79	0.00	0.21	0.00	0.67	0.00	0.00	-3.80	-3.80	1.00
661	1	0.00	0.00	0.75	0.00	0.25	0.00	0.67	0.00	0.00	-3.56	-3.56	1.00
662	1	0.00	0.00	0.79	0.00	0.21	0.00	0.67	0.00	0.00	-4.22	-4.22	1.00
663	1	0.00	0.00	0.79	0.00	0.21	0.00	0.67	0.00	0.00	-3.90	-3.90	1.00
664	1	0.00	0.00	0.75	0.00	0.25	0.00	0.67	0.00	0.00	-3.51	-3.51	1.00
665	1	10.33	0.00	1.00	15.49	0.00	0.00	0.67	0.00	0.00	-10.58	-10.58	1.00
666	1	0.00	0.00	0.75	0.00	0.25	0.00	0.67	0.00	0.00	-3.56	-3.56	1.00
667	1	0.00	0.00	0.79	0.00	0.21	0.00	0.67	0.00	0.00	-3.88	-3.88	1.00
668	1	0.00	0.00	0.79	0.00	0.21	0.00	0.67	0.00	0.00	-3.86	-3.86	1.00
669	1	0.00	0.00	0.79	0.00	0.21	0.00	0.67	0.00	0.00	-3.88	-3.88	1.00
670	1	6.43	0.00	1.00	9.64	0.00	0.00	0.67	0.00	0.00	-11.38	-11.38	1.00
671	1	0.00	0.00	0.79	0.00	0.21	0.00	0.67	0.00	0.00	-3.84	-3.84	1.00
672	1	0.00	0.00	0.79	0.00	0.21	0.00	0.67	0.00	0.00	-3.58	-3.58	1.00
673	1	0.00	0.00	0.75	0.00	0.25	0.00	0.67	0.00	0.00	-3.97	-3.97	1.00
674	1	0.00	0.00	0.79	0.00	0.21	0.00	0.67	0.00	0.00	-4.17	-4.17	1.00
675	1	0.00	0.00	0.79	0.00	0.21	0.00	0.67	0.00	0.00	-4.17	-4.17	1.00
676	1	10.17	0.00	1.00	15.26	0.00	0.00	0.67	0.00	0.00	-10.17	-10.17	1.00
677	1	0.00	0.00	0.79	0.00	0.21	0.00	0.67	0.00	0.00	-4.91	-4.91	1.00
678	1	0.00	0.00	0.75	0.00	0.25	0.00	0.67	0.00	0.00	-3.65	-3.65	1.00
679	1	0.00	0.00	0.75	0.00	0.25	0.00	0.67	0.00	0.00	-3.65	-3.65	1.00
680	1	0.00	0.00	0.75	0.00	0.25	0.00	0.67	0.00	0.00	-3.51	-3.51	1.00
681	1	0.00	0.00	0.75	0.00	0.25	0.00	0.67	0.00	0.00	-3.51	-3.51	1.00
682	1	5.63	0.00	1.00	8.45	0.00	0.00	0.67	0.00	0.00	-11.80	-11.80	1.00
683	1	0.00	0.00	0.79	0.00	0.21	0.00	0.67	0.00	0.00	-3.80	-3.80	1.00
684	1	0.00	0.00	0.75	0.00	0.25	0.00	0.67	0.00	0.00	-4.08	-4.08	1.00
685	1	0.00	0.00	0.79	0.00	0.21	0.00	0.67	0.00	0.00	-4.25	-4.25	1.00
686	1	0.00	0.00	0.79	0.00	0.21	0.00	0.67	0.00	0.00	-3.79	-3.79	1.00
687	1	9.28	0.00	1.00	13.93	0.00	0.00	0.67	0.00	0.00	-16.44	-16.44	1.00
688	1	0.00	0.00	0.79	0.00	0.21	0.00	0.67	0.00	0.00	-3.84	-3.84	1.00
689	1	0.00	0.00	0.75	0.00	0.25	0.00	0.67	0.00	0.00	-4.15	-4.15	1.00
690	1	0.00	0.00	0.79	0.00	0.21	0.00	0.67	0.00	0.00	-3.58	-3.58	1.00
691	1	0.00	0.00	0.79	0.00	0.21	0.00	0.67	0.00	0.00	-4.14	-4.14	1.00
692	1	0.00	0.00	0.79	0.00	0.21	0.00	0.67	0.00	0.00	-4.43	-4.43	1.00
693	1	0.00	0.00	0.79	0.00	0.21	0.00	0.67	0.00	0.00	-4.13	-4.13	1.00
694	1	0.00	0.00	0.79	0.00	0.21	0.00	0.67	0.00	0.00	-4.26	-4.26	1.00
695	1	0.00	0.00	0.79	0.00	0.21	0.00	0.67	0.00	0.00	-4.29	-4.29	1.00
696	1	0.00	0.00	0.79	0.00	0.21	0.00	0.67	0.00	0.00	-3.88	-3.88	1.00
697	1	0.00	0.00	0.79	0.00	0.21	0.00	0.67	0.00	0.00	-3.99	-3.99	1.00
698	1	0.00	0.00	0.79	0.00	0.21	0.00	0.67	0.00	0.00	-3.51	-3.51	1.00
699	1	0.00	0.00	0.75	0.00	0.25	0.00	0.67	0.00	0.00	-4.16	-4.16	1.00
700	1	0.00	0.00	0.79	0.00	0.21	0.00	0.67	0.00	0.00	-3.80	-3.80	1.00
701	1	0.00	0.00	0.79	0.00	0.21	0.00	0.67	0.00	0.00	-4.34	-4.34	1.00
702	1	0.00	0.00	0.79	0.00	0.21	0.00	0.67	0.00	0.00	-3.51	-3.51	1.00
703	1	12.45	0.00	1.00	18.68	0.00	0.00	0.67	0.00	0.00	-10.63	-10.63	1.00
704	1	0.00	0.00	0.79	0.00	0.21	0.00	0.67	0.00	0.00	-4.21	-4.21	1.00
705	1	0.00	0.00	0.01	5.42	0.99	0.57	0.41	1.00	0.00	-10.80	-10.80	1.00
706	1	7.75	0.00	1.00	11.63	0.00	0.00	0.67	0.00	0.00	-9.92	-9.92	1.00
707	1	0.00	0.00	0.79	0.00	0.21	0.00	0.67	0.00	0.00	-4.56	-4.56	1.00
708	1	0.00	0.00	0.79	0.00	0.21	0.00	0.67	0.00	0.00	-4.75	-4.75	1.00
709	1	14.93	0.00	1.00	22.40	0.00	0.00	0.67	0.00	0.00	-15.18	-15.18	1.00
710	1	0.00	0.00	0.79	0.00	0.21	0.00	0.67	0.00	0.00	-4.45	-4.45	1.00
711	1	0.00	0.00	0.79	0.00	0.21	0.00	0.67	0.00	0.00	-4.22	-4.22	1.00
712	1	0.00	0.00	0.79	0.00	0.21	0.00	0.67	0.00	0.00	-3.88	-3.88	1.00
713	1	0.00	0.00	0.79	0.00	0.21	0.00	0.67	0.00	0.00	-3.60	-3.60	1.00
714	1	0.00	0.00	0.79	0.00	0.21	0.00	0.67	0.00	0.00	-4.42	-4.42	1.00
715	1	0.00	0.00	0.79	0.00	0.21	0.00	0.67	0.00	0.00	-3.80	-3.80	1.00
716	1	0.00	0.00	0.79	0.00	0.21	0.00	0.67	0.00	0.00	-3.86	-3.86	1.00
717	1	0.00	0.00	0.79	0.00	0.21	0.00	0.67	0.00	0.00	-3.89	-3.89	1.00
718	1	0.00	0.00	0.75	0.00	0.25	0.00	0.67	0.00	0.00	-4.08	-4.08	1.00
719	1	0.00	0.00	0.79	0.00	0.21	0.00	0.67	0.00	0.00	-3.86	-3.86	1.00
720	1	0.00	0.00	0.75	0.00	0.25	0.00	0.67	0.00	0.00	-4.16	-4.16	1.00
721	1	0.00	0.00	0.75	0.00	0.25	0.00	0.67	0.00	0.00	-4.08	-4.08	1.00
722	1	0.00	0.00	0.79	0.00	0.21	0.00	0.67	0.00	0.00	-3.79	-3.79	1.00
723	1	0.00	0.00	0.79	0.00	0.21	0.00	0.67	0.00	0.00	-4.22	-4.22	1.00
724	1	0.00	0.00	0.75	0.00	0.25	0.00	0.67	0.00	0.00	-4.08	-4.08	1.00
725	1	12.05	0.00	1.00	18.07	0.00	0.00	0.67	0.00	0.00	-16.68	-16.68	1.00
726	1	0.00	0.00	0.75	0.00	0.25	0.00	0.67	0.00	0.00	-4.15	-4.15	1.00
727	1	0.00	0.00	0.79	0.00	0.21	0.00	0.67	0.00	0.00	-3.65	-3.65	1.00
728	1	0.00	0.00	0.79	0.00	0.21	0.00	0.67	0.00	0.00	-4.11	-4.11	1.00
729	1	0.00	0.00	0.79	0.00	0.21	0.00	0.67	0.00	0.00	-4.33	-4.33	1.00
730	1	0.00	0.00	0.79	0.00	0.21	0.00	0.67	0.00	0.00	-4.42	-4.42	1.00
731	1	0.00	0.00	0.79	0.00	0.21	0.00	0.67	0.00	0.00	-3.96	-3.96	1.00
732	1	0.00	0.00	0.79	0.00	0.21	0.00	0.67	0.00	0.00	-3.65	-3.65	1.00
733	1	0.00	0.00	0.79	0.00	0.21	0.00	0.67	0.00	0.00	-3.67	-3.67	1.00
734	1	0.00	0.00	0.79	0.00	0.21	0.00	0.67	0.00	0.00	-4.21	-4.21	1.00
735	1	0.00	0.00	0.79	0.00	0.21	0.00	0.67	0.00	0.00	-4.32	-4.32	1.00
736	1	0.00	0.00	0.79	0.00	0.21	0.00	0.67	0.00	0.00	-3.97	-3.97	1.00
737	1	0.00	0.00	0.79	0.00	0.21	0.00	0.67	0.00	0.00	-4.22	-4.22	1.00
738	1	0.00	0.00	0.75	0.00	0.25	0.00	0.67	0.00	0.00	-3.92	-3.92	1.00
739	1	0.00	0.00	0.79	0.00	0.21	0.00	0.67	0.00	0.00	-3.58	-3.58	1.00
740	1	0.00	0.00	0.79	0.00	0.21	0.00	0.67	0.00	0.00	-4.25	-4.25	1.00
741	1	0.00	0.00	0.79	0.00	0.21	0.00	0.67	0.00	0.00	-3.84	-3.84	1.00
742	1	0.00	0.00	0.79	0.00	0.21	0.00	0.67	0.00	0.00	-4.43	-4.43	1.00
743	1	0.00	0.00	0.79	0.00	0.21	0.00	0.67	0.00	0.00	-4.24	-4.24	1.00
744	1	10.63	0.00	1.00	15.95	0.00	0.00	0.67	0.00	0.00	-10.19	-10.19	1.00
745	1	0.00	0.00	0.79	0.00	0.21	0.00	0.67	0.00	0.00	-3.65	-3.65	1.00
746	1	0.00	0.00	0.79	0.00	0.21	0.00	0.67	0.00	0.00	-3.60	-3.60	1.00
747	1	0.00	0.00	0.79	0.00	0.21	0.00	0.67	0.00	0.00	-3.51	-3.51	1.00
748	1	9.71	0.00	1.00	14.57	0.00	0.00	0.67	0.00	0.00	-9.75	-9.75	1.00
749	1	0.00	0.00	0.79	0.00	0.21	0.00	0.67	0.00	0.00	-4.45	-4.45	1.00
750	1	0.00	0.00	0.75	0.00	0.25	0.00	0.67	0.00	0.00	-3.92	-3.92	1.00
751	1	0.00	0.00	0.79	0.00	0.21	0.00	0.67	0.00	0.00	-3.51	-3.51	1.00
752	1	0.00	0.00	0.79	0.00	0.21	0.00	0.67	0.00	0.00	-3.96	-3.96	1.00
753	1	0.00	0.00	0.79	0.00	0.21	0.00	0.67	0.00	0.00	-3.97	-3.97	1.00
754	1	0.00	0.00	0.79	0.00	0.21	0.00	0.67	0.00	0.00	-3.97	-3.97	1.00
755	1	0.00	0.00	0.79	0.00	0.21	0.00	0.67	0.00	0.00	-3.58	-3.58	1.00
756	1	0.00	0.00	0.79	0.00	0.21	0.00	0.67	0.00	0.00	-3.84	-3.84	1.00
757	1	0.00	0.00	1.00	0.00	0.00	0.00	0.67	0.00	0.00	-4.17	-3.93	0.78
758	1	0.00	0.00	0.79	0.00	0.21	0.00	0.67	0.00	0.00	-4.17	-4.17	1.00
759	1	0.00	0.00	0.75	0.00	0.25	0.00	0.67	0.00	0.00	-3.97	-3.97	1.00
760	1	0.00	0.00	0.79	0.00	0.21	0.00	0.67	0.00	0.00	-4.17	-4.17	1.00
761	1	0.00	0.00	0.79	0.00	0.21	0.00	0.67	0.00	0.00	-4.61	-4.61	1.00
762	1	0.00	0.00	0.79	0.00	0.21	0.00	0.67	0.00	0.00	-4.21	-4.21	1.00
763	1	0.00	0.00	0.75	0.00	0.25	0.00	0.67	0.00	0.00	-3.56	-3.56	1.00
764	1	0.00	0.00	0.79	0.00	0.21	0.00	0.67	0.00	0.00	-3.89	-3.89	1.00
765	1	0.00	0.00	0.79	0.00	0.21	0.00	0.67	0.00	0.00	-4.64	-4.64	1.00
766	1	0.00	0.00	0.79	0.00	0.21	0.00	0.67	0.00	0.00	-3.80	-3.80	1.00
767	1	0.00	0.00	0.79	0.00	0.21	0.00	0.67	0.00	0.00	-5.02	-5.02	1.00
768	1	0.00	0.00	0.79	0.00	0.21	0.00	0.67	0.00	0.00	-3.94	-3.94	1.00
769	1	0.00	0.00	0.79	0.00	0.21	0.00	0.67	0.00	0.00	-4.32	-4.32	1.00
770	1	9.51	0.00	1.00	14.27	0.00	0.00	0.67	0.00	0.00	-9.80	-9.80	1.00
771	1	0.00	0.00	0.79	0.00	0.21	0.00	0.67	0.00	0.00	-4.15	-4.15	1.00
772	1	0.00	0.00	0.79	0.00	0.21	0.00	0.67	0.00	0.00	-4.25	-4.25	1.00
773	1	0.00	0.00	0.75	0.00	0.25	0.00	0.67	0.00	0.00	-4.27	-4.27	1.00
774	1	0.00	0.00	0.79	0.00	0.21	0.00	0.67	0.00	0.00	-4.14	-4.14	1.00
775	1	0.00	0.00	0.79	0.00	0.21	0.00	0.67	0.00	0.00	-4.13	-4.13	1.00
776	1	0.00	0.00	0.75	0.00	0.25	0.00	0.67	0.00	0.00	-4.08	-4.08	1.00
777	1	0.00	0.00	0.79	0.00	0.21	0.00	0.67	0.00	0.00	-4.45	-4.45	1.00
778	1	0.00	0.00	0.79	0.00	0.21	0.00	0.67	0.00	0.00	-3.67	-3.67	1.00
779	1	0.00	0.00	0.79	0.00	0.21	0.00	0.67	0.00	0.00	-4.22	-4.22	1.00
780	1	10.42	2.76	1.00	15.62	0.00	0.00	0.67	0.00	0.00	-17.99	-17.99	1.00
781	1	0.00	0.00	0.79	0.00	0.21	0.00	0.67	0.00	0.00	-3.86	-3.86	1.00
782	1	0.00	0.00	0.01	5.29	0.99	0.90	0.34	1.00	0.00	-10.39	-10.39	1.00
783	1	0.00	0.00	0.79	0.00	0.21	0.00	0.67	0.00	0.00	-3.84	-3.84	1.00
784	1	0.00	0.00	0.79	0.00	0.21	0.00	0.67	0.00	0.00	-4.14	-4.14	1.00
785	1	0.00	0.00	0.79	0.00	0.21	0.00	0.67	0.00	0.00	-3.88	-3.88	1.00
786	1	0.00	0.00	0.79	0.00	0.21	0.00	0.67	0.00	0.00	-3.79	-3.79	1.00
787	1	0.00	0.00	0.79	0.00	0.21	0.00	0.67	0.00	0.00	-3.58	-3.58	1.00
788	1	0.00	0.00	0.75	0.00	0.25	0.00	0.67	0.00	0.00	-3.56	-3.56	1.00
789	1	0.00	0.00	0.79	0.00	0.21	0.00	0.67	0.00	0.00	-3.85	-3.85	1.00
790	1	0.00	0.00	0.75	0.00	0.25	0.00	0.67	0.00	0.00	-4.62	-4.62	1.00
791	1	0.00	0.00	0.79	0.00	0.21	0.00	0.67	0.00	0.00	-3.85	-3.85	1.00
792	1	0.00	0.00	0.79	0.00	0.21	0.00	0.67	0.00	0.00	-4.45	-4.45	1.00
793	1	0.00	0.00	0.79	0.00	0.21	0.00	0.67	0.00	0.00	-3.99	-3.99	1.00
794	1	0.00	0.00	0.79	0.00	0.21	0.00	0.67	0.00	0.00	-4.64	-4.64	1.00
795	1	0.00	0.00	0.75	0.00	0.25	0.00	0.67	0.00	0.00	-4.08	-4.08	1.00
796	1	0.00	0.00	0.79	0.00	0.21	0.00	0.67	0.00	0.00	-3.94	-3.94	1.00
797	1	6.03	0.00	1.00	9.05	0.00	0.00	0.67	0.00	0.00	-10.69	-10.69	1.00
798	1	0.00	0.00	0.79	0.00	0.21	0.00	0.67	0.00	0.00	-4.74	-4.74	1.00
799	1	0.00	0.00	0.79	0.00	0.21	0.00	0.67	0.00	0.00	-4.33	-4.33	1.00
800	1	0.00	0.00	0.79	0.00	0.21	0.00	0.67	0.00	0.00	-4.14	-4.14	1.00
801	1	0.00	0.00	0.79	0.00	0.21	0.00	0.67	0.00	0.00	-3.96	-3.96	1.00
802	1	0.00	0.00	0.79	0.00	0.21	0.00	0.67	0.00	0.00	-3.87	-3.87	1.00
803	1	0.00	0.00	0.79	0.00	0.21	0.00	0.67	0.00	0.00	-4.14	-4.14	1.00
804	1	0.00	0.00	0.79	0.00	0.21	0.00	0.67	0.00	0.00	-4.32	-4.32	1.00
805	1	0.00	0.00	0.75	0.00	0.25	0.00	0.67	0.00	0.00	-4.17	-4.17	1.00
806	1	0.00	0.00	0.79	0.00	0.21	0.00	0.67	0.00	0.00	-4.22	-4.22	1.00
807	1	0.00	0.00	0.75	0.00	0.25	0.00	0.67	0.00	0.00	-4.22	-4.22	1.00
808	1	0.00	0.00	0.75	0.00	0.25	0.00	0.67	0.00	0.00	-3.97	-3.97	1.00
809	1	0.00	0.00	0.75	0.00	0.25	0.00	0.67	0.00	0.00	-3.60	-3.60	1.00
810	1	0.00	0.00	0.79	0.00	0.21	0.00	0.67	0.00	0.00	-4.32	-4.32	1.00
811	1	0.00	0.00	0.79	0.00	0.21	0.00	0.67	0.00	0.00	-3.79	-3.79	1.00
812	1	0.00	0.00	0.79	0.00	0.21	0.00	0.67	0.00	0.00	-4.27	-4.27	1.00
813	1	0.00	0.00	0.79	0.00	0.21	0.00	0.67	0.00	0.00	-4.91	-4.91	1.00
814	1	0.00	0.00	0.75	0.00	0.25	0.00	0.67	0.00	0.00	-4.61	-4.61	1.00
815	1	0.00	0.00	0.75	0.00	0.25	0.00	0.67	0.00	0.00	-3.58	-3.58	1.00
816	1	0.00	0.00	0.79	0.00	0.21	0.00	0.67	0.00	0.00	-4.26	-4.26	1.00
817	1	0.00	0.00	0.75	0.00	0.25	0.00	0.67	0.00	0.00	-3.65	-3.65	1.00
818	1	0.00	0.00	0.75	0.00	0.25	0.00	0.67	0.00	0.00	-3.97	-3.97	1.00
819	1	0.00	0.00	0.79	0.00	0.21	0.00	0.67	0.00	0.00	-4.45	-4.45	1.00
820	1	0.00	0.00	0.75	0.00	0.25	0.00	0.67	0.00	0.00	-4.15	-4.15	1.00
821	1	0.00	0.00	0.79	0.00	0.21	0.00	0.67	0.00	0.00	-4.16	-4.16	1.00
822	1	0.00	0.00	0.79	0.00	0.21	0.00	0.67	0.00	0.00	-4.16	-4.16	1.00
823	1	0.00	0.00	0.79	0.00	0.21	0.00	0.67	0.00	0.00	-4.13	-4.13	1.00
824	1	0.00	0.00	1.00	0.00	0.00	0.00	0.67	0.00	0.00	-4.14	-3.93	0.81
825	1	0.00	0.00	1.00	0.00	0.00	0.00	0.67	0.00	0.00	-4.14	-3.93	0.81
826	1	0.00	0.00	0.75	0.00	0.25	0.00	0.67	0.00	0.00	-3.97	-3.97	1.00
827	1	0.00	0.00	1.00	0.00	0.00	0.00	0.67	0.00	0.00	-4.14	-3.93	0.81
828	1	0.00	0.00	0.75	0.00	0.25	0.00	0.67	0.00	0.00	-3.60	-3.60	1.00
829	1	0.00	0.00	0.79	0.00	0.21	0.00	0.67	0.00	0.00	-3.86	-3.86	1.00
830	1	0.00	0.00	0.79	0.00	0.21	0.00	0.67	0.00	0.00	-3.67	-3.67	1.00
831	1	0.00	0.00	0.79	0.00	0.21	0.00	0.67	0.00	0.00	-4.34	-4.34	1.00
832	1	0.00	0.00	0.79	0.00	0.21	0.00	0.67	0.00	0.00	-4.13	-4.13	1.00
833	1	0.00	0.00	0.79	0.00	0.21	0.00	0.67	0.00	0.00	-3.99	-3.99	1.00
834	1	0.00	0.00	0.53	11.76	0.47	0.83	0.35	1.00	0.00	-11.85	-11.85	1.00
835	1	0.00	0.00	0.79	0.00	0.21	0.00	0.67	0.00	0.00	-3.96	-3.96	1.00
836	1	0.00	0.00	0.79	0.00	0.21	0.00	0.67	0.00	0.00	-4.45	-4.45	1.00
837	1	0.00	0.00	0.79	0.00	0.21	0.00	0.67	0.00	0.00	-3.97	-3.97	1.00
838	1	0.00	0.00	0.75	0.00	0.25	0.00	0.67	0.00	0.00	-3.92	-3.92	1.00
839	1	0.00	0.00	0.79	0.00	0.21	0.00	0.67	0.00	0.00	-3.84	-3.84	1.00
840	1	0.00	0.00	0.79	0.00	0.21	0.00	0.67	0.00	0.00	-3.88	-3.88	1.00
841	1	0.00	0.00	0.79	0.00	0.21	0.00	0.67	0.00	0.00	-3.99	-3.99	1.00
842	1	0.00	0.00	0.75	0.00	0.25	0.00	0.67	0.00	0.00	-3.60	-3.60	1.00
843	1	0.00	0.00	0.79	0.00	0.21	0.00	0.67	0.00	0.00	-4.70	-4.70	1.00
844	1	0.00	0.00	0.79	0.00	0.21	0.00	0.67	0.00	0.00	-3.96	-3.96	1.00
845	1	0.00	0.00	0.79	0.00	0.21	0.00	0.67	0.00	0.00	-4.17	-4.17	1.00
846	1	0.00	0.00	0.75	0.00	0.25	0.00	0.67	0.00	0.00	-4.22	-4.22	1.00
847	1	0.00	0.00	0.79	0.00	0.21	0.00	0.67	0.00	0.00	-4.54	-4.54	1.00
848	1	0.00	0.00	0.79	0.00	0.21	0.00	0.67	0.00	0.00	-4.91	-4.91	1.00
849	1	0.00	0.00	0.79	0.00	0.21	0.00	0.67	0.00	0.00	-3.90	-3.90	1.00
850	1	0.00	0.00	0.79	0.00	0.21	0.00	0.67	0.00	0.00	-4.25	-4.25	1.00
851	1	0.00	0.00	0.79	0.00	0.21	0.00	0.67	0.00	0.00	-4.75	-4.75	1.00
852	1	0.00	0.00	0.79	0.00	0.21	0.00	0.67	0.00	0.00	-3.84	-3.84	1.00
853	1	0.00	0.00	0.79	0.00	0.21	0.00	0.67	0.00	0.00	-3.97	-3.97	1.00
854	1	0.00	0.00	0.79	0.00	0.21	0.00	0.67	0.00	0.00	-3.87	-3.87	1.00
855	1	0.00	0.00	0.79	0.00	0.21	0.00	0.67	0.00	0.00	-4.42	-4.42	1.00
856	1	0.00	0.00	0.79	0.00	0.21	0.00	0.67	0.00	0.00	-3.84	-3.84	1.00
857	1	38.03	0.00	0.99	0.00	0.01	0.00	0.67	0.00	0.00	-17.24	-17.19	0.95
858	1	0.00	0.00	0.79	0.00	0.21	0.00	0.67	0.00	0.00	-4.15	-4.15	1.00
859	1	30.60	0.00	1.00	1.83	0.00	0.00	0.67	0.00	0.00	-29.86	-29.59	0.76
860	1	0.00	0.00	0.79	0.00	0.21	0.00	0.67	0.00	0.00	-4.45	-4.45	1.00
861	1	0.00	0.00	0.79	0.00	0.21	0.00	0.67	0.00	0.00	-3.88	-3.88	1.00
862	1	0.00	0.00	0.75	0.00	0.25	0.00	0.67	0.00	0.00	-3.51	-3.51	1.00
863	1	0.00	0.00	1.00	6.68	0.00	0.00	0.67	0.00	0.00	-4.36	-4.15	0.80
864	1	0.00	0.00	0.75	0.00	0.25	0.00	0.67	0.00	0.00	-3.60	-3.60	1.00
865	1	0.00	0.00	1.00	0.00	0.00	0.00	0.67	0.00	0.00	-4.14	-3.93	0.81
866	1	0.00	0.00	0.79	0.00	0.21	0.00	0.67	0.00	0.00	-4.56	-4.56	1.00
867	1	0.00	0.00	0.79	0.00	0.21	0.00	0.67	0.00	0.00	-4.43	-4.43	1.00
868	1	0.00	0.00	0.79	0.00	0.21	0.00	0.67	0.00	0.00	-3.94	-3.94	1.00
869	1	0.00	0.00	0.79	0.00	0.21	0.00	0.67	0.00	0.00	-4.13	-4.13	1.00
870	1	0.00	0.00	0.75	0.00	0.25	0.00	0.67	0.00	0.00	-3.56	-3.56	1.00
871	1	0.00	0.00	0.79	0.00	0.21	0.00	0.67	0.00	0.00	-3.88	-3.88	1.00
872	1	0.00	0.00	0.79	0.00	0.21	0.00	0.67	0.00	0.00	-3.67	-3.67	1.00
873	1	0.00	0.00	0.79	0.00	0.21	0.00	0.67	0.00	0.00	-3.65	-3.65	1.00
874	1	0.00	0.00	0.75	0.00	0.25	0.00	0.67	0.00	0.00	-4.26	-4.26	1.00
875	1	0.00	0.00	0.79	0.00	0.21	0.00	0.67	0.00	0.00	-4.42	-4.42	1.00
876	1	0.00	0.00	0.01	3.79	0.99	0.62	0.40	1.00	0.00	-9.71	-9.71	1.00
877	1	0.00	0.00	0.79	0.00	0.21	0.00	0.67	0.00	0.00	-3.84	-3.84	1.00
878	1	0.00	0.00	0.79	0.00	0.21	0.00	0.67	0.00	0.00	-3.58	-3.58	1.00
879	1	0.00	0.00	0.79	0.00	0.21	0.00	0.67	0.00	0.00	-4.43	-4.43	1.00
880	1	0.00	0.00	0.79	0.00	0.21	0.00	0.67	0.00	0.00	-3.90	-3.90	1.00
881	1	0.00	0.00	0.79	0.00	0.21	0.00	0.67	0.00	0.00	-4.15	-4.15	1.00
882	1	0.00	0.00	0.79	0.00	0.21	0.00	0.67	0.00	0.00	-4.11	-4.11	1.00
883	1	0.00	0.00	0.79	0.00	0.21	0.00	0.67	0.00	0.00	-3.90	-3.90	1.00
884	1	0.00	0.00	0.79	0.00	0.21	0.00	0.67	0.00	0.00	-3.60	-3.60	1.00
885	1	0.00	0.00	1.00	29.88	0.00	0.00	0.67	0.00	0.00	-4.99	-4.75	0.79
886	1	0.00	0.00	0.79	0.00	0.21	0.00	0.67	0.00	0.00	-3.58	-3.58	1.00
887	1	0.00	0.00	0.01	13.88	0.99	4.14	0.06	4.00	0.00	-37.75	-37.75	1.00
888	1	0.00	0.00	0.75	0.00	0.25	0.00	0.67	0.00	0.00	-4.08	-4.08	1.00
889	1	0.00	0.00	0.79	0.00	0.21	0.00	0.67	0.00	0.00	-4.04	-4.04	1.00
890	1	0.00	0.00	0.79	0.00	0.21	0.00	0.67	0.00	0.00	-4.27	-4.27	1.00
891	1	0.00	0.00	0.79	0.00	0.21	0.00	0.67	0.00	0.00	-3.84	-3.84	1.00
892	1	0.00	0.00	0.79	0.00	0.21	0.00	0.67	0.00	0.00	-4.09	-4.09	1.00
893	1	0.00	0.00	0.79	0.00	0.21	0.00	0.67	0.00	0.00	-3.94	-3.94	1.00
894	1	0.00	0.00	0.79	0.00	0.21	0.00	0.67	0.00	0.00	-4.45	-4.45	1.00
895	1	0.00	0.00	0.75	0.00	0.25	0.00	0.67	0.00	0.00	-4.16	-4.16	1.00
896	1	0.00	0.00	0.79	0.00	0.21	0.00	0.67	0.00	0.00	-4.17	-4.17	1.00
897	1	0.00	0.00	0.75	0.00	0.25	0.00	0.67	0.00	0.00	-4.12	-4.12	1.00
898	1	0.00	0.00	1.00	0.00	0.00	0.00	0.67	0.00	0.00	-4.55	-4.42	0.89
899	1	0.00	0.00	0.79	0.00	0.21	0.00	0.67	0.00	0.00	-4.32	-4.32	1.00
900	1	0.00	0.00	0.79	0.00	0.21	0.00	0.67	0.00	0.00	-3.60	-3.60	1.00
901	1	0.00	0.00	0.75	0.00	0.25	0.00	0.67	0.00	0.00	-3.92	-3.92	1.00
902	1	0.00	0.00	0.79	0.00	0.21	0.00	0.67	0.00	0.00	-4.25	-4.25	1.00
903	1	15.90	0.00	1.00	23.85	0.00	0.00	0.67	0.00	0.00	-10.10	-10.10	1.00
904	1	0.00	0.00	0.79	0.00	0.21	0.00	0.67	0.00	0.00	-4.42	-4.42	1.00
905	1	0.00	0.00	0.79	0.00	0.21	0.00	0.67	0.00	0.00	-3.58	-3.58	1.00
906	1	0.00	0.00	0.79	0.00	0.21	0.00	0.67	0.00	0.00	-4.34	-4.34	1.00
907	1	0.00	0.00	0.79	0.00	0.21	0.00	0.67	0.00	0.00	-5.02	-5.02	1.00
908	1	0.00	0.00	0.75	0.00	0.25	0.00	0.67	0.00	0.00	-4.08	-4.08	1.00
909	1	0.00	0.00	0.79	0.00	0.21	0.00	0.67	0.00	0.00	-3.88	-3.88	1.00
910	1	0.00	0.00	0.75	0.00	0.25	0.00	0.67	0.00	0.00	-3.56	-3.56	1.00
911	1	0.00	0.00	0.79	0.00	0.21	0.00	0.67	0.00	0.00	-3.86	-3.86	1.00
912	1	0.00	0.00	1.00	0.00	0.00	0.00	0.67	0.00	0.00	-4.17	-3.93	0.79
913	1	0.00	0.00	0.79	0.00	0.21	0.00	0.67	0.00	0.00	-3.90	-3.90	1.00
914	1	0.00	0.00	0.79	0.00	0.21	0.00	0.67	0.00	0.00	-3.80	-3.80	1.00
915	1	0.00	0.00	0.79	0.00	0.21	0.00	0.67	0.00	0.00	-3.87	-3.87	1.00
916	1	0.00	0.00	0.79	0.00	0.21	0.00	0.67	0.00	0.00	-3.80	-3.80	1.00
917	1	0.00	0.00	0.79	0.00	0.21	0.00	0.67	0.00	0.00	-4.17	-4.17	1.00
918	1	0.00	0.00	0.75	0.00	0.25	0.00	0.67	0.00	0.00	-3.92	-3.92	1.00
919	1	0.00	0.00	0.75	0.00	0.25	0.00	0.67	0.00	0.00	-4.12	-4.12	1.00
920	1	0.00	0.00	0.79	0.00	0.21	0.00	0.67	0.00	0.00	-4.09	-4.09	1.00
921	1	0.00	0.00	0.79	0.00	0.21	0.00	0.67	0.00	0.00	-3.97	-3.97	1.00
922	1	0.00	0.00	0.79	0.00	0.21	0.00	0.67	0.00	0.00	-4.17	-4.17	1.00
923	1	0.00	0.00	0.79	0.00	0.21	0.00	0.67	0.00	0.00	-3.60	-3.60	1.00
924	1	0.00	0.00	0.75	0.00	0.25	0.00	0.67	0.00	0.00	-4.08	-4.08	1.00
925	1	0.00	0.00	0.79	0.00	0.21	0.00	0.67	0.00	0.00	-4.32	-4.32	1.00
926	1	0.00	0.00	0.79	0.00	0.21	0.00	0.67	0.00	0.00	-4.34	-4.34	1.00
927	1	0.00	0.00	0.79	0.00	0.21	0.00	0.67	0.00	0.00	-3.80	-3.80	1.00
928	1	0.00	0.00	0.79	0.00	0.21	0.00	0.67	0.00	0.00	-4.32	-4.32	1.00
929	1	0.00	0.00	0.79	0.00	0.21	0.00	0.67	0.00	0.00	-4.22	-4.22	1.00
930	1	17.03	0.00	1.00	25.55	0.00	0.00	0.67	0.00	0.00	-9.52	-9.52	1.00
931	1	0.00	0.00	0.79	0.00	0.21	0.00	0.67	0.00	0.00	-3.60	-3.60	1.00
932	1	0.00	0.00	0.79	0.00	0.21	0.00	0.67	0.00	0.00	-4.32	-4.32	1.00
933	1	0.00	0.00	0.79	0.00	0.21	0.00	0.67	0.00	0.00	-4.13	-4.13	1.00
934	1	0.00	0.00	0.75	0.00	0.25	0.00	0.67	0.00	0.00	-3.51	-3.51	1.00
935	1	0.00	0.00	0.79	0.00	0.21	0.00	0.67	0.00	0.00	-3.67	-3.67	1.00
936	1	0.00	0.00	0.79	0.00	0.21	0.00	0.67	0.00	0.00	-4.26	-4.26	1.00
937	1	0.00	0.00	0.79	0.00	0.21	0.00	0.67	0.00	0.00	-4.27	-4.27	1.00
938	1	0.00	0.00	0.79	0.00	0.21	0.00	0.67	0.00	0.00	-4.34	-4.34	1.00
939	1	0.00	0.00	0.79	0.00	0.21	0.00	0.67	0.00	0.00	-3.80	-3.80	1.00
940	1	0.00	0.00	0.79	0.00	0.21	0.00	0.67	0.00	0.00	-4.11	-4.11	1.00
941	1	0.00	0.00	0.79	0.00	0.21	0.00	0.67	0.00	0.00	-3.94	-3.94	1.00
942	1	0.00	0.00	0.79	0.00	0.21	0.00	0.67	0.00	0.00	-4.11	-4.11	1.00
943	1	0.00	0.00	0.75	0.00	0.25	0.00	0.67	0.00	0.00	-3.56	-3.56	1.00
944	1	0.00	0.00	0.79	0.00	0.21	0.00	0.67	0.00	0.00	-3.99	-3.99	1.00
945	1	0.00	0.00	0.79	0.00	0.21	0.00	0.67	0.00	0.00	-3.86	-3.86	1.00
946	1	0.00	0.00	0.79	0.00	0.21	0.00	0.67	0.00	0.00	-3.67	-3.67	1.00
947	1	0.00	0.00	0.79	0.00	0.21	0.00	0.67	0.00	0.00	-3.79	-3.79	1.00
948	1	0.00	0.00	0.79	0.00	0.21	0.00	0.67	0.00	0.00	-4.27	-4.27	1.00
949	1	0.00	0.00	0.79	0.00	0.21	0.00	0.67	0.00	0.00	-4.21	-4.21	1.00
950	1	130.67	0.00	1.00	2.30	0.00	0.00	0.67	0.00	0.00	-41.01	-40.84	0.84
951	1	5.67	0.00	1.00	23.34	0.00	0.00	0.67	0.00	0.00	-11.36	-11.36	1.00
952	1	0.00	0.00	0.79	0.00	0.21	0.00	0.67	0.00	0.00	-3.94	-3.94	1.00
953	1	0.00	0.00	0.75	0.00	0.25	0.00	0.67	0.00	0.00	-3.51	-3.51	1.00
954	1	0.00	0.00	0.75	0.00	0.25	0.00	0.67	0.00	0.00	-4.61	-4.61	1.00
955	1	0.00	0.00	0.75	0.00	0.25	0.00	0.67	0.00	0.00	-3.60	-3.60	1.00
956	1	0.00	0.00	0.79	0.00	0.21	0.00	0.67	0.00	0.00	-4.25	-4.25	1.00
957	1	0.00	0.00	0.79	0.00	0.21	0.00	0.67	0.00	0.00	-3.79	-3.79	1.00
958	1	0.00	0.00	1.00	0.00	0.00	0.00	0.67	0.00	0.00	-4.53	-4.42	0.90
959	1	0.00	0.00	0.75	0.00	0.25	0.00	0.67	0.00	0.00	-3.65	-3.65	1.00
960	1	0.00	0.00	0.79	0.00	0.21	0.00	0.67	0.00	0.00	-3.90	-3.90	1.00
961	1	0.00	0.00	0.79	0.00	0.21	0.00	0.67	0.00	0.00	-4.74	-4.74	1.00
962	1	0.00	0.00	0.79	0.00	0.21	0.00	0.67	0.00	0.00	-4.17	-4.17	1.00
963	1	5.82	0.00	1.00	8.73	0.00	0.00	0.67	0.00	0.00	-10.44	-10.44	1.00
964	1	0.00	0.00	0.75	0.00	0.25	0.00	0.67	0.00	0.00	-3.58	-3.58	1.00
965	1	0.00	0.00	0.79	0.00	0.21	0.00	0.67	0.00	0.00	-4.26	-4.26	1.00
966	1	0.00	0.00	1.00	0.00	0.00	0.00	0.67	0.00	0.00	-4.53	-4.42	0.89
967	1	0.00	0.00	0.79	0.00	0.21	0.00	0.67	0.00	0.00	-3.89	-3.89	1.00
968	1	0.00	0.00	0.75	0.00	0.25	0.00	0.67	0.00	0.00	-3.65	-3.65	1.00
969	1	0.00	0.00	0.79	0.00	0.21	0.00	0.67	0.00	0.00	-3.94	-3.94	1.00
970	1	0.00	0.00	0.79	0.00	0.21	0.00	0.67	0.00	0.00	-4.25	-4.25	1.00
971	1	0.00	0.00	0.75	0.00	0.25	0.00	0.67	0.00	0.00	-3.97	-3.97	1.00
972	1	0.00	0.00	0.79	0.00	0.21	0.00	0.67	0.00	0.00	-3.67	-3.67	1.00
973	1	0.00	0.00	0.79	0.00	0.21	0.00	0.67	0.00	0.00	-4.22	-4.22	1.00
974	1	0.00	0.00	0.79	0.00	0.21	0.00	0.67	0.00	0.00	-4.26	-4.26	1.00
975	1	0.00	0.00	0.75	0.00	0.25	0.00	0.67	0.00	0.00	-3.60	-3.60	1.00
976	1	0.00	0.00	0.75	0.00	0.25	0.00	0.67	0.00	0.00	-4.08	-4.08	1.00
977	1	0.00	0.00	0.79	0.00	0.21	0.00	0.67	0.00	0.00	-3.67	-3.67	1.00
978	1	0.00	0.00	0.79	0.00	0.21	0.00	0.67	0.00	0.00	-4.16	-4.16	1.00
979	1	0.00	0.00	0.79	0.00	0.21	0.00	0.67	0.00	0.00	-3.60	-3.60	1.00
980	1	0.00	0.00	0.79	0.00	0.21	0.00	0.67	0.00	0.00	-3.80	-3.80	1.00
981	1	0.00	0.00	0.79	0.00	0.21	0.00	0.67	0.00	0.00	-4.43	-4.43	1.00
982	1	0.00	0.00	0.79	0.00	0.21	0.00	0.67	0.00	0.00	-3.96	-3.96	1.00
983	1	0.00	0.00	0.75	0.00	0.25	0.00	0.67	0.00	0.00	-3.65	-3.65	1.00
984	1	0.00	0.00	0.75	0.00	0.25	0.00	0.67	0.00	0.00	-3.56	-3.56	1.00
985	1	0.00	0.00	1.00	0.00	0.00	0.00	0.67	0.00	0.00	-4.53	-4.42	0.90
986	1	0.00	0.00	0.75	0.00	0.25	0.00	0.67	0.00	0.00	-3.56	-3.56	1.00
987	1	0.00	0.00	0.01	4.26	0.99	0.54	0.42	1.00	0.00	-10.66	-10.66	1.00
988	1	0.00	0.00	0.75	0.00	0.25	0.00	0.67	0.00	0.00	-3.56	-3.56	1.00
989	1	0.00	0.00	0.79	0.00	0.21	0.00	0.67	0.00	0.00	-4.45	-4.45	1.00
990	1	23.94	0.00	1.00	35.91	0.00	0.00	0.67	0.00	0.00	-16.37	-16.37	1.00
991	1	0.00	0.00	0.79	0.00	0.21	0.00	0.67	0.00	0.00	-4.11	-4.11	1.00
992	1	0.00	0.00	0.79	0.00	0.21	0.00	0.67	0.00	0.00	-3.89	-3.89	1.00
993	1	0.00	0.00	1.00	0.00	0.00	0.00	0.67	0.00	0.00	-4.15	-3.93	0.80
994	1	0.00	0.00	0.79	0.00	0.21	0.00	0.67	0.00	0.00	-3.85	-3.85	1.00
995	1	0.00	0.00	0.75	0.00	0.25	0.00	0.67	0.00	0.00	-4.15	-4.15	1.00
996	1	0.00	0.00	0.79	0.00	0.21	0.00	0.67	0.00	0.00	-3.96	-3.96	1.00
997	1	0.00	0.00	0.79	0.00	0.21	0.00	0.67	0.00	0.00	-4.45	-4.45	1.00
998	1	0.00	0.00	0.79	0.00	0.21	0.00	0.67	0.00	0.00	-4.70	-4.70	1.00
999	1	0.00	0.00	0.79	0.00	0.21	0.00	0.67	0.00	0.00	-3.99	-3.99	1.00
1000	1	0.00	0.00	0.75	0.00	0.25	0.00	0.67	0.00	0.00	-3.92	-3.92	1.00
1001	1	0.00	0.00	1.00	0.00	0.00	0.00	0.67	0.00	0.00	-4.14	-3.93	0.81
1002	1	0.00	0.00	0.79	0.00	0.21	0.00	0.67	0.00	0.00	-3.97	-3.97	1.00
1003	1	0.00	0.00	0.79	0.00	0.21	0.00	0.67	0.00	0.00	-4.62	-4.62	1.00
1004	1	0.00	0.00	0.75	0.00	0.25	0.00	0.67	0.00	0.00	-4.04	-4.04	1.00
1005	1	0.00	0.00	0.79	0.00	0.21	0.00	0.67	0.00	0.00	-3.90	-3.90	1.00
1006	1	0.00	0.00	0.79	0.00	0.21	0.00	0.67	0.00	0.00	-4.16	-4.16	1.00
1007	1	0.00	0.00	0.75	0.00	0.25	0.00	0.67	0.00	0.00	-3.92	-3.92	1.00
1008	1	0.00	0.00	0.79	0.00	0.21	0.00	0.67	0.00	0.00	-3.67	-3.67	1.00
1009	1	0.00	0.00	0.75	0.00	0.25	0.00	0.67	0.00	0.00	-3.60	-3.60	1.00
1010	1	0.00	0.00	0.79	0.00	0.21	0.00	0.67	0.00	0.00	-3.87	-3.87	1.00
1011	1	0.00	0.00	0.79	0.00	0.21	0.00	0.67	0.00	0.00	-4.13	-4.13	1.00
1012	1	0.00	0.00	0.79	0.00	0.21	0.00	0.67	0.00	0.00	-4.32	-4.32	1.00
1013	1	0.00	0.00	0.79	0.00	0.21	0.00	0.67	0.00	0.00	-4.91	-4.91	1.00
1014	1	0.00	0.00	1.00	0.00	0.00	0.00	0.67	0.00	0.00	-4.53	-4.42	0.90
1015	1	0.00	0.00	0.79	0.00	0.21	0.00	0.67	0.00	0.00	-4.33	-4.33	1.00
1016	1	0.00	0.00	0.75	0.00	0.25	0.00	0.67	0.00	0.00	-3.65	-3.65	1.00
1017	1	0.00	0.00	0.79	0.00	0.21	0.00	0.67	0.00	0.00	-4.24	-4.24	1.00
1018	1	0.00	0.00	0.75	0.00	0.25	0.00	0.67	0.00	0.00	-4.14	-4.14	1.00
1019	1	0.00	0.00	0.79	0.00	0.21	0.00	0.67	0.00	0.00	-3.86	-3.86	1.00
1020	1	6.13	0.00	1.00	9.19	0.00	0.00	0.67	0.00	0.00	-9.37	-9.37	1.00
1021	1	0.00	0.00	0.79	0.00	0.21	0.00	0.67	0.00	0.00	-3.96	-3.96	1.00
1022	1	0.00	0.00	0.79	0.00	0.21	0.00	0.67	0.00	0.00	-4.27	-4.27	1.00
1023	1	0.00	0.00	0.01	6.97	0.99	0.61	0.40	1.00	0.00	-11.52	-11.51	0.99
1024	1	0.00	0.00	0.79	0.00	0.21	0.00	0.67	0.00	0.00	-3.90	-3.90	1.00
1025	1	0.00	0.00	0.79	0.00	0.21	0.00	0.67	0.00	0.00	-3.85	-3.85	1.00
1026	1	0.00	0.00	0.75	0.00	0.25	0.00	0.67	0.00	0.00	-4.12	-4.12	1.00
1027	1	0.00	0.00	0.79	0.00	0.21	0.00	0.67	0.00	0.00	-3.89	-3.89	1.00
1028	1	0.00	0.00	0.79	0.00	0.21	0.00	0.67	0.00	0.00	-3.60	-3.60	1.00
1029	1	0.00	0.00	0.79	0.00	0.21	0.00	0.67	0.00	0.00	-4.21	-4.21	1.00
1030	1	0.00	0.00	0.79	0.00	0.21	0.00	0.67	0.00	0.00	-4.13	-4.13	1.00
1031	1	0.00	0.00	0.79	0.00	0.21	0.00	0.67	0.00	0.00	-4.04	-4.04	1.00
1032	1	0.00	0.00	0.79	0.00	0.21	0.00	0.67	0.00	0.00	-4.22	-4.22	1.00
1033	1	0.00	0.00	0.75	0.00	0.25	0.00	0.67	0.00	0.00	-3.97	-3.97	1.00
1034	1	0.00	0.00	1.00	0.00	0.00	0.00	0.67	0.00	0.00	-4.55	-4.42	0.88
1035	1	0.00	0.00	0.79	0.00	0.21	0.00	0.67	0.00	0.00	-4.17	-4.17	1.00
1036	1	0.00	0.00	0.75	0.00	0.25	0.00	0.67	0.00	0.00	-3.97	-3.97	1.00
1037	1	0.00	0.00	0.79	0.00	0.21	0.00	0.67	0.00	0.00	-3.89	-3.89	1.00
1038	1	0.00	0.00	0.79	0.00	0.21	0.00	0.67	0.00	0.00	-4.42	-4.42	1.00
1039	1	0.00	0.00	0.75	0.00	0.25	0.00	0.67	0.00	0.00	-3.92	-3.92	1.00
1040	1	0.00	0.00	0.79	0.00	0.21	0.00	0.67	0.00	0.00	-3.87	-3.87	1.00
1041	1	0.00	0.00	0.75	0.00	0.25	0.00	0.67	0.00	0.00	-4.16	-4.16	1.00
1042	1	0.00	0.00	0.79	0.00	0.21	0.00	0.67	0.00	0.00	-3.60	-3.60	1.00
1043	1	0.00	0.00	0.79	0.00	0.21	0.00	0.67	0.00	0.00	-3.51	-3.51	1.00
1044	1	0.00	0.00	0.79	0.00	0.21	0.00	0.67	0.00	0.00	-4.04	-4.04	1.00
1045	1	0.00	0.00	0.79	0.00	0.21	0.00	0.67	0.00	0.00	-3.60	-3.60	1.00
1046	1	0.00	0.00	0.79	0.00	0.21	0.00	0.67	0.00	0.00	-3.80	-3.80	1.00
1047	1	0.00	0.00	0.79	0.00	0.21	0.00	0.67	0.00	0.00	-3.88	-3.88	1.00
1048	1	0.00	0.00	0.79	0.00	0.21	0.00	0.67	0.00	0.00	-4.11	-4.11	1.00
1049	1	10.17	0.00	1.00	15.26	0.00	0.00	0.67	0.00	0.00	-16.85	-16.85	1.00
1050	1	0.00	0.00	0.79	0.00	0.21	0.00	0.67	0.00	0.00	-3.51	-3.51	1.00
1051	1	0.00	0.00	0.79	0.00	0.21	0.00	0.67	0.00	0.00	-3.79	-3.79	1.00
1052	1	0.00	0.00	0.79	0.00	0.21	0.00	0.67	0.00	0.00	-3.87	-3.87	1.00
1053	1	0.00	0.00	0.79	0.00	0.21	0.00	0.67	0.00	0.00	-4.25	-4.25	1.00
1054	1	0.00	0.00	0.79	0.00	0.21	0.00	0.67	0.00	0.00	-4.13	-4.13	1.00
1055	1	0.00	0.00	0.79	0.00	0.21	0.00	0.67	0.00	0.00	-3.51	-3.51	1.00
1056	1	0.00	0.00	0.79	0.00	0.21	0.00	0.67	0.00	0.00	-3.89	-3.89	1.00
1057	1	0.00	0.00	0.79	0.00	0.21	0.00	0.67	0.00	0.00	-4.45	-4.45	1.00
1058	1	11.76	0.00	1.00	17.64	0.00	0.00	0.67	0.00	0.00	-10.05	-10.05	1.00
1059	1	0.00	0.00	0.79	0.00	0.21	0.00	0.67	0.00	0.00	-4.56	-4.56	1.00
1060	1	0.00	0.00	1.00	0.00	0.00	0.00	0.67	0.00	0.00	-4.18	-3.93	0.78
1061	1	0.00	0.00	0.79	0.00	0.21	0.00	0.67	0.00	0.00	-4.34	-4.34	1.00
1062	1	0.00	0.00	0.79	0.00	0.21	0.00	0.67	0.00	0.00	-4.12	-4.12	1.00
1063	1	0.00	0.00	0.79	0.00	0.21	0.00	0.67	0.00	0.00	-3.84	-3.84	1.00
1064	1	0.00	0.00	0.79	0.00	0.21	0.00	0.67	0.00	0.00	-4.04	-4.04	1.00
1065	1	5.17	0.00	1.00	14.90	0.00	0.00	0.67	0.00	0.00	-11.67	-11.67	1.00
1066	1	0.00	0.00	0.79	0.00	0.21	0.00	0.67	0.00	0.00	-3.58	-3.58	1.00
1067	1	0.00	0.00	0.79	0.00	0.21	0.00	0.67	0.00	0.00	-4.70	-4.70	1.00
1068	1	0.00	0.00	0.79	0.00	0.21	0.00	0.67	0.00	0.00	-4.12	-4.12	1.00
1069	1	0.00	0.00	0.79	0.00	0.21	0.00	0.67	0.00	0.00	-4.21	-4.21	1.00
1070	1	0.00	0.00	0.75	0.00	0.25	0.00	0.67	0.00	0.00	-4.62	-4.62	1.00
1071	1	0.00	0.00	0.79	0.00	0.21	0.00	0.67	0.00	0.00	-4.64	-4.64	1.00
1072	1	0.00	0.00	0.79	0.00	0.21	0.00	0.67	0.00	0.00	-3.60	-3.60	1.00
1073	1	0.00	0.00	0.75	0.00	0.25	0.00	0.67	0.00	0.00	-4.22	-4.22	1.00
1074	1	0.00	0.00	0.79	0.00	0.21	0.00	0.67	0.00	0.00	-4.14	-4.14	1.00
1075	1	0.00	0.00	0.79	0.00	0.21	0.00	0.67	0.00	0.00	-3.84	-3.84	1.00
1076	1	4.87	0.00	1.00	7.31	0.00	0.00	0.67	0.00	0.00	-10.17	-10.17	1.00
1077	1	0.00	0.00	0.79	0.00	0.21	0.00	0.67	0.00	0.00	-3.84	-3.84	1.00
1078	1	5.82	0.00	1.00	8.73	0.00	0.00	0.67	0.00	0.00	-9.84	-9.84	1.00
1079	1	0.00	0.00	0.79	0.00	0.21	0.00	0.67	0.00	0.00	-3.88	-3.88	1.00
1080	1	0.00	0.00	0.53	7.45	0.47	0.52	0.42	1.00	0.00	-13.52	-13.52	1.00
1081	1	0.00	0.00	0.79	0.00	0.21	0.00	0.67	0.00	0.00	-4.04	-4.04	1.00
1082	1	8.70	0.00	1.00	13.05	0.00	0.00	0.67	0.00	0.00	-10.06	-10.06	1.00
1083	1	0.00	0.00	0.79	0.00	0.21	0.00	0.67	0.00	0.00	-3.99	-3.99	1.00
1084	1	0.00	0.00	1.00	0.00	0.00	0.00	0.67	0.00	0.00	-4.55	-4.42	0.88
1085	1	0.00	0.00	0.79	0.00	0.21	0.00	0.67	0.00	0.00	-4.04	-4.04	1.00
1086	1	0.00	0.00	0.79	0.00	0.21	0.00	0.67	0.00	0.00	-4.13	-4.13	1.00
1087	1	0.00	0.00	0.79	0.00	0.21	0.00	0.67	0.00	0.00	-4.22	-4.22	1.00
1088	1	0.00	0.00	0.75	0.00	0.25	0.00	0.67	0.00	0.00	-4.75	-4.75	1.00
1089	1	0.00	0.00	0.75	0.00	0.25	0.00	0.67	0.00	0.00	-4.08	-4.08	1.00
1090	1	0.00	0.00	0.79	0.00	0.21	0.00	0.67	0.00	0.00	-4.12	-4.12	1.00
1091	1	0.00	0.00	0.79	0.00	0.21	0.00	0.67	0.00	0.00	-3.65	-3.65	1.00
1092	1	0.00	0.00	1.00	0.00	0.00	0.00	0.67	0.00	0.00	-4.18	-3.93	0.78
1093	1	0.00	0.00	0.75	0.00	0.25	0.00	0.67	0.00	0.00	-4.16	-4.16	1.00
1094	1	0.00	0.00	0.75	0.00	0.25	0.00	0.67	0.00	0.00	-4.08	-4.08	1.00
1095	1	0.00	0.00	0.75	0.00	0.25	0.00	0.67	0.00	0.00	-4.16	-4.16	1.00
1096	1	0.00	0.00	0.79	0.00	0.21	0.00	0.67	0.00	0.00	-3.67	-3.67	1.00
1097	1	0.00	0.00	0.75	0.00	0.25	0.00	0.67	0.00	0.00	-4.29	-4.29	1.00
1098	1	0.00	0.00	0.75	0.00	0.25	0.00	0.67	0.00	0.00	-3.56	-3.56	1.00
1099	1	0.00	0.00	0.79	0.00	0.21	0.00	0.67	0.00	0.00	-3.80	-3.80	1.00
1100	1	10.33	0.00	1.00	15.49	0.00	0.00	0.67	0.00	0.00	-10.45	-10.45	1.00
1101	1	0.00	0.00	1.00	0.00	0.00	0.00	1.00	0.00	0.00	0.00	0.00	1.00
1102	1	0.00	0.00	1.00	0.00	0.00	0.00	1.00	0.00	0.00	0.00	0.00	1.00
1103	1	4.12	0.00	1.00	6.18	0.00	0.00	0.67	0.00	0.00	-10.92	-10.92	1.00
1104	1	0.00	0.00	1.00	0.00	0.00	0.00	1.00	0.00	0.00	0.00	0.00	1.00
1105	1	0.00	0.00	1.00	0.00	0.00	0.00	1.00	0.00	0.00	0.00	0.00	1.00
1106	1	0.00	0.00	1.00	0.00	0.00	0.00	1.00	0.00	0.00	0.00	0.00	1.00
1107	1	0.00	0.00	1.00	0.00	0.00	0.00	1.00	0.00	0.00	0.00	0.00	1.00
1108	1	0.00	0.00	1.00	0.00	0.00	0.00	1.00	0.00	0.00	0.00	0.00	1.00
1109	1	0.00	0.00	1.00	0.00	0.00	0.00	1.00	0.00	0.00	0.00	0.00	1.00
1110	1	0.00	0.00	1.00	0.00	0.00	0.00	1.00	0.00	0.00	0.00	0.00	1.00
1111	1	0.00	0.00	1.00	0.00	0.00	0.00	1.00	0.00	0.00	0.00	0.00	1.00
1112	1	0.00	0.00	1.00	0.00	0.00	0.00	1.00	0.00	0.00	0.00	0.00	1.00
1113	1	14.72	0.00	1.00	22.08	0.00	0.00	0.67	0.00	0.00	-9.55	-9.55	1.00
1114	1	0.00	0.00	1.00	0.00	0.00	0.00	1.00	0.00	0.00	0.00	0.00	1.00
1115	1	0.00	0.00	1.00	0.00	0.00	0.00	1.00	0.00	0.00	0.00	0.00	1.00
1116	1	0.00	0.00	0.04	3.47	0.96	0.73	0.37	1.00	0.00	-11.05	-11.05	1.00
1117	1	8.81	0.00	1.00	67.28	0.00	0.00	0.67	0.00	0.00	-8.26	-8.26	1.00
1118	1	0.00	0.00	1.00	0.00	0.00	0.00	1.00	0.00	0.00	0.00	0.00	1.00
1119	1	0.00	0.00	0.75	0.00	0.25	0.00	0.67	0.00	0.00	-3.97	-3.97	1.00
1120	1	0.00	0.00	0.79	0.00	0.21	0.00	0.67	0.00	0.00	-3.96	-3.96	1.00
1121	1	37.70	0.00	0.89	0.00	0.11	0.00	0.67	0.00	0.00	-21.31	-21.25	0.95
1122	1	0.00	0.00	0.79	0.00	0.21	0.00	0.67	0.00	0.00	-3.84	-3.84	1.00
1123	1	0.00	0.00	0.79	0.00	0.21	0.00	0.67	0.00	0.00	-3.97	-3.97	1.00
1124	1	0.00	0.00	0.79	0.00	0.21	0.00	0.67	0.00	0.00	-3.97	-3.97	1.00
1125	1	0.00	0.00	0.75	0.00	0.25	0.00	0.67	0.00	0.00	-4.22	-4.22	1.00
1126	1	0.00	0.00	0.79	0.00	0.21	0.00	0.67	0.00	0.00	-4.22	-4.22	1.00
1127	1	0.00	0.00	0.79	0.00	0.21	0.00	0.67	0.00	0.00	-3.89	-3.89	1.00
1128	1	17.55	0.00	1.00	26.32	0.00	0.00	0.67	0.00	0.00	-9.18	-9.18	1.00
1129	1	0.00	0.00	0.75	0.00	0.25	0.00	0.67	0.00	0.00	-3.58	-3.58	1.00
1130	1	6.63	0.00	1.00	9.95	0.00	0.00	0.67	0.00	0.00	-11.79	-11.79	1.00
1131	1	0.00	0.00	0.79	0.00	0.21	0.00	0.67	0.00	0.00	-3.67	-3.67	1.00
1132	1	0.00	0.00	0.79	0.00	0.21	0.00	0.67	0.00	0.00	-4.75	-4.75	1.00
1133	1	0.00	0.00	0.01	3.90	0.99	0.79	0.36	1.00	0.00	-10.50	-10.50	1.00
1134	1	0.00	0.00	0.79	0.00	0.21	0.00	0.67	0.00	0.00	-3.97	-3.97	1.00
1135	1	0.00	0.00	0.79	0.00	0.21	0.00	0.67	0.00	0.00	-4.13	-4.13	1.00
1136	1	0.00	0.00	0.79	0.00	0.21	0.00	0.67	0.00	0.00	-4.42	-4.42	1.00
1137	1	0.00	0.00	0.01	3.26	0.99	0.18	0.54	1.00	0.00	-10.93	-10.93	1.00
1138	1	13.88	0.00	1.00	20.82	0.00	0.00	0.67	0.00	0.00	-10.68	-10.68	1.00
1139	1	0.00	0.00	0.79	0.00	0.21	0.00	0.67	0.00	0.00	-3.87	-3.87	1.00
1140	1	6.68	0.00	1.00	10.02	0.00	0.00	0.67	0.00	0.00	-10.09	-10.09	1.00
1141	1	0.00	0.00	0.75	0.00	0.25	0.00	0.67	0.00	0.00	-4.22	-4.22	1.00
1142	1	0.00	0.00	0.75	0.00	0.25	0.00	0.67	0.00	0.00	-4.17	-4.17	1.00
1143	1	0.00	0.00	0.79	0.00	0.21	0.00	0.67	0.00	0.00	-4.21	-4.21	1.00
1144	1	0.00	0.00	0.79	0.00	0.21	0.00	0.67	0.00	0.00	-4.22	-4.22	1.00
1145	1	0.00	0.00	0.79	0.00	0.21	0.00	0.67	0.00	0.00	-3.99	-3.99	1.00
1146	1	0.00	0.00	0.79	0.00	0.21	0.00	0.67	0.00	0.00	-4.11	-4.11	1.00
1147	1	5.90	0.00	1.00	25.71	0.00	0.00	0.67	0.00	0.00	-10.13	-10.13	1.00
1148	1	0.00	0.00	0.79	0.00	0.21	0.00	0.67	0.00	0.00	-3.84	-3.84	1.00
1149	1	0.00	0.00	0.79	0.00	0.21	0.00	0.67	0.00	0.00	-3.87	-3.87	1.00
1150	1	0.00	0.00	0.75	0.00	0.25	0.00	0.67	0.00	0.00	-3.51	-3.51	1.00
1151	1	0.00	0.00	0.01	4.08	0.99	0.64	0.39	1.00	0.00	-10.46	-10.46	1.00
1152	1	0.00	0.00	0.01	4.21	0.99	0.84	0.35	1.00	0.00	-11.23	-11.23	1.00
1153	1	0.00	0.00	0.79	0.00	0.21	0.00	0.67	0.00	0.00	-4.22	-4.22	1.00
1154	1	0.00	0.00	0.79	0.00	0.21	0.00	0.67	0.00	0.00	-3.79	-3.79	1.00
1155	1	0.00	0.00	0.75	0.00	0.25	0.00	0.67	0.00	0.00	-3.60	-3.60	1.00
1156	1	0.00	0.00	0.52	14.18	0.48	0.80	0.36	1.00	0.00	-11.70	-11.69	0.99
1157	1	0.00	0.00	0.75	0.00	0.25	0.00	0.67	0.00	0.00	-3.51	-3.51	1.00
1158	1	0.00	0.00	0.75	0.00	0.25	0.00	0.67	0.00	0.00	-4.17	-4.17	1.00
1159	1	0.00	0.00	1.00	0.00	0.00	0.00	0.67	0.00	0.00	-4.15	-3.93	0.81
1160	1	0.00	0.00	0.75	0.00	0.25	0.00	0.67	0.00	0.00	-3.51	-3.51	1.00
1161	1	0.00	0.00	1.00	0.00	0.00	0.00	0.67	0.00	0.00	-4.53	-4.42	0.90
1162	1	0.00	0.00	0.79	0.00	0.21	0.00	0.67	0.00	0.00	-4.25	-4.25	1.00
1163	1	0.00	0.00	0.79	0.00	0.21	0.00	0.67	0.00	0.00	-4.32	-4.32	1.00
1164	1	0.00	0.00	0.79	0.00	0.21	0.00	0.67	0.00	0.00	-4.13	-4.13	1.00
1165	1	0.00	0.00	0.75	0.00	0.25	0.00	0.67	0.00	0.00	-3.65	-3.65	1.00
1166	1	0.00	0.00	0.79	0.00	0.21	0.00	0.67	0.00	0.00	-3.89	-3.89	1.00
1167	1	0.00	0.00	0.79	0.00	0.21	0.00	0.67	0.00	0.00	-3.67	-3.67	1.00
1168	1	0.00	0.00	0.75	0.00	0.25	0.00	0.67	0.00	0.00	-4.15	-4.15	1.00
1169	1	0.00	0.00	0.79	0.00	0.21	0.00	0.67	0.00	0.00	-3.99	-3.99	1.00
1170	1	10.74	0.00	1.00	16.11	0.00	0.00	0.67	0.00	0.00	-9.48	-9.48	1.00
1171	1	0.00	0.00	0.53	9.56	0.47	0.56	0.41	1.00	0.00	-14.29	-14.29	0.99
1172	1	0.00	0.00	0.79	0.00	0.21	0.00	0.67	0.00	0.00	-4.27	-4.27	1.00
1173	1	0.00	0.00	0.79	0.00	0.21	0.00	0.67	0.00	0.00	-4.25	-4.25	1.00
1174	1	0.00	0.00	0.79	0.00	0.21	0.00	0.67	0.00	0.00	-3.86	-3.86	1.00
1175	1	0.00	0.00	0.79	0.00	0.21	0.00	0.67	0.00	0.00	-4.70	-4.70	1.00
1176	1	0.00	0.00	0.75	0.00	0.25	0.00	0.67	0.00	0.00	-4.15	-4.15	1.00
1177	1	0.00	0.00	0.79	0.00	0.21	0.00	0.67	0.00	0.00	-4.34	-4.34	1.00
1178	1	0.00	0.00	0.75	0.00	0.25	0.00	0.67	0.00	0.00	-4.13	-4.13	1.00
1179	1	0.00	0.00	0.79	0.00	0.21	0.00	0.67	0.00	0.00	-4.74	-4.74	1.00
1180	1	0.00	0.00	0.52	20.02	0.48	1.38	0.26	1.00	0.00	-17.19	-17.18	0.98
1181	1	0.00	0.00	0.79	0.00	0.21	0.00	0.67	0.00	0.00	-4.25	-4.25	1.00
1182	1	0.00	0.00	0.79	0.00	0.21	0.00	0.67	0.00	0.00	-4.75	-4.75	1.00
1183	1	0.00	0.00	0.79	0.00	0.21	0.00	0.67	0.00	0.00	-4.43	-4.43	1.00
1184	1	0.00	0.00	0.75	0.00	0.25	0.00	0.67	0.00	0.00	-3.65	-3.65	1.00
1185	1	0.00	0.00	0.75	0.00	0.25	0.00	0.67	0.00	0.00	-4.17	-4.17	1.00
1186	1	0.00	0.00	0.79	0.00	0.21	0.00	0.67	0.00	0.00	-3.86	-3.86	1.00
1187	1	0.00	0.00	0.01	4.18	0.99	1.05	0.31	0.00	0.00	-10.32	-10.32	1.00
1188	1	0.00	0.00	1.00	0.00	0.00	0.00	0.67	0.00	0.00	-4.53	-4.42	0.90
1189	1	0.00	0.00	0.79	0.00	0.21	0.00	0.67	0.00	0.00	-3.79	-3.79	1.00
1190	1	0.00	0.00	0.79	0.00	0.21	0.00	0.67	0.00	0.00	-3.85	-3.85	1.00
1191	1	0.00	0.00	0.79	0.00	0.21	0.00	0.67	0.00	0.00	-4.22	-4.22	1.00
1192	1	0.00	0.00	0.79	0.00	0.21	0.00	0.67	0.00	0.00	-4.21	-4.21	1.00
1193	1	0.00	0.00	0.75	0.00	0.25	0.00	0.67	0.00	0.00	-4.61	-4.61	1.00
1194	1	7.77	0.00	1.00	13.75	0.00	0.00	0.67	0.00	0.00	-10.03	-10.03	0.99
1195	1	0.00	0.00	0.79	0.00	0.21	0.00	0.67	0.00	0.00	-4.56	-4.56	1.00
1196	1	0.00	0.00	0.75	0.00	0.25	0.00	0.67	0.00	0.00	-4.08	-4.08	1.00
1197	1	0.00	0.00	0.79	0.00	0.21	0.00	0.67	0.00	0.00	-3.85	-3.85	1.00
1198	1	0.00	0.00	0.75	0.00	0.25	0.00	0.67	0.00	0.00	-3.58	-3.58	1.00
1199	1	0.00	0.00	0.79	0.00	0.21	0.00	0.67	0.00	0.00	-3.88	-3.88	1.00
1200	1	0.00	0.00	0.79	0.00	0.21	0.00	0.67	0.00	0.00	-3.90	-3.90	1.00
1201	1	0.00	0.00	0.79	0.00	0.21	0.00	0.67	0.00	0.00	-3.88	-3.88	1.00
1202	1	0.00	0.00	0.79	0.00	0.21	0.00	0.67	0.00	0.00	-3.67	-3.67	1.00
1203	1	0.00	0.00	0.79	0.00	0.21	0.00	0.67	0.00	0.00	-4.21	-4.21	1.00
1204	1	0.00	0.00	0.75	0.00	0.25	0.00	0.67	0.00	0.00	-3.56	-3.56	1.00
1205	1	0.00	0.00	0.79	0.00	0.21	0.00	0.67	0.00	0.00	-4.14	-4.14	1.00
1206	1	0.00	0.00	0.75	0.00	0.25	0.00	0.67	0.00	0.00	-4.61	-4.61	1.00
1207	1	0.00	0.00	0.79	0.00	0.21	0.00	0.67	0.00	0.00	-4.25	-4.25	1.00
1208	1	0.00	0.00	0.79	0.00	0.21	0.00	0.67	0.00	0.00	-4.22	-4.22	1.00
1209	1	0.00	0.00	0.79	0.00	0.21	0.00	0.67	0.00	0.00	-3.80	-3.80	1.00
1210	1	0.00	0.00	0.53	8.42	0.47	0.51	0.43	1.00	0.00	-10.79	-10.79	1.00
1211	1	0.00	0.00	0.79	0.00	0.21	0.00	0.67	0.00	0.00	-4.74	-4.74	1.00
1212	1	0.00	0.00	0.75	0.00	0.25	0.00	0.67	0.00	0.00	-4.15	-4.15	1.00
1213	1	13.80	0.00	1.00	20.70	0.00	0.00	0.67	0.00	0.00	-10.19	-10.19	1.00
1214	1	6.70	4.95	1.00	10.05	0.00	0.00	0.67	0.00	0.00	-16.00	-16.00	1.00
1215	1	0.00	0.00	0.75	0.00	0.25	0.00	0.67	0.00	0.00	-3.58	-3.58	1.00
1216	1	0.00	0.00	0.79	0.00	0.21	0.00	0.67	0.00	0.00	-4.21	-4.21	1.00
1217	1	0.00	0.00	0.79	0.00	0.21	0.00	0.67	0.00	0.00	-3.84	-3.84	1.00
1218	1	0.00	0.00	0.79	0.00	0.21	0.00	0.67	0.00	0.00	-3.86	-3.86	1.00
1219	1	0.00	0.00	0.79	0.00	0.21	0.00	0.67	0.00	0.00	-3.89	-3.89	1.00
1220	1	0.00	0.00	0.79	0.00	0.21	0.00	0.67	0.00	0.00	-3.67	-3.67	1.00
1221	1	0.00	0.00	0.79	0.00	0.21	0.00	0.67	0.00	0.00	-3.96	-3.96	1.00
1222	1	0.00	0.00	0.79	0.00	0.21	0.00	0.67	0.00	0.00	-3.99	-3.99	1.00
1223	1	0.00	0.00	0.79	0.00	0.21	0.00	0.67	0.00	0.00	-3.90	-3.90	1.00
1224	1	0.00	0.00	0.79	0.00	0.21	0.00	0.67	0.00	0.00	-4.75	-4.75	1.00
1225	1	0.00	0.00	0.79	0.00	0.21	0.00	0.67	0.00	0.00	-4.62	-4.62	1.00
1226	1	0.00	0.00	0.79	0.00	0.21	0.00	0.67	0.00	0.00	-4.56	-4.56	1.00
1227	1	0.00	0.00	0.79	0.00	0.21	0.00	0.67	0.00	0.00	-3.89	-3.89	1.00
1228	1	0.00	0.00	0.79	0.00	0.21	0.00	0.67	0.00	0.00	-3.99	-3.99	1.00
1229	1	0.00	0.00	0.79	0.00	0.21	0.00	0.67	0.00	0.00	-4.45	-4.45	1.00
1230	1	0.00	0.00	0.79	0.00	0.21	0.00	0.67	0.00	0.00	-3.88	-3.88	1.00
1231	1	0.00	0.00	0.75	0.00	0.25	0.00	0.67	0.00	0.00	-3.92	-3.92	1.00
1232	1	0.00	0.00	0.75	0.00	0.25	0.00	0.67	0.00	0.00	-3.97	-3.97	1.00
1233	1	0.00	0.00	0.79	0.00	0.21	0.00	0.67	0.00	0.00	-4.45	-4.45	1.00
1234	1	0.00	0.00	0.79	0.00	0.21	0.00	0.67	0.00	0.00	-3.79	-3.79	1.00
1235	1	0.00	0.00	0.75	0.00	0.25	0.00	0.67	0.00	0.00	-3.58	-3.58	1.00
1236	1	0.00	0.00	0.79	0.00	0.21	0.00	0.67	0.00	0.00	-3.99	-3.99	1.00
1237	1	0.00	0.00	0.79	0.00	0.21	0.00	0.67	0.00	0.00	-3.80	-3.80	1.00
1238	1	0.00	0.00	1.00	0.00	0.00	0.00	0.67	0.00	0.00	-4.15	-3.93	0.80
1239	1	0.00	0.00	0.79	0.00	0.21	0.00	0.67	0.00	0.00	-3.60	-3.60	1.00
1240	1	0.00	0.00	0.79	0.00	0.21	0.00	0.67	0.00	0.00	-4.25	-4.25	1.00
1241	1	0.00	0.00	0.75	0.00	0.25	0.00	0.67	0.00	0.00	-3.92	-3.92	1.00
1242	1	0.00	0.00	1.00	0.00	0.00	0.00	0.67	0.00	0.00	-4.15	-3.93	0.80
1243	1	0.00	0.00	0.79	0.00	0.21	0.00	0.67	0.00	0.00	-4.27	-4.27	1.00
1244	1	0.00	0.00	0.75	0.00	0.25	0.00	0.67	0.00	0.00	-4.12	-4.12	1.00
1245	1	5.79	0.00	1.00	8.69	0.00	0.00	0.67	0.00	0.00	-10.95	-10.95	1.00
1246	1	0.00	0.00	0.75	0.00	0.25	0.00	0.67	0.00	0.00	-3.58	-3.58	1.00
1247	1	0.00	0.00	0.79	0.00	0.21	0.00	0.67	0.00	0.00	-4.11	-4.11	1.00
1248	1	0.00	0.00	0.79	0.00	0.21	0.00	0.67	0.00	0.00	-4.14	-4.14	1.00
1249	1	0.00	0.00	0.79	0.00	0.21	0.00	0.67	0.00	0.00	-4.17	-4.17	1.00
1250	1	0.00	0.00	0.79	0.00	0.21	0.00	0.67	0.00	0.00	-4.25	-4.25	1.00
1251	1	0.00	0.00	0.79	0.00	0.21	0.00	0.67	0.00	0.00	-4.27	-4.27	1.00
1252	1	0.00	0.00	0.79	0.00	0.21	0.00	0.67	0.00	0.00	-3.60	-3.60	1.00
1253	1	0.00	0.00	0.79	0.00	0.21	0.00	0.67	0.00	0.00	-4.26	-4.26	1.00
1254	1	5.66	0.00	1.00	40.32	0.00	0.00	0.67	0.00	0.00	-13.19	-13.18	0.99
1255	1	7.89	0.00	1.00	11.83	0.00	0.00	0.67	0.00	0.00	-9.76	-9.76	1.00
1256	1	0.00	0.00	0.79	0.00	0.21	0.00	0.67	0.00	0.00	-4.64	-4.64	1.00
1257	1	0.00	0.00	0.79	0.00	0.21	0.00	0.67	0.00	0.00	-4.21	-4.21	1.00
1258	1	0.00	0.00	0.79	0.00	0.21	0.00	0.67	0.00	0.00	-4.14	-4.14	1.00
1259	1	0.00	0.00	0.79	0.00	0.21	0.00	0.67	0.00	0.00	-3.96	-3.96	1.00
1260	1	0.00	0.00	0.75	0.00	0.25	0.00	0.67	0.00	0.00	-4.17	-4.17	1.00
1261	1	12.25	0.00	1.00	1.42	0.00	0.00	0.67	0.00	0.00	-9.69	-9.69	1.00
1262	1	28.97	0.00	1.00	2.13	0.00	0.00	0.67	0.00	0.00	-22.79	-22.63	0.85
1263	1	0.00	0.00	0.75	0.00	0.25	0.00	0.67	0.00	0.00	-4.61	-4.61	1.00
1264	1	0.00	0.00	0.79	0.00	0.21	0.00	0.67	0.00	0.00	-3.88	-3.88	1.00
1265	1	0.00	0.00	0.79	0.00	0.21	0.00	0.67	0.00	0.00	-3.80	-3.80	1.00
1266	1	0.00	0.00	0.75	0.00	0.25	0.00	0.67	0.00	0.00	-4.04	-4.04	1.00
1267	1	0.00	0.00	0.79	0.00	0.21	0.00	0.67	0.00	0.00	-4.17	-4.17	1.00
1268	1	0.00	0.00	0.79	0.00	0.21	0.00	0.67	0.00	0.00	-3.97	-3.97	1.00
1269	1	0.00	0.00	0.79	0.00	0.21	0.00	0.67	0.00	0.00	-4.70	-4.70	1.00
1270	1	0.00	0.00	0.79	0.00	0.21	0.00	0.67	0.00	0.00	-3.51	-3.51	1.00
1271	1	0.00	0.00	0.75	0.00	0.25	0.00	0.67	0.00	0.00	-4.49	-4.49	1.00
1272	1	0.00	0.00	0.79	0.00	0.21	0.00	0.67	0.00	0.00	-3.86	-3.86	1.00
1273	1	0.00	0.00	0.79	0.00	0.21	0.00	0.67	0.00	0.00	-3.96	-3.96	1.00
1274	1	0.00	0.00	0.79	0.00	0.21	0.00	0.67	0.00	0.00	-4.45	-4.45	1.00
1275	1	0.00	0.00	0.79	0.00	0.21	0.00	0.67	0.00	0.00	-3.84	-3.84	1.00
1276	1	0.00	0.00	0.79	0.00	0.21	0.00	0.67	0.00	0.00	-4.14	-4.14	1.00
1277	1	0.00	0.00	0.75	0.00	0.25	0.00	0.67	0.00	0.00	-4.08	-4.08	1.00
1278	1	0.00	0.00	0.79	0.00	0.21	0.00	0.67	0.00	0.00	-4.56	-4.56	1.00
1279	1	0.00	0.00	0.79	0.00	0.21	0.00	0.67	0.00	0.00	-3.65	-3.65	1.00
1280	1	0.00	0.00	0.75	0.00	0.25	0.00	0.67	0.00	0.00	-4.16	-4.16	1.00
1281	1	0.00	0.00	0.79	0.00	0.21	0.00	0.67	0.00	0.00	-4.17	-4.17	1.00
1282	1	0.00	0.00	0.79	0.00	0.21	0.00	0.67	0.00	0.00	-4.15	-4.15	1.00
1283	1	0.00	0.00	0.79	0.00	0.21	0.00	0.67	0.00	0.00	-4.64	-4.64	1.00
1284	1	0.00	0.00	0.79	0.00	0.21	0.00	0.67	0.00	0.00	-4.17	-4.17	1.00
1285	1	0.00	0.00	0.79	0.00	0.21	0.00	0.67	0.00	0.00	-3.85	-3.85	1.00
1286	1	0.00	0.00	0.79	0.00	0.21	0.00	0.67	0.00	0.00	-4.14	-4.14	1.00
1287	1	0.00	0.00	0.79	0.00	0.21	0.00	0.67	0.00	0.00	-3.60	-3.60	1.00
1288	1	0.00	0.00	0.79	0.00	0.21	0.00	0.67	0.00	0.00	-4.22	-4.22	1.00
1289	1	0.00	0.00	0.79	0.00	0.21	0.00	0.67	0.00	0.00	-4.22	-4.22	1.00
1290	1	0.00	0.00	0.79	0.00	0.21	0.00	0.67	0.00	0.00	-4.91	-4.91	1.00
1291	1	0.00	0.00	0.79	0.00	0.21	0.00	0.67	0.00	0.00	-3.86	-3.86	1.00
1292	1	7.40	0.00	1.00	11.10	0.00	0.00	0.67	0.00	0.00	-9.84	-9.84	1.00
1293	1	0.00	0.00	0.79	0.00	0.21	0.00	0.67	0.00	0.00	-4.24	-4.24	1.00
1294	1	0.00	0.00	0.79	0.00	0.21	0.00	0.67	0.00	0.00	-3.67	-3.67	1.00
1295	1	0.00	0.00	0.79	0.00	0.21	0.00	0.67	0.00	0.00	-4.43	-4.43	1.00
1296	1	0.00	0.00	0.75	0.00	0.25	0.00	0.67	0.00	0.00	-3.56	-3.56	1.00
1297	1	0.00	0.00	1.00	0.00	0.00	0.00	0.67	0.00	0.00	-4.17	-3.93	0.79
1298	1	0.00	0.00	0.75	0.00	0.25	0.00	0.67	0.00	0.00	-4.62	-4.62	1.00
1299	1	48.97	0.00	0.99	1.26	0.01	0.00	0.67	0.00	0.00	-27.46	-27.45	0.99
1300	1	0.00	0.00	0.79	0.00	0.21	0.00	0.67	0.00	0.00	-4.21	-4.21	1.00
1301	1	0.00	0.00	0.75	0.00	0.25	0.00	0.67	0.00	0.00	-4.16	-4.16	1.00
1302	1	0.00	0.00	0.79	0.00	0.21	0.00	0.67	0.00	0.00	-4.24	-4.24	1.00
1303	1	0.00	0.00	0.79	0.00	0.21	0.00	0.67	0.00	0.00	-3.67	-3.67	1.00
1304	1	0.00	0.00	0.75	0.00	0.25	0.00	0.67	0.00	0.00	-4.62	-4.62	1.00
1305	1	0.00	0.00	0.79	0.00	0.21	0.00	0.67	0.00	0.00	-3.58	-3.58	1.00
1306	1	0.00	0.00	0.79	0.00	0.21	0.00	0.67	0.00	0.00	-4.13	-4.13	1.00
1307	1	0.00	0.00	0.75	0.00	0.25	0.00	0.67	0.00	0.00	-4.15	-4.15	1.00
1308	1	0.00	0.00	0.79	0.00	0.21	0.00	0.67	0.00	0.00	-4.17	-4.17	1.00
1309	1	0.00	0.00	0.79	0.00	0.21	0.00	0.67	0.00	0.00	-4.22	-4.22	1.00
1310	1	5.96	0.00	1.00	8.94	0.00	0.00	0.67	0.00	0.00	-9.74	-9.74	1.00
1311	1	0.00	0.00	0.75	0.00	0.25	0.00	0.67	0.00	0.00	-4.16	-4.16	1.00
1312	1	0.00	0.00	0.79	0.00	0.21	0.00	0.67	0.00	0.00	-3.90	-3.90	1.00
1313	1	0.00	0.00	0.79	0.00	0.21	0.00	0.67	0.00	0.00	-4.43	-4.43	1.00
1314	1	0.00	0.00	0.79	0.00	0.21	0.00	0.67	0.00	0.00	-4.45	-4.45	1.00
1315	1	0.00	0.00	0.79	0.00	0.21	0.00	0.67	0.00	0.00	-3.86	-3.86	1.00
1316	1	0.00	0.00	1.00	0.00	0.00	0.00	0.67	0.00	0.00	-4.17	-3.93	0.79
1317	1	0.00	0.00	0.79	0.00	0.21	0.00	0.67	0.00	0.00	-4.13	-4.13	1.00
1318	1	0.00	0.00	0.79	0.00	0.21	0.00	0.67	0.00	0.00	-4.13	-4.13	1.00
1319	1	0.00	0.00	0.75	0.00	0.25	0.00	0.67	0.00	0.00	-3.92	-3.92	1.00
1320	1	0.00	0.00	0.79	0.00	0.21	0.00	0.67	0.00	0.00	-4.25	-4.25	1.00
1321	1	0.00	0.00	0.79	0.00	0.21	0.00	0.67	0.00	0.00	-4.13	-4.13	1.00
1322	1	0.00	0.00	0.79	0.00	0.21	0.00	0.67	0.00	0.00	-3.80	-3.80	1.00
1323	1	0.00	0.00	0.79	0.00	0.21	0.00	0.67	0.00	0.00	-3.87	-3.87	1.00
1324	1	0.00	0.00	0.75	0.00	0.25	0.00	0.67	0.00	0.00	-4.62	-4.62	1.00
1325	1	0.00	0.00	0.79	0.00	0.21	0.00	0.67	0.00	0.00	-3.79	-3.79	1.00
1326	1	0.00	0.00	0.75	0.00	0.25	0.00	0.67	0.00	0.00	-4.08	-4.08	1.00
1327	1	0.00	0.00	0.75	0.00	0.25	0.00	0.67	0.00	0.00	-3.97	-3.97	1.00
1328	1	0.00	0.00	0.79	0.00	0.21	0.00	0.67	0.00	0.00	-3.87	-3.87	1.00
1329	1	0.00	0.00	0.79	0.00	0.21	0.00	0.67	0.00	0.00	-3.97	-3.97	1.00
1330	1	0.00	0.00	0.75	0.00	0.25	0.00	0.67	0.00	0.00	-4.49	-4.49	1.00
1331	1	0.00	0.00	0.79	0.00	0.21	0.00	0.67	0.00	0.00	-3.80	-3.80	1.00
1332	1	10.74	0.00	1.00	16.11	0.00	0.00	0.67	0.00	0.00	-9.85	-9.85	1.00
1333	1	0.00	0.00	0.79	0.00	0.21	0.00	0.67	0.00	0.00	-4.91	-4.91	1.00
1334	1	0.00	0.00	0.79	0.00	0.21	0.00	0.67	0.00	0.00	-3.80	-3.80	1.00
1335	1	0.00	0.00	0.75	0.00	0.25	0.00	0.67	0.00	0.00	-4.26	-4.26	1.00
1336	1	0.00	0.00	0.79	0.00	0.21	0.00	0.67	0.00	0.00	-4.15	-4.15	1.00
1337	1	0.00	0.00	0.79	0.00	0.21	0.00	0.67	0.00	0.00	-3.88	-3.88	1.00
1338	1	9.99	0.00	1.00	14.98	0.00	0.00	0.67	0.00	0.00	-13.77	-13.77	1.00
1339	1	0.00	0.00	0.79	0.00	0.21	0.00	0.67	0.00	0.00	-3.79	-3.79	1.00
1340	1	0.00	0.00	0.79	0.00	0.21	0.00	0.67	0.00	0.00	-3.60	-3.60	1.00
1341	1	0.00	0.00	0.79	0.00	0.21	0.00	0.67	0.00	0.00	-4.56	-4.56	1.00
1342	1	0.00	0.00	1.00	0.00	0.00	0.00	0.67	0.00	0.00	-4.17	-3.93	0.79
1343	1	0.00	0.00	0.79	0.00	0.21	0.00	0.67	0.00	0.00	-3.58	-3.58	1.00
1344	1	0.00	0.00	0.79	0.00	0.21	0.00	0.67	0.00	0.00	-3.96	-3.96	1.00
1345	1	0.00	0.00	0.79	0.00	0.21	0.00	0.67	0.00	0.00	-3.85	-3.85	1.00
1346	1	0.00	0.00	0.79	0.00	0.21	0.00	0.67	0.00	0.00	-3.65	-3.65	1.00
1347	1	0.00	0.00	0.79	0.00	0.21	0.00	0.67	0.00	0.00	-3.67	-3.67	1.00
1348	1	0.00	0.00	0.79	0.00	0.21	0.00	0.67	0.00	0.00	-4.04	-4.04	1.00
1349	1	0.00	0.00	0.75	0.00	0.25	0.00	0.67	0.00	0.00	-3.51	-3.51	1.00
1350	1	0.00	0.00	0.75	0.00	0.25	0.00	0.67	0.00	0.00	-3.56	-3.56	1.00
1351	1	0.00	0.00	0.79	0.00	0.21	0.00	0.67	0.00	0.00	-4.45	-4.45	1.00
1352	1	0.00	0.00	0.79	0.00	0.21	0.00	0.67	0.00	0.00	-3.79	-3.79	1.00
1353	1	0.00	0.00	0.04	5.05	0.96	1.13	0.29	1.00	0.00	-10.47	-10.47	1.00
1354	1	0.00	0.00	0.75	0.00	0.25	0.00	0.67	0.00	0.00	-3.67	-3.67	1.00
1355	1	0.00	0.00	0.79	0.00	0.21	0.00	0.67	0.00	0.00	-3.87	-3.87	1.00
1356	1	0.00	0.00	0.79	0.00	0.21	0.00	0.67	0.00	0.00	-4.33	-4.33	1.00
1357	1	0.00	0.00	0.75	0.00	0.25	0.00	0.67	0.00	0.00	-3.67	-3.67	1.00
1358	1	0.00	0.00	0.79	0.00	0.21	0.00	0.67	0.00	0.00	-4.75	-4.75	1.00
1359	1	0.00	0.00	0.79	0.00	0.21	0.00	0.67	0.00	0.00	-4.56	-4.56	1.00
1360	1	0.00	0.00	0.75	0.00	0.25	0.00	0.67	0.00	0.00	-4.12	-4.12	1.00
1361	1	0.00	0.00	0.75	0.00	0.25	0.00	0.67	0.00	0.00	-4.09	-4.09	1.00
1362	1	0.00	0.00	0.79	0.00	0.21	0.00	0.67	0.00	0.00	-4.26	-4.26	1.00
1363	1	0.00	0.00	1.00	0.37	0.00	0.00	0.67	0.00	0.00	-4.66	-4.61	0.95
1364	1	0.00	0.00	0.75	0.00	0.25	0.00	0.67	0.00	0.00	-3.58	-3.58	1.00
1365	1	0.00	0.00	0.75	0.00	0.25	0.00	0.67	0.00	0.00	-4.61	-4.61	1.00
1366	1	0.00	0.00	0.79	0.00	0.21	0.00	0.67	0.00	0.00	-4.32	-4.32	1.00
1367	1	0.00	0.00	0.79	0.00	0.21	0.00	0.67	0.00	0.00	-4.45	-4.45	1.00
1368	1	0.00	0.00	0.75	0.00	0.25	0.00	0.67	0.00	0.00	-3.65	-3.65	1.00
1369	1	0.00	0.00	0.79	0.00	0.21	0.00	0.67	0.00	0.00	-3.80	-3.80	1.00
1370	1	0.00	0.00	0.79	0.00	0.21	0.00	0.67	0.00	0.00	-3.79	-3.79	1.00
1371	1	0.00	0.00	0.79	0.00	0.21	0.00	0.67	0.00	0.00	-3.88	-3.88	1.00
1372	1	0.00	0.00	0.79	0.00	0.21	0.00	0.67	0.00	0.00	-3.60	-3.60	1.00
1373	1	0.00	0.00	0.79	0.00	0.21	0.00	0.67	0.00	0.00	-3.60	-3.60	1.00
1374	1	0.00	0.00	1.00	0.00	0.00	0.00	0.67	0.00	0.00	-4.54	-4.42	0.89
1375	1	0.00	0.00	0.79	0.00	0.21	0.00	0.67	0.00	0.00	-4.26	-4.26	1.00
1376	1	0.00	0.00	0.75	0.00	0.25	0.00	0.67	0.00	0.00	-3.56	-3.56	1.00
1377	1	0.00	0.00	0.79	0.00	0.21	0.00	0.67	0.00	0.00	-4.17	-4.17	1.00
1378	1	0.00	0.00	0.79	0.00	0.21	0.00	0.67	0.00	0.00	-4.62	-4.62	1.00
1379	1	0.00	0.00	0.75	0.00	0.25	0.00	0.67	0.00	0.00	-3.65	-3.65	1.00
1380	1	0.00	0.00	0.79	0.00	0.21	0.00	0.67	0.00	0.00	-4.13	-4.13	1.00
1381	1	0.00	0.00	0.79	0.00	0.21	0.00	0.67	0.00	0.00	-4.70	-4.70	1.00
1382	1	0.00	0.00	0.79	0.00	0.21	0.00	0.67	0.00	0.00	-3.80	-3.80	1.00
1383	1	0.00	0.00	0.79	0.00	0.21	0.00	0.67	0.00	0.00	-3.90	-3.90	1.00
1384	1	0.00	0.00	0.79	0.00	0.21	0.00	0.67	0.00	0.00	-4.22	-4.22	1.00
1385	1	0.00	0.00	0.79	0.00	0.21	0.00	0.67	0.00	0.00	-3.84	-3.84	1.00
1386	1	0.00	0.00	0.75	0.00	0.25	0.00	0.67	0.00	0.00	-4.08	-4.08	1.00
1387	1	8.22	0.00	1.00	12.33	0.00	0.00	0.67	0.00	0.00	-13.03	-13.03	1.00
1388	1	0.00	0.00	0.79	0.00	0.21	0.00	0.67	0.00	0.00	-3.80	-3.80	1.00
1389	1	0.00	0.00	0.75	0.00	0.25	0.00	0.67	0.00	0.00	-3.60	-3.60	1.00
1390	1	0.00	0.00	0.79	0.00	0.21	0.00	0.67	0.00	0.00	-3.90	-3.90	1.00
1391	1	0.00	0.00	0.79	0.00	0.21	0.00	0.67	0.00	0.00	-3.86	-3.86	1.00
1392	1	0.00	0.00	1.00	0.00	0.00	0.00	0.67	0.00	0.00	-4.14	-3.93	0.81
1393	1	0.00	0.00	0.79	0.00	0.21	0.00	0.67	0.00	0.00	-4.45	-4.45	1.00
1394	1	12.13	0.00	1.00	18.20	0.00	0.00	0.67	0.00	0.00	-14.81	-14.81	1.00
1395	1	0.00	0.00	0.79	0.00	0.21	0.00	0.67	0.00	0.00	-3.94	-3.94	1.00
1396	1	0.00	0.00	0.79	0.00	0.21	0.00	0.67	0.00	0.00	-4.34	-4.34	1.00
1397	1	12.43	0.00	1.00	18.64	0.00	0.00	0.67	0.00	0.00	-10.43	-10.43	1.00
1398	1	0.00	0.00	0.79	0.00	0.21	0.00	0.67	0.00	0.00	-3.79	-3.79	1.00
1399	1	0.00	0.00	0.79	0.00	0.21	0.00	0.67	0.00	0.00	-3.96	-3.96	1.00
1400	1	56.06	0.00	1.00	2.33	0.00	0.00	0.67	0.00	0.00	-23.31	-23.30	0.98
1401	1	0.00	0.00	0.79	0.00	0.21	0.00	0.67	0.00	0.00	-3.87	-3.87	1.00
1402	1	0.00	0.00	0.79	0.00	0.21	0.00	0.67	0.00	0.00	-4.32	-4.32	1.00
1403	1	0.00	0.00	0.75	0.00	0.25	0.00	0.67	0.00	0.00	-4.08	-4.08	1.00
1404	1	0.00	0.00	0.79	0.00	0.21	0.00	0.67	0.00	0.00	-4.26	-4.26	1.00
1405	1	35.07	0.00	1.00	1.41	0.00	0.00	0.67	0.00	0.00	-20.30	-19.95	0.70
1406	1	0.00	0.00	0.79	0.00	0.21	0.00	0.67	0.00	0.00	-4.16	-4.16	1.00
1407	1	0.00	0.00	0.79	0.00	0.21	0.00	0.67	0.00	0.00	-4.64	-4.64	1.00
1408	1	0.00	0.00	0.79	0.00	0.21	0.00	0.67	0.00	0.00	-4.13	-4.13	1.00
1409	1	0.00	0.00	0.79	0.00	0.21	0.00	0.67	0.00	0.00	-4.34	-4.34	1.00
1410	1	0.00	0.00	0.79	0.00	0.21	0.00	0.67	0.00	0.00	-4.14	-4.14	1.00
1411	1	0.00	0.00	0.75	0.00	0.25	0.00	0.67	0.00	0.00	-3.51	-3.51	1.00
1412	1	0.00	0.00	0.01	3.43	0.99	0.91	0.33	1.00	0.00	-11.29	-11.29	1.00
1413	1	0.00	0.00	0.75	0.00	0.25	0.00	0.67	0.00	0.00	-3.51	-3.51	1.00
1414	1	0.00	0.00	0.75	0.00	0.25	0.00	0.67	0.00	0.00	-4.12	-4.12	1.00
1415	1	0.00	0.00	0.75	0.00	0.25	0.00	0.67	0.00	0.00	-3.58	-3.58	1.00
1416	1	0.00	0.00	0.79	0.00	0.21	0.00	0.67	0.00	0.00	-4.54	-4.54	1.00
1417	1	0.00	0.00	0.75	0.00	0.25	0.00	0.67	0.00	0.00	-3.51	-3.51	1.00
1418	1	0.00	0.00	0.79	0.00	0.21	0.00	0.67	0.00	0.00	-4.14	-4.14	1.00
1419	1	0.00	0.00	0.79	0.00	0.21	0.00	0.67	0.00	0.00	-3.80	-3.80	1.00
1420	1	0.00	0.00	0.79	0.00	0.21	0.00	0.67	0.00	0.00	-4.33	-4.33	1.00
1421	1	0.00	0.00	0.79	0.00	0.21	0.00	0.67	0.00	0.00	-3.87	-3.87	1.00
1422	1	0.00	0.00	0.79	0.00	0.21	0.00	0.67	0.00	0.00	-4.34	-4.34	1.00
1423	1	0.00	0.00	0.75	0.00	0.25	0.00	0.67	0.00	0.00	-4.49	-4.49	1.00
1424	1	0.00	0.00	0.75	0.00	0.25	0.00	0.67	0.00	0.00	-3.51	-3.51	1.00
1425	1	8.41	0.00	1.00	12.62	0.00	0.00	0.67	0.00	0.00	-10.01	-10.01	1.00
1426	1	0.00	0.00	0.79	0.00	0.21	0.00	0.67	0.00	0.00	-3.80	-3.80	1.00
1427	1	0.00	0.00	0.75	0.00	0.25	0.00	0.67	0.00	0.00	-3.65	-3.65	1.00
1428	1	0.00	0.00	0.75	0.00	0.25	0.00	0.67	0.00	0.00	-3.51	-3.51	1.00
1429	1	0.00	0.00	0.79	0.00	0.21	0.00	0.67	0.00	0.00	-3.79	-3.79	1.00
1430	1	0.00	0.00	0.79	0.00	0.21	0.00	0.67	0.00	0.00	-4.43	-4.43	1.00
1431	1	0.00	0.00	0.75	0.00	0.25	0.00	0.67	0.00	0.00	-4.17	-4.17	1.00
1432	1	0.00	0.00	0.79	0.00	0.21	0.00	0.67	0.00	0.00	-4.25	-4.25	1.00
1433	1	0.00	0.00	0.53	14.73	0.47	0.91	0.33	1.00	0.00	-13.09	-13.08	0.99
1434	1	0.00	0.00	0.79	0.00	0.21	0.00	0.67	0.00	0.00	-3.79	-3.79	1.00
1435	1	0.00	0.00	0.79	0.00	0.21	0.00	0.67	0.00	0.00	-4.13	-4.13	1.00
1436	1	0.00	0.00	0.79	0.00	0.21	0.00	0.67	0.00	0.00	-4.70	-4.70	1.00
1437	1	0.00	0.00	0.79	0.00	0.21	0.00	0.67	0.00	0.00	-3.79	-3.79	1.00
1438	1	0.00	0.00	0.79	0.00	0.21	0.00	0.67	0.00	0.00	-4.33	-4.33	1.00
1439	1	0.00	0.00	0.79	0.00	0.21	0.00	0.67	0.00	0.00	-3.89	-3.89	1.00
1440	1	0.00	0.00	0.79	0.00	0.21	0.00	0.67	0.00	0.00	-4.75	-4.75	1.00
1441	1	0.00	0.00	0.79	0.00	0.21	0.00	0.67	0.00	0.00	-4.27	-4.27	1.00
1442	1	0.00	0.00	0.79	0.00	0.21	0.00	0.67	0.00	0.00	-4.27	-4.27	1.00
1443	1	0.00	0.00	0.79	0.00	0.21	0.00	0.67	0.00	0.00	-4.17	-4.17	1.00
1444	1	0.00	0.00	0.79	0.00	0.21	0.00	0.67	0.00	0.00	-3.90	-3.90	1.00
1445	1	0.00	0.00	0.75	0.00	0.25	0.00	0.67	0.00	0.00	-4.61	-4.61	1.00
1446	1	0.00	0.00	0.79	0.00	0.21	0.00	0.67	0.00	0.00	-3.79	-3.79	1.00
1447	1	0.00	0.00	0.79	0.00	0.21	0.00	0.67	0.00	0.00	-3.88	-3.88	1.00
1448	1	0.00	0.00	0.79	0.00	0.21	0.00	0.67	0.00	0.00	-4.11	-4.11	1.00
1449	1	0.00	0.00	0.75	0.00	0.25	0.00	0.67	0.00	0.00	-4.08	-4.08	1.00
1450	1	0.00	0.00	0.75	0.00	0.25	0.00	0.67	0.00	0.00	-4.12	-4.12	1.00
1451	1	0.00	0.00	0.75	0.00	0.25	0.00	0.67	0.00	0.00	-3.60	-3.60	1.00
1452	1	0.00	0.00	0.75	0.00	0.25	0.00	0.67	0.00	0.00	-4.04	-4.04	1.00
1453	1	0.00	0.00	0.75	0.00	0.25	0.00	0.67	0.00	0.00	-4.22	-4.22	1.00
1454	1	0.00	0.00	0.79	0.00	0.21	0.00	0.67	0.00	0.00	-4.25	-4.25	1.00
1455	1	0.00	0.00	0.79	0.00	0.21	0.00	0.67	0.00	0.00	-3.97	-3.97	1.00
1456	1	0.00	0.00	0.75	0.00	0.25	0.00	0.67	0.00	0.00	-3.97	-3.97	1.00
1457	1	0.00	0.00	0.79	0.00	0.21	0.00	0.67	0.00	0.00	-4.11	-4.11	1.00
1458	1	5.21	0.00	1.00	10.35	0.00	0.00	0.67	0.00	0.00	-11.13	-11.11	0.98
1459	1	0.00	0.00	0.75	0.00	0.25	0.00	0.67	0.00	0.00	-3.67	-3.67	1.00
1460	1	0.00	0.00	0.79	0.00	0.21	0.00	0.67	0.00	0.00	-3.99	-3.99	1.00
1461	1	0.00	0.00	0.79	0.00	0.21	0.00	0.67	0.00	0.00	-4.27	-4.27	1.00
1462	1	11.35	0.00	1.00	17.02	0.00	0.00	0.67	0.00	0.00	-9.29	-9.29	1.00
1463	1	0.00	0.00	0.79	0.00	0.21	0.00	0.67	0.00	0.00	-3.90	-3.90	1.00
1464	1	0.00	0.00	0.79	0.00	0.21	0.00	0.67	0.00	0.00	-3.87	-3.87	1.00
1465	1	0.00	0.00	1.00	0.00	0.00	0.00	0.67	0.00	0.00	-4.15	-3.93	0.81
1466	1	0.00	0.00	0.75	0.00	0.25	0.00	0.67	0.00	0.00	-3.58	-3.58	1.00
1467	1	0.00	0.00	0.79	0.00	0.21	0.00	0.67	0.00	0.00	-4.15	-4.15	1.00
1468	1	0.00	0.00	0.79	0.00	0.21	0.00	0.67	0.00	0.00	-3.94	-3.94	1.00
1469	1	6.68	0.00	1.00	10.02	0.00	0.00	0.67	0.00	0.00	-9.53	-9.53	1.00
1470	1	0.00	0.00	0.79	0.00	0.21	0.00	0.67	0.00	0.00	-3.80	-3.80	1.00
1471	1	0.00	0.00	0.75	0.00	0.25	0.00	0.67	0.00	0.00	-3.58	-3.58	1.00
1472	1	0.00	0.00	0.79	0.00	0.21	0.00	0.67	0.00	0.00	-3.84	-3.84	1.00
1473	1	0.00	0.00	0.79	0.00	0.21	0.00	0.67	0.00	0.00	-3.86	-3.86	1.00
1474	1	0.00	0.00	0.79	0.00	0.21	0.00	0.67	0.00	0.00	-3.96	-3.96	1.00
1475	1	0.00	0.00	0.79	0.00	0.21	0.00	0.67	0.00	0.00	-3.88	-3.88	1.00
1476	1	0.00	0.00	0.79	0.00	0.21	0.00	0.67	0.00	0.00	-4.91	-4.91	1.00
1477	1	0.00	0.00	0.79	0.00	0.21	0.00	0.67	0.00	0.00	-4.56	-4.56	1.00
1478	1	0.00	0.00	0.75	0.00	0.25	0.00	0.67	0.00	0.00	-3.58	-3.58	1.00
1479	1	0.00	0.00	0.75	0.00	0.25	0.00	0.67	0.00	0.00	-3.60	-3.60	1.00
1480	1	0.00	0.00	0.75	0.00	0.25	0.00	0.67	0.00	0.00	-3.51	-3.51	1.00
1481	1	0.00	0.00	1.00	0.00	0.00	0.00	0.67	0.00	0.00	-4.53	-4.42	0.90
1482	1	0.00	0.00	0.75	0.00	0.25	0.00	0.67	0.00	0.00	-3.56	-3.56	1.00
1483	1	0.00	0.00	0.75	0.00	0.25	0.00	0.67	0.00	0.00	-3.65	-3.65	1.00
1484	1	0.00	0.00	0.75	0.00	0.25	0.00	0.67	0.00	0.00	-3.60	-3.60	1.00
1485	1	0.00	0.00	0.79	0.00	0.21	0.00	0.67	0.00	0.00	-3.89	-3.89	1.00
1486	1	0.00	0.00	0.79	0.00	0.21	0.00	0.67	0.00	0.00	-4.17	-4.17	1.00
1487	1	0.00	0.00	0.75	0.00	0.25	0.00	0.67	0.00	0.00	-3.56	-3.56	1.00
1488	1	0.00	0.00	0.79	0.00	0.21	0.00	0.67	0.00	0.00	-3.87	-3.87	1.00
1489	1	0.00	0.00	0.79	0.00	0.21	0.00	0.67	0.00	0.00	-3.89	-3.89	1.00
1490	1	0.00	0.00	0.75	0.00	0.25	0.00	0.67	0.00	0.00	-3.97	-3.97	1.00
1491	1	0.00	0.00	1.00	0.00	0.00	0.00	0.67	0.00	0.00	-4.15	-3.93	0.80
1492	1	0.00	0.00	0.79	0.00	0.21	0.00	0.67	0.00	0.00	-4.54	-4.54	1.00
1493	1	5.73	0.00	1.00	8.59	0.00	0.00	0.67	0.00	0.00	-9.00	-9.00	1.00
1494	1	0.00	0.00	0.75	0.00	0.25	0.00	0.67	0.00	0.00	-3.92	-3.92	1.00
1495	1	0.00	0.00	0.79	0.00	0.21	0.00	0.67	0.00	0.00	-3.84	-3.84	1.00
1496	1	0.00	0.00	0.75	0.00	0.25	0.00	0.67	0.00	0.00	-3.56	-3.56	1.00
1497	1	0.00	0.00	0.04	5.75	0.96	1.33	0.26	1.00	0.00	-12.19	-12.19	1.00
1498	1	0.00	0.00	0.79	0.00	0.21	0.00	0.67	0.00	0.00	-4.25	-4.25	1.00
1499	1	0.00	0.00	0.75	0.00	0.25	0.00	0.67	0.00	0.00	-4.04	-4.04	1.00
1500	1	0.00	0.00	0.75	0.00	0.25	0.00	0.67	0.00	0.00	-3.56	-3.56	1.00
1501	1	0.00	0.00	0.79	0.00	0.21	0.00	0.67	0.00	0.00	-3.99	-3.99	1.00
1502	1	0.00	0.00	0.79	0.00	0.21	0.00	0.67	0.00	0.00	-3.96	-3.96	1.00
1503	1	0.00	0.00	0.79	0.00	0.21	0.00	0.67	0.00	0.00	-4.17	-4.17	1.00
1504	1	0.00	0.00	0.79	0.00	0.21	0.00	0.67	0.00	0.00	-3.89	-3.89	1.00
1505	1	0.00	0.00	0.75	0.00	0.25	0.00	0.67	0.00	0.00	-3.58	-3.58	1.00
1506	1	0.00	0.00	0.05	4.55	0.95	0.70	0.38	1.00	0.00	-13.40	-13.40	1.00
1507	1	6.69	0.00	1.00	23.99	0.00	0.00	0.67	0.00	0.00	-9.75	-9.73	0.98
1508	1	0.00	0.00	0.79	0.00	0.21	0.00	0.67	0.00	0.00	-4.42	-4.42	1.00
1509	1	0.00	0.00	0.79	0.00	0.21	0.00	0.67	0.00	0.00	-4.32	-4.32	1.00
1510	1	0.00	0.00	0.79	0.00	0.21	0.00	0.67	0.00	0.00	-4.56	-4.56	1.00
1511	1	0.00	0.00	0.79	0.00	0.21	0.00	0.67	0.00	0.00	-3.84	-3.84	1.00
1512	1	10.57	0.00	1.00	15.86	0.00	0.00	0.67	0.00	0.00	-10.20	-10.20	1.00
1513	1	0.00	0.00	0.79	0.00	0.21	0.00	0.67	0.00	0.00	-4.75	-4.75	1.00
1514	1	0.00	0.00	0.75	0.00	0.25	0.00	0.67	0.00	0.00	-3.58	-3.58	1.00
1515	1	0.00	0.00	0.79	0.00	0.21	0.00	0.67	0.00	0.00	-4.24	-4.24	1.00
1516	1	0.00	0.00	0.06	5.40	0.94	0.78	0.36	1.00	0.00	-11.26	-11.25	1.00
1517	1	0.00	0.00	0.79	0.00	0.21	0.00	0.67	0.00	0.00	-4.14	-4.14	1.00
1518	1	0.00	0.00	0.79	0.00	0.21	0.00	0.67	0.00	0.00	-3.80	-3.80	1.00
1519	1	0.00	0.00	0.75	0.00	0.25	0.00	0.67	0.00	0.00	-4.15	-4.15	1.00
1520	1	0.00	0.00	0.79	0.00	0.21	0.00	0.67	0.00	0.00	-4.17	-4.17	1.00
1521	1	0.00	0.00	0.79	0.00	0.21	0.00	0.67	0.00	0.00	-3.60	-3.60	1.00
1522	1	0.00	0.00	0.75	0.00	0.25	0.00	0.67	0.00	0.00	-4.08	-4.08	1.00
1523	1	0.00	0.00	0.79	0.00	0.21	0.00	0.67	0.00	0.00	-3.88	-3.88	1.00
1524	1	0.00	0.00	0.79	0.00	0.21	0.00	0.67	0.00	0.00	-4.24	-4.24	1.00
1525	1	0.00	0.00	0.79	0.00	0.21	0.00	0.67	0.00	0.00	-3.97	-3.97	1.00
1526	1	0.00	0.00	0.79	0.00	0.21	0.00	0.67	0.00	0.00	-3.94	-3.94	1.00
1527	1	0.00	0.00	0.75	0.00	0.25	0.00	0.67	0.00	0.00	-3.51	-3.51	1.00
1528	1	0.00	0.00	0.75	0.00	0.25	0.00	0.67	0.00	0.00	-4.15	-4.15	1.00
1529	1	0.00	0.00	0.79	0.00	0.21	0.00	0.67	0.00	0.00	-3.80	-3.80	1.00
1530	1	0.00	0.00	0.79	0.00	0.21	0.00	0.67	0.00	0.00	-4.25	-4.25	1.00
1531	1	0.00	0.00	0.79	0.00	0.21	0.00	0.67	0.00	0.00	-3.88	-3.88	1.00
1532	1	0.00	0.00	0.79	0.00	0.21	0.00	0.67	0.00	0.00	-4.11	-4.11	1.00
1533	1	14.70	0.00	1.00	22.05	0.00	0.00	0.67	0.00	0.00	-13.80	-13.80	1.00
1534	1	0.00	0.00	0.79	0.00	0.21	0.00	0.67	0.00	0.00	-4.21	-4.21	1.00
1535	1	0.00	0.00	0.75	0.00	0.25	0.00	0.67	0.00	0.00	-3.51	-3.51	1.00
1536	1	0.00	0.00	0.75	0.00	0.25	0.00	0.67	0.00	0.00	-4.12	-4.12	1.00
1537	1	12.22	0.00	1.00	18.33	0.00	0.00	0.67	0.00	0.00	-18.74	-18.74	1.00
1538	1	0.00	0.00	0.79	0.00	0.21	0.00	0.67	0.00	0.00	-5.02	-5.02	1.00
1539	1	0.00	0.00	0.79	0.00	0.21	0.00	0.67	0.00	0.00	-4.62	-4.62	1.00
1540	1	0.00	0.00	0.79	0.00	0.21	0.00	0.67	0.00	0.00	-3.99	-3.99	1.00
1541	1	0.00	0.00	0.75	0.00	0.25	0.00	0.67	0.00	0.00	-3.97	-3.97	1.00
1542	1	0.00	0.00	0.79	0.00	0.21	0.00	0.67	0.00	0.00	-3.94	-3.94	1.00
1543	1	0.00	0.00	0.79	0.00	0.21	0.00	0.67	0.00	0.00	-3.80	-3.80	1.00
1544	1	0.00	0.00	0.79	0.00	0.21	0.00	0.67	0.00	0.00	-3.84	-3.84	1.00
1545	1	0.00	0.00	0.79	0.00	0.21	0.00	0.67	0.00	0.00	-3.58	-3.58	1.00
1546	1	0.00	0.00	1.00	0.00	0.00	0.00	0.67	0.00	0.00	-4.18	-3.93	0.78
1547	1	0.00	0.00	0.79	0.00	0.21	0.00	0.67	0.00	0.00	-3.80	-3.80	1.00
1548	1	0.00	0.00	0.75	0.00	0.25	0.00	0.67	0.00	0.00	-3.56	-3.56	1.00
1549	1	0.00	0.00	0.01	2.90	0.99	0.18	0.54	1.00	0.00	-11.47	-11.47	1.00
1550	1	0.00	0.00	0.79	0.00	0.21	0.00	0.67	0.00	0.00	-4.34	-4.34	1.00
1551	1	0.00	0.00	0.79	0.00	0.21	0.00	0.67	0.00	0.00	-4.43	-4.43	1.00
1552	1	0.00	0.00	1.00	0.00	0.00	0.00	0.67	0.00	0.00	-4.18	-3.93	0.78
1553	1	0.00	0.00	1.00	0.00	0.00	0.00	0.67	0.00	0.00	-4.55	-4.42	0.88
1554	1	0.00	0.00	0.75	0.00	0.25	0.00	0.67	0.00	0.00	-4.22	-4.22	1.00
1555	1	0.00	0.00	0.79	0.00	0.21	0.00	0.67	0.00	0.00	-3.65	-3.65	1.00
1556	1	0.00	0.00	0.75	0.00	0.25	0.00	0.67	0.00	0.00	-3.92	-3.92	1.00
1557	1	0.00	0.00	0.01	7.16	0.99	1.13	0.30	1.00	0.00	-16.13	-16.13	1.00
1558	1	0.00	0.00	0.75	0.00	0.25	0.00	0.67	0.00	0.00	-3.56	-3.56	1.00
1559	1	0.00	0.00	0.79	0.00	0.21	0.00	0.67	0.00	0.00	-3.87	-3.87	1.00
1560	1	0.00	0.00	0.79	0.00	0.21	0.00	0.67	0.00	0.00	-3.67	-3.67	1.00
1561	1	0.00	0.00	0.75	0.00	0.25	0.00	0.67	0.00	0.00	-3.56	-3.56	1.00
1562	1	0.00	0.00	0.75	0.00	0.25	0.00	0.67	0.00	0.00	-3.92	-3.92	1.00
1563	1	0.00	0.00	0.79	0.00	0.21	0.00	0.67	0.00	0.00	-3.86	-3.86	1.00
1564	1	0.00	0.00	0.79	0.00	0.21	0.00	0.67	0.00	0.00	-4.45	-4.45	1.00
1565	1	0.00	0.00	0.79	0.00	0.21	0.00	0.67	0.00	0.00	-4.21	-4.21	1.00
1566	1	5.94	0.00	1.00	8.92	0.00	0.00	0.67	0.00	0.00	-10.32	-10.32	1.00
1567	1	0.00	0.00	0.79	0.00	0.21	0.00	0.67	0.00	0.00	-3.87	-3.87	1.00
1568	1	0.00	0.00	0.79	0.00	0.21	0.00	0.67	0.00	0.00	-4.25	-4.25	1.00
1569	1	0.00	0.00	0.79	0.00	0.21	0.00	0.67	0.00	0.00	-4.12	-4.12	1.00
1570	1	0.00	0.00	0.79	0.00	0.21	0.00	0.67	0.00	0.00	-3.51	-3.51	1.00
1571	1	0.00	0.00	0.79	0.00	0.21	0.00	0.67	0.00	0.00	-4.70	-4.70	1.00
1572	1	0.00	0.00	0.79	0.00	0.21	0.00	0.67	0.00	0.00	-4.42	-4.42	1.00
1573	1	0.00	0.00	0.79	0.00	0.21	0.00	0.67	0.00	0.00	-3.51	-3.51	1.00
1574	1	0.00	0.00	0.79	0.00	0.21	0.00	0.67	0.00	0.00	-4.15	-4.15	1.00
1575	1	0.00	0.00	0.79	0.00	0.21	0.00	0.67	0.00	0.00	-3.96	-3.96	1.00
1576	1	0.00	0.00	0.79	0.00	0.21	0.00	0.67	0.00	0.00	-4.22	-4.22	1.00
1577	1	0.00	0.00	0.75	0.00	0.25	0.00	0.67	0.00	0.00	-3.97	-3.97	1.00
1578	1	0.00	0.00	0.79	0.00	0.21	0.00	0.67	0.00	0.00	-3.60	-3.60	1.00
1579	1	0.00	0.00	0.79	0.00	0.21	0.00	0.67	0.00	0.00	-4.45	-4.45	1.00
1580	1	0.00	0.00	0.75	0.00	0.25	0.00	0.67	0.00	0.00	-4.26	-4.26	1.00
1581	1	0.00	0.00	0.79	0.00	0.21	0.00	0.67	0.00	0.00	-3.84	-3.84	1.00
1582	1	0.00	0.00	0.79	0.00	0.21	0.00	0.67	0.00	0.00	-4.04	-4.04	1.00
1583	1	0.00	0.00	0.79	0.00	0.21	0.00	0.67	0.00	0.00	-4.04	-4.04	1.00
1584	1	0.00	0.00	0.79	0.00	0.21	0.00	0.67	0.00	0.00	-3.80	-3.80	1.00
1585	1	11.90	0.00	1.00	17.85	0.00	0.00	0.67	0.00	0.00	-13.48	-13.48	1.00
1586	1	0.00	0.00	0.79	0.00	0.21	0.00	0.67	0.00	0.00	-3.80	-3.80	1.00
1587	1	0.00	0.00	0.79	0.00	0.21	0.00	0.67	0.00	0.00	-4.15	-4.15	1.00
1588	1	0.00	0.00	0.79	0.00	0.21	0.00	0.67	0.00	0.00	-4.64	-4.64	1.00
1589	1	0.00	0.00	0.75	0.00	0.25	0.00	0.67	0.00	0.00	-4.75	-4.75	1.00
1590	1	0.00	0.00	0.75	0.00	0.25	0.00	0.67	0.00	0.00	-4.22	-4.22	1.00
1591	1	0.00	0.00	0.79	0.00	0.21	0.00	0.67	0.00	0.00	-3.60	-3.60	1.00
1592	1	20.82	0.00	1.00	31.23	0.00	0.00	0.67	0.00	0.00	-24.86	-24.86	1.00
1593	1	0.00	0.00	0.79	0.00	0.21	0.00	0.67	0.00	0.00	-3.86	-3.86	1.00
1594	1	0.00	0.00	0.75	0.00	0.25	0.00	0.67	0.00	0.00	-4.26	-4.26	1.00
1595	1	0.00	0.00	0.79	0.00	0.21	0.00	0.67	0.00	0.00	-4.45	-4.45	1.00
1596	1	0.00	0.00	0.75	0.00	0.25	0.00	0.67	0.00	0.00	-4.74	-4.74	1.00
1597	1	0.00	0.00	0.79	0.00	0.21	0.00	0.67	0.00	0.00	-4.45	-4.45	1.00
1598	1	4.96	0.00	1.00	17.36	0.00	0.00	0.67	0.00	0.00	-11.00	-11.00	1.00
1599	1	0.00	0.00	0.79	0.00	0.21	0.00	0.67	0.00	0.00	-3.88	-3.88	1.00
1600	1	0.00	0.00	0.79	0.00	0.21	0.00	0.67	0.00	0.00	-3.87	-3.87	1.00
1601	1	0.00	0.00	1.00	0.00	0.00	0.00	0.67	0.00	0.00	-4.18	-3.93	0.78
1602	1	0.00	0.00	0.79	0.00	0.21	0.00	0.67	0.00	0.00	-4.43	-4.43	1.00
1603	1	0.00	0.00	0.75	0.00	0.25	0.00	0.67	0.00	0.00	-4.26	-4.26	1.00
1604	1	0.00	0.00	0.79	0.00	0.21	0.00	0.67	0.00	0.00	-3.51	-3.51	1.00
1605	1	0.00	0.00	0.79	0.00	0.21	0.00	0.67	0.00	0.00	-4.56	-4.56	1.00
1606	1	0.00	0.00	0.79	0.00	0.21	0.00	0.67	0.00	0.00	-3.86	-3.86	1.00
1607	1	6.98	0.00	1.00	10.46	0.00	0.00	0.67	0.00	0.00	-9.88	-9.88	1.00
1608	1	19.72	0.00	1.00	29.58	0.00	0.00	0.67	0.00	0.00	-17.86	-17.86	1.00
1609	1	0.00	0.00	0.75	0.00	0.25	0.00	0.67	0.00	0.00	-4.74	-4.74	1.00
1610	1	0.00	0.00	0.79	0.00	0.21	0.00	0.67	0.00	0.00	-4.56	-4.56	1.00
1611	1	0.00	0.00	1.00	0.00	0.00	0.00	0.67	0.00	0.00	-4.18	-3.93	0.78
1612	1	19.00	0.00	1.00	28.50	0.00	0.00	0.67	0.00	0.00	-13.94	-13.94	1.00
1613	1	0.00	0.00	0.79	0.00	0.21	0.00	0.67	0.00	0.00	-3.99	-3.99	1.00
1614	1	0.00	0.00	0.79	0.00	0.21	0.00	0.67	0.00	0.00	-3.86	-3.86	1.00
1615	1	0.00	0.00	0.79	0.00	0.21	0.00	0.67	0.00	0.00	-3.90	-3.90	1.00
1616	1	0.00	0.00	0.79	0.00	0.21	0.00	0.67	0.00	0.00	-4.70	-4.70	1.00
1617	1	0.00	0.00	0.79	0.00	0.21	0.00	0.67	0.00	0.00	-3.89	-3.89	1.00
1618	1	5.20	0.00	1.00	7.79	0.00	0.00	0.67	0.00	0.00	-10.20	-10.20	1.00
1619	1	0.00	0.00	0.79	0.00	0.21	0.00	0.67	0.00	0.00	-3.84	-3.84	1.00
1620	1	0.00	0.00	0.79	0.00	0.21	0.00	0.67	0.00	0.00	-4.91	-4.91	1.00
1621	1	0.00	0.00	0.79	0.00	0.21	0.00	0.67	0.00	0.00	-4.17	-4.17	1.00
1622	1	0.00	0.00	0.79	0.00	0.21	0.00	0.67	0.00	0.00	-4.15	-4.15	1.00
1623	1	0.00	0.00	0.75	0.00	0.25	0.00	0.67	0.00	0.00	-4.62	-4.62	1.00
1624	1	0.00	0.00	0.75	0.00	0.25	0.00	0.67	0.00	0.00	-4.29	-4.29	1.00
1625	1	0.00	0.00	0.75	0.00	0.25	0.00	0.67	0.00	0.00	-4.74	-4.74	1.00
1626	1	0.00	0.00	0.75	0.00	0.25	0.00	0.67	0.00	0.00	-4.22	-4.22	1.00
1627	1	0.00	0.00	0.79	0.00	0.21	0.00	0.67	0.00	0.00	-3.65	-3.65	1.00
1628	1	0.00	0.00	0.79	0.00	0.21	0.00	0.67	0.00	0.00	-3.88	-3.88	1.00
1629	1	0.00	0.00	0.79	0.00	0.21	0.00	0.67	0.00	0.00	-3.60	-3.60	1.00
1630	1	0.00	0.00	0.79	0.00	0.21	0.00	0.67	0.00	0.00	-3.89	-3.89	1.00
1631	1	0.00	0.00	0.79	0.00	0.21	0.00	0.67	0.00	0.00	-3.51	-3.51	1.00
1632	1	0.00	0.00	0.75	0.00	0.25	0.00	0.67	0.00	0.00	-4.08	-4.08	1.00
1633	1	0.00	0.00	0.79	0.00	0.21	0.00	0.67	0.00	0.00	-3.84	-3.84	1.00
1634	1	0.00	0.00	0.75	0.00	0.25	0.00	0.67	0.00	0.00	-3.92	-3.92	1.00
1635	1	0.00	0.00	0.79	0.00	0.21	0.00	0.67	0.00	0.00	-3.60	-3.60	1.00
1636	1	0.00	0.00	0.79	0.00	0.21	0.00	0.67	0.00	0.00	-3.86	-3.86	1.00
1637	1	0.00	0.00	0.79	0.00	0.21	0.00	0.67	0.00	0.00	-3.60	-3.60	1.00
1638	1	19.30	0.00	1.00	28.95	0.00	0.00	0.67	0.00	0.00	-14.69	-14.69	1.00
1639	1	0.00	0.00	0.79	0.00	0.21	0.00	0.67	0.00	0.00	-4.64	-4.64	1.00
1640	1	0.00	0.00	0.75	0.00	0.25	0.00	0.67	0.00	0.00	-3.65	-3.65	1.00
1641	1	0.00	0.00	0.79	0.00	0.21	0.00	0.67	0.00	0.00	-3.79	-3.79	1.00
1642	1	0.00	0.00	1.00	0.00	0.00	0.00	0.67	0.00	0.00	-4.16	-3.93	0.79
1643	1	4.38	0.00	1.00	9.96	0.00	-0.00	0.67	0.00	0.00	-11.00	-11.00	1.00
1644	1	0.00	0.00	0.79	0.00	0.21	0.00	0.67	0.00	0.00	-4.62	-4.62	1.00
1645	1	0.00	0.00	0.79	0.00	0.21	0.00	0.67	0.00	0.00	-3.58	-3.58	1.00
1646	1	9.73	0.00	1.00	14.60	0.00	0.00	0.67	0.00	0.00	-10.67	-10.67	1.00
1647	1	0.00	0.00	0.79	0.00	0.21	0.00	0.67	0.00	0.00	-3.67	-3.67	1.00
1648	1	0.00	0.00	0.79	0.00	0.21	0.00	0.67	0.00	0.00	-3.84	-3.84	1.00
1649	1	0.00	0.00	0.79	0.00	0.21	0.00	0.67	0.00	0.00	-4.22	-4.22	1.00
1650	1	11.33	0.00	1.00	16.99	0.00	0.00	0.67	0.00	0.00	-10.26	-10.26	1.00
1651	1	7.50	0.00	1.00	31.96	0.00	0.00	0.67	0.00	0.00	-11.07	-11.07	1.00
1652	1	0.00	0.00	0.79	0.00	0.21	0.00	0.67	0.00	0.00	-3.79	-3.79	1.00
1653	1	0.00	0.00	0.79	0.00	0.21	0.00	0.67	0.00	0.00	-4.70	-4.70	1.00
1654	1	11.55	0.00	1.00	17.33	0.00	0.00	0.67	0.00	0.00	-9.65	-9.65	1.00
1655	1	0.00	0.00	0.79	0.00	0.21	0.00	0.67	0.00	0.00	-4.22	-4.22	1.00
1656	1	0.00	0.00	0.75	0.00	0.25	0.00	0.67	0.00	0.00	-3.51	-3.51	1.00
1657	1	12.57	4.67	1.00	18.85	0.00	0.00	0.67	0.00	0.00	-22.60	-22.60	1.00
1658	1	0.00	0.00	0.79	0.00	0.21	0.00	0.67	0.00	0.00	-4.17	-4.17	1.00
1659	1	0.00	0.00	0.79	0.00	0.21	0.00	0.67	0.00	0.00	-4.64	-4.64	1.00
1660	1	0.00	0.00	0.79	0.00	0.21	0.00	0.67	0.00	0.00	-4.17	-4.17	1.00
1661	1	26.83	3.02	1.00	40.25	0.00	0.00	0.67	0.00	0.00	-23.41	-23.41	1.00
1662	1	0.00	0.00	0.75	0.00	0.25	0.00	0.67	0.00	0.00	-3.56	-3.56	1.00
1663	1	0.00	0.00	0.54	8.85	0.46	1.14	0.29	1.00	0.00	-14.04	-14.04	1.00
1664	1	0.00	0.00	0.79	0.00	0.21	0.00	0.67	0.00	0.00	-3.80	-3.80	1.00
1665	1	0.00	0.00	0.75	0.00	0.25	0.00	0.67	0.00	0.00	-3.97	-3.97	1.00
1666	1	0.00	0.00	0.75	0.00	0.25	0.00	0.67	0.00	0.00	-3.51	-3.51	1.00
1667	1	0.00	0.00	0.79	0.00	0.21	0.00	0.67	0.00	0.00	-3.85	-3.85	1.00
1668	1	13.55	0.00	1.00	20.32	0.00	0.00	0.67	0.00	0.00	-15.39	-15.39	1.00
1669	1	0.00	0.00	0.79	0.00	0.21	0.00	0.67	0.00	0.00	-3.90	-3.90	1.00
1670	1	0.00	0.00	0.79	0.00	0.21	0.00	0.67	0.00	0.00	-3.97	-3.97	1.00
1671	1	13.38	0.00	1.00	20.07	0.00	0.00	0.67	0.00	0.00	-9.52	-9.52	1.00
1672	1	0.00	0.00	0.79	0.00	0.21	0.00	0.67	0.00	0.00	-4.11	-4.11	1.00
1673	1	4.90	0.00	1.00	11.65	0.00	-0.00	0.67	0.00	0.00	-10.64	-10.64	1.00
1674	1	0.00	0.00	0.79	0.00	0.21	0.00	0.67	0.00	0.00	-3.94	-3.94	1.00
1675	1	0.00	0.00	0.79	0.00	0.21	0.00	0.67	0.00	0.00	-4.45	-4.45	1.00
1676	1	0.00	0.00	0.79	0.00	0.21	0.00	0.67	0.00	0.00	-4.24	-4.24	1.00
1677	1	0.00	0.00	0.75	0.00	0.25	0.00	0.67	0.00	0.00	-3.92	-3.92	1.00
1678	1	10.45	0.00	1.00	15.68	0.00	0.00	0.67	0.00	0.00	-9.71	-9.71	1.00
1679	1	0.00	0.00	0.75	0.00	0.25	0.00	0.67	0.00	0.00	-3.58	-3.58	1.00
1680	1	4.73	0.00	1.00	7.09	0.00	0.00	0.67	0.00	0.00	-10.65	-10.65	1.00
1681	1	0.00	0.00	0.79	0.00	0.21	0.00	0.67	0.00	0.00	-4.24	-4.24	1.00
1682	1	5.53	0.00	1.00	8.29	0.00	0.00	0.67	0.00	0.00	-9.84	-9.84	1.00
1683	1	10.40	0.00	1.00	15.60	0.00	0.00	0.67	0.00	0.00	-8.99	-8.99	1.00
1684	1	7.65	0.00	1.00	11.47	0.00	0.00	0.67	0.00	0.00	-9.96	-9.96	1.00
1685	1	0.00	0.00	0.75	0.00	0.25	0.00	0.67	0.00	0.00	-3.56	-3.56	1.00
1686	1	0.00	0.00	0.79	0.00	0.21	0.00	0.67	0.00	0.00	-3.89	-3.89	1.00
1687	1	4.73	0.00	1.00	7.09	0.00	0.00	0.67	0.00	0.00	-11.23	-11.23	1.00
1688	1	24.26	0.00	1.00	36.39	0.00	0.00	0.67	0.00	0.00	-19.77	-19.77	1.00
1689	1	0.00	0.00	0.79	0.00	0.21	0.00	0.67	0.00	0.00	-3.86	-3.86	1.00
1690	1	0.00	0.00	0.79	0.00	0.21	0.00	0.67	0.00	0.00	-4.26	-4.26	1.00
1691	1	0.00	0.00	0.79	0.00	0.21	0.00	0.67	0.00	0.00	-4.11	-4.11	1.00
1692	1	0.00	0.00	0.75	0.00	0.25	0.00	0.67	0.00	0.00	-4.04	-4.04	1.00
1693	1	0.00	0.00	0.79	0.00	0.21	0.00	0.67	0.00	0.00	-4.25	-4.25	1.00
1694	1	0.00	0.00	0.75	0.00	0.25	0.00	0.67	0.00	0.00	-4.04	-4.04	1.00
1695	1	0.00	0.00	0.79	0.00	0.21	0.00	0.67	0.00	0.00	-4.33	-4.33	1.00
1696	1	0.00	0.00	0.75	0.00	0.25	0.00	0.67	0.00	0.00	-3.58	-3.58	1.00
1697	1	0.00	0.00	0.79	0.00	0.21	0.00	0.67	0.00	0.00	-3.87	-3.87	1.00
1698	1	0.00	0.00	0.01	3.05	0.99	0.47	0.44	1.00	0.00	-10.53	-10.53	1.00
1699	1	0.00	0.00	0.79	0.00	0.21	0.00	0.67	0.00	0.00	-3.87	-3.87	1.00
1700	1	4.67	0.00	1.00	15.47	0.00	0.00	0.67	0.00	0.00	-10.92	-10.92	1.00
1701	1	0.00	0.00	0.75	0.00	0.25	0.00	0.67	0.00	0.00	-3.51	-3.51	1.00
1702	1	0.00	0.00	0.53	6.83	0.47	0.47	0.44	1.00	0.00	-12.99	-12.99	1.00
1703	1	0.00	0.00	0.79	0.00	0.21	0.00	0.67	0.00	0.00	-4.33	-4.33	1.00
1704	1	5.09	0.00	1.00	7.64	0.00	0.00	0.67	0.00	0.00	-11.85	-11.85	1.00
1705	1	0.00	0.00	0.75	0.00	0.25	0.00	0.67	0.00	0.00	-3.58	-3.58	1.00
1706	1	0.00	0.00	0.75	0.00	0.25	0.00	0.67	0.00	0.00	-3.58	-3.58	1.00
1707	1	0.00	0.00	0.75	0.00	0.25	0.00	0.67	0.00	0.00	-4.22	-4.22	1.00
1708	1	0.00	0.00	0.79	0.00	0.21	0.00	0.67	0.00	0.00	-3.85	-3.85	1.00
1709	1	12.66	0.00	1.00	19.00	0.00	0.00	0.67	0.00	0.00	-11.34	-11.34	1.00
1710	1	0.00	0.00	0.79	0.00	0.21	0.00	0.67	0.00	0.00	-3.99	-3.99	1.00
1711	1	0.00	0.00	0.79	0.00	0.21	0.00	0.67	0.00	0.00	-3.94	-3.94	1.00
1712	1	0.00	0.00	0.01	6.23	0.99	1.33	0.26	1.00	0.00	-12.48	-12.48	1.00
1713	1	0.00	0.00	0.05	3.60	0.95	0.46	0.44	1.00	0.00	-13.01	-13.01	1.00
1714	1	0.00	0.00	0.79	0.00	0.21	0.00	0.67	0.00	0.00	-4.17	-4.17	1.00
1715	1	0.00	0.00	0.79	0.00	0.21	0.00	0.67	0.00	0.00	-3.90	-3.90	1.00
1716	1	0.00	0.00	0.79	0.00	0.21	0.00	0.67	0.00	0.00	-3.97	-3.97	1.00
1717	1	0.00	0.00	0.75	0.00	0.25	0.00	0.67	0.00	0.00	-4.08	-4.08	1.00
1718	1	0.00	0.00	0.75	0.00	0.25	0.00	0.67	0.00	0.00	-3.67	-3.67	1.00
1719	1	0.00	0.00	0.79	0.00	0.21	0.00	0.67	0.00	0.00	-4.74	-4.74	1.00
1720	1	0.00	0.00	0.79	0.00	0.21	0.00	0.67	0.00	0.00	-3.85	-3.85	1.00
1721	1	0.00	0.00	0.00	4.21	1.00	0.85	0.35	1.00	0.00	-8.82	-8.82	1.00
1722	1	0.00	0.00	0.79	0.00	0.21	0.00	0.67	0.00	0.00	-3.84	-3.84	1.00
1723	1	12.00	0.00	1.00	18.00	0.00	0.00	0.67	0.00	0.00	-16.83	-16.83	1.00
1724	1	0.00	0.00	0.75	0.00	0.25	0.00	0.67	0.00	0.00	-3.58	-3.58	1.00
1725	1	0.00	0.00	1.00	0.00	0.00	0.00	0.67	0.00	0.00	-4.53	-4.42	0.90
1726	1	0.00	0.00	0.79	0.00	0.21	0.00	0.67	0.00	0.00	-3.79	-3.79	1.00
1727	1	0.00	0.00	1.00	0.00	0.00	0.00	0.67	0.00	0.00	-4.15	-3.93	0.81
1728	1	10.53	0.00	1.00	15.80	0.00	0.00	0.67	0.00	0.00	-9.77	-9.77	1.00
1729	1	0.00	0.00	0.04	4.08	0.96	0.80	0.36	1.00	0.00	-12.49	-12.48	1.00
1730	1	0.00	0.00	0.79	0.00	0.21	0.00	0.67	0.00	0.00	-3.79	-3.79	1.00
1731	1	0.00	0.00	0.79	0.00	0.21	0.00	0.67	0.00	0.00	-4.75	-4.75	1.00
1732	1	0.00	0.00	0.79	0.00	0.21	0.00	0.67	0.00	0.00	-3.86	-3.86	1.00
1733	1	0.00	0.00	0.79	0.00	0.21	0.00	0.67	0.00	0.00	-3.85	-3.85	1.00
1734	1	0.00	0.00	0.79	0.00	0.21	0.00	0.67	0.00	0.00	-4.26	-4.26	1.00
1735	1	0.00	0.00	0.79	0.00	0.21	0.00	0.67	0.00	0.00	-4.29	-4.29	1.00
1736	1	0.00	0.00	0.75	0.00	0.25	0.00	0.67	0.00	0.00	-4.17	-4.17	1.00
1737	1	0.00	0.00	0.79	0.00	0.21	0.00	0.67	0.00	0.00	-4.17	-4.17	1.00
1738	1	0.00	0.00	0.75	0.00	0.25	0.00	0.67	0.00	0.00	-4.22	-4.22	1.00
1739	1	0.00	0.00	0.75	0.00	0.25	0.00	0.67	0.00	0.00	-4.49	-4.49	1.00
1740	1	0.00	0.00	0.75	0.00	0.25	0.00	0.67	0.00	0.00	-4.12	-4.12	1.00
1741	1	0.00	0.00	0.79	0.00	0.21	0.00	0.67	0.00	0.00	-4.17	-4.17	1.00
1742	1	0.00	0.00	0.79	0.00	0.21	0.00	0.67	0.00	0.00	-3.67	-3.67	1.00
1743	1	0.00	0.00	0.79	0.00	0.21	0.00	0.67	0.00	0.00	-4.25	-4.25	1.00
1744	1	0.00	0.00	0.79	0.00	0.21	0.00	0.67	0.00	0.00	-4.43	-4.43	1.00
1745	1	0.00	0.00	0.79	0.00	0.21	0.00	0.67	0.00	0.00	-3.84	-3.84	1.00
1746	1	0.00	0.00	0.79	0.00	0.21	0.00	0.67	0.00	0.00	-3.90	-3.90	1.00
1747	1	0.00	0.00	0.79	0.00	0.21	0.00	0.67	0.00	0.00	-4.45	-4.45	1.00
1748	1	0.00	0.00	0.79	0.00	0.21	0.00	0.67	0.00	0.00	-3.58	-3.58	1.00
1749	1	0.00	0.00	0.75	0.00	0.25	0.00	0.67	0.00	0.00	-3.56	-3.56	1.00
1750	1	0.00	0.00	0.79	0.00	0.21	0.00	0.67	0.00	0.00	-4.17	-4.17	1.00
1751	1	0.00	0.00	0.75	0.00	0.25	0.00	0.67	0.00	0.00	-3.51	-3.51	1.00
1752	1	0.00	0.00	0.75	0.00	0.25	0.00	0.67	0.00	0.00	-4.12	-4.12	1.00
1753	1	9.73	0.00	1.00	14.60	0.00	0.00	0.67	0.00	0.00	-10.34	-10.34	1.00
1754	1	0.12	0.06	0.53	6.14	0.47	0.18	0.54	0.00	0.00	-11.01	-11.00	1.00
1755	1	0.00	0.00	0.53	7.80	0.47	0.57	0.41	1.00	0.00	-11.18	-11.18	1.00
1756	1	0.00	0.00	0.79	0.00	0.21	0.00	0.67	0.00	0.00	-4.29	-4.29	1.00
1757	1	0.00	0.00	1.00	0.00	0.00	0.00	0.67	0.00	0.00	-4.16	-3.93	0.79
1758	1	0.00	0.00	0.79	0.00	0.21	0.00	0.67	0.00	0.00	-4.33	-4.33	1.00
1759	1	0.00	0.00	0.79	0.00	0.21	0.00	0.67	0.00	0.00	-4.24	-4.24	1.00
1760	1	0.00	0.00	0.79	0.00	0.21	0.00	0.67	0.00	0.00	-3.86	-3.86	1.00
1761	1	0.00	0.00	0.75	0.00	0.25	0.00	0.67	0.00	0.00	-4.49	-4.49	1.00
1762	1	0.00	0.00	0.79	0.00	0.21	0.00	0.67	0.00	0.00	-4.16	-4.16	1.00
1763	1	0.00	0.00	0.79	0.00	0.21	0.00	0.67	0.00	0.00	-4.62	-4.62	1.00
1764	1	0.00	0.00	0.79	0.00	0.21	0.00	0.67	0.00	0.00	-4.22	-4.22	1.00
1765	1	0.00	0.00	0.79	0.00	0.21	0.00	0.67	0.00	0.00	-3.80	-3.80	1.00
1766	1	0.00	0.00	0.75	0.00	0.25	0.00	0.67	0.00	0.00	-3.56	-3.56	1.00
1767	1	0.00	0.00	0.79	0.00	0.21	0.00	0.67	0.00	0.00	-4.25	-4.25	1.00
1768	1	0.00	0.00	0.01	7.89	0.99	2.21	0.16	2.00	0.00	-17.46	-17.46	1.00
1769	1	0.00	0.00	0.79	0.00	0.21	0.00	0.67	0.00	0.00	-4.26	-4.26	1.00
1770	1	0.00	0.00	0.79	0.00	0.21	0.00	0.67	0.00	0.00	-3.86	-3.86	1.00
1771	1	0.00	0.00	0.79	0.00	0.21	0.00	0.67	0.00	0.00	-3.79	-3.79	1.00
1772	1	0.00	0.00	0.75	0.00	0.25	0.00	0.67	0.00	0.00	-3.92	-3.92	1.00
1773	1	0.00	0.00	0.75	0.00	0.25	0.00	0.67	0.00	0.00	-3.51	-3.51	1.00
1774	1	0.00	0.00	0.79	0.00	0.21	0.00	0.67	0.00	0.00	-3.90	-3.90	1.00
1775	1	0.00	0.00	0.79	0.00	0.21	0.00	0.67	0.00	0.00	-3.85	-3.85	1.00
1776	1	0.00	0.00	0.75	0.00	0.25	0.00	0.67	0.00	0.00	-3.56	-3.56	1.00
1777	1	12.91	0.00	1.00	19.37	0.00	0.00	0.67	0.00	0.00	-9.78	-9.78	1.00
1778	1	0.00	0.00	0.79	0.00	0.21	0.00	0.67	0.00	0.00	-5.02	-5.02	1.00
1779	1	0.00	0.00	0.79	0.00	0.21	0.00	0.67	0.00	0.00	-3.58	-3.58	1.00
1780	1	0.00	0.00	0.79	0.00	0.21	0.00	0.67	0.00	0.00	-3.90	-3.90	1.00
1781	1	0.00	0.00	0.79	0.00	0.21	0.00	0.67	0.00	0.00	-3.80	-3.80	1.00
1782	1	0.00	0.00	1.00	0.00	0.00	0.00	0.67	0.00	0.00	-4.16	-3.93	0.80
1783	1	0.00	0.00	0.79	0.00	0.21	0.00	0.67	0.00	0.00	-4.64	-4.64	1.00
1784	1	0.00	0.00	0.79	0.00	0.21	0.00	0.67	0.00	0.00	-4.74	-4.74	1.00
1785	1	0.00	0.00	0.75	0.00	0.25	0.00	0.67	0.00	0.00	-3.97	-3.97	1.00
1786	1	0.00	0.00	0.79	0.00	0.21	0.00	0.67	0.00	0.00	-3.80	-3.80	1.00
1787	1	0.00	0.00	0.75	0.00	0.25	0.00	0.67	0.00	0.00	-4.26	-4.26	1.00
1788	1	0.00	0.00	0.75	0.00	0.25	0.00	0.67	0.00	0.00	-4.26	-4.26	1.00
1789	1	0.00	0.00	0.79	0.00	0.21	0.00	0.67	0.00	0.00	-4.70	-4.70	1.00
1790	1	0.00	0.00	0.79	0.00	0.21	0.00	0.67	0.00	0.00	-3.97	-3.97	1.00
1791	1	0.00	0.00	0.54	8.32	0.46	0.85	0.35	1.00	0.00	-11.57	-11.57	1.00
1792	1	0.00	0.00	0.79	0.00	0.21	0.00	0.67	0.00	0.00	-3.94	-3.94	1.00
1793	1	0.00	0.00	0.79	0.00	0.21	0.00	0.67	0.00	0.00	-3.51	-3.51	1.00
1794	1	0.00	0.00	0.79	0.00	0.21	0.00	0.67	0.00	0.00	-4.25	-4.25	1.00
1795	1	0.00	0.00	0.79	0.00	0.21	0.00	0.67	0.00	0.00	-4.13	-4.13	1.00
1796	1	0.00	0.00	0.79	0.00	0.21	0.00	0.67	0.00	0.00	-4.45	-4.45	1.00
1797	1	0.00	0.00	0.79	0.00	0.21	0.00	0.67	0.00	0.00	-4.26	-4.26	1.00
1798	1	0.00	0.00	0.01	2.80	0.99	0.41	0.45	1.00	0.00	-10.31	-10.31	1.00
1799	1	0.00	0.00	0.79	0.00	0.21	0.00	0.67	0.00	0.00	-3.96	-3.96	1.00
1800	1	7.31	0.00	1.00	10.96	0.00	0.00	0.67	0.00	0.00	-9.89	-9.89	1.00
1801	1	0.00	0.00	0.75	0.00	0.25	0.00	0.67	0.00	0.00	-4.16	-4.16	1.00
1802	1	10.74	0.00	1.00	16.11	0.00	0.00	0.67	0.00	0.00	-10.31	-10.31	1.00
1803	1	0.00	0.00	0.79	0.00	0.21	0.00	0.67	0.00	0.00	-3.80	-3.80	1.00
1804	1	0.00	0.00	0.79	0.00	0.21	0.00	0.67	0.00	0.00	-4.22	-4.22	1.00
1805	1	0.00	0.00	0.79	0.00	0.21	0.00	0.67	0.00	0.00	-4.24	-4.24	1.00
1806	1	0.00	0.00	0.75	0.00	0.25	0.00	0.67	0.00	0.00	-3.56	-3.56	1.00
1807	1	0.00	0.00	0.79	0.00	0.21	0.00	0.67	0.00	0.00	-3.94	-3.94	1.00
1808	1	0.00	0.00	0.79	0.00	0.21	0.00	0.67	0.00	0.00	-4.16	-4.16	1.00
1809	1	0.00	0.00	0.79	0.00	0.21	0.00	0.67	0.00	0.00	-4.29	-4.29	1.00
1810	1	49.58	3.62	1.00	74.36	0.00	0.00	0.67	0.00	0.00	-45.00	-45.00	1.00
1811	1	0.00	0.00	0.79	0.00	0.21	0.00	0.67	0.00	0.00	-3.90	-3.90	1.00
1812	1	0.00	0.00	0.79	0.00	0.21	0.00	0.67	0.00	0.00	-4.62	-4.62	1.00
1813	1	0.00	0.00	0.75	0.00	0.25	0.00	0.67	0.00	0.00	-4.12	-4.12	1.00
1814	1	0.00	0.00	0.79	0.00	0.21	0.00	0.67	0.00	0.00	-3.58	-3.58	1.00
1815	1	27.75	0.00	1.00	2.41	0.00	0.00	0.67	0.00	0.00	-18.50	-18.49	0.99
1816	1	0.00	0.00	0.79	0.00	0.21	0.00	0.67	0.00	0.00	-3.67	-3.67	1.00
1817	1	0.00	0.00	0.75	0.00	0.25	0.00	0.67	0.00	0.00	-3.51	-3.51	1.00
1818	1	0.00	0.00	0.75	0.00	0.25	0.00	0.67	0.00	0.00	-4.08	-4.08	1.00
1819	1	0.00	0.00	0.75	0.00	0.25	0.00	0.67	0.00	0.00	-3.51	-3.51	1.00
1820	1	0.00	0.00	0.79	0.00	0.21	0.00	0.67	0.00	0.00	-3.96	-3.96	1.00
1821	1	0.00	0.00	0.75	0.00	0.25	0.00	0.67	0.00	0.00	-3.51	-3.51	1.00
1822	1	0.00	0.00	0.79	0.00	0.21	0.00	0.67	0.00	0.00	-4.24	-4.24	1.00
1823	1	0.00	0.00	0.79	0.00	0.21	0.00	0.67	0.00	0.00	-4.14	-4.14	1.00
1824	1	0.00	0.00	0.79	0.00	0.21	0.00	0.67	0.00	0.00	-4.64	-4.64	1.00
1825	1	0.00	0.00	0.79	0.00	0.21	0.00	0.67	0.00	0.00	-4.64	-4.64	1.00
1826	1	0.00	0.00	0.75	0.00	0.25	0.00	0.67	0.00	0.00	-3.56	-3.56	1.00
1827	1	0.00	0.00	0.79	0.00	0.21	0.00	0.67	0.00	0.00	-4.25	-4.25	1.00
1828	1	0.00	0.00	0.01	5.03	0.99	1.48	0.24	0.00	0.00	-12.11	-12.11	1.00
1829	1	0.00	0.00	0.79	0.00	0.21	0.00	0.67	0.00	0.00	-4.43	-4.43	1.00
1830	1	10.33	0.00	1.00	15.49	0.00	0.00	0.67	0.00	0.00	-10.11	-10.11	1.00
1831	1	0.00	0.00	0.75	0.00	0.25	0.00	0.67	0.00	0.00	-4.08	-4.08	1.00
1832	1	0.00	0.00	0.79	0.00	0.21	0.00	0.67	0.00	0.00	-3.58	-3.58	1.00
1833	1	0.00	0.00	0.79	0.00	0.21	0.00	0.67	0.00	0.00	-4.16	-4.16	1.00
1834	1	0.00	0.00	0.79	0.00	0.21	0.00	0.67	0.00	0.00	-4.21	-4.21	1.00
1835	1	0.00	0.00	0.79	0.00	0.21	0.00	0.67	0.00	0.00	-4.29	-4.29	1.00
1836	1	0.00	0.00	0.75	0.00	0.25	0.00	0.67	0.00	0.00	-4.08	-4.08	1.00
1837	1	0.00	0.00	0.75	0.00	0.25	0.00	0.67	0.00	0.00	-3.51	-3.51	1.00
1838	1	0.00	0.00	0.53	8.83	0.47	0.56	0.41	1.00	0.00	-11.84	-11.84	1.00
1839	1	6.30	0.00	1.00	9.45	0.00	0.00	0.67	0.00	0.00	-9.34	-9.34	1.00
1840	1	20.49	0.00	1.00	30.74	0.00	0.00	0.67	0.00	0.00	-13.19	-13.19	1.00
1841	1	0.00	0.00	0.79	0.00	0.21	0.00	0.67	0.00	0.00	-4.14	-4.14	1.00
1842	1	0.00	0.00	0.79	0.00	0.21	0.00	0.67	0.00	0.00	-3.90	-3.90	1.00
1843	1	0.00	0.00	0.79	0.00	0.21	0.00	0.67	0.00	0.00	-4.04	-4.04	1.00
1844	1	0.00	0.00	0.79	0.00	0.21	0.00	0.67	0.00	0.00	-4.24	-4.24	1.00
1845	1	0.00	0.00	0.79	0.00	0.21	0.00	0.67	0.00	0.00	-3.58	-3.58	1.00
1846	1	0.00	0.00	1.00	0.00	0.00	0.00	0.67	0.00	0.00	-4.54	-4.42	0.89
1847	1	7.64	0.00	1.00	11.46	0.00	0.00	0.67	0.00	0.00	-10.71	-10.71	1.00
1848	1	0.00	0.00	0.79	0.00	0.21	0.00	0.67	0.00	0.00	-3.94	-3.94	1.00
1849	1	0.00	0.00	0.79	0.00	0.21	0.00	0.67	0.00	0.00	-4.45	-4.45	1.00
1850	1	0.00	0.00	0.79	0.00	0.21	0.00	0.67	0.00	0.00	-4.11	-4.11	1.00
1851	1	0.00	0.00	0.79	0.00	0.21	0.00	0.67	0.00	0.00	-3.58	-3.58	1.00
1852	1	0.00	0.00	0.79	0.00	0.21	0.00	0.67	0.00	0.00	-3.94	-3.94	1.00
1853	1	0.00	0.00	0.79	0.00	0.21	0.00	0.67	0.00	0.00	-3.58	-3.58	1.00
1854	1	0.00	0.00	0.79	0.00	0.21	0.00	0.67	0.00	0.00	-3.58	-3.58	1.00
1855	1	0.00	0.00	0.75	0.00	0.25	0.00	0.67	0.00	0.00	-3.56	-3.56	1.00
1856	1	0.00	0.00	0.79	0.00	0.21	0.00	0.67	0.00	0.00	-4.09	-4.09	1.00
1857	1	0.00	0.00	0.79	0.00	0.21	0.00	0.67	0.00	0.00	-4.21	-4.21	1.00
1858	1	0.00	0.00	0.79	0.00	0.21	0.00	0.67	0.00	0.00	-3.58	-3.58	1.00
1859	1	0.00	0.00	0.79	0.00	0.21	0.00	0.67	0.00	0.00	-4.22	-4.22	1.00
1860	1	0.00	0.00	0.79	0.00	0.21	0.00	0.67	0.00	0.00	-3.80	-3.80	1.00
1861	1	0.00	0.00	0.79	0.00	0.21	0.00	0.67	0.00	0.00	-4.61	-4.61	1.00
1862	1	0.00	0.00	0.79	0.00	0.21	0.00	0.67	0.00	0.00	-4.12	-4.12	1.00
1863	1	0.00	0.00	0.79	0.00	0.21	0.00	0.67	0.00	0.00	-4.34	-4.34	1.00
1864	1	0.00	0.00	0.79	0.00	0.21	0.00	0.67	0.00	0.00	-3.89	-3.89	1.00
1865	1	0.00	0.00	0.75	0.00	0.25	0.00	0.67	0.00	0.00	-4.16	-4.16	1.00
1866	1	0.00	0.00	0.79	0.00	0.21	0.00	0.67	0.00	0.00	-4.15	-4.15	1.00
1867	1	0.00	0.00	0.79	0.00	0.21	0.00	0.67	0.00	0.00	-4.15	-4.15	1.00
1868	1	0.00	0.00	0.79	0.00	0.21	0.00	0.67	0.00	0.00	-3.58	-3.58	1.00
1869	1	0.00	0.00	0.79	0.00	0.21	0.00	0.67	0.00	0.00	-3.97	-3.97	1.00
1870	1	0.00	0.00	0.75	0.00	0.25	0.00	0.67	0.00	0.00	-4.61	-4.61	1.00
1871	1	0.00	0.00	0.75	0.00	0.25	0.00	0.67	0.00	0.00	-4.22	-4.22	1.00
1872	1	0.00	0.00	0.75	0.00	0.25	0.00	0.67	0.00	0.00	-4.61	-4.61	1.00
1873	1	0.00	0.00	0.79	0.00	0.21	0.00	0.67	0.00	0.00	-4.45	-4.45	1.00
1874	1	0.00	0.00	0.79	0.00	0.21	0.00	0.67	0.00	0.00	-4.09	-4.09	1.00
1875	1	0.00	0.00	0.75	0.00	0.25	0.00	0.67	0.00	0.00	-3.92	-3.92	1.00
1876	1	0.00	0.00	0.75	0.00	0.25	0.00	0.67	0.00	0.00	-3.97	-3.97	1.00
1877	1	0.00	0.00	0.75	0.00	0.25	0.00	0.67	0.00	0.00	-3.65	-3.65	1.00
1878	1	0.00	0.00	0.79	0.00	0.21	0.00	0.67	0.00	0.00	-4.11	-4.11	1.00
1879	1	0.00	0.00	0.79	0.00	0.21	0.00	0.67	0.00	0.00	-3.79	-3.79	1.00
1880	1	0.00	0.00	0.79	0.00	0.21	0.00	0.67	0.00	0.00	-4.56	-4.56	1.00
1881	1	0.00	0.00	0.75	0.00	0.25	0.00	0.67	0.00	0.00	-3.97	-3.97	1.00
1882	1	11.24	0.00	1.00	38.41	0.00	0.00	0.67	0.00	0.00	-9.00	-9.00	1.00
1883	1	0.00	0.00	0.79	0.00	0.21	0.00	0.67	0.00	0.00	-3.84	-3.84	1.00
1884	1	0.00	0.00	0.79	0.00	0.21	0.00	0.67	0.00	0.00	-4.25	-4.25	1.00
1885	1	0.00	0.00	0.79	0.00	0.21	0.00	0.67	0.00	0.00	-4.26	-4.26	1.00
1886	1	0.00	0.00	0.79	0.00	0.21	0.00	0.67	0.00	0.00	-3.84	-3.84	1.00
1887	1	0.00	0.00	0.53	10.58	0.47	0.83	0.35	1.00	0.00	-12.63	-12.63	1.00
1888	1	0.00	0.00	0.49	7.50	0.51	0.80	0.36	1.00	0.00	-13.23	-13.23	1.00
1889	1	0.00	0.00	0.79	0.00	0.21	0.00	0.67	0.00	0.00	-4.25	-4.25	1.00
1890	1	0.00	0.00	0.75	0.00	0.25	0.00	0.67	0.00	0.00	-3.56	-3.56	1.00
1891	1	0.00	0.00	0.79	0.00	0.21	0.00	0.67	0.00	0.00	-3.51	-3.51	1.00
1892	1	0.00	0.00	0.79	0.00	0.21	0.00	0.67	0.00	0.00	-3.86	-3.86	1.00
1893	1	0.00	0.00	0.79	0.00	0.21	0.00	0.67	0.00	0.00	-3.99	-3.99	1.00
1894	1	0.00	0.00	0.53	13.36	0.47	0.69	0.38	1.00	0.00	-12.30	-12.30	1.00
1895	1	0.00	0.00	0.75	0.00	0.25	0.00	0.67	0.00	0.00	-3.56	-3.56	1.00
1896	1	0.00	0.00	0.75	0.00	0.25	0.00	0.67	0.00	0.00	-3.65	-3.65	1.00
1897	1	0.00	0.00	0.79	0.00	0.21	0.00	0.67	0.00	0.00	-4.91	-4.91	1.00
1898	1	0.00	0.00	0.79	0.00	0.21	0.00	0.67	0.00	0.00	-3.88	-3.88	1.00
1899	1	0.00	0.00	0.79	0.00	0.21	0.00	0.67	0.00	0.00	-4.22	-4.22	1.00
1900	1	10.53	0.00	1.00	15.80	0.00	0.00	0.67	0.00	0.00	-18.78	-18.78	1.00
1901	1	0.00	0.00	0.75	0.00	0.25	0.00	0.67	0.00	0.00	-3.65	-3.65	1.00
1902	1	0.00	0.00	0.79	0.00	0.21	0.00	0.67	0.00	0.00	-4.14	-4.14	1.00
1903	1	0.00	0.00	0.79	0.00	0.21	0.00	0.67	0.00	0.00	-4.04	-4.04	1.00
1904	1	0.00	0.00	0.79	0.00	0.21	0.00	0.67	0.00	0.00	-3.51	-3.51	1.00
1905	1	0.00	0.00	0.79	0.00	0.21	0.00	0.67	0.00	0.00	-3.79	-3.79	1.00
1906	1	0.00	0.00	0.75	0.00	0.25	0.00	0.67	0.00	0.00	-3.65	-3.65	1.00
1907	1	0.00	0.00	0.75	0.00	0.25	0.00	0.67	0.00	0.00	-3.56	-3.56	1.00
1908	1	0.00	0.00	0.75	0.00	0.25	0.00	0.67	0.00	0.00	-3.92	-3.92	1.00
1909	1	0.00	0.00	0.79	0.00	0.21	0.00	0.67	0.00	0.00	-4.21	-4.21	1.00
1910	1	0.00	0.00	0.79	0.00	0.21	0.00	0.67	0.00	0.00	-4.09	-4.09	1.00
1911	1	0.00	0.00	0.79	0.00	0.21	0.00	0.67	0.00	0.00	-4.74	-4.74	1.00
1912	1	0.00	0.00	0.75	0.00	0.25	0.00	0.67	0.00	0.00	-3.65	-3.65	1.00
1913	1	0.00	0.00	0.79	0.00	0.21	0.00	0.67	0.00	0.00	-3.60	-3.60	1.00
1914	1	0.00	0.00	0.79	0.00	0.21	0.00	0.67	0.00	0.00	-4.27	-4.27	1.00
1915	1	0.00	0.00	0.75	0.00	0.25	0.00	0.67	0.00	0.00	-3.97	-3.97	1.00
1916	1	0.00	0.00	0.75	0.00	0.25	0.00	0.67	0.00	0.00	-3.56	-3.56	1.00
1917	1	0.00	0.00	0.79	0.00	0.21	0.00	0.67	0.00	0.00	-4.70	-4.70	1.00
1918	1	0.00	0.00	0.79	0.00	0.21	0.00	0.67	0.00	0.00	-3.80	-3.80	1.00
1919	1	0.00	0.00	0.79	0.00	0.21	0.00	0.67	0.00	0.00	-4.17	-4.17	1.00
1920	1	0.00	0.00	1.00	0.00	0.00	0.00	0.67	0.00	0.00	-4.17	-3.93	0.79
1921	1	0.00	0.00	0.79	0.00	0.21	0.00	0.67	0.00	0.00	-3.87	-3.87	1.00
1922	1	0.00	0.00	0.79	0.00	0.21	0.00	0.67	0.00	0.00	-3.67	-3.67	1.00
1923	1	0.00	0.00	0.79	0.00	0.21	0.00	0.67	0.00	0.00	-4.17	-4.17	1.00
1924	1	0.00	0.00	0.79	0.00	0.21	0.00	0.67	0.00	0.00	-4.24	-4.24	1.00
1925	1	0.00	0.00	0.79	0.00	0.21	0.00	0.67	0.00	0.00	-4.22	-4.22	1.00
1926	1	0.00	0.00	0.79	0.00	0.21	0.00	0.67	0.00	0.00	-3.88	-3.88	1.00
1927	1	0.00	0.00	0.75	0.00	0.25	0.00	0.67	0.00	0.00	-3.97	-3.97	1.00
1928	1	0.00	0.00	0.79	0.00	0.21	0.00	0.67	0.00	0.00	-4.15	-4.15	1.00
1929	1	7.64	0.00	1.00	11.46	0.00	0.00	0.67	0.00	0.00	-10.11	-10.11	1.00
1930	1	0.00	0.00	0.79	0.00	0.21	0.00	0.67	0.00	0.00	-3.60	-3.60	1.00
1931	1	0.00	0.00	0.79	0.00	0.21	0.00	0.67	0.00	0.00	-3.79	-3.79	1.00
1932	1	0.00	0.00	0.75	0.00	0.25	0.00	0.67	0.00	0.00	-3.51	-3.51	1.00
1933	1	0.00	0.00	0.79	0.00	0.21	0.00	0.67	0.00	0.00	-3.67	-3.67	1.00
1934	1	0.00	0.00	1.00	0.00	0.00	0.00	0.67	0.00	0.00	-4.16	-3.93	0.79
1935	1	0.00	0.00	0.79	0.00	0.21	0.00	0.67	0.00	0.00	-3.60	-3.60	1.00
1936	1	0.00	0.00	0.79	0.00	0.21	0.00	0.67	0.00	0.00	-3.80	-3.80	1.00
1937	1	0.00	0.00	0.79	0.00	0.21	0.00	0.67	0.00	0.00	-3.90	-3.90	1.00
1938	1	0.00	0.00	0.79	0.00	0.21	0.00	0.67	0.00	0.00	-3.96	-3.96	1.00
1939	1	0.00	0.00	0.79	0.00	0.21	0.00	0.67	0.00	0.00	-3.96	-3.96	1.00
1940	1	0.00	0.00	0.75	0.00	0.25	0.00	0.67	0.00	0.00	-3.97	-3.97	1.00
1941	1	0.00	0.00	0.79	0.00	0.21	0.00	0.67	0.00	0.00	-4.17	-4.17	1.00
1942	1	0.00	0.00	0.79	0.00	0.21	0.00	0.67	0.00	0.00	-4.21	-4.21	1.00
1943	1	0.00	0.00	0.75	0.00	0.25	0.00	0.67	0.00	0.00	-3.65	-3.65	1.00
1944	1	0.00	0.00	0.79	0.00	0.21	0.00	0.67	0.00	0.00	-4.17	-4.17	1.00
1945	1	0.00	0.00	0.75	0.00	0.25	0.00	0.67	0.00	0.00	-4.15	-4.15	1.00
1946	1	0.00	0.00	0.79	0.00	0.21	0.00	0.67	0.00	0.00	-4.91	-4.91	1.00
1947	1	0.00	0.00	0.79	0.00	0.21	0.00	0.67	0.00	0.00	-4.17	-4.17	1.00
1948	1	0.00	0.00	0.79	0.00	0.21	0.00	0.67	0.00	0.00	-4.21	-4.21	1.00
1949	1	0.00	0.00	0.79	0.00	0.21	0.00	0.67	0.00	0.00	-3.88	-3.88	1.00
1950	1	0.00	0.00	0.79	0.00	0.21	0.00	0.67	0.00	0.00	-4.09	-4.09	1.00
1951	1	0.00	0.00	1.00	0.00	0.00	0.00	0.67	0.00	0.00	-4.17	-3.93	0.79
1952	1	10.96	0.00	1.00	16.44	0.00	0.00	0.67	0.00	0.00	-10.29	-10.29	1.00
1953	1	0.00	0.00	0.75	0.00	0.25	0.00	0.67	0.00	0.00	-3.56	-3.56	1.00
1954	1	0.00	0.00	0.79	0.00	0.21	0.00	0.67	0.00	0.00	-3.97	-3.97	1.00
1955	1	0.00	0.00	0.79	0.00	0.21	0.00	0.67	0.00	0.00	-4.11	-4.11	1.00
1956	1	0.00	0.00	0.79	0.00	0.21	0.00	0.67	0.00	0.00	-3.60	-3.60	1.00
1957	1	0.00	0.00	0.79	0.00	0.21	0.00	0.67	0.00	0.00	-3.86	-3.86	1.00
1958	1	0.00	0.00	0.79	0.00	0.21	0.00	0.67	0.00	0.00	-4.75	-4.75	1.00
1959	1	0.00	0.00	0.79	0.00	0.21	0.00	0.67	0.00	0.00	-4.43	-4.43	1.00
1960	1	0.00	0.00	0.79	0.00	0.21	0.00	0.67	0.00	0.00	-3.88	-3.88	1.00
1961	1	0.00	0.00	0.50	8.37	0.50	0.71	0.38	1.00	0.00	-11.85	-11.84	1.00
1962	1	0.00	0.00	0.79	0.00	0.21	0.00	0.67	0.00	0.00	-3.97	-3.97	1.00
1963	1	0.00	0.00	0.01	3.54	0.99	0.57	0.41	1.00	0.00	-10.29	-10.29	1.00
1964	1	0.00	0.00	0.79	0.00	0.21	0.00	0.67	0.00	0.00	-4.34	-4.34	1.00
1965	1	0.00	0.00	0.79	0.00	0.21	0.00	0.67	0.00	0.00	-4.26	-4.26	1.00
1966	1	0.00	0.00	0.79	0.00	0.21	0.00	0.67	0.00	0.00	-3.85	-3.85	1.00
1967	1	5.25	0.00	1.00	7.88	0.00	0.00	0.67	0.00	0.00	-13.19	-13.19	1.00
1968	1	0.00	0.00	0.79	0.00	0.21	0.00	0.67	0.00	0.00	-3.84	-3.84	1.00
1969	1	0.00	0.00	0.79	0.00	0.21	0.00	0.67	0.00	0.00	-3.88	-3.88	1.00
1970	1	0.00	0.00	0.79	0.00	0.21	0.00	0.67	0.00	0.00	-4.15	-4.15	1.00
1971	1	0.00	0.00	0.79	0.00	0.21	0.00	0.67	0.00	0.00	-4.75	-4.75	1.00
1972	1	0.00	0.00	0.79	0.00	0.21	0.00	0.67	0.00	0.00	-4.26	-4.26	1.00
1973	1	0.00	0.00	0.00	12.27	1.00	2.41	0.15	2.00	0.00	-21.41	-21.41	1.00
1974	1	0.00	0.00	0.01	5.27	0.99	0.82	0.35	1.00	0.00	-11.24	-11.24	1.00
1975	1	0.00	0.00	0.79	0.00	0.21	0.00	0.67	0.00	0.00	-3.86	-3.86	1.00
1976	1	0.00	0.00	0.75	0.00	0.25	0.00	0.67	0.00	0.00	-4.49	-4.49	1.00
1977	1	0.00	0.00	0.79	0.00	0.21	0.00	0.67	0.00	0.00	-4.25	-4.25	1.00
1978	1	0.00	0.00	0.79	0.00	0.21	0.00	0.67	0.00	0.00	-4.17	-4.17	1.00
1979	1	0.00	0.00	0.79	0.00	0.21	0.00	0.67	0.00	0.00	-3.67	-3.67	1.00
1980	1	0.00	0.00	0.79	0.00	0.21	0.00	0.67	0.00	0.00	-4.29	-4.29	1.00
1981	1	0.00	0.00	0.75	0.00	0.25	0.00	0.67	0.00	0.00	-3.56	-3.56	1.00
1982	1	0.00	0.00	0.79	0.00	0.21	0.00	0.67	0.00	0.00	-4.17	-4.17	1.00
1983	1	0.00	0.00	0.79	0.00	0.21	0.00	0.67	0.00	0.00	-3.80	-3.80	1.00
1984	1	0.00	0.00	0.01	4.39	0.99	0.56	0.41	1.00	0.00	-9.71	-9.71	1.00
1985	1	11.94	0.00	1.00	17.91	0.00	0.00	0.67	0.00	0.00	-9.53	-9.53	1.00
1986	1	0.00	0.00	0.79	0.00	0.21	0.00	0.67	0.00	0.00	-3.80	-3.80	1.00
1987	1	0.00	0.00	0.79	0.00	0.21	0.00	0.67	0.00	0.00	-4.45	-4.45	1.00
1988	1	0.00	0.00	0.79	0.00	0.21	0.00	0.67	0.00	0.00	-4.13	-4.13	1.00
1989	1	0.00	0.00	0.75	0.00	0.25	0.00	0.67	0.00	0.00	-3.56	-3.56	1.00
1990	1	0.00	0.00	0.79	0.00	0.21	0.00	0.67	0.00	0.00	-4.16	-4.16	1.00
1991	1	0.00	0.00	0.79	0.00	0.21	0.00	0.67	0.00	0.00	-4.21	-4.21	1.00
1992	1	0.00	0.00	0.79	0.00	0.21	0.00	0.67	0.00	0.00	-4.33	-4.33	1.00
1993	1	0.00	0.00	0.75	0.00	0.25	0.00	0.67	0.00	0.00	-4.17	-4.17	1.00
1994	1	0.00	0.00	0.79	0.00	0.21	0.00	0.67	0.00	0.00	-3.67	-3.67	1.00
1995	1	0.00	0.00	0.79	0.00	0.21	0.00	0.67	0.00	0.00	-4.34	-4.34	1.00
1996	1	0.00	0.00	0.79	0.00	0.21	0.00	0.67	0.00	0.00	-4.22	-4.22	1.00
1997	1	0.00	0.00	0.79	0.00	0.21	0.00	0.67	0.00	0.00	-4.43	-4.43	1.00
1998	1	0.00	0.00	0.79	0.00	0.21	0.00	0.67	0.00	0.00	-3.86	-3.86	1.00
1999	1	0.00	0.00	0.79	0.00	0.21	0.00	0.67	0.00	0.00	-4.11	-4.11	1.00
[truncated: 1,722 more rows]
