# Supplementary material for: Epidemiological and genomic investigation of chikungunya virus in Rio de Janeiro state, Brazil, between 2015 and 2018
Source: PLoS Negl Trop Dis. 2023 Sep 28;17(9):e0011536. doi: 10.1371/journal.pntd.0011536 (PMC10564160; doi:10.1371/journal.pntd.0011536)
Supplement: S4 File — (ZIP) [file pntd.0011536.s009.zip › Supplementary_File_S4/FEL_results_pvalue0.01_diversifying.json]

{
  "MLE": {
    "content": {
      "0": [
        [
          0.09277792804977009,
          0,
          0.0004880885715721008,
          0.0001814008862464078,
          0.9892540050131973,
          0.0000611592610256395,
          0
        ],
        [
          0,
          0,
          0,
          0,
          1,
          0,
          0
        ],
        [
          0,
          0,
          0,
          0,
          1,
          0,
          0
        ],
        [
          0,
          0,
          0,
          0,
          1,
          0,
          0
        ],
        [
          0,
          0,
          0,
          0,
          1,
          0,
          0
        ],
        [
          0,
          0,
          0,
          0,
          1,
          0,
          0
        ],
        [
          0,
          0,
          0,
          0,
          1,
          0,
          0
        ],
        [
          0,
          0,
          0,
          0,
          1,
          0,
          0
        ],
        [
          0,
          0,
          0,
          0,
          1,
          0,
          0
        ],
        [
          0,
          0,
          0,
          0,
          1,
          0,
          0
        ],
        [
          0,
          0,
          0,
          0,
          1,
          0,
          0
        ],
        [
          0,
          0,
          0,
          0,
          1,
          0,
          0
        ],
        [
          0,
          0,
          0,
          0,
          1,
          0,
          0
        ],
        [
          0,
          0,
          0,
          0,
          1,
          0,
          0
        ],
        [
          0,
          0,
          0,
          0,
          1,
          0,
          0
        ],
        [
          0,
          0,
          0,
          0,
          1,
          0,
          0
        ],
        [
          0,
          0,
          0,
          0,
          1,
          0,
          0
        ],
        [
          0,
          0,
          0,
          0,
          1,
          0,
          0
        ],
        [
          0,
          0,
          0,
          0,
          1,
          0,
          0
        ],
        [
          0,
          0,
          0,
          0,
          1,
          0,
          0
        ],
        [
          0,
          0,
          0,
          0,
          1,
          0,
          0
        ],
        [
          0,
          0,
          0,
          0,
          1,
          0,
          0
        ],
        [
          0,
          0,
          0,
          0,
          1,
          0,
          0
        ],
        [
          0.09277792804977009,
          0,
          0.0002349461476675091,
          0.0001205728101822956,
          0.9912389526865368,
          0.00002943960094350009,
          0
        ],
        [
          0,
          0,
          0,
          0,
          1,
          0,
          0
        ],
        [
          0,
          0,
          0,
          0,
          1,
          0,
          0
        ],
        [
          0,
          0,
          0,
          0,
          1,
          0,
          0
        ],
        [
          0,
          0,
          0,
          0,
          1,
          0,
          0
        ],
        [
          9.999999999999982,
          0,
          2.848093911116249,
          2.57952455874932,
          0.1082541730207964,
          0.3568764545632513,
          0
        ],
        [
          0,
          0,
          0,
          0,
          1,
          0,
          0
        ],
        [
          0,
          0,
          0,
          0,
          1,
          0,
          0
        ],
        [
          0,
          0,
          0,
          0,
          1,
          0,
          0
        ],
        [
          0,
          0,
          0,
          0,
          1,
          0,
          0
        ],
        [
          0,
          0,
          0,
          0,
          1,
          0,
          0
        ],
        [
          0,
          0,
          0,
          0,
          1,
          0,
          0
        ],
        [
          0,
          0,
          0,
          0,
          1,
          0,
          0
        ],
        [
          0,
          0,
          0,
          0,
          1,
          0,
          0
        ],
        [
          0,
          0,
          0,
          0,
          1,
          0,
          0
        ],
        [
          0,
          0,
          0,
          0,
          1,
          0,
          0
        ],
        [
          0,
          0,
          0,
          0,
          1,
          0,
          0
        ],
        [
          0,
          0,
          0,
          0,
          1,
          0,
          0
        ],
        [
          0,
          0,
          0,
          0,
          1,
          0,
          0
        ],
        [
          0,
          0,
          0,
          0,
          1,
          0,
          0
        ],
        [
          0,
          0,
          0,
          0,
          1,
          0,
          0
        ],
        [
          0,
          0,
          0,
          0,
          1,
          0,
          0
        ],
        [
          0,
          0,
          0,
          0,
          1,
          0,
          0
        ],
        [
          0,
          0,
          0,
          0,
          1,
          0,
          0
        ],
        [
          0,
          0,
          0,
          0,
          1,
          0,
          0
        ],
        [
          0,
          0,
          0,
          0,
          1,
          0,
          0
        ],
        [
          0,
          0,
          0,
          0,
          1,
          0,
          0
        ],
        [
          0,
          0,
          0,
          0,
          1,
          0,
          0
        ],
        [
          0,
          0,
          0,
          0,
          1,
          0,
          0
        ],
        [
          0,
          0,
          0,
          0,
          1,
          0,
          0
        ],
        [
          0,
          0,
          0,
          0,
          1,
          0,
          0
        ],
        [
          0,
          0,
          0,
          0,
          1,
          0,
          0
        ],
        [
          0,
          0,
          0,
          0,
          1,
          0,
          0
        ],
        [
          0,
          0,
          0,
          0,
          1,
          0,
          0
        ],
        [
          0,
          0,
          0,
          0,
          1,
          0,
          0
        ],
        [
          0,
          0,
          0,
          0,
          1,
          0,
          0
        ],
        [
          0,
          0,
          0,
          0,
          1,
          0,
          0
        ],
        [
          0,
          0,
          0,
          0,
          1,
          0,
          0
        ],
        [
          0,
          0,
          0,
          0,
          1,
          0,
          0
        ],
        [
          0,
          0,
          0,
          0,
          1,
          0,
          0
        ],
        [
          0,
          0,
          0,
          0,
          1,
          0,
          0
        ],
        [
          0,
          0,
          0,
          0,
          1,
          0,
          0
        ],
        [
          0,
          0,
          0,
          0,
          1,
          0,
          0
        ],
        [
          0,
          0,
          0,
          0,
          1,
          0,
          0
        ],
        [
          0,
          0,
          0,
          0,
          1,
          0,
          0
        ],
        [
          0,
          0,
          0,
          0,
          1,
          0,
          0
        ],
        [
          0,
          0,
          0,
          0,
          1,
          0,
          0
        ],
        [
          0,
          0,
          0,
          0,
          1,
          0,
          0
        ],
        [
          0.09277792804977009,
          0,
          0.0002349461476675091,
          0.0001250864939965624,
          0.9910764796688712,
          0.00002943960094350009,
          0
        ],
        [
          0.09277792804977009,
          0,
          0.0002349461476675091,
          0.0001288751413159872,
          0.9909423546810564,
          0.00002943960094350009,
          0
        ],
        [
          0,
          0,
          0,
          0,
          1,
          0,
          0
        ],
        [
          0,
          0,
          0,
          0,
          1,
          0,
          0
        ],
        [
          0,
          6.30558858501769,
          4.466146157938279,
          0.7070301704802198,
          0.4004314898297902,
          0.5596242455999704,
          0
        ],
        [
          0,
          0,
          0,
          0,
          1,
          0,
          0
        ],
        [
          0,
          0,
          0,
          0,
          1,
          0,
          0
        ],
        [
          0,
          0,
          0,
          0,
          1,
          0,
          0
        ],
        [
          0,
          0,
          0,
          0,
          1,
          0,
          0
        ],
        [
          0,
          0,
          0,
          0,
          1,
          0,
          0
        ],
        [
          0,
          0,
          0,
          0,
          1,
          0,
          0
        ],
        [
          0,
          0,
          0,
          0,
          1,
          0,
          0
        ],
        [
          0,
          0,
          0,
          0,
          1,
          0,
          0
        ],
        [
          0,
          0,
          0,
          0,
          1,
          0,
          0
        ],
        [
          0,
          0,
          0,
          0,
          1,
          0,
          0
        ],
        [
          0,
          0,
          0,
          0,
          1,
          0,
          0
        ],
        [
          0,
          0,
          0,
          0,
          1,
          0,
          0
        ],
        [
          13.48559670781899,
          0,
          6.075305097125119,
          3.063963828077082,
          0.08004618007907727,
          0.7612576730667946,
          0
        ],
        [
          0,
          0,
          0,
          0,
          1,
          0,
          0
        ],
        [
          0,
          0,
          0,
          0,
          1,
          0,
          0
        ],
        [
          0,
          0,
          0,
          0,
          1,
          0,
          0
        ],
        [
          0,
          0,
          0,
          0,
          1,
          0,
          0
        ],
        [
          0,
          0,
          0,
          0,
          1,
          0,
          0
        ],
        [
          0,
          0,
          0,
          0,
          1,
          0,
          0
        ],
        [
          0,
          0,
          0,
          0,
          1,
          0,
          0
        ],
        [
          0,
          0,
          0,
          0,
          1,
          0,
          0
        ],
        [
          13.48559670781899,
          0,
          3.850019006814197,
          2.473388720233658,
          0.1157880472883693,
          0.4824212880727935,
          0
        ],
        [
          0,
          0,
          0,
          0,
          1,
          0,
          0
        ],
        [
          4.415384615384625,
          0,
          2.316560878339733,
          1.291604528461402,
          0.2557524670163024,
          0.2902734456244802,
          0
        ],
        [
          0,
          7.958920963295458,
          5.841914685426566,
          1.235338127412341,
          0.2663714056583901,
          0.7320130114596246,
          0
        ],
        [
          0,
          3.072110286320258,
          1.939459953115297,
          0.9194707084786415,
          0.3376139853716392,
          0.2430213375807979,
          0
        ],
        [
          0,
          0,
          0,
          0,
          1,
          0,
          0
        ],
        [
          0,
          0,
          0,
          0,
          1,
          0,
          0
        ],
        [
          0,
          0,
          0,
          0,
          1,
          0,
          0
        ],
        [
          0,
          0,
          0,
          0,
          1,
          0,
          0
        ],
        [
          0,
          0,
          0,
          0,
          1,
          0,
          0
        ],
        [
          0,
          0,
          0,
          0,
          1,
          0,
          0
        ],
        [
          0,
          0,
          0,
          0,
          1,
          0,
          0
        ],
        [
          0,
          0,
          0,
          0,
          1,
          0,
          0
        ],
        [
          0,
          0,
          0,
          0,
          1,
          0,
          0
        ],
        [
          0,
          0,
          0,
          0,
          1,
          0,
          0
        ],
        [
          0,
          0,
          0,
          0,
          1,
          0,
          0
        ],
        [
          0,
          0,
          0,
          0,
          1,
          0,
          0
        ],
        [
          0,
          0,
          0,
          0,
          1,
          0,
          0
        ],
        [
          0,
          0,
          0,
          0,
          1,
          0,
          0
        ],
        [
          0,
          0,
          0,
          0,
          1,
          0,
          0
        ],
        [
          0,
          0,
          0,
          0,
          1,
          0,
          0
        ],
        [
          0,
          0,
          0,
          0,
          1,
          0,
          0
        ],
        [
          0,
          0,
          0,
          0,
          1,
          0,
          0
        ],
        [
          0,
          0,
          0,
          0,
          1,
          0,
          0
        ],
        [
          0,
          0,
          0,
          0,
          1,
          0,
          0
        ],
        [
          0.09277792804977009,
          0,
          0.00004517337918453063,
          0.00003000768326621994,
          0.9956292685503826,
          0.000005660387581004404,
          0
        ],
        [
          0,
          0,
          0,
          0,
          1,
          0,
          0
        ],
        [
          0,
          0,
          0,
          0,
          1,
          0,
          0
        ],
        [
          0,
          0,
          0,
          0,
          1,
          0,
          0
        ],
        [
          0,
          0,
          0,
          0,
          1,
          0,
          0
        ],
        [
          0,
          0,
          0,
          0,
          1,
          0,
          0
        ],
        [
          0,
          0,
          0,
          0,
          1,
          0,
          0
        ],
        [
          0,
          0,
          0,
          0,
          1,
          0,
          0
        ],
        [
          11.7536231884058,
          0,
          2.404590144586797,
          3.146858168185901,
          0.07607330647673172,
          0.3013038306526705,
          0
        ],
        [
          0,
          0,
          0,
          0,
          1,
          0,
          0
        ],
        [
          9.999999999999982,
          0,
          2.304958370504594,
          2.971797411411625,
          0.08472766742698723,
          0.2888196094837246,
          0
        ],
        [
          0,
          0,
          0,
          0,
          1,
          0,
          0
        ],
        [
          0,
          0,
          0,
          0,
          1,
          0,
          0
        ],
        [
          0,
          0,
          0,
          0,
          1,
          0,
          0
        ],
        [
          0,
          0,
          0,
          0,
          1,
          0,
          0
        ],
        [
          0,
          0,
          0,
          0,
          1,
          0,
          0
        ],
        [
          0,
          0,
          0,
          0,
          1,
          0,
          0
        ],
        [
          0,
          0,
          0,
          0,
          1,
          0,
          0
        ],
        [
          0,
          0,
          0,
          0,
          1,
          0,
          0
        ],
        [
          0,
          0,
          0,
          0,
          1,
          0,
          0
        ],
        [
          0,
          0,
          0,
          0,
          1,
          0,
          0
        ],
        [
          0,
          0,
          0,
          0,
          1,
          0,
          0
        ],
        [
          0,
          0,
          0,
          0,
          1,
          0,
          0
        ],
        [
          0,
          0,
          0,
          0,
          1,
          0,
          0
        ],
        [
          0,
          0,
          0,
          0,
          1,
          0,
          0
        ],
        [
          0,
          0,
          0,
          0,
          1,
          0,
          0
        ],
        [
          0,
          0,
          0,
          0,
          1,
          0,
          0
        ],
        [
          0,
          0,
          0,
          0,
          1,
          0,
          0
        ],
        [
          0,
          0,
          0,
          0,
          1,
          0,
          0
        ],
        [
          0,
          0,
          0,
          0,
          1,
          0,
          0
        ],
        [
          0,
          0,
          0,
          0,
          1,
          0,
          0
        ],
        [
          0,
          0,
          0,
          0,
          1,
          0,
          0
        ],
        [
          0,
          0,
          0,
          0,
          1,
          0,
          0
        ],
        [
          0,
          0,
          0,
          0,
          1,
          0,
          0
        ],
        [
          9.999999999999982,
          0,
          2.808782867296221,
          2.594695816224441,
          0.1072220234048034,
          0.3519506387785557,
          0
        ],
        [
          0,
          0,
          0,
          0,
          1,
          0,
          0
        ],
        [
          0,
          0,
          0,
          0,
          1,
          0,
          0
        ],
        [
          0,
          0,
          0,
          0,
          1,
          0,
          0
        ],
        [
          0,
          0,
          0,
          0,
          1,
          0,
          0
        ],
        [
          4.605095541401273,
          0,
          2.437815877879255,
          1.290893635228421,
          0.2558833304367637,
          0.3054671350477244,
          0
        ],
        [
          0,
          0,
          0,
          0,
          1,
          0,
          0
        ],
        [
          0,
          0,
          0,
          0,
          1,
          0,
          0
        ],
        [
          0,
          0,
          0,
          0,
          1,
          0,
          0
        ],
        [
          0,
          0,
          0,
          0,
          1,
          0,
          0
        ],
        [
          5.795366795366803,
          0,
          2.29061669361147,
          1.854809822372779,
          0.1732250183084848,
          0.2870225455659468,
          0
        ],
        [
          0,
          0,
          0,
          0,
          1,
          0,
          0
        ],
        [
          0,
          0,
          0,
          0,
          1,
          0,
          0
        ],
        [
          0,
          0,
          0,
          0,
          1,
          0,
          0
        ],
        [
          0,
          0,
          0,
          0,
          1,
          0,
          0
        ],
        [
          0,
          4.228922263504618,
          3.213546948417932,
          0.5488761134287188,
          0.4587772775461356,
          0.4026690401772842,
          0
        ],
        [
          0,
          0,
          0,
          0,
          1,
          0,
          0
        ],
        [
          0,
          0,
          0,
          0,
          1,
          0,
          0
        ],
        [
          0.09277792804977009,
          0,
          0.0004880885715721008,
          0.0001650373850559106,
          0.989750108158173,
          0.0000611592610256395,
          0
        ],
        [
          0,
          0,
          0,
          0,
          1,
          0,
          0
        ],
        [
          0,
          0,
          0,
          0,
          1,
          0,
          0
        ],
        [
          10.39158576051779,
          0,
          2.325525392512692,
          2.982047744741898,
          0.08419269091424408,
          0.29139673163076,
          0
        ],
        [
          0,
          0,
          0,
          0,
          1,
          0,
          0
        ],
        [
          0,
          0,
          0,
          0,
          1,
          0,
          0
        ],
        [
          0,
          0,
          0,
          0,
          1,
          0,
          0
        ],
        [
          11.7536231884058,
          0,
          2.221767144169718,
          3.349234372703037,
          0.06723627922523923,
          0.278395448331846,
          0
        ],
        [
          0,
          0,
          0,
          0,
          1,
          0,
          0
        ],
        [
          0.09277792804977009,
          0,
          0.00004517337918453063,
          0.00003328401960267513,
          0.995396845658319,
          0.000005660387581004404,
          0
        ],
        [
          0,
          0,
          0,
          0,
          1,
          0,
          0
        ],
        [
          0,
          0,
          0,
          0,
          1,
          0,
          0
        ],
        [
          0,
          0,
          0,
          0,
          1,
          0,
          0
        ],
        [
          0.09277792804977009,
          0,
          0.00004517337918453063,
          0.00003328401960267513,
          0.995396845658319,
          0.000005660387581004404,
          0
        ],
        [
          0,
          0,
          0,
          0,
          1,
          0,
          0
        ],
        [
          0,
          0,
          0,
          0,
          1,
          0,
          0
        ],
        [
          0,
          0,
          0,
          0,
          1,
          0,
          0
        ],
        [
          0,
          0,
          0,
          0,
          1,
          0,
          0
        ],
        [
          0,
          0,
          0,
          0,
          1,
          0,
          0
        ],
        [
          0,
          0,
          0,
          0,
          1,
          0,
          0
        ],
        [
          5.968713598685327,
          0,
          2.49310730030537,
          1.738300893360048,
          0.1873542589232178,
          0.3123953499939294,
          0
        ],
        [
          0,
          0,
          0,
          0,
          1,
          0,
          0
        ],
        [
          0,
          0,
          0,
          0,
          1,
          0,
          0
        ],
        [
          0,
          0,
          0,
          0,
          1,
          0,
          0
        ],
        [
          0.09277792804977009,
          0,
          0.0004880885715721008,
          0.0001814791385559289,
          0.9892516876116119,
          0.0000611592610256395,
          0
        ],
        [
          10.81208053691273,
          0,
          2.797285024220693,
          2.680374618136362,
          0.1015918271118741,
          0.3505099175102355,
          0
        ],
        [
          0,
          0,
          0,
          0,
          1,
          0,
          0
        ],
        [
          0,
          0,
          0,
          0,
          1,
          0,
          0
        ],
        [
          0,
          0,
          0,
          0,
          1,
          0,
          0
        ],
        [
          0,
          0,
          0,
          0,
          1,
          0,
          0
        ],
        [
          0,
          0,
          0,
          0,
          1,
          0,
          0
        ],
        [
          0,
          0,
          0,
          0,
          1,
          0,
          0
        ],
        [
          0,
          0,
          0,
          0,
          1,
          0,
          0
        ],
        [
          0,
          0,
          0,
          0,
          1,
          0,
          0
        ],
        [
          0,
          0,
          0,
          0,
          1,
          0,
          0
        ],
        [
          0,
          0,
          0,
          0,
          1,
          0,
          0
        ],
        [
          0,
          0,
          0,
          0,
          1,
          0,
          0
        ],
        [
          0,
          0,
          0,
          0,
          1,
          0,
          0
        ],
        [
          0,
          0,
          0,
          0,
          1,
          0,
          0
        ],
        [
          0,
          0,
          0,
          0,
          1,
          0,
          0
        ],
        [
          0,
          0,
          0,
          0,
          1,
          0,
          0
        ],
        [
          0,
          0,
          0,
          0,
          1,
          0,
          0
        ],
        [
          0,
          0,
          0,
          0,
          1,
          0,
          0
        ],
        [
          0,
          0,
          0,
          0,
          1,
          0,
          0
        ],
        [
          0,
          0,
          0,
          0,
          1,
          0,
          0
        ],
        [
          0,
          0,
          0,
          0,
          1,
          0,
          0
        ],
        [
          0,
          0,
          0,
          0,
          1,
          0,
          0
        ],
        [
          17.72340425531905,
          0,
          9.164406954407239,
          2.63443840393154,
          0.1045690308992597,
          1.148333293821002,
          0
        ],
        [
          0,
          0,
          0,
          0,
          1,
          0,
          0
        ],
        [
          0,
          0,
          0,
          0,
          1,
          0,
          0
        ],
        [
          0,
          0,
          0,
          0,
          1,
          0,
          0
        ],
        [
          0,
          0,
          0,
          0,
          1,
          0,
          0
        ],
        [
          0,
          0,
          0,
          0,
          1,
          0,
          0
        ],
        [
          0.09277792804977009,
          0,
          0.00004517337918453063,
          0.00003263927534646882,
          0.9954416470111195,
          0.000005660387581004404,
          0
        ],
        [
          0,
          0,
          0,
          0,
          1,
          0,
          0
        ],
        [
          0,
          0,
          0,
          0,
          1,
          0,
          0
        ],
        [
          0,
          0,
          0,
          0,
          1,
          0,
          0
        ],
        [
          0,
          0,
          0,
          0,
          1,
          0,
          0
        ],
        [
          0,
          0,
          0,
          0,
          1,
          0,
          0
        ],
        [
          0,
          0,
          0,
          0,
          1,
          0,
          0
        ],
        [
          0,
          0,
          0,
          0,
          1,
          0,
          0
        ],
        [
          0,
          0,
          0,
          0,
          1,
          0,
          0
        ],
        [
          0,
          0,
          0,
          0,
          1,
          0,
          0
        ],
        [
          0,
          0,
          0,
          0,
          1,
          0,
          0
        ],
        [
          0,
          0,
          0,
          0,
          1,
          0,
          0
        ],
        [
          0,
          0,
          0,
          0,
          1,
          0,
          0
        ],
        [
          0,
          0,
          0,
          0,
          1,
          0,
          0
        ],
        [
          0,
          0,
          0,
          0,
          1,
          0,
          0
        ],
        [
          0,
          0,
          0,
          0,
          1,
          0,
          0
        ],
        [
          0,
          0,
          0,
          0,
          1,
          0,
          0
        ],
        [
          0,
          0,
          0,
          0,
          1,
          0,
          0
        ],
        [
          0,
          0,
          0,
          0,
          1,
          0,
          0
        ],
        [
          7.186046511627935,
          0,
          2.033072216370543,
          2.532025368736981,
          0.1115569432692032,
          0.2547512923002616,
          0
        ],
        [
          0,
          0,
          0,
          0,
          1,
          0,
          0
        ],
        [
          0,
          0,
          0,
          0,
          1,
          0,
          0
        ],
        [
          0,
          0,
          0,
          0,
          1,
          0,
          0
        ],
        [
          0,
          0,
          0,
          0,
          1,
          0,
          0
        ],
        [
          0,
          0,
          0,
          0,
          1,
          0,
          0
        ],
        [
          0,
          0,
          0,
          0,
          1,
          0,
          0
        ],
        [
          0,
          0,
          0,
          0,
          1,
          0,
          0
        ],
        [
          0,
          0,
          0,
          0,
          1,
          0,
          0
        ],
        [
          0,
          0,
          0,
          0,
          1,
          0,
          0
        ],
        [
          0,
          0,
          0,
          0,
          1,
          0,
          0
        ],
        [
          0.09277792804977009,
          0,
          0.0004880885715721008,
          0.0001835398340279681,
          0.9891908400386344,
          0.0000611592610256395,
          0
        ],
        [
          0,
          0,
          0,
          0,
          1,
          0,
          0
        ],
        [
          5.230268869267758,
          0,
          2.472563292216492,
          1.502295691649401,
          0.220318469944446,
          0.3098211115741002,
          0
        ],
        [
          0,
          0,
          0,
          0,
          1,
          0,
          0
        ],
        [
          0,
          0,
          0,
          0,
          1,
          0,
          0
        ],
        [
          0,
          0,
          0,
          0,
          1,
          0,
          0
        ],
        [
          0,
          0,
          0,
          0,
          1,
          0,
          0
        ],
        [
          5.919343940045462,
          0,
          2.214432249112914,
          1.94497321118104,
          0.1631295665697479,
          0.2774763594871107,
          0
        ],
        [
          0,
          0,
          0,
          0,
          1,
          0,
          0
        ],
        [
          0,
          0,
          0,
          0,
          1,
          0,
          0
        ],
        [
          0,
          0,
          0,
          0,
          1,
          0,
          0
        ],
        [
          0,
          0,
          0,
          0,
          1,
          0,
          0
        ],
        [
          6.980161687972732,
          2.714845142501817,
          3.913594087833316,
          0.4240397404829608,
          0.514928144393793,
          0.4903874753618153,
          0
        ],
        [
          0,
          0,
          0,
          0,
          1,
          0,
          0
        ],
        [
          0,
          0,
          0,
          0,
          1,
          0,
          0
        ],
        [
          0,
          0,
          0,
          0,
          1,
          0,
          0
        ],
        [
          0,
          0,
          0,
          0,
          1,
          0,
          0
        ],
        [
          0,
          0,
          0,
          0,
          1,
          0,
          0
        ],
        [
          0,
          0,
          0,
          0,
          1,
          0,
          0
        ],
        [
          18.28767123287658,
          0,
          8.60345737143069,
          4.467317675280775,
          0.03454918873023183,
          1.078044284887674,
          0
        ],
        [
          0,
          0,
          0,
          0,
          1,
          0,
          0
        ],
        [
          0,
          0,
          0,
          0,
          1,
          0,
          0
        ],
        [
          0,
          0,
          0,
          0,
          1,
          0,
          0
        ],
        [
          0,
          0,
          0,
          0,
          1,
          0,
          0
        ],
        [
          0,
          0,
          0,
          0,
          1,
          0,
          0
        ],
        [
          0,
          0,
          0,
          0,
          1,
          0,
          0
        ],
        [
          0,
          0,
          0,
          0,
          1,
          0,
          0
        ],
        [
          0,
          0,
          0,
          0,
          1,
          0,
          0
        ],
        [
          0,
          0,
          0,
          0,
          1,
          0,
          0
        ],
        [
          0,
          0,
          0,
          0,
          1,
          0,
          0
        ],
        [
          0,
          0,
          0,
          0,
          1,
          0,
          0
        ],
        [
          0,
          0,
          0,
          0,
          1,
          0,
          0
        ],
        [
          0,
          0,
          0,
          0,
          1,
          0,
          0
        ],
        [
          0,
          0,
          0,
          0,
          1,
          0,
          0
        ],
        [
          0.09277792804977009,
          0,
          0.00004517337918453063,
          0.00003248106962239206,
          0.9954527076995845,
          0.000005660387581004404,
          0
        ],
        [
          0,
          0,
          0,
          0,
          1,
          0,
          0
        ],
        [
          0,
          0,
          0,
          0,
          1,
          0,
          0
        ],
        [
          0,
          0,
          0,
          0,
          1,
          0,
          0
        ],
        [
          0,
          0,
          0,
          0,
          1,
          0,
          0
        ],
        [
          0,
          0,
          0,
          0,
          1,
          0,
          0
        ],
        [
          0,
          0,
          0,
          0,
          1,
          0,
          0
        ],
        [
          0,
          0,
          0,
          0,
          1,
          0,
          0
        ],
        [
          0,
          0,
          0,
          0,
          1,
          0,
          0
        ],
        [
          0,
          0,
          0,
          0,
          1,
          0,
          0
        ],
        [
          0,
          0,
          0,
          0,
          1,
          0,
          0
        ],
        [
          0,
          0,
          0,
          0,
          1,
          0,
          0
        ],
        [
          0,
          0,
          0,
          0,
          1,
          0,
          0
        ],
        [
          0,
          0,
          0,
          0,
          1,
          0,
          0
        ],
        [
          0,
          0,
          0,
          0,
          1,
          0,
          0
        ],
        [
          0,
          0,
          0,
          0,
          1,
          0,
          0
        ],
        [
          0,
          0,
          0,
          0,
          1,
          0,
          0
        ],
        [
          0,
          0,
          0,
          0,
          1,
          0,
          0
        ],
        [
          0,
          0,
          0,
          0,
          1,
          0,
          0
        ],
        [
          0,
          0,
          0,
          0,
          1,
          0,
          0
        ],
        [
          0,
          0,
          0,
          0,
          1,
          0,
          0
        ],
        [
          0,
          0,
          0,
          0,
          1,
          0,
          0
        ],
        [
          0.09277792804977009,
          0,
          0.00004517337918453063,
          0.00003256372043214384,
          0.995446925954447,
          0.000005660387581004404,
          0
        ],
        [
          0,
          0,
          0,
          0,
          1,
          0,
          0
        ],
        [
          0,
          0,
          0,
          0,
          1,
          0,
          0
        ],
        [
          0,
          0,
          0,
          0,
          1,
          0,
          0
        ],
        [
          0,
          0,
          0,
          0,
          1,
          0,
          0
        ],
        [
          18.88700564971751,
          0,
          6.816667745201143,
          4.082902100401483,
          0.04331919601390188,
          0.8541530907208076,
          0
        ],
        [
          0,
          0,
          0,
          0,
          1,
          0,
          0
        ],
        [
          5.086623201400883,
          0,
          2.194279713488118,
          1.68273438432022,
          0.1945615131102592,
          0.2749511739810546,
          0
        ],
        [
          0,
          0,
          0,
          0,
          1,
          0,
          0
        ],
        [
          0,
          0,
          0,
          0,
          1,
          0,
          0
        ],
        [
          0,
          0,
          0,
          0,
          1,
          0,
          0
        ],
        [
          0,
          0,
          0,
          0,
          1,
          0,
          0
        ],
        [
          0,
          0,
          0,
          0,
          1,
          0,
          0
        ],
        [
          0,
          0,
          0,
          0,
          1,
          0,
          0
        ],
        [
          0,
          0,
          0,
          0,
          1,
          0,
          0
        ],
        [
          0,
          0,
          0,
          0,
          1,
          0,
          0
        ],
        [
          0,
          0,
          0,
          0,
          1,
          0,
          0
        ],
        [
          19.52478134110788,
          0,
          5.696312627522519,
          4.888676744939659,
          0.02703339820148887,
          0.7137685476801473,
          0
        ],
        [
          0,
          0,
          0,
          0,
          1,
          0,
          0
        ],
        [
          0,
          0,
          0,
          0,
          1,
          0,
          0
        ],
        [
          0,
          0,
          0,
          0,
          1,
          0,
          0
        ],
        [
          0,
          0,
          0,
          0,
          1,
          0,
          0
        ],
        [
          0,
          0,
          0,
          0,
          1,
          0,
          0
        ],
        [
          0,
          0,
          0,
          0,
          1,
          0,
          0
        ],
        [
          0,
          0,
          0,
          0,
          1,
          0,
          0
        ],
        [
          0,
          0,
          0,
          0,
          1,
          0,
          0
        ],
        [
          0,
          0,
          0,
          0,
          1,
          0,
          0
        ],
        [
          15.81189128996235,
          0,
          4.906715017868095,
          2.337780878390589,
          0.126269318004579,
          0.6148291151125436,
          0
        ],
        [
          0.09277792804977009,
          0,
          0.00004517337918453063,
          0.00003284583261820018,
          0.995427246174988,
          0.000005660387581004404,
          0
        ],
        [
          0,
          0,
          0,
          0,
          1,
          0,
          0
        ],
        [
          0,
          0,
          0,
          0,
          1,
          0,
          0
        ],
        [
          0,
          0,
          0,
          0,
          1,
          0,
          0
        ],
        [
          0,
          0,
          0,
          0,
          1,
          0,
          0
        ],
        [
          0,
          0,
          0,
          0,
          1,
          0,
          0
        ],
        [
          0,
          0,
          0,
          0,
          1,
          0,
          0
        ],
        [
          0,
          0,
          0,
          0,
          1,
          0,
          0
        ],
        [
          0,
          0,
          0,
          0,
          1,
          0,
          0
        ],
        [
          0,
          0,
          0,
          0,
          1,
          0,
          0
        ],
        [
          0,
          0,
          0,
          0,
          1,
          0,
          0
        ],
        [
          0,
          0,
          0,
          0,
          1,
          0,
          0
        ],
        [
          0,
          0,
          0,
          0,
          1,
          0,
          0
        ],
        [
          0,
          0,
          0,
          0,
          1,
          0,
          0
        ],
        [
          0,
          0,
          0,
          0,
          1,
          0,
          0
        ],
        [
          0,
          0,
          0,
          0,
          1,
          0,
          0
        ],
        [
          0,
          0,
          0,
          0,
          1,
          0,
          0
        ],
        [
          0,
          0,
          0,
          0,
          1,
          0,
          0
        ],
        [
          0,
          0,
          0,
          0,
          1,
          0,
          0
        ],
        [
          0,
          0,
          0,
          0,
          1,
          0,
          0
        ],
        [
          0,
          0,
          0,
          0,
          1,
          0,
          0
        ],
        [
          0,
          0,
          0,
          0,
          1,
          0,
          0
        ],
        [
          0,
          0,
          0,
          0,
          1,
          0,
          0
        ],
        [
          0,
          0,
          0,
          0,
          1,
          0,
          0
        ],
        [
          0,
          0,
          0,
          0,
          1,
          0,
          0
        ],
        [
          0,
          0,
          0,
          0,
          1,
          0,
          0
        ],
        [
          0,
          0,
          0,
          0,
          1,
          0,
          0
        ],
        [
          0,
          0,
          0,
          0,
          1,
          0,
          0
        ],
        [
          0,
          0,
          0,
          0,
          1,
          0,
          0
        ],
        [
          0,
          0,
          0,
          0,
          1,
          0,
          0
        ],
        [
          0,
          0,
          0,
          0,
          1,
          0,
          0
        ],
        [
          0,
          6.860044135989937,
          4.728906188526709,
          0.7354846802021378,
          0.391111146493435,
          0.5925490265390155,
          0
        ],
        [
          0,
          0,
          0,
          0,
          1,
          0,
          0
        ],
        [
          5.730049665782893,
          0,
          2.596556007086575,
          1.584003762625457,
          0.2081849251983516,
          0.3253578466170692,
          0
        ],
        [
          0,
          0,
          0,
          0,
          1,
          0,
          0
        ],
        [
          0,
          0,
          0,
          0,
          1,
          0,
          0
        ],
        [
          0,
          0,
          0,
          0,
          1,
          0,
          0
        ],
        [
          0.09277792804977009,
          0,
          0.00004517337918453063,
          0.00003384373361203785,
          0.9953583034431897,
          0.000005660387581004404,
          0
        ],
        [
          0,
          0,
          0,
          0,
          1,
          0,
          0
        ],
        [
          0,
          0,
          0,
          0,
          1,
          0,
          0
        ],
        [
          5.751855974592107,
          0,
          2.424447192141383,
          1.720319290812437,
          0.1896519504808524,
          0.303791990436207,
          0
        ],
        [
          0,
          0,
          0,
          0,
          1,
          0,
          0
        ],
        [
          0,
          0,
          0,
          0,
          1,
          0,
          0
        ],
        [
          0,
          0,
          0,
          0,
          1,
          0,
          0
        ],
        [
          0,
          0,
          0,
          0,
          1,
          0,
          0
        ],
        [
          0,
          0,
          0,
          0,
          1,
          0,
          0
        ],
        [
          0,
          0,
          0,
          0,
          1,
          0,
          0
        ],
        [
          0,
          0,
          0,
          0,
          1,
          0,
          0
        ],
        [
          0,
          0,
          0,
          0,
          1,
          0,
          0
        ],
        [
          0,
          0,
          0,
          0,
          1,
          0,
          0
        ],
        [
          0,
          0,
          0,
          0,
          1,
          0,
          0
        ],
        [
          0,
          0,
          0,
          0,
          1,
          0,
          0
        ],
        [
          0.09277792804977009,
          0,
          0.0004880885715721008,
          0.0001877711221460743,
          0.989066961658926,
          0.0000611592610256395,
          0
        ],
        [
          0,
          0,
          0,
          0,
          1,
          0,
          0
        ],
        [
          0,
          0,
          0,
          0,
          1,
          0,
          0
        ],
        [
          0,
          0,
          0,
          0,
          1,
          0,
          0
        ],
        [
          0,
          0,
          0,
          0,
          1,
          0,
          0
        ],
        [
          0,
          0,
          0,
          0,
          1,
          0,
          0
        ],
        [
          0,
          0,
          0,
          0,
          1,
          0,
          0
        ],
        [
          0,
          0,
          0,
          0,
          1,
          0,
          0
        ],
        [
          0.09277792804977009,
          0,
          0.00004517337918453063,
          0.00003401060107854903,
          0.9953468746361919,
          0.000005660387581004404,
          0
        ],
        [
          0,
          0,
          0,
          0,
          1,
          0,
          0
        ],
        [
          0,
          0,
          0,
          0,
          1,
          0,
          0
        ],
        [
          0,
          0,
          0,
          0,
          1,
          0,
          0
        ],
        [
          0,
          0,
          0,
          0,
          1,
          0,
          0
        ],
        [
          0,
          0,
          0,
          0,
          1,
          0,
          0
        ],
        [
          0,
          0,
          0,
          0,
          1,
          0,
          0
        ],
        [
          0,
          0,
          0,
          0,
          1,
          0,
          0
        ],
        [
          0,
          0,
          0,
          0,
          1,
          0,
          0
        ],
        [
          0,
          0,
          0,
          0,
          1,
          0,
          0
        ],
        [
          0,
          0,
          0,
          0,
          1,
          0,
          0
        ],
        [
          0,
          0,
          0,
          0,
          1,
          0,
          0
        ],
        [
          0,
          0,
          0,
          0,
          1,
          0,
          0
        ],
        [
          0,
          0,
          0,
          0,
          1,
          0,
          0
        ],
        [
          0,
          0,
          0,
          0,
          1,
          0,
          0
        ],
        [
          0,
          0,
          0,
          0,
          1,
          0,
          0
        ],
        [
          0,
          0,
          0,
          0,
          1,
          0,
          0
        ],
        [
          0,
          0,
          0,
          0,
          1,
          0,
          0
        ],
        [
          0,
          0,
          0,
          0,
          1,
          0,
          0
        ],
        [
          0.09277792804977009,
          0,
          0.0004880885715721008,
          0.0001876628522250456,
          0.9890701139429463,
          0.0000611592610256395,
          0
        ],
        [
          0,
          0,
          0,
          0,
          1,
          0,
          0
        ],
        [
          0,
          0,
          0,
          0,
          1,
          0,
          0
        ],
        [
          0,
          5.486486486486491,
          3.989010065281487,
          0.6383155414327213,
          0.4243214230319841,
          0.4998373697434851,
          0
        ],
        [
          0,
          0,
          0,
          0,
          1,
          0,
          0
        ],
        [
          0,
          0,
          0,
          0,
          1,
          0,
          0
        ],
        [
          0,
          0,
          0,
          0,
          1,
          0,
          0
        ],
        [
          0,
          0,
          0,
          0,
          1,
          0,
          0
        ],
        [
          0,
          0,
          0,
          0,
          1,
          0,
          0
        ],
        [
          0,
          3.897959183673471,
          3.03925819480238,
          0.496908128626341,
          0.480861823138819,
          0.3808300298069456,
          0
        ],
        [
          0,
          0,
          0,
          0,
          1,
          0,
          0
        ],
        [
          0,
          0,
          0,
          0,
          1,
          0,
          0
        ],
        [
          0,
          0,
          0,
          0,
          1,
          0,
          0
        ],
        [
          0,
          0,
          0,
          0,
          1,
          0,
          0
        ],
        [
          0,
          0,
          0,
          0,
          1,
          0,
          0
        ],
        [
          0,
          0,
          0,
          0,
          1,
          0,
          0
        ],
        [
          0,
          0,
          0,
          0,
          1,
          0,
          0
        ],
        [
          0,
          0,
          0,
          0,
          1,
          0,
          0
        ],
        [
          0,
          0,
          0,
          0,
          1,
          0,
          0
        ],
        [
          0,
          0,
          0,
          0,
          1,
          0,
          0
        ],
        [
          0,
          0,
          0,
          0,
          1,
          0,
          0
        ],
        [
          0,
          0,
          0,
          0,
          1,
          0,
          0
        ],
        [
          0,
          0,
          0,
          0,
          1,
          0,
          0
        ],
        [
          0,
          0,
          0,
          0,
          1,
          0,
          0
        ],
        [
          0,
          0,
          0,
          0,
          1,
          0,
          0
        ],
        [
          0,
          0,
          0,
          0,
          1,
          0,
          0
        ],
        [
          6.197789031423221,
          0,
          1.974340957101867,
          2.293740297947245,
          0.1298965598216861,
          0.2473920533727693,
          0
        ],
        [
          0,
          0,
          0,
          0,
          1,
          0,
          0
        ],
        [
          0,
          0,
          0,
          0,
          1,
          0,
          0
        ],
        [
          0,
          0,
          0,
          0,
          1,
          0,
          0
        ],
        [
          0,
          4.064423230486315,
          3.074775470057916,
          0.5530602069600228,
          0.4570699842602978,
          0.3852804726871717,
          0
        ],
        [
          0,
          4.030447553449568,
          2.958450401373107,
          0.6088100531603615,
          0.4352361982785076,
          0.3707045214072537,
          0
        ],
        [
          0,
          5.865332583304815,
          4.77326464510902,
          0.8303039269053016,
          0.3621846601526197,
          0.5981073013744086,
          0
        ],
        [
          0,
          0,
          0,
          0,
          1,
          0,
          0
        ],
        [
          0,
          0,
          0,
          0,
          1,
          0,
          0
        ],
        [
          0.09277792804977009,
          0,
          0.0004880885715721008,
          0.0001736934192937412,
          0.9894847604331796,
          0.0000611592610256395,
          0
        ],
        [
          0,
          0,
          0,
          0,
          1,
          0,
          0
        ],
        [
          0,
          0,
          0,
          0,
          1,
          0,
          0
        ],
        [
          0,
          0,
          0,
          0,
          1,
          0,
          0
        ],
        [
          5.4800170022457,
          5.234520517502344,
          5.333427248623666,
          0.001367200203254981,
          0.970504404663376,
          0.6682976989385384,
          0
        ],
        [
          0,
          0,
          0,
          0,
          1,
          0,
          0
        ],
        [
          0,
          3.580801491146303,
          2.49702499699747,
          0.7273743924644407,
          0.3937355762628572,
          0.3128862515404248,
          0
        ],
        [
          0,
          0,
          0,
          0,
          1,
          0,
          0
        ],
        [
          0,
          0,
          0,
          0,
          1,
          0,
          0
        ],
        [
          0,
          0,
          0,
          0,
          1,
          0,
          0
        ],
        [
          0,
          0,
          0,
          0,
          1,
          0,
          0
        ],
        [
          0,
          0,
          0,
          0,
          1,
          0,
          0
        ],
        [
          0,
          0,
          0,
          0,
          1,
          0,
          0
        ],
        [
          0,
          0,
          0,
          0,
          1,
          0,
          0
        ],
        [
          0.09277792804977009,
          0,
          0.0004880885715721008,
          0.0001736934192937412,
          0.9894847604331796,
          0.0000611592610256395,
          0
        ],
        [
          0,
          0,
          0,
          0,
          1,
          0,
          0
        ],
        [
          0,
          0,
          0,
          0,
          1,
          0,
          0
        ],
        [
          0,
          0,
          0,
          0,
          1,
          0,
          0
        ],
        [
          0,
          0,
          0,
          0,
          1,
          0,
          0
        ],
        [
          0,
          0,
          0,
          0,
          1,
          0,
          0
        ],
        [
          0,
          0,
          0,
          0,
          1,
          0,
          0
        ],
        [
          0,
          0,
          0,
          0,
          1,
          0,
          0
        ],
        [
          0,
          0,
          0,
          0,
          1,
          0,
          0
        ],
        [
          0,
          0,
          0,
          0,
          1,
          0,
          0
        ],
        [
          0,
          0,
          0,
          0,
          1,
          0,
          0
        ],
        [
          0,
          3.608195195768167,
          2.506511381376387,
          0.7298027678504404,
          0.3929471266236532,
          0.3140749297685402,
          0
        ],
        [
          0,
          0,
          0,
          0,
          1,
          0,
          0
        ],
        [
          0,
          0,
          0,
          0,
          1,
          0,
          0
        ],
        [
          0,
          0,
          0,
          0,
          1,
          0,
          0
        ],
        [
          0,
          0,
          0,
          0,
          1,
          0,
          0
        ],
        [
          0,
          0,
          0,
          0,
          1,
          0,
          0
        ],
        [
          7.588332003002202,
          0,
          2.604499343607858,
          2.127804369851837,
          0.144647820779516,
          0.3263531753750339,
          0
        ],
        [
          0,
          0,
          0,
          0,
          1,
          0,
          0
        ],
        [
          0,
          0,
          0,
          0,
          1,
          0,
          0
        ],
        [
          14.92760180995476,
          0,
          5.210721879203789,
          4.285590492043703,
          0.03843672910182083,
          0.652922272930455,
          0
        ],
        [
          0,
          0,
          0,
          0,
          1,
          0,
          0
        ],
        [
          0,
          0,
          0,
          0,
          1,
          0,
          0
        ],
        [
          0,
          0,
          0,
          0,
          1,
          0,
          0
        ],
        [
          0,
          0,
          0,
          0,
          1,
          0,
          0
        ],
        [
          0,
          0,
          0,
          0,
          1,
          0,
          0
        ],
        [
          0,
          0,
          0,
          0,
          1,
          0,
          0
        ],
        [
          0,
          0,
          0,
          0,
          1,
          0,
          0
        ],
        [
          0,
          0,
          0,
          0,
          1,
          0,
          0
        ],
        [
          0,
          5.934537246049796,
          4.376194455620614,
          0.6056457770269397,
          0.4364319782466,
          0.5483529723881697,
          0
        ],
        [
          0,
          0,
          0,
          0,
          1,
          0,
          0
        ],
        [
          0,
          0,
          0,
          0,
          1,
          0,
          0
        ],
        [
          0,
          0,
          0,
          0,
          1,
          0,
          0
        ],
        [
          0,
          0,
          0,
          0,
          1,
          0,
          0
        ],
        [
          0,
          0,
          0,
          0,
          1,
          0,
          0
        ],
        [
          15.23054755043236,
          0,
          7.760135079328665,
          4.036637090747526,
          0.04452245878258554,
          0.9723729555523399,
          0
        ],
        [
          0,
          0,
          0,
          0,
          1,
          0,
          0
        ],
        [
          0,
          0,
          0,
          0,
          1,
          0,
          0
        ],
        [
          0,
          6.3264965418552,
          4.650986325864577,
          0.6118894470511407,
          0.4340772856675368,
          0.58278538629584,
          0
        ],
        [
          0,
          0,
          0,
          0,
          1,
          0,
          0
        ],
        [
          0,
          0,
          0,
          0,
          1,
          0,
          0
        ],
        [
          0,
          0,
          0,
          0,
          1,
          0,
          0
        ],
        [
          5.807671185013155,
          0,
          2.028873851191749,
          2.093241998335319,
          0.1479518084264247,
          0.2542252219785906,
          0
        ],
        [
          0,
          0,
          0,
          0,
          1,
          0,
          0
        ],
        [
          0,
          0,
          0,
          0,
          1,
          0,
          0
        ],
        [
          0,
          0,
          0,
          0,
          1,
          0,
          0
        ],
        [
          0,
          4.24116439218896,
          3.132715988128257,
          0.6118754700554199,
          0.4340825352082566,
          0.3925406288863039,
          0
        ],
        [
          0,
          0,
          0,
          0,
          1,
          0,
          0
        ],
        [
          0,
          0,
          0,
          0,
          1,
          0,
          0
        ],
        [
          0,
          0,
          0,
          0,
          1,
          0,
          0
        ],
        [
          0,
          0,
          0,
          0,
          1,
          0,
          0
        ],
        [
          0,
          0,
          0,
          0,
          1,
          0,
          0
        ],
        [
          0,
          0,
          0,
          0,
          1,
          0,
          0
        ],
        [
          0,
          0,
          0,
          0,
          1,
          0,
          0
        ],
        [
          0,
          0,
          0,
          0,
          1,
          0,
          0
        ],
        [
          0,
          0,
          0,
          0,
          1,
          0,
          0
        ],
        [
          0,
          0,
          0,
          0,
          1,
          0,
          0
        ],
        [
          0,
          0,
          0,
          0,
          1,
          0,
          0
        ],
        [
          0,
          0,
          0,
          0,
          1,
          0,
          0
        ],
        [
          0,
          0,
          0,
          0,
          1,
          0,
          0
        ],
        [
          0,
          0,
          0,
          0,
          1,
          0,
          0
        ],
        [
          0,
          52.5400459623091,
          32.8276200864298,
          8.534767351051713,
          0.00348425863275803,
          4.113419372327806,
          0
        ],
        [
          0,
          0,
          0,
          0,
          1,
          0,
          0
        ],
        [
          0,
          0,
          0,
          0,
          1,
          0,
          0
        ],
        [
          0,
          0,
          0,
          0,
          1,
          0,
          0
        ],
        [
          0,
          0,
          0,
          0,
          1,
          0,
          0
        ],
        [
          0,
          0,
          0,
          0,
          1,
          0,
          0
        ],
        [
          0,
          0,
          0,
          0,
          1,
          0,
          0
        ],
        [
          0,
          0,
          0,
          0,
          1,
          0,
          0
        ],
        [
          0,
          0,
          0,
          0,
          1,
          0,
          0
        ],
        [
          0,
          0,
          0,
          0,
          1,
          0,
          0
        ],
        [
          0,
          0,
          0,
          0,
          1,
          0,
          0
        ],
        [
          0,
          0,
          0,
          0,
          1,
          0,
          0
        ],
        [
          0,
          0,
          0,
          0,
          1,
          0,
          0
        ],
        [
          0,
          0,
          0,
          0,
          1,
          0,
          0
        ],
        [
          0,
          0,
          0,
          0,
          1,
          0,
          0
        ],
        [
          0,
          0,
          0,
          0,
          1,
          0,
          0
        ],
        [
          0,
          0,
          0,
          0,
          1,
          0,
          0
        ],
        [
          0,
          0,
          0,
          0,
          1,
          0,
          0
        ],
        [
          0,
          0,
          0,
          0,
          1,
          0,
          0
        ],
        [
          0,
          0,
          0,
          0,
          1,
          0,
          0
        ],
        [
          0,
          2.910386965376814,
          2.278375486349034,
          0.4879430385582602,
          0.4848463054289169,
          0.285488678079927,
          0
        ],
        [
          11.03418803418803,
          0,
          2.710809380370909,
          2.822250377470379,
          0.09296598029931458,
          0.3396742069802092,
          0
        ],
        [
          0,
          0,
          0,
          0,
          1,
          0,
          0
        ],
        [
          0,
          0,
          0,
          0,
          1,
          0,
          0
        ],
        [
          0,
          0,
          0,
          0,
          1,
          0,
          0
        ],
        [
          0,
          0,
          0,
          0,
          1,
          0,
          0
        ],
        [
          0,
          0,
          0,
          0,
          1,
          0,
          0
        ],
        [
          0,
          6.257612615771748,
          4.433710478060709,
          0.6834240698259002,
          0.4084101457956887,
          0.5555599377515263,
          0
        ],
        [
          0,
          0,
          0,
          0,
          1,
          0,
          0
        ],
        [
          0,
          0,
          0,
          0,
          1,
          0,
          0
        ],
        [
          0,
          0,
          0,
          0,
          1,
          0,
          0
        ],
        [
          0,
          2.892636119164077,
          1.853196059316016,
          0.887105593681401,
          0.346262871687181,
          0.2322121600969549,
          0
        ],
        [
          0,
          0,
          0,
          0,
          1,
          0,
          0
        ],
        [
          0,
          0,
          0,
          0,
          1,
          0,
          0
        ],
        [
          0,
          0,
          0,
          0,
          1,
          0,
          0
        ],
        [
          0,
          3.588755904923711,
          2.39657559667535,
          0.7920527465291407,
          0.3734801409884903,
          0.300299578850298,
          0
        ],
        [
          0,
          0,
          0,
          0,
          1,
          0,
          0
        ],
        [
          0,
          0,
          0,
          0,
          1,
          0,
          0
        ],
        [
          0,
          0,
          0,
          0,
          1,
          0,
          0
        ],
        [
          0,
          0,
          0,
          0,
          1,
          0,
          0
        ],
        [
          0,
          0,
          0,
          0,
          1,
          0,
          0
        ],
        [
          0,
          0,
          0,
          0,
          1,
          0,
          0
        ],
        [
          0,
          0,
          0,
          0,
          1,
          0,
          0
        ],
        [
          0,
          0,
          0,
          0,
          1,
          0,
          0
        ],
        [
          0,
          0,
          0,
          0,
          1,
          0,
          0
        ],
        [
          0,
          0,
          0,
          0,
          1,
          0,
          0
        ],
        [
          0,
          0,
          0,
          0,
          1,
          0,
          0
        ],
        [
          5.23210550635381,
          0,
          2.212860612861493,
          1.70867620309528,
          0.1911572165598812,
          0.2772794277879554,
          0
        ],
        [
          0,
          0,
          0,
          0,
          1,
          0,
          0
        ],
        [
          0,
          0,
          0,
          0,
          1,
          0,
          0
        ],
        [
          0,
          0,
          0,
          0,
          1,
          0,
          0
        ],
        [
          0,
          0,
          0,
          0,
          1,
          0,
          0
        ],
        [
          0,
          0,
          0,
          0,
          1,
          0,
          0
        ],
        [
          0,
          5.752274421048805,
          4.193857001498262,
          0.6396973003284003,
          0.42382043039649,
          0.5255054307718995,
          0
        ],
        [
          0,
          0,
          0,
          0,
          1,
          0,
          0
        ],
        [
          9.961730287327004,
          0,
          2.827161101276619,
          2.494038020145922,
          0.1142781841760527,
          0.3542534978796757,
          0
        ],
        [
          0,
          0,
          0,
          0,
          1,
          0,
          0
        ],
        [
          9.634441087613297,
          0,
          2.617823996603563,
          2.59003465968766,
          0.1075379825414244,
          0.328022802524909,
          0
        ],
        [
          0,
          0,
          0,
          0,
          1,
          0,
          0
        ],
        [
          0,
          0,
          0,
          0,
          1,
          0,
          0
        ],
        [
          0,
          0,
          0,
          0,
          1,
          0,
          0
        ],
        [
          0,
          8.05660377358491,
          5.83495882544831,
          1.24998161607536,
          0.2635559886016919,
          0.7311414170793304,
          0
        ],
        [
          0,
          0,
          0,
          0,
          1,
          0,
          0
        ],
        [
          0,
          0,
          0,
          0,
          1,
          0,
          0
        ],
        [
          9.634441087613297,
          0,
          3.038104443881798,
          2.293776984444992,
          0.1298934903820234,
          0.3806854606491731,
          0
        ],
        [
          0,
          0,
          0,
          0,
          1,
          0,
          0
        ],
        [
          0,
          0,
          0,
          0,
          1,
          0,
          0
        ],
        [
          0,
          0,
          0,
          0,
          1,
          0,
          0
        ],
        [
          0,
          0,
          0,
          0,
          1,
          0,
          0
        ],
        [
          0,
          0,
          0,
          0,
          1,
          0,
          0
        ],
        [
          0,
          0,
          0,
          0,
          1,
          0,
          0
        ],
        [
          0,
          0,
          0,
          0,
          1,
          0,
          0
        ],
        [
          0,
          0,
          0,
          0,
          1,
          0,
          0
        ],
        [
          0,
          0,
          0,
          0,
          1,
          0,
          0
        ],
        [
          0,
          0,
          0,
          0,
          1,
          0,
          0
        ],
        [
          0,
          0,
          0,
          0,
          1,
          0,
          0
        ],
        [
          0,
          0,
          0,
          0,
          1,
          0,
          0
        ],
        [
          0,
          0,
          0,
          0,
          1,
          0,
          0
        ],
        [
          0,
          0,
          0,
          0,
          1,
          0,
          0
        ],
        [
          0,
          0,
          0,
          0,
          1,
          0,
          0
        ],
        [
          0,
          0,
          0,
          0,
          1,
          0,
          0
        ],
        [
          33.37740968667196,
          0,
          10.32764197957233,
          9.276512095181637,
          0.002321109933560717,
          1.29409084415473,
          0
        ],
        [
          0,
          0,
          0,
          0,
          1,
          0,
          0
        ],
        [
          34.32141737221698,
          0,
          11.98490103938238,
          12.71794895618251,
          0.0003621627494770907,
          1.501751390476405,
          0
        ],
        [
          0,
          6.058823529411834,
          4.497014017368242,
          0.6075333241254199,
          0.435718071717467,
          0.5634920998832602,
          0
        ],
        [
          0,
          0,
          0,
          0,
          1,
          0,
          0
        ],
        [
          0,
          0,
          0,
          0,
          1,
          0,
          0
        ],
        [
          0,
          0,
          0,
          0,
          1,
          0,
          0
        ],
        [
          0,
          0,
          0,
          0,
          1,
          0,
          0
        ],
        [
          0,
          0,
          0,
          0,
          1,
          0,
          0
        ],
        [
          0,
          0,
          0,
          0,
          1,
          0,
          0
        ],
        [
          0,
          0,
          0,
          0,
          1,
          0,
          0
        ],
        [
          0,
          0,
          0,
          0,
          1,
          0,
          0
        ],
        [
          0,
          0,
          0,
          0,
          1,
          0,
          0
        ],
        [
          0,
          0,
          0,
          0,
          1,
          0,
          0
        ],
        [
          0.09277792804977009,
          0,
          0.00004517337918453063,
          0.00003012850640793374,
          0.995620478306505,
          0.000005660387581004404,
          0
        ],
        [
          0,
          0,
          0,
          0,
          1,
          0,
          0
        ],
        [
          0,
          0,
          0,
          0,
          1,
          0,
          0
        ],
        [
          0,
          0,
          0,
          0,
          1,
          0,
          0
        ],
        [
          0,
          0,
          0,
          0,
          1,
          0,
          0
        ],
        [
          0,
          0,
          0,
          0,
          1,
          0,
          0
        ],
        [
          0,
          0,
          0,
          0,
          1,
          0,
          0
        ],
        [
          0,
          0,
          0,
          0,
          1,
          0,
          0
        ],
        [
          0,
          0,
          0,
          0,
          1,
          0,
          0
        ],
        [
          0,
          0,
          0,
          0,
          1,
          0,
          0
        ],
        [
          0,
          0,
          0,
          0,
          1,
          0,
          0
        ],
        [
          0,
          0,
          0,
          0,
          1,
          0,
          0
        ],
        [
          4.633619665653873,
          0,
          2.413214884681469,
          1.29741837760108,
          0.254685325667324,
          0.3023845417396549,
          0
        ],
        [
          20.39964519256707,
          0,
          5.500239764906552,
          5.197097642858438,
          0.02262463402697423,
          0.6891999097664387,
          0
        ],
        [
          0,
          0,
          0,
          0,
          1,
          0,
          0
        ],
        [
          0,
          0,
          0,
          0,
          1,
          0,
          0
        ],
        [
          0,
          0,
          0,
          0,
          1,
          0,
          0
        ],
        [
          0.09277792804977009,
          0,
          0.00004517337918453063,
          0.00003063134246072963,
          0.9955840834299218,
          0.000005660387581004404,
          0
        ],
        [
          0,
          3.770370797225847,
          2.733955131095095,
          0.6438143296007972,
          0.4223329389262487,
          0.3425744531499062,
          0
        ],
        [
          0,
          0,
          0,
          0,
          1,
          0,
          0
        ],
        [
          0,
          0,
          0,
          0,
          1,
          0,
          0
        ],
        [
          0,
          0,
          0,
          0,
          1,
          0,
          0
        ],
        [
          0,
          0,
          0,
          0,
          1,
          0,
          0
        ],
        [
          0,
          0,
          0,
          0,
          1,
          0,
          0
        ],
        [
          7.866498740554086,
          0,
          2.530649000274122,
          2.27231527584388,
          0.1317030169196557,
          0.3170994606030752,
          0
        ],
        [
          0,
          0,
          0,
          0,
          1,
          0,
          0
        ],
        [
          0,
          0,
          0,
          0,
          1,
          0,
          0
        ],
        [
          0,
          0,
          0,
          0,
          1,
          0,
          0
        ],
        [
          0,
          0,
          0,
          0,
          1,
          0,
          0
        ],
        [
          6.426160337552737,
          0,
          2.697069332919139,
          1.710973602228499,
          0.1908590993720587,
          0.3379525294045578,
          0
        ],
        [
          0,
          0,
          0,
          0,
          1,
          0,
          0
        ],
        [
          0,
          0,
          0,
          0,
          1,
          0,
          0
        ],
        [
          0,
          0,
          0,
          0,
          1,
          0,
          0
        ],
        [
          0,
          0,
          0,
          0,
          1,
          0,
          0
        ],
        [
          0,
          0,
          0,
          0,
          1,
          0,
          0
        ],
        [
          0,
          0,
          0,
          0,
          1,
          0,
          0
        ],
        [
          0,
          0,
          0,
          0,
          1,
          0,
          0
        ],
        [
          0,
          0,
          0,
          0,
          1,
          0,
          0
        ],
        [
          0,
          0,
          0,
          0,
          1,
          0,
          0
        ],
        [
          10.21996165052166,
          0,
          2.759213394820828,
          2.603893747472739,
          0.1066015207924922,
          0.3457394048292314,
          0
        ],
        [
          0,
          0,
          0,
          0,
          1,
          0,
          0
        ],
        [
          0,
          0,
          0,
          0,
          1,
          0,
          0
        ],
        [
          0,
          0,
          0,
          0,
          1,
          0,
          0
        ],
        [
          0,
          0,
          0,
          0,
          1,
          0,
          0
        ],
        [
          6.34098018769551,
          0,
          3.061747152171348,
          1.465389698999179,
          0.2260745064708903,
          0.3836479773968532,
          0
        ],
        [
          0,
          0,
          0,
          0,
          1,
          0,
          0
        ],
        [
          0,
          0,
          0,
          0,
          1,
          0,
          0
        ],
        [
          0,
          0,
          0,
          0,
          1,
          0,
          0
        ],
        [
          0,
          0,
          0,
          0,
          1,
          0,
          0
        ],
        [
          0,
          0,
          0,
          0,
          1,
          0,
          0
        ],
        [
          10.10362205888689,
          0,
          2.949062974336354,
          2.4551947013227,
          0.1171366435648915,
          0.3695282428915517,
          0
        ],
        [
          0,
          0,
          0,
          0,
          1,
          0,
          0
        ],
        [
          0,
          0,
          0,
          0,
          1,
          0,
          0
        ],
        [
          0,
          0,
          0,
          0,
          1,
          0,
          0
        ],
        [
          0,
          0,
          0,
          0,
          1,
          0,
          0
        ],
        [
          0,
          0,
          0,
          0,
          1,
          0,
          0
        ],
        [
          5.628791588220017,
          0,
          2.383860248672147,
          1.70603631801286,
          0.1915004466952358,
          0.298706299816833,
          0
        ],
        [
          0,
          0,
          0,
          0,
          1,
          0,
          0
        ],
        [
          0,
          0,
          0,
          0,
          1,
          0,
          0
        ],
        [
          0,
          0,
          0,
          0,
          1,
          0,
          0
        ],
        [
          0,
          0,
          0,
          0,
          1,
          0,
          0
        ],
        [
          9.247015712462206,
          0,
          4.703827528463322,
          2.693785478878475,
          0.1007402261270879,
          0.5894065798473225,
          0
        ],
        [
          0,
          0,
          0,
          0,
          1,
          0,
          0
        ],
        [
          0,
          0,
          0,
          0,
          1,
          0,
          0
        ],
        [
          0,
          0,
          0,
          0,
          1,
          0,
          0
        ],
        [
          0,
          0,
          0,
          0,
          1,
          0,
          0
        ],
        [
          0,
          0,
          0,
          0,
          1,
          0,
          0
        ],
        [
          0,
          0,
          0,
          0,
          1,
          0,
          0
        ],
        [
          0,
          0,
          0,
          0,
          1,
          0,
          0
        ],
        [
          0,
          0,
          0,
          0,
          1,
          0,
          0
        ],
        [
          0,
          0,
          0,
          0,
          1,
          0,
          0
        ],
        [
          0,
          0,
          0,
          0,
          1,
          0,
          0
        ],
        [
          0,
          0,
          0,
          0,
          1,
          0,
          0
        ],
        [
          0,
          0,
          0,
          0,
          1,
          0,
          0
        ],
        [
          0,
          0,
          0,
          0,
          1,
          0,
          0
        ],
        [
          0,
          0,
          0,
          0,
          1,
          0,
          0
        ],
        [
          0,
          0,
          0,
          0,
          1,
          0,
          0
        ],
        [
          12.56454720616582,
          0,
          4.054104571640164,
          2.250638378695299,
          0.1335592944635813,
          0.5079939465158164,
          0
        ],
        [
          0,
          0,
          0,
          0,
          1,
          0,
          0
        ],
        [
          0,
          5.296533524634171,
          3.987117666939694,
          0.571558909595641,
          0.4496401114513985,
          0.4996002453957927,
          0
        ],
        [
          7.816987257324915,
          0,
          2.415737841297,
          2.341183510728165,
          0.125993797934117,
          0.3027006773166642,
          0
        ],
        [
          0,
          0,
          0,
          0,
          1,
          0,
          0
        ],
        [
          0,
          0,
          0,
          0,
          1,
          0,
          0
        ],
        [
          14.82911748173133,
          0,
          5.071682375932549,
          4.279819274057196,
          0.03856744883914409,
          0.6355001209508429,
          0
        ],
        [
          0,
          0,
          0,
          0,
          1,
          0,
          0
        ],
        [
          0,
          0,
          0,
          0,
          1,
          0,
          0
        ],
        [
          0,
          0,
          0,
          0,
          1,
          0,
          0
        ],
        [
          0,
          0,
          0,
          0,
          1,
          0,
          0
        ],
        [
          0,
          0,
          0,
          0,
          1,
          0,
          0
        ],
        [
          0,
          0,
          0,
          0,
          1,
          0,
          0
        ],
        [
          0,
          0,
          0,
          0,
          1,
          0,
          0
        ],
        [
          0,
          0,
          0,
          0,
          1,
          0,
          0
        ],
        [
          0,
          0,
          0,
          0,
          1,
          0,
          0
        ],
        [
          0,
          0,
          0,
          0,
          1,
          0,
          0
        ],
        [
          0,
          0,
          0,
          0,
          1,
          0,
          0
        ],
        [
          0,
          0,
          0,
          0,
          1,
          0,
          0
        ],
        [
          0,
          0,
          0,
          0,
          1,
          0,
          0
        ],
        [
          0,
          0,
          0,
          0,
          1,
          0,
          0
        ],
        [
          0,
          0,
          0,
          0,
          1,
          0,
          0
        ],
        [
          12.03571686895135,
          0,
          3.975963403496594,
          4.399044468001762,
          0.03595907284207667,
          0.4982025758964474,
          0
        ],
        [
          0,
          0,
          0,
          0,
          1,
          0,
          0
        ],
        [
          0,
          0,
          0,
          0,
          1,
          0,
          0
        ],
        [
          0,
          0,
          0,
          0,
          1,
          0,
          0
        ],
        [
          0,
          0,
          0,
          0,
          1,
          0,
          0
        ],
        [
          0,
          0,
          0,
          0,
          1,
          0,
          0
        ],
        [
          0,
          0,
          0,
          0,
          1,
          0,
          0
        ],
        [
          0,
          0,
          0,
          0,
          1,
          0,
          0
        ],
        [
          0,
          0,
          0,
          0,
          1,
          0,
          0
        ],
        [
          0,
          0,
          0,
          0,
          1,
          0,
          0
        ],
        [
          0,
          0,
          0,
          0,
          1,
          0,
          0
        ],
        [
          0,
          0,
          0,
          0,
          1,
          0,
          0
        ],
        [
          0,
          0,
          0,
          0,
          1,
          0,
          0
        ],
        [
          0,
          0,
          0,
          0,
          1,
          0,
          0
        ],
        [
          0,
          0,
          0,
          0,
          1,
          0,
          0
        ],
        [
          0,
          0,
          0,
          0,
          1,
          0,
          0
        ],
        [
          0,
          0,
          0,
          0,
          1,
          0,
          0
        ],
        [
          0,
          0,
          0,
          0,
          1,
          0,
          0
        ],
        [
          0,
          0,
          0,
          0,
          1,
          0,
          0
        ],
        [
          10.81208053691274,
          0,
          3.870464764246582,
          2.016039642366859,
          0.1556446263439901,
          0.4849832153304767,
          0
        ],
        [
          0,
          0,
          0,
          0,
          1,
          0,
          0
        ],
        [
          0,
          0,
          0,
          0,
          1,
          0,
          0
        ],
        [
          0,
          0,
          0,
          0,
          1,
          0,
          0
        ],
        [
          9.407300309087999,
          0,
          3.169466182820409,
          2.171797078178216,
          0.140561890505625,
          0.3971455610253229,
          0
        ],
        [
          0,
          0,
          0,
          0,
          1,
          0,
          0
        ],
        [
          0,
          0,
          0,
          0,
          1,
          0,
          0
        ],
        [
          0,
          0,
          0,
          0,
          1,
          0,
          0
        ],
        [
          0,
          0,
          0,
          0,
          1,
          0,
          0
        ],
        [
          0,
          0,
          0,
          0,
          1,
          0,
          0
        ],
        [
          0,
          0,
          0,
          0,
          1,
          0,
          0
        ],
        [
          0,
          0,
          0,
          0,
          1,
          0,
          0
        ],
        [
          0,
          0,
          0,
          0,
          1,
          0,
          0
        ],
        [
          0.09277792804977009,
          0,
          0.00004517337918453063,
          0.00003288417704627733,
          0.9954245778522199,
          0.000005660387581004404,
          0
        ],
        [
          0,
          0,
          0,
          0,
          1,
          0,
          0
        ],
        [
          0,
          0,
          0,
          0,
          1,
          0,
          0
        ],
        [
          0,
          0,
          0,
          0,
          1,
          0,
          0
        ],
        [
          0,
          0,
          0,
          0,
          1,
          0,
          0
        ],
        [
          0,
          0,
          0,
          0,
          1,
          0,
          0
        ],
        [
          0,
          0,
          0,
          0,
          1,
          0,
          0
        ],
        [
          0,
          0,
          0,
          0,
          1,
          0,
          0
        ],
        [
          0,
          0,
          0,
          0,
          1,
          0,
          0
        ],
        [
          0,
          0,
          0,
          0,
          1,
          0,
          0
        ],
        [
          0,
          0,
          0,
          0,
          1,
          0,
          0
        ],
        [
          0,
          0,
          0,
          0,
          1,
          0,
          0
        ],
        [
          0,
          0,
          0,
          0,
          1,
          0,
          0
        ],
        [
          9.369590421201334,
          0,
          3.35730819385225,
          2.037960307612426,
          0.1534152397874295,
          0.4206828435051699,
          0
        ],
        [
          0,
          0,
          0,
          0,
          1,
          0,
          0
        ],
        [
          0,
          0,
          0,
          0,
          1,
          0,
          0
        ],
        [
          0,
          0,
          0,
          0,
          1,
          0,
          0
        ],
        [
          0,
          0,
          0,
          0,
          1,
          0,
          0
        ],
        [
          0,
          0,
          0,
          0,
          1,
          0,
          0
        ],
        [
          0,
          0,
          0,
          0,
          1,
          0,
          0
        ],
        [
          0,
          0,
          0,
          0,
          1,
          0,
          0
        ],
        [
          0,
          0,
          0,
          0,
          1,
          0,
          0
        ],
        [
          0,
          0,
          0,
          0,
          1,
          0,
          0
        ],
        [
          10.44682206234076,
          2.722673342272157,
          4.342968153370533,
          0.8354934181933018,
          0.3606888445445739,
          0.5441895967006707,
          0
        ],
        [
          0,
          0,
          0,
          0,
          1,
          0,
          0
        ],
        [
          0,
          5.248982912937429,
          3.35423944334125,
          0.9040578006707811,
          0.341695990855009,
          0.4202983179816152,
          0
        ],
        [
          0,
          0,
          0,
          0,
          1,
          0,
          0
        ],
        [
          0,
          0,
          0,
          0,
          1,
          0,
          0
        ],
        [
          0,
          0,
          0,
          0,
          1,
          0,
          0
        ],
        [
          0,
          0,
          0,
          0,
          1,
          0,
          0
        ],
        [
          0,
          0,
          0,
          0,
          1,
          0,
          0
        ],
        [
          0,
          0,
          0,
          0,
          1,
          0,
          0
        ],
        [
          0,
          0,
          0,
          0,
          1,
          0,
          0
        ],
        [
          0,
          0,
          0,
          0,
          1,
          0,
          0
        ],
        [
          0,
          0,
          0,
          0,
          1,
          0,
          0
        ],
        [
          0,
          0,
          0,
          0,
          1,
          0,
          0
        ],
        [
          0,
          0,
          0,
          0,
          1,
          0,
          0
        ],
        [
          0,
          0,
          0,
          0,
          1,
          0,
          0
        ],
        [
          0,
          0,
          0,
          0,
          1,
          0,
          0
        ],
        [
          0,
          0,
          0,
          0,
          1,
          0,
          0
        ],
        [
          5.954588954403734,
          0,
          2.833033289152215,
          1.501181016565102,
          0.2204897326905796,
          0.3549893042312122,
          0
        ],
        [
          0,
          0,
          0,
          0,
          1,
          0,
          0
        ],
        [
          0,
          0,
          0,
          0,
          1,
          0,
          0
        ],
        [
          0,
          0,
          0,
          0,
          1,
          0,
          0
        ],
        [
          0,
          0,
          0,
          0,
          1,
          0,
          0
        ],
        [
          0,
          0,
          0,
          0,
          1,
          0,
          0
        ],
        [
          0,
          0,
          0,
          0,
          1,
          0,
          0
        ],
        [
          0,
          0,
          0,
          0,
          1,
          0,
          0
        ],
        [
          0,
          0,
          0,
          0,
          1,
          0,
          0
        ],
        [
          0,
          0,
          0,
          0,
          1,
          0,
          0
        ],
        [
          0,
          0,
          0,
          0,
          1,
          0,
          0
        ],
        [
          0,
          0,
          0,
          0,
          1,
          0,
          0
        ],
        [
          0,
          0,
          0,
          0,
          1,
          0,
          0
        ],
        [
          0,
          0,
          0,
          0,
          1,
          0,
          0
        ],
        [
          0,
          0,
          0,
          0,
          1,
          0,
          0
        ],
        [
          0,
          0,
          0,
          0,
          1,
          0,
          0
        ],
        [
          0,
          0,
          0,
          0,
          1,
          0,
          0
        ],
        [
          0,
          0,
          0,
          0,
          1,
          0,
          0
        ],
        [
          0,
          0,
          0,
          0,
          1,
          0,
          0
        ],
        [
          0,
          0,
          0,
          0,
          1,
          0,
          0
        ],
        [
          0,
          0,
          0,
          0,
          1,
          0,
          0
        ],
        [
          0,
          0,
          0,
          0,
          1,
          0,
          0
        ],
        [
          0,
          0,
          0,
          0,
          1,
          0,
          0
        ],
        [
          0,
          0,
          0,
          0,
          1,
          0,
          0
        ],
        [
          0,
          0,
          0,
          0,
          1,
          0,
          0
        ],
        [
          0,
          0,
          0,
          0,
          1,
          0,
          0
        ],
        [
          0,
          0,
          0,
          0,
          1,
          0,
          0
        ],
        [
          0.09277792804977009,
          0,
          0.00004517337918453063,
          0.00002888409738854847,
          0.9957118756477136,
          0.000005660387581004404,
          0
        ],
        [
          0.09277792804977009,
          0,
          0.00004517337918453063,
          0.00002883382555829428,
          0.9957156089072923,
          0.000005660387581004404,
          0
        ],
        [
          0,
          0,
          0,
          0,
          1,
          0,
          0
        ],
        [
          0.09277792804977009,
          0,
          0.00004517337918453063,
          0.00002888409738854847,
          0.9957118756477136,
          0.000005660387581004404,
          0
        ],
        [
          0,
          0,
          0,
          0,
          1,
          0,
          0
        ],
        [
          0,
          0,
          0,
          0,
          1,
          0,
          0
        ],
        [
          0,
          0,
          0,
          0,
          1,
          0,
          0
        ],
        [
          0,
          0,
          0,
          0,
          1,
          0,
          0
        ],
        [
          0,
          0,
          0,
          0,
          1,
          0,
          0
        ],
        [
          0,
          0,
          0,
          0,
          1,
          0,
          0
        ],
        [
          0,
          5.486486486486491,
          3.606362695362864,
          0.827964590087241,
          0.3628617501029402,
          0.4518902721455025,
          0
        ],
        [
          0,
          0,
          0,
          0,
          1,
          0,
          0
        ],
        [
          0,
          0,
          0,
          0,
          1,
          0,
          0
        ],
        [
          0,
          0,
          0,
          0,
          1,
          0,
          0
        ],
        [
          0,
          0,
          0,
          0,
          1,
          0,
          0
        ],
        [
          0,
          0,
          0,
          0,
          1,
          0,
          0
        ],
        [
          0,
          0,
          0,
          0,
          1,
          0,
          0
        ],
        [
          0,
          0,
          0,
          0,
          1,
          0,
          0
        ],
        [
          0,
          0,
          0,
          0,
          1,
          0,
          0
        ],
        [
          0,
          0,
          0,
          0,
          1,
          0,
          0
        ],
        [
          0,
          0,
          0,
          0,
          1,
          0,
          0
        ],
        [
          0,
          0,
          0,
          0,
          1,
          0,
          0
        ],
        [
          0,
          0,
          0,
          0,
          1,
          0,
          0
        ],
        [
          0,
          0,
          0,
          0,
          1,
          0,
          0
        ],
        [
          0,
          0,
          0,
          0,
          1,
          0,
          0
        ],
        [
          0,
          0,
          0,
          0,
          1,
          0,
          0
        ],
        [
          0,
          0,
          0,
          0,
          1,
          0,
          0
        ],
        [
          0,
          0,
          0,
          0,
          1,
          0,
          0
        ],
        [
          0,
          0,
          0,
          0,
          1,
          0,
          0
        ],
        [
          0,
          0,
          0,
          0,
          1,
          0,
          0
        ],
        [
          0,
          0,
          0,
          0,
          1,
          0,
          0
        ],
        [
          0,
          0,
          0,
          0,
          1,
          0,
          0
        ],
        [
          0,
          0,
          0,
          0,
          1,
          0,
          0
        ],
        [
          37.36512261580341,
          0,
          8.69723079192725,
          8.776810847260798,
          0.003050841305205942,
          1.089794433191585,
          0
        ],
        [
          0,
          0,
          0,
          0,
          1,
          0,
          0
        ],
        [
          31.51732101616604,
          0,
          14.91626233122322,
          7.279640346795716,
          0.006974049778879499,
          1.869061548611642,
          0
        ],
        [
          0,
          0,
          0,
          0,
          1,
          0,
          0
        ],
        [
          0,
          0,
          0,
          0,
          1,
          0,
          0
        ],
        [
          0,
          0,
          0,
          0,
          1,
          0,
          0
        ],
        [
          0,
          0,
          0,
          0,
          1,
          0,
          0
        ],
        [
          0,
          0,
          0,
          0,
          1,
          0,
          0
        ],
        [
          0.09277792804977009,
          0,
          0.00004517337918453063,
          0.00002866223261399625,
          0.9957283762258663,
          0.000005660387581004404,
          0
        ],
        [
          0,
          0,
          0,
          0,
          1,
          0,
          0
        ],
        [
          0,
          0,
          0,
          0,
          1,
          0,
          0
        ],
        [
          0,
          0,
          0,
          0,
          1,
          0,
          0
        ],
        [
          0,
          0,
          0,
          0,
          1,
          0,
          0
        ],
        [
          0,
          0,
          0,
          0,
          1,
          0,
          0
        ],
        [
          0,
          0,
          0,
          0,
          1,
          0,
          0
        ],
        [
          0,
          0,
          0,
          0,
          1,
          0,
          0
        ],
        [
          0,
          0,
          0,
          0,
          1,
          0,
          0
        ],
        [
          0,
          0,
          0,
          0,
          1,
          0,
          0
        ],
        [
          0,
          0,
          0,
          0,
          1,
          0,
          0
        ],
        [
          0,
          3.770464118640489,
          2.774029414871855,
          0.623157650925922,
          0.4298762978811772,
          0.3475959056580528,
          0
        ],
        [
          0,
          0,
          0,
          0,
          1,
          0,
          0
        ],
        [
          0,
          0,
          0,
          0,
          1,
          0,
          0
        ],
        [
          0,
          0,
          0,
          0,
          1,
          0,
          0
        ],
        [
          0,
          0,
          0,
          0,
          1,
          0,
          0
        ],
        [
          0,
          0,
          0,
          0,
          1,
          0,
          0
        ],
        [
          0,
          0,
          0,
          0,
          1,
          0,
          0
        ],
        [
          0,
          0,
          0,
          0,
          1,
          0,
          0
        ],
        [
          0,
          0,
          0,
          0,
          1,
          0,
          0
        ],
        [
          0,
          0,
          0,
          0,
          1,
          0,
          0
        ],
        [
          0,
          0,
          0,
          0,
          1,
          0,
          0
        ],
        [
          0,
          13.84406171960524,
          8.240904642938258,
          4.141876245515817,
          0.04183477589945295,
          1.032615118443544,
          0
        ],
        [
          0,
          0,
          0,
          0,
          1,
          0,
          0
        ],
        [
          0,
          0,
          0,
          0,
          1,
          0,
          0
        ],
        [
          0,
          0,
          0,
          0,
          1,
          0,
          0
        ],
        [
          0,
          0,
          0,
          0,
          1,
          0,
          0
        ],
        [
          0,
          0,
          0,
          0,
          1,
          0,
          0
        ],
        [
          0,
          0,
          0,
          0,
          1,
          0,
          0
        ],
        [
          0,
          0,
          0,
          0,
          1,
          0,
          0
        ],
        [
          0,
          0,
          0,
          0,
          1,
          0,
          0
        ],
        [
          0,
          0,
          0,
          0,
          1,
          0,
          0
        ],
        [
          0,
          0,
          0,
          0,
          1,
          0,
          0
        ],
        [
          0.09277792804977009,
          0,
          0.0004880885715721008,
          0.0001782223528294935,
          0.9893485619004261,
          0.0000611592610256395,
          0
        ],
        [
          0,
          0,
          0,
          0,
          1,
          0,
          0
        ],
        [
          0,
          0,
          0,
          0,
          1,
          0,
          0
        ],
        [
          0,
          0,
          0,
          0,
          1,
          0,
          0
        ],
        [
          0,
          0,
          0,
          0,
          1,
          0,
          0
        ],
        [
          15.76190476190469,
          0,
          4.97600552774847,
          2.33857068258348,
          0.1262053058405945,
          0.623511466282381,
          0
        ],
        [
          0,
          0,
          0,
          0,
          1,
          0,
          0
        ],
        [
          0,
          0,
          0,
          0,
          1,
          0,
          0
        ],
        [
          0,
          0,
          0,
          0,
          1,
          0,
          0
        ],
        [
          0,
          0,
          0,
          0,
          1,
          0,
          0
        ],
        [
          0,
          0,
          0,
          0,
          1,
          0,
          0
        ],
        [
          0,
          0,
          0,
          0,
          1,
          0,
          0
        ],
        [
          0,
          0,
          0,
          0,
          1,
          0,
          0
        ],
        [
          0,
          0,
          0,
          0,
          1,
          0,
          0
        ],
        [
          0.09277792804977009,
          0,
          0.00004517337918453063,
          0.00003224327371054159,
          0.9954693836012918,
          0.000005660387581004404,
          0
        ],
        [
          0,
          0,
          0,
          0,
          1,
          0,
          0
        ],
        [
          0,
          0,
          0,
          0,
          1,
          0,
          0
        ],
        [
          0,
          0,
          0,
          0,
          1,
          0,
          0
        ],
        [
          0,
          0,
          0,
          0,
          1,
          0,
          0
        ],
        [
          0,
          0,
          0,
          0,
          1,
          0,
          0
        ],
        [
          0,
          0,
          0,
          0,
          1,
          0,
          0
        ],
        [
          0,
          0,
          0,
          0,
          1,
          0,
          0
        ],
        [
          0,
          0,
          0,
          0,
          1,
          0,
          0
        ],
        [
          0,
          0,
          0,
          0,
          1,
          0,
          0
        ],
        [
          0,
          0,
          0,
          0,
          1,
          0,
          0
        ],
        [
          0,
          0,
          0,
          0,
          1,
          0,
          0
        ],
        [
          0,
          0,
          0,
          0,
          1,
          0,
          0
        ],
        [
          0,
          0,
          0,
          0,
          1,
          0,
          0
        ],
        [
          0,
          0,
          0,
          0,
          1,
          0,
          0
        ],
        [
          0,
          0,
          0,
          0,
          1,
          0,
          0
        ],
        [
          0,
          0,
          0,
          0,
          1,
          0,
          0
        ],
        [
          0,
          0,
          0,
          0,
          1,
          0,
          0
        ],
        [
          16.68844221105518,
          0,
          5.215373365788957,
          2.329887590986687,
          0.1269110415772904,
          0.6535051210010488,
          0
        ],
        [
          0,
          0,
          0,
          0,
          1,
          0,
          0
        ],
        [
          0,
          0,
          0,
          0,
          1,
          0,
          0
        ],
        [
          0,
          0,
          0,
          0,
          1,
          0,
          0
        ],
        [
          0,
          0,
          0,
          0,
          1,
          0,
          0
        ],
        [
          0,
          0,
          0,
          0,
          1,
          0,
          0
        ],
        [
          0,
          0,
          0,
          0,
          1,
          0,
          0
        ],
        [
          0,
          0,
          0,
          0,
          1,
          0,
          0
        ],
        [
          0,
          0,
          0,
          0,
          1,
          0,
          0
        ],
        [
          0,
          0,
          0,
          0,
          1,
          0,
          0
        ],
        [
          0,
          0,
          0,
          0,
          1,
          0,
          0
        ],
        [
          0,
          0,
          0,
          0,
          1,
          0,
          0
        ],
        [
          0,
          0,
          0,
          0,
          1,
          0,
          0
        ],
        [
          0,
          0,
          0,
          0,
          1,
          0,
          0
        ],
        [
          0,
          0,
          0,
          0,
          1,
          0,
          0
        ],
        [
          0,
          0,
          0,
          0,
          1,
          0,
          0
        ],
        [
          0,
          0,
          0,
          0,
          1,
          0,
          0
        ],
        [
          0,
          0,
          0,
          0,
          1,
          0,
          0
        ],
        [
          0,
          0,
          0,
          0,
          1,
          0,
          0
        ],
        [
          0,
          0,
          0,
          0,
          1,
          0,
          0
        ],
        [
          131.9483851633332,
          0,
          30.48368417320203,
          28.86491346595818,
          7.760604936457582e-8,
          3.81971573595145,
          0
        ],
        [
          5.679947409832298,
          0,
          2.427850096669315,
          1.69545940647566,
          0.192882859956393,
          0.3042183866650692,
          0
        ],
        [
          0,
          0,
          0,
          0,
          1,
          0,
          0
        ],
        [
          0,
          0,
          0,
          0,
          1,
          0,
          0
        ],
        [
          0,
          0,
          0,
          0,
          1,
          0,
          0
        ],
        [
          0,
          0,
          0,
          0,
          1,
          0,
          0
        ],
        [
          0,
          0,
          0,
          0,
          1,
          0,
          0
        ],
        [
          0,
          0,
          0,
          0,
          1,
          0,
          0
        ],
        [
          0.09277792804977009,
          0,
          0.0004880885715721008,
          0.000161271258514617,
          0.9898677271593155,
          0.0000611592610256395,
          0
        ],
        [
          0,
          0,
          0,
          0,
          1,
          0,
          0
        ],
        [
          0,
          0,
          0,
          0,
          1,
          0,
          0
        ],
        [
          0,
          0,
          0,
          0,
          1,
          0,
          0
        ],
        [
          0,
          0,
          0,
          0,
          1,
          0,
          0
        ],
        [
          5.795366795366803,
          0,
          3.064450608935088,
          1.269319821673598,
          0.2598943197299871,
          0.3839867302944117,
          0
        ],
        [
          0,
          0,
          0,
          0,
          1,
          0,
          0
        ],
        [
          0,
          0,
          0,
          0,
          1,
          0,
          0
        ],
        [
          0.09277792804977009,
          0,
          0.0004880885715721008,
          0.0001625448822295539,
          0.9898277986923104,
          0.0000611592610256395,
          0
        ],
        [
          0,
          0,
          0,
          0,
          1,
          0,
          0
        ],
        [
          0,
          0,
          0,
          0,
          1,
          0,
          0
        ],
        [
          0,
          0,
          0,
          0,
          1,
          0,
          0
        ],
        [
          0,
          0,
          0,
          0,
          1,
          0,
          0
        ],
        [
          0,
          0,
          0,
          0,
          1,
          0,
          0
        ],
        [
          0,
          0,
          0,
          0,
          1,
          0,
          0
        ],
        [
          0,
          0,
          0,
          0,
          1,
          0,
          0
        ],
        [
          0,
          0,
          0,
          0,
          1,
          0,
          0
        ],
        [
          0,
          0,
          0,
          0,
          1,
          0,
          0
        ],
        [
          0,
          0,
          0,
          0,
          1,
          0,
          0
        ],
        [
          0,
          0,
          0,
          0,
          1,
          0,
          0
        ],
        [
          0,
          0,
          0,
          0,
          1,
          0,
          0
        ],
        [
          0,
          0,
          0,
          0,
          1,
          0,
          0
        ],
        [
          0,
          0,
          0,
          0,
          1,
          0,
          0
        ],
        [
          0,
          0,
          0,
          0,
          1,
          0,
          0
        ],
        [
          0,
          0,
          0,
          0,
          1,
          0,
          0
        ],
        [
          0,
          0,
          0,
          0,
          1,
          0,
          0
        ],
        [
          0,
          0,
          0,
          0,
          1,
          0,
          0
        ],
        [
          0.09277792804977009,
          0,
          0.0004880885715721008,
          0.0001621461855609851,
          0.9898402810702714,
          0.0000611592610256395,
          0
        ],
        [
          0,
          0,
          0,
          0,
          1,
          0,
          0
        ],
        [
          0,
          4.275539104080276,
          3.265134978753017,
          0.5420666538347021,
          0.4615774979458444,
          0.4091332067175902,
          0
        ],
        [
          0,
          0,
          0,
          0,
          1,
          0,
          0
        ],
        [
          0,
          0,
          0,
          0,
          1,
          0,
          0
        ],
        [
          24.41516245487367,
          0,
          6.241553065011511,
          5.390634691993839,
          0.02024510579675975,
          0.782089143941429,
          0
        ],
        [
          0,
          0,
          0,
          0,
          1,
          0,
          0
        ],
        [
          0,
          0,
          0,
          0,
          1,
          0,
          0
        ],
        [
          0.09277792804977009,
          0,
          0.00004517337918453063,
          0.00002951697272468579,
          0.9956651524167702,
          0.000005660387581004404,
          0
        ],
        [
          0,
          0,
          0,
          0,
          1,
          0,
          0
        ],
        [
          0,
          0,
          0,
          0,
          1,
          0,
          0
        ],
        [
          0,
          0,
          0,
          0,
          1,
          0,
          0
        ],
        [
          0,
          0,
          0,
          0,
          1,
          0,
          0
        ],
        [
          0,
          0,
          0,
          0,
          1,
          0,
          0
        ],
        [
          0,
          0,
          0,
          0,
          1,
          0,
          0
        ],
        [
          0,
          0,
          0,
          0,
          1,
          0,
          0
        ],
        [
          0.09277792804977009,
          0,
          0.00004517337918453063,
          0.00002854886815661928,
          0.9957368320477605,
          0.000005660387581004404,
          0
        ],
        [
          0,
          0,
          0,
          0,
          1,
          0,
          0
        ],
        [
          0,
          0,
          0,
          0,
          1,
          0,
          0
        ],
        [
          0,
          0,
          0,
          0,
          1,
          0,
          0
        ],
        [
          0,
          0,
          0,
          0,
          1,
          0,
          0
        ],
        [
          0,
          0,
          0,
          0,
          1,
          0,
          0
        ],
        [
          0,
          0,
          0,
          0,
          1,
          0,
          0
        ],
        [
          0,
          0,
          0,
          0,
          1,
          0,
          0
        ],
        [
          0,
          0,
          0,
          0,
          1,
          0,
          0
        ],
        [
          0,
          0,
          0,
          0,
          1,
          0,
          0
        ],
        [
          0,
          0,
          0,
          0,
          1,
          0,
          0
        ],
        [
          0,
          0,
          0,
          0,
          1,
          0,
          0
        ],
        [
          0,
          0,
          0,
          0,
          1,
          0,
          0
        ],
        [
          0.09277792804977009,
          0,
          0.0004880885715721008,
          0.0001560682672465674,
          0.990032504017563,
          0.0000611592610256395,
          0
        ],
        [
          0,
          0,
          0,
          0,
          1,
          0,
          0
        ],
        [
          0,
          0,
          0,
          0,
          1,
          0,
          0
        ],
        [
          0,
          0,
          0,
          0,
          1,
          0,
          0
        ],
        [
          0,
          0,
          0,
          0,
          1,
          0,
          0
        ],
        [
          0,
          0,
          0,
          0,
          1,
          0,
          0
        ],
        [
          6.157540230980621,
          0,
          2.151536726564963,
          2.088528674198212,
          0.1484089413997915,
          0.2695953233291356,
          0
        ],
        [
          0,
          0,
          0,
          0,
          1,
          0,
          0
        ],
        [
          0,
          0,
          0,
          0,
          1,
          0,
          0
        ],
        [
          0.02277267279264849,
          6.885010266940486,
          4.921167807514472,
          0.6085561595808002,
          0.4353319600798139,
          0.6166401018596507,
          0
        ],
        [
          0,
          0,
          0,
          0,
          1,
          0,
          0
        ],
        [
          0,
          0,
          0,
          0,
          1,
          0,
          0
        ],
        [
          0,
          0,
          0,
          0,
          1,
          0,
          0
        ],
        [
          0,
          0,
          0,
          0,
          1,
          0,
          0
        ],
        [
          0,
          0,
          0,
          0,
          1,
          0,
          0
        ],
        [
          0,
          0,
          0,
          0,
          1,
          0,
          0
        ],
        [
          0,
          0,
          0,
          0,
          1,
          0,
          0
        ],
        [
          0,
          0,
          0,
          0,
          1,
          0,
          0
        ],
        [
          0,
          0,
          0,
          0,
          1,
          0,
          0
        ],
        [
          0,
          0,
          0,
          0,
          1,
          0,
          0
        ],
        [
          0.09277792804977009,
          0,
          0.0004880885715721008,
          0.0001854709407123067,
          0.9891341282650902,
          0.0000611592610256395,
          0
        ],
        [
          0,
          0,
          0,
          0,
          1,
          0,
          0
        ],
        [
          0,
          0,
          0,
          0,
          1,
          0,
          0
        ],
        [
          0,
          0,
          0,
          0,
          1,
          0,
          0
        ],
        [
          0,
          0,
          0,
          0,
          1,
          0,
          0
        ],
        [
          0,
          0,
          0,
          0,
          1,
          0,
          0
        ],
        [
          0,
          0,
          0,
          0,
          1,
          0,
          0
        ],
        [
          0,
          0,
          0,
          0,
          1,
          0,
          0
        ],
        [
          0,
          0,
          0,
          0,
          1,
          0,
          0
        ],
        [
          0,
          0,
          0,
          0,
          1,
          0,
          0
        ],
        [
          0,
          0,
          0,
          0,
          1,
          0,
          0
        ],
        [
          0,
          0,
          0,
          0,
          1,
          0,
          0
        ],
        [
          0,
          0,
          0,
          0,
          1,
          0,
          0
        ],
        [
          0,
          0,
          0,
          0,
          1,
          0,
          0
        ],
        [
          0,
          0,
          0,
          0,
          1,
          0,
          0
        ],
        [
          10.1770980625635,
          0,
          3.542422208409544,
          4.177670640651179,
          0.04095996030430193,
          0.4438782981730551,
          0
        ],
        [
          0,
          0,
          0,
          0,
          1,
          0,
          0
        ],
        [
          0,
          0,
          0,
          0,
          1,
          0,
          0
        ],
        [
          0,
          0,
          0,
          0,
          1,
          0,
          0
        ],
        [
          0,
          0,
          0,
          0,
          1,
          0,
          0
        ],
        [
          0,
          0,
          0,
          0,
          1,
          0,
          0
        ],
        [
          0,
          0,
          0,
          0,
          1,
          0,
          0
        ],
        [
          0,
          0,
          0,
          0,
          1,
          0,
          0
        ],
        [
          0,
          0,
          0,
          0,
          1,
          0,
          0
        ],
        [
          11.7536231884058,
          0,
          2.643263030728674,
          2.994416601473681,
          0.08355200161219867,
          0.3312104053882304,
          0
        ],
        [
          0,
          0,
          0,
          0,
          1,
          0,
          0
        ],
        [
          0.09277792804977009,
          0,
          0.00004517337918453063,
          0.00003378402612597142,
          0.9953623996705001,
          0.000005660387581004404,
          0
        ],
        [
          0,
          0,
          0,
          0,
          1,
          0,
          0
        ],
        [
          0,
          0,
          0,
          0,
          1,
          0,
          0
        ],
        [
          0,
          0,
          0,
          0,
          1,
          0,
          0
        ],
        [
          0,
          0,
          0,
          0,
          1,
          0,
          0
        ],
        [
          5.160806575323729,
          0,
          2.416643402833068,
          1.503273183059679,
          0.2201684153862321,
          0.3028141474480807,
          0
        ],
        [
          0,
          0,
          0,
          0,
          1,
          0,
          0
        ],
        [
          0,
          0,
          0,
          0,
          1,
          0,
          0
        ],
        [
          0,
          0,
          0,
          0,
          1,
          0,
          0
        ],
        [
          0,
          0,
          0,
          0,
          1,
          0,
          0
        ],
        [
          0,
          0,
          0,
          0,
          1,
          0,
          0
        ],
        [
          0,
          0,
          0,
          0,
          1,
          0,
          0
        ],
        [
          0,
          0,
          0,
          0,
          1,
          0,
          0
        ],
        [
          0,
          0,
          0,
          0,
          1,
          0,
          0
        ],
        [
          0,
          0,
          0,
          0,
          1,
          0,
          0
        ],
        [
          0,
          0,
          0,
          0,
          1,
          0,
          0
        ],
        [
          4.92780560406454,
          0,
          1.807503642966549,
          2.011088153044941,
          0.1561532817480922,
          0.226486735284388,
          0
        ],
        [
          0,
          0,
          0,
          0,
          1,
          0,
          0
        ],
        [
          5.795366795366803,
          0,
          2.440801902210953,
          1.734500809978204,
          0.1878371217229788,
          0.3058412946822002,
          0
        ],
        [
          0,
          0,
          0,
          0,
          1,
          0,
          0
        ],
        [
          0,
          3.449448424368666,
          2.674404456352502,
          0.5141186545687404,
          0.4733613370149962,
          0.3351125385037502,
          0
        ],
        [
          0,
          0,
          0,
          0,
          1,
          0,
          0
        ],
        [
          8.67032967032966,
          0,
          3.037867503035628,
          2.119076201521679,
          0.1454742674837826,
          0.3806557711053024,
          0
        ],
        [
          0,
          0,
          0,
          0,
          1,
          0,
          0
        ],
        [
          0.09277792804977009,
          0,
          0.0004880885715721008,
          0.0001874924539375655,
          0.9890750769400514,
          0.0000611592610256395,
          0
        ],
        [
          0,
          0,
          0,
          0,
          1,
          0,
          0
        ],
        [
          0,
          0,
          0,
          0,
          1,
          0,
          0
        ],
        [
          0,
          0,
          0,
          0,
          1,
          0,
          0
        ],
        [
          0,
          0,
          0,
          0,
          1,
          0,
          0
        ],
        [
          0,
          0,
          0,
          0,
          1,
          0,
          0
        ],
        [
          0,
          0,
          0,
          0,
          1,
          0,
          0
        ],
        [
          0,
          0,
          0,
          0,
          1,
          0,
          0
        ],
        [
          0.09277792804977009,
          0,
          0.00004517337918453063,
          0.0000338312430523402,
          0.9953591600579625,
          0.000005660387581004404,
          0
        ],
        [
          0,
          0,
          0,
          0,
          1,
          0,
          0
        ],
        [
          0,
          0,
          0,
          0,
          1,
          0,
          0
        ],
        [
          0,
          0,
          0,
          0,
          1,
          0,
          0
        ],
        [
          0,
          0,
          0,
          0,
          1,
          0,
          0
        ],
        [
          0,
          0,
          0,
          0,
          1,
          0,
          0
        ],
        [
          0,
          0,
          0,
          0,
          1,
          0,
          0
        ],
        [
          0,
          0,
          0,
          0,
          1,
          0,
          0
        ],
        [
          9.999999999999982,
          0,
          2.687239347643989,
          2.677402585005158,
          0.1017816170581827,
          0.3367207967430356,
          0
        ],
        [
          0,
          0,
          0,
          0,
          1,
          0,
          0
        ],
        [
          0,
          0,
          0,
          0,
          1,
          0,
          0
        ],
        [
          4.1087375558428,
          0,
          2.147311595607605,
          1.290943115462998,
          0.2558742192896128,
          0.269065899158731,
          0
        ],
        [
          0,
          0,
          0,
          0,
          1,
          0,
          0
        ],
        [
          0,
          0,
          0,
          0,
          1,
          0,
          0
        ],
        [
          0,
          0,
          0,
          0,
          1,
          0,
          0
        ],
        [
          0,
          0,
          0,
          0,
          1,
          0,
          0
        ],
        [
          0,
          0,
          0,
          0,
          1,
          0,
          0
        ],
        [
          0,
          0,
          0,
          0,
          1,
          0,
          0
        ],
        [
          0,
          0,
          0,
          0,
          1,
          0,
          0
        ],
        [
          0,
          0,
          0,
          0,
          1,
          0,
          0
        ],
        [
          0,
          0,
          0,
          0,
          1,
          0,
          0
        ],
        [
          14.54083885209713,
          0,
          3.955617553161143,
          2.610681351949534,
          0.1061461477783594,
          0.495653167358881,
          0
        ],
        [
          0,
          0,
          0,
          0,
          1,
          0,
          0
        ],
        [
          0,
          0,
          0,
          0,
          1,
          0,
          0
        ],
        [
          0,
          3.314128635235069,
          2.297149810826582,
          0.7278766135364378,
          0.3935723277699642,
          0.2878411687510444,
          0
        ],
        [
          9.055515569467005,
          0,
          3.042335821202478,
          2.161755287094238,
          0.1414829886765853,
          0.3812156675114646,
          0
        ],
        [
          0,
          0,
          0,
          0,
          1,
          0,
          0
        ],
        [
          0,
          0,
          0,
          0,
          1,
          0,
          0
        ],
        [
          0,
          0,
          0,
          0,
          1,
          0,
          0
        ],
        [
          36.7986577181206,
          0,
          11.73082106016373,
          9.055732774551785,
          0.002618724308359854,
          1.469914251326904,
          0
        ],
        [
          0,
          0,
          0,
          0,
          1,
          0,
          0
        ],
        [
          0,
          0,
          0,
          0,
          1,
          0,
          0
        ],
        [
          0,
          0,
          0,
          0,
          1,
          0,
          0
        ],
        [
          0,
          0,
          0,
          0,
          1,
          0,
          0
        ],
        [
          0,
          0,
          0,
          0,
          1,
          0,
          0
        ],
        [
          0,
          0,
          0,
          0,
          1,
          0,
          0
        ],
        [
          17.72340425531905,
          0,
          4.633810542465864,
          2.678446823305549,
          0.1017148892971648,
          0.5806331985959351,
          0
        ],
        [
          0,
          0,
          0,
          0,
          1,
          0,
          0
        ],
        [
          6.787610619469026,
          0,
          2.12149424059986,
          2.303162027123559,
          0.1291109232483036,
          0.2658308913222956,
          0
        ],
        [
          0,
          0,
          0,
          0,
          1,
          0,
          0
        ],
        [
          0,
          0,
          0,
          0,
          1,
          0,
          0
        ],
        [
          0,
          3.9097746989577,
          2.633153561381097,
          0.7924258079705382,
          0.3733676210006019,
          0.3299436523629186,
          0
        ],
        [
          0,
          0,
          0,
          0,
          1,
          0,
          0
        ],
        [
          0,
          0,
          0,
          0,
          1,
          0,
          0
        ],
        [
          0,
          0,
          0,
          0,
          1,
          0,
          0
        ],
        [
          0,
          3.243146577375719,
          2.975270955507682,
          0.1748945832885376,
          0.6757979735388127,
          0.3728121975972511,
          0
        ],
        [
          13.82105263157904,
          0,
          2.537698120910138,
          3.371065292897242,
          0.06635083841900391,
          0.3179827408806501,
          0
        ],
        [
          0,
          0,
          0,
          0,
          1,
          0,
          0
        ],
        [
          6.787610619469026,
          0,
          3.024422532692673,
          1.583471469936939,
          0.2082613641463275,
          0.3789710677572229,
          0
        ],
        [
          0,
          0,
          0,
          0,
          1,
          0,
          0
        ],
        [
          0,
          0,
          0,
          0,
          1,
          0,
          0
        ],
        [
          0,
          0,
          0,
          0,
          1,
          0,
          0
        ],
        [
          0,
          0,
          0,
          0,
          1,
          0,
          0
        ],
        [
          0,
          0,
          0,
          0,
          1,
          0,
          0
        ],
        [
          0,
          0,
          0,
          0,
          1,
          0,
          0
        ],
        [
          5.942800788954635,
          0,
          2.796053796719667,
          1.50057795669596,
          0.22058245532249,
          0.3503556402570829,
          0
        ],
        [
          0,
          0,
          0,
          0,
          1,
          0,
          0
        ],
        [
          0,
          0,
          0,
          0,
          1,
          0,
          0
        ],
        [
          0,
          0,
          0,
          0,
          1,
          0,
          0
        ],
        [
          0,
          3.996543731956288,
          2.902366344911148,
          0.6428068687554394,
          0.4226962133472322,
          0.3636769865533119,
          0
        ],
        [
          0,
          4.250559818828337,
          2.780179816838955,
          0.8371580667676213,
          0.3602108321416602,
          0.3483665732401825,
          0
        ],
        [
          0,
          0,
          0,
          0,
          1,
          0,
          0
        ],
        [
          0,
          0,
          0,
          0,
          1,
          0,
          0
        ],
        [
          0,
          0,
          0,
          0,
          1,
          0,
          0
        ],
        [
          0,
          6.649402390438168,
          4.469397851596833,
          0.7942317767280009,
          0.3728235887392256,
          0.5600316945607161,
          0
        ],
        [
          0,
          0,
          0,
          0,
          1,
          0,
          0
        ],
        [
          0,
          0,
          0,
          0,
          1,
          0,
          0
        ],
        [
          0.09277792804977009,
          0,
          0.00004517337918453063,
          0.00002905400702069016,
          0.9956992818968223,
          0.000005660387581004404,
          0
        ],
        [
          0,
          0,
          0,
          0,
          1,
          0,
          0
        ],
        [
          0.09277792804977009,
          0,
          0.0004880885715721008,
          0.0001620589147766083,
          0.9898430153870371,
          0.0000611592610256395,
          0
        ],
        [
          0,
          0,
          0,
          0,
          1,
          0,
          0
        ],
        [
          0,
          0,
          0,
          0,
          1,
          0,
          0
        ],
        [
          0,
          0,
          0,
          0,
          1,
          0,
          0
        ],
        [
          0,
          0,
          0,
          0,
          1,
          0,
          0
        ],
        [
          0,
          0,
          0,
          0,
          1,
          0,
          0
        ],
        [
          0,
          0,
          0,
          0,
          1,
          0,
          0
        ],
        [
          0,
          0,
          0,
          0,
          1,
          0,
          0
        ],
        [
          0,
          0,
          0,
          0,
          1,
          0,
          0
        ],
        [
          10.81208053691273,
          0,
          2.973154426947244,
          2.574582627907748,
          0.1085927404474932,
          0.3725469889235895,
          0
        ],
        [
          0,
          4.491747699935344,
          3.409616595897257,
          0.5533289944307569,
          0.4569606502083254,
          0.4272372752227584,
          0
        ],
        [
          0,
          0,
          0,
          0,
          1,
          0,
          0
        ],
        [
          0,
          0,
          0,
          0,
          1,
          0,
          0
        ],
        [
          0,
          0,
          0,
          0,
          1,
          0,
          0
        ],
        [
          0,
          0,
          0,
          0,
          1,
          0,
          0
        ],
        [
          0,
          0,
          0,
          0,
          1,
          0,
          0
        ],
        [
          0,
          0,
          0,
          0,
          1,
          0,
          0
        ],
        [
          0,
          0,
          0,
          0,
          1,
          0,
          0
        ],
        [
          0,
          0,
          0,
          0,
          1,
          0,
          0
        ],
        [
          0,
          9.471239880698732,
          6.765805470215699,
          1.262218728447458,
          0.2612315331155972,
          0.847779863947287,
          0
        ],
        [
          0,
          0,
          0,
          0,
          1,
          0,
          0
        ],
        [
          0,
          0,
          0,
          0,
          1,
          0,
          0
        ],
        [
          0,
          0,
          0,
          0,
          1,
          0,
          0
        ],
        [
          0,
          0,
          0,
          0,
          1,
          0,
          0
        ],
        [
          0,
          0,
          0,
          0,
          1,
          0,
          0
        ],
        [
          0,
          0,
          0,
          0,
          1,
          0,
          0
        ],
        [
          0,
          4.118633698036329,
          2.469775358538008,
          1.044643296063619,
          0.3067440176950231,
          0.3094717734139882,
          0
        ],
        [
          0.09277792804977009,
          0,
          0.0004880885715721008,
          0.0001529604594541212,
          0.9901322399672764,
          0.0000611592610256395,
          0
        ],
        [
          0,
          0,
          0,
          0,
          1,
          0,
          0
        ],
        [
          0,
          0,
          0,
          0,
          1,
          0,
          0
        ],
        [
          0,
          0,
          0,
          0,
          1,
          0,
          0
        ],
        [
          0,
          0,
          0,
          0,
          1,
          0,
          0
        ],
        [
          0,
          0,
          0,
          0,
          1,
          0,
          0
        ],
        [
          8.250985545335023,
          0,
          2.857209520948452,
          2.103488450856801,
          0.1469635054804531,
          0.3580186734014018,
          0
        ],
        [
          0,
          0,
          0,
          0,
          1,
          0,
          0
        ],
        [
          0,
          0,
          0,
          0,
          1,
          0,
          0
        ],
        [
          0,
          0,
          0,
          0,
          1,
          0,
          0
        ],
        [
          0,
          0,
          0,
          0,
          1,
          0,
          0
        ],
        [
          0,
          0,
          0,
          0,
          1,
          0,
          0
        ],
        [
          0,
          0,
          0,
          0,
          1,
          0,
          0
        ],
        [
          0,
          0,
          0,
          0,
          1,
          0,
          0
        ],
        [
          0,
          0,
          0,
          0,
          1,
          0,
          0
        ],
        [
          0,
          0,
          0,
          0,
          1,
          0,
          0
        ],
        [
          0,
          0,
          0,
          0,
          1,
          0,
          0
        ],
        [
          0,
          0,
          0,
          0,
          1,
          0,
          0
        ],
        [
          0,
          0,
          0,
          0,
          1,
          0,
          0
        ],
        [
          0,
          0,
          0,
          0,
          1,
          0,
          0
        ],
        [
          0,
          0,
          0,
          0,
          1,
          0,
          0
        ],
        [
          0,
          0,
          0,
          0,
          1,
          0,
          0
        ],
        [
          0,
          3.959938646592295,
          3.089026666735944,
          0.5056082484229414,
          0.4770462171392694,
          0.3870661991071775,
          0
        ],
        [
          0,
          0,
          0,
          0,
          1,
          0,
          0
        ],
        [
          0,
          0,
          0,
          0,
          1,
          0,
          0
        ],
        [
          14.02286054856991,
          0,
          4.139826798632363,
          2.441443726343461,
          0.1181674230281331,
          0.5187352511921967,
          0
        ],
        [
          6.71743251669659,
          4.901880262383139,
          5.669385369722755,
          0.04796087534273852,
          0.8266502694824513,
          0.710394465014831,
          0
        ],
        [
          0,
          0,
          0,
          0,
          1,
          0,
          0
        ],
        [
          0,
          0,
          0,
          0,
          1,
          0,
          0
        ],
        [
          0,
          0,
          0,
          0,
          1,
          0,
          0
        ],
        [
          0,
          0,
          0,
          0,
          1,
          0,
          0
        ],
        [
          0,
          0,
          0,
          0,
          1,
          0,
          0
        ],
        [
          0,
          0,
          0,
          0,
          1,
          0,
          0
        ],
        [
          0,
          0,
          0,
          0,
          1,
          0,
          0
        ],
        [
          0,
          0,
          0,
          0,
          1,
          0,
          0
        ],
        [
          0,
          0,
          0,
          0,
          1,
          0,
          0
        ],
        [
          0,
          0,
          0,
          0,
          1,
          0,
          0
        ],
        [
          0,
          0,
          0,
          0,
          1,
          0,
          0
        ],
        [
          0,
          0,
          0,
          0,
          1,
          0,
          0
        ],
        [
          0,
          0,
          0,
          0,
          1,
          0,
          0
        ],
        [
          0,
          0,
          0,
          0,
          1,
          0,
          0
        ],
        [
          0,
          0,
          0,
          0,
          1,
          0,
          0
        ],
        [
          0,
          0,
          0,
          0,
          1,
          0,
          0
        ],
        [
          0,
          0,
          0,
          0,
          1,
          0,
          0
        ],
        [
          0,
          0,
          0,
          0,
          1,
          0,
          0
        ],
        [
          0,
          0,
          0,
          0,
          1,
          0,
          0
        ],
        [
          0,
          0,
          0,
          0,
          1,
          0,
          0
        ],
        [
          0,
          0,
          0,
          0,
          1,
          0,
          0
        ],
        [
          0,
          0,
          0,
          0,
          1,
          0,
          0
        ],
        [
          0,
          0,
          0,
          0,
          1,
          0,
          0
        ],
        [
          0.09277792804977009,
          0,
          0.00004517337918453063,
          0.00002942997665034142,
          0.9956715451674977,
          0.000005660387581004404,
          0
        ],
        [
          0,
          0,
          0,
          0,
          1,
          0,
          0
        ],
        [
          0,
          0,
          0,
          0,
          1,
          0,
          0
        ],
        [
          0,
          0,
          0,
          0,
          1,
          0,
          0
        ],
        [
          0.09277792804977009,
          0,
          0.00004517337918453063,
          0.00002942997665034142,
          0.9956715451674977,
          0.000005660387581004404,
          0
        ],
        [
          0,
          0,
          0,
          0,
          1,
          0,
          0
        ],
        [
          0,
          0,
          0,
          0,
          1,
          0,
          0
        ],
        [
          5.795366795366803,
          0,
          3.064450608935088,
          1.259408649667598,
          0.2617630548762344,
          0.3839867302944117,
          0
        ],
        [
          0,
          0,
          0,
          0,
          1,
          0,
          0
        ],
        [
          0,
          0,
          0,
          0,
          1,
          0,
          0
        ],
        [
          0,
          0,
          0,
          0,
          1,
          0,
          0
        ],
        [
          0,
          0,
          0,
          0,
          1,
          0,
          0
        ],
        [
          0,
          0,
          0,
          0,
          1,
          0,
          0
        ],
        [
          0,
          0,
          0,
          0,
          1,
          0,
          0
        ],
        [
          0,
          0,
          0,
          0,
          1,
          0,
          0
        ],
        [
          0,
          0,
          0,
          0,
          1,
          0,
          0
        ],
        [
          5.651903032450475,
          0,
          3.021110635972386,
          1.251219932578159,
          0.2633196046962888,
          0.3785560751353851,
          0
        ],
        [
          8.12729924641435,
          0,
          3.599134532380192,
          1.614868628674618,
          0.2038087711840009,
          0.4509845572151792,
          0
        ],
        [
          0,
          0,
          0,
          0,
          1,
          0,
          0
        ],
        [
          0,
          0,
          0,
          0,
          1,
          0,
          0
        ],
        [
          0,
          0,
          0,
          0,
          1,
          0,
          0
        ],
        [
          0,
          0,
          0,
          0,
          1,
          0,
          0
        ],
        [
          0,
          0,
          0,
          0,
          1,
          0,
          0
        ],
        [
          12.14342806718165,
          0,
          3.189624972762271,
          2.678946406664959,
          0.1016829823914817,
          0.3996715302198984,
          0
        ],
        [
          29.57546145494038,
          0,
          11.84967189589452,
          7.245986448237105,
          0.007105966527706897,
          1.484806690340918,
          0
        ],
        [
          0,
          0,
          0,
          0,
          1,
          0,
          0
        ],
        [
          0,
          0,
          0,
          0,
          1,
          0,
          0
        ],
        [
          0,
          0,
          0,
          0,
          1,
          0,
          0
        ],
        [
          0,
          0,
          0,
          0,
          1,
          0,
          0
        ],
        [
          0,
          0,
          0,
          0,
          1,
          0,
          0
        ],
        [
          0,
          0,
          0,
          0,
          1,
          0,
          0
        ],
        [
          0,
          0,
          0,
          0,
          1,
          0,
          0
        ],
        [
          0,
          0,
          0,
          0,
          1,
          0,
          0
        ],
        [
          0,
          0,
          0,
          0,
          1,
          0,
          0
        ],
        [
          0,
          0,
          0,
          0,
          1,
          0,
          0
        ],
        [
          0,
          0,
          0,
          0,
          1,
          0,
          0
        ],
        [
          0,
          0,
          0,
          0,
          1,
          0,
          0
        ],
        [
          0,
          0,
          0,
          0,
          1,
          0,
          0
        ],
        [
          0,
          0,
          0,
          0,
          1,
          0,
          0
        ],
        [
          0,
          0,
          0,
          0,
          1,
          0,
          0
        ],
        [
          0,
          0,
          0,
          0,
          1,
          0,
          0
        ],
        [
          0,
          0,
          0,
          0,
          1,
          0,
          0
        ],
        [
          0,
          0,
          0,
          0,
          1,
          0,
          0
        ],
        [
          0,
          0,
          0,
          0,
          1,
          0,
          0
        ],
        [
          0,
          0,
          0,
          0,
          1,
          0,
          0
        ],
        [
          0,
          0,
          0,
          0,
          1,
          0,
          0
        ],
        [
          0,
          0,
          0,
          0,
          1,
          0,
          0
        ],
        [
          0,
          0,
          0,
          0,
          1,
          0,
          0
        ],
        [
          0,
          0,
          0,
          0,
          1,
          0,
          0
        ],
        [
          0,
          0,
          0,
          0,
          1,
          0,
          0
        ],
        [
          0,
          0,
          0,
          0,
          1,
          0,
          0
        ],
        [
          0,
          0,
          0,
          0,
          1,
          0,
          0
        ],
        [
          0,
          0,
          0,
          0,
          1,
          0,
          0
        ],
        [
          0,
          0,
          0,
          0,
          1,
          0,
          0
        ],
        [
          7.325395542210484,
          0,
          2.387251384848486,
          2.243395987934655,
          0.134185988886845,
          0.2991312214287327,
          0
        ],
        [
          0,
          0,
          0,
          0,
          1,
          0,
          0
        ],
        [
          0,
          0,
          0,
          0,
          1,
          0,
          0
        ],
        [
          0,
          0,
          0,
          0,
          1,
          0,
          0
        ],
        [
          0,
          0,
          0,
          0,
          1,
          0,
          0
        ],
        [
          0.09277792804977009,
          0,
          0.00004517337918453063,
          0.00003277067990214988,
          0.995432480444966,
          0.000005660387581004404,
          0
        ],
        [
          0,
          0,
          0,
          0,
          1,
          0,
          0
        ],
        [
          48.11112057293185,
          0,
          10.55350385467069,
          14.81452990252246,
          0.0001186180574970219,
          1.322392152932333,
          0
        ],
        [
          0,
          0,
          0,
          0,
          1,
          0,
          0
        ],
        [
          0,
          0,
          0,
          0,
          1,
          0,
          0
        ],
        [
          0,
          0,
          0,
          0,
          1,
          0,
          0
        ],
        [
          0,
          0,
          0,
          0,
          1,
          0,
          0
        ],
        [
          0,
          0,
          0,
          0,
          1,
          0,
          0
        ],
        [
          0,
          0,
          0,
          0,
          1,
          0,
          0
        ],
        [
          0,
          0,
          0,
          0,
          1,
          0,
          0
        ],
        [
          0,
          0,
          0,
          0,
          1,
          0,
          0
        ],
        [
          0,
          0,
          0,
          0,
          1,
          0,
          0
        ],
        [
          0,
          0,
          0,
          0,
          1,
          0,
          0
        ],
        [
          6.032500497516327,
          0,
          2.701319389813236,
          1.599929934119441,
          0.2059131404351975,
          0.3384850768848698,
          0
        ],
        [
          0,
          0,
          0,
          0,
          1,
          0,
          0
        ],
        [
          0,
          0,
          0,
          0,
          1,
          0,
          0
        ],
        [
          0,
          0,
          0,
          0,
          1,
          0,
          0
        ],
        [
          0,
          0,
          0,
          0,
          1,
          0,
          0
        ],
        [
          0,
          0,
          0,
          0,
          1,
          0,
          0
        ],
        [
          0.09277792804977009,
          0,
          0.00004517337918453063,
          0.00003280820245255001,
          0.9954298663081983,
          0.000005660387581004404,
          0
        ],
        [
          0,
          0,
          0,
          0,
          1,
          0,
          0
        ],
        [
          0,
          0,
          0,
          0,
          1,
          0,
          0
        ],
        [
          0,
          0,
          0,
          0,
          1,
          0,
          0
        ],
        [
          0,
          0,
          0,
          0,
          1,
          0,
          0
        ],
        [
          0,
          0,
          0,
          0,
          1,
          0,
          0
        ],
        [
          0,
          0,
          0,
          0,
          1,
          0,
          0
        ],
        [
          0,
          0,
          0,
          0,
          1,
          0,
          0
        ],
        [
          0,
          0,
          0,
          0,
          1,
          0,
          0
        ],
        [
          0,
          0,
          0,
          0,
          1,
          0,
          0
        ],
        [
          0,
          0,
          0,
          0,
          1,
          0,
          0
        ],
        [
          0,
          0,
          0,
          0,
          1,
          0,
          0
        ],
        [
          0,
          0,
          0,
          0,
          1,
          0,
          0
        ],
        [
          0,
          0,
          0,
          0,
          1,
          0,
          0
        ],
        [
          0,
          0,
          0,
          0,
          1,
          0,
          0
        ],
        [
          0,
          0,
          0,
          0,
          1,
          0,
          0
        ],
        [
          10.81208053691274,
          0,
          3.860909512624619,
          2.016489476609298,
          0.1555985091859855,
          0.4837859077880543,
          0
        ],
        [
          0,
          0,
          0,
          0,
          1,
          0,
          0
        ],
        [
          0,
          0,
          0,
          0,
          1,
          0,
          0
        ],
        [
          0,
          0,
          0,
          0,
          1,
          0,
          0
        ],
        [
          0,
          0,
          0,
          0,
          1,
          0,
          0
        ],
        [
          0,
          0,
          0,
          0,
          1,
          0,
          0
        ],
        [
          9.82842654233465,
          0,
          2.883716579234756,
          2.46281234408298,
          0.1165699009519521,
          0.3613401035498938,
          0
        ],
        [
          0,
          0,
          0,
          0,
          1,
          0,
          0
        ],
        [
          0,
          0,
          0,
          0,
          1,
          0,
          0
        ],
        [
          0,
          0,
          0,
          0,
          1,
          0,
          0
        ],
        [
          0.09277792804977009,
          0,
          0.00004517337918453063,
          0.00003269481732814938,
          0.9954377702463684,
          0.000005660387581004404,
          0
        ],
        [
          0,
          0,
          0,
          0,
          1,
          0,
          0
        ],
        [
          0,
          0,
          0,
          0,
          1,
          0,
          0
        ],
        [
          0,
          0,
          0,
          0,
          1,
          0,
          0
        ],
        [
          0,
          0,
          0,
          0,
          1,
          0,
          0
        ],
        [
          0,
          0,
          0,
          0,
          1,
          0,
          0
        ],
        [
          0,
          0,
          0,
          0,
          1,
          0,
          0
        ],
        [
          0,
          0,
          0,
          0,
          1,
          0,
          0
        ],
        [
          0,
          0,
          0,
          0,
          1,
          0,
          0
        ],
        [
          0,
          0,
          0,
          0,
          1,
          0,
          0
        ],
        [
          0,
          0,
          0,
          0,
          1,
          0,
          0
        ],
        [
          0,
          4.790490551811812,
          2.724970066402593,
          1.133509037446419,
          0.2870280907681335,
          0.341448592089298,
          0
        ],
        [
          0,
          0,
          0,
          0,
          1,
          0,
          0
        ],
        [
          0,
          0,
          0,
          0,
          1,
          0,
          0
        ],
        [
          0,
          0,
          0,
          0,
          1,
          0,
          0
        ],
        [
          0,
          0,
          0,
          0,
          1,
          0,
          0
        ],
        [
          0,
          0,
          0,
          0,
          1,
          0,
          0
        ],
        [
          0,
          0,
          0,
          0,
          1,
          0,
          0
        ],
        [
          0,
          0,
          0,
          0,
          1,
          0,
          0
        ],
        [
          0,
          0,
          0,
          0,
          1,
          0,
          0
        ],
        [
          0,
          0,
          0,
          0,
          1,
          0,
          0
        ],
        [
          0,
          0,
          0,
          0,
          1,
          0,
          0
        ],
        [
          0,
          0,
          0,
          0,
          1,
          0,
          0
        ],
        [
          0,
          0,
          0,
          0,
          1,
          0,
          0
        ],
        [
          0,
          0,
          0,
          0,
          1,
          0,
          0
        ],
        [
          0,
          0,
          0,
          0,
          1,
          0,
          0
        ],
        [
          0,
          0,
          0,
          0,
          1,
          0,
          0
        ],
        [
          0,
          0,
          0,
          0,
          1,
          0,
          0
        ],
        [
          0,
          0,
          0,
          0,
          1,
          0,
          0
        ],
        [
          0,
          0,
          0,
          0,
          1,
          0,
          0
        ],
        [
          0,
          0,
          0,
          0,
          1,
          0,
          0
        ],
        [
          0,
          0,
          0,
          0,
          1,
          0,
          0
        ],
        [
          0.09277792804977009,
          0,
          0.0004880885715721008,
          0.0001683451041429862,
          0.9896479080304045,
          0.0000611592610256395,
          0
        ],
        [
          0,
          0,
          0,
          0,
          1,
          0,
          0
        ],
        [
          0,
          0,
          0,
          0,
          1,
          0,
          0
        ],
        [
          0,
          0,
          0,
          0,
          1,
          0,
          0
        ],
        [
          0,
          0,
          0,
          0,
          1,
          0,
          0
        ],
        [
          0,
          0,
          0,
          0,
          1,
          0,
          0
        ],
        [
          0,
          0,
          0,
          0,
          1,
          0,
          0
        ],
        [
          0,
          0,
          0,
          0,
          1,
          0,
          0
        ],
        [
          0,
          0,
          0,
          0,
          1,
          0,
          0
        ],
        [
          0,
          0,
          0,
          0,
          1,
          0,
          0
        ],
        [
          0,
          0,
          0,
          0,
          1,
          0,
          0
        ],
        [
          0,
          0,
          0,
          0,
          1,
          0,
          0
        ],
        [
          0,
          0,
          0,
          0,
          1,
          0,
          0
        ],
        [
          8.386666666666654,
          0,
          2.75819247602621,
          2.23155966255592,
          0.135217293676781,
          0.3456114800166406,
          0
        ],
        [
          0,
          0,
          0,
          0,
          1,
          0,
          0
        ],
        [
          0,
          0,
          0,
          0,
          1,
          0,
          0
        ],
        [
          0,
          0,
          0,
          0,
          1,
          0,
          0
        ],
        [
          0,
          0,
          0,
          0,
          1,
          0,
          0
        ],
        [
          0.09277792804977009,
          0,
          0.0002349461476675091,
          0.0001468012024261611,
          0.9903329438278569,
          0.00002943960094350009,
          0
        ],
        [
          0,
          0,
          0,
          0,
          1,
          0,
          0
        ],
        [
          12.01293900184853,
          0,
          6.356323465412964,
          2.531482451891719,
          0.1115953289515053,
          0.7964702896698794,
          0
        ],
        [
          0,
          0,
          0,
          0,
          1,
          0,
          0
        ],
        [
          0,
          0,
          0,
          0,
          1,
          0,
          0
        ],
        [
          12.28301886792466,
          0,
          2.555908628393767,
          3.14737291619598,
          0.0760493092561425,
          0.3202645832458857,
          0
        ],
        [
          0,
          0,
          0,
          0,
          1,
          0,
          0
        ],
        [
          0,
          0,
          0,
          0,
          1,
          0,
          0
        ],
        [
          57.89603469576973,
          0,
          15.04145699128741,
          13.10667699263949,
          0.0002942451561193105,
          1.884748891728937,
          0
        ],
        [
          0,
          0,
          0,
          0,
          1,
          0,
          0
        ],
        [
          0,
          0,
          0,
          0,
          1,
          0,
          0
        ],
        [
          0,
          0,
          0,
          0,
          1,
          0,
          0
        ],
        [
          0,
          0,
          0,
          0,
          1,
          0,
          0
        ],
        [
          34.58223099703846,
          0,
          13.49685754720336,
          7.355281532917978,
          0.006686603861893681,
          1.691205002191586,
          0
        ],
        [
          0,
          0,
          0,
          0,
          1,
          0,
          0
        ],
        [
          0,
          0,
          0,
          0,
          1,
          0,
          0
        ],
        [
          0,
          0,
          0,
          0,
          1,
          0,
          0
        ],
        [
          0,
          0,
          0,
          0,
          1,
          0,
          0
        ],
        [
          0,
          0,
          0,
          0,
          1,
          0,
          0
        ],
        [
          0,
          0,
          0,
          0,
          1,
          0,
          0
        ],
        [
          0,
          3.419026213019408,
          2.164436183537062,
          0.9095890051733022,
          0.3402234913065734,
          0.271211671881417,
          0
        ],
        [
          0,
          0,
          0,
          0,
          1,
          0,
          0
        ],
        [
          0,
          0,
          0,
          0,
          1,
          0,
          0
        ],
        [
          0,
          0,
          0,
          0,
          1,
          0,
          0
        ],
        [
          0,
          0,
          0,
          0,
          1,
          0,
          0
        ],
        [
          0,
          0,
          0,
          0,
          1,
          0,
          0
        ],
        [
          0,
          0,
          0,
          0,
          1,
          0,
          0
        ],
        [
          0,
          0,
          0,
          0,
          1,
          0,
          0
        ],
        [
          0,
          0,
          0,
          0,
          1,
          0,
          0
        ],
        [
          0,
          0,
          0,
          0,
          1,
          0,
          0
        ],
        [
          0,
          0,
          0,
          0,
          1,
          0,
          0
        ],
        [
          0,
          0,
          0,
          0,
          1,
          0,
          0
        ],
        [
          0,
          0,
          0,
          0,
          1,
          0,
          0
        ],
        [
          8.386666666666596,
          0,
          2.905253142689274,
          2.108647990834122,
          0.1464686729495464,
          0.3640387127422123,
          0
        ],
        [
          0,
          0,
          0,
          0,
          1,
          0,
          0
        ],
        [
          0,
          0,
          0,
          0,
          1,
          0,
          0
        ],
        [
          0,
          0,
          0,
          0,
          1,
          0,
          0
        ],
        [
          0,
          0,
          0,
          0,
          1,
          0,
          0
        ],
        [
          0,
          0,
          0,
          0,
          1,
          0,
          0
        ],
        [
          0,
          0,
          0,
          0,
          1,
          0,
          0
        ],
        [
          0,
          0,
          0,
          0,
          1,
          0,
          0
        ],
        [
          0,
          7.00672765812751,
          4.434600378899739,
          0.9100374330011185,
          0.3401044868909946,
          0.5556714455410364,
          0
        ],
        [
          0,
          0,
          0,
          0,
          1,
          0,
          0
        ],
        [
          0,
          0,
          0,
          0,
          1,
          0,
          0
        ],
        [
          0,
          0,
          0,
          0,
          1,
          0,
          0
        ],
        [
          0,
          0,
          0,
          0,
          1,
          0,
          0
        ],
        [
          0,
          0,
          0,
          0,
          1,
          0,
          0
        ],
        [
          0,
          0,
          0,
          0,
          1,
          0,
          0
        ],
        [
          0,
          0,
          0,
          0,
          1,
          0,
          0
        ],
        [
          0,
          0,
          0,
          0,
          1,
          0,
          0
        ],
        [
          0,
          0,
          0,
          0,
          1,
          0,
          0
        ],
        [
          0,
          0,
          0,
          0,
          1,
          0,
          0
        ],
        [
          0,
          0,
          0,
          0,
          1,
          0,
          0
        ],
        [
          0,
          0,
          0,
          0,
          1,
          0,
          0
        ],
        [
          0,
          0,
          0,
          0,
          1,
          0,
          0
        ],
        [
          0,
          0,
          0,
          0,
          1,
          0,
          0
        ],
        [
          0,
          0,
          0,
          0,
          1,
          0,
          0
        ],
        [
          0,
          0,
          0,
          0,
          1,
          0,
          0
        ],
        [
          0,
          0,
          0,
          0,
          1,
          0,
          0
        ],
        [
          0,
          0,
          0,
          0,
          1,
          0,
          0
        ],
        [
          0,
          0,
          0,
          0,
          1,
          0,
          0
        ],
        [
          0,
          0,
          0,
          0,
          1,
          0,
          0
        ],
        [
          0,
          0,
          0,
          0,
          1,
          0,
          0
        ],
        [
          0,
          0,
          0,
          0,
          1,
          0,
          0
        ],
        [
          0,
          0,
          0,
          0,
          1,
          0,
          0
        ],
        [
          0,
          0,
          0,
          0,
          1,
          0,
          0
        ],
        [
          5.297077114509332,
          0,
          2.692489810655756,
          1.340480298880241,
          0.2469492843688277,
          0.3373786987234237,
          0
        ],
        [
          0,
          0,
          0,
          0,
          1,
          0,
          0
        ],
        [
          0,
          0,
          0,
          0,
          1,
          0,
          0
        ],
        [
          0,
          0,
          0,
          0,
          1,
          0,
          0
        ],
        [
          11.53313676129014,
          0,
          2.499263383300946,
          3.027060116752622,
          0.08188626400812893,
          0.3131667294294471,
          0
        ],
        [
          0,
          0,
          0,
          0,
          1,
          0,
          0
        ],
        [
          0,
          0,
          0,
          0,
          1,
          0,
          0
        ],
        [
          0.09277792804977009,
          0,
          0.00004517337918453063,
          0.00002896645469441239,
          0.9957057666878771,
          0.000005660387581004404,
          0
        ],
        [
          0,
          0,
          0,
          0,
          1,
          0,
          0
        ],
        [
          0,
          0,
          0,
          0,
          1,
          0,
          0
        ],
        [
          0,
          0,
          0,
          0,
          1,
          0,
          0
        ],
        [
          6.787610619469026,
          0,
          3.247449233514285,
          1.463458871081116,
          0.2263805791357206,
          0.4069171189571153,
          0
        ],
        [
          0,
          0,
          0,
          0,
          1,
          0,
          0
        ],
        [
          0,
          0,
          0,
          0,
          1,
          0,
          0
        ],
        [
          0,
          0,
          0,
          0,
          1,
          0,
          0
        ],
        [
          0,
          0,
          0,
          0,
          1,
          0,
          0
        ],
        [
          0,
          0,
          0,
          0,
          1,
          0,
          0
        ],
        [
          0,
          0,
          0,
          0,
          1,
          0,
          0
        ],
        [
          0,
          0,
          0,
          0,
          1,
          0,
          0
        ],
        [
          0,
          0,
          0,
          0,
          1,
          0,
          0
        ],
        [
          0,
          0,
          0,
          0,
          1,
          0,
          0
        ],
        [
          0,
          0,
          0,
          0,
          1,
          0,
          0
        ],
        [
          0,
          0,
          0,
          0,
          1,
          0,
          0
        ],
        [
          0.09277792804977009,
          0,
          0.0004880885715721008,
          0.0001621475242394865,
          0.9898402391333176,
          0.0000611592610256395,
          0
        ],
        [
          0,
          0,
          0,
          0,
          1,
          0,
          0
        ],
        [
          0,
          0,
          0,
          0,
          1,
          0,
          0
        ],
        [
          0,
          0,
          0,
          0,
          1,
          0,
          0
        ],
        [
          0,
          0,
          0,
          0,
          1,
          0,
          0
        ],
        [
          0,
          0,
          0,
          0,
          1,
          0,
          0
        ],
        [
          0,
          0,
          0,
          0,
          1,
          0,
          0
        ],
        [
          0,
          0,
          0,
          0,
          1,
          0,
          0
        ],
        [
          0,
          0,
          0,
          0,
          1,
          0,
          0
        ],
        [
          0,
          0,
          0,
          0,
          1,
          0,
          0
        ],
        [
          0.09277792804977009,
          0,
          0.00004517337918453063,
          0.00002943835420232688,
          0.9956709291473116,
          0.000005660387581004404,
          0
        ],
        [
          0,
          0,
          0,
          0,
          1,
          0,
          0
        ],
        [
          5.768259979988017,
          0,
          2.321556169320356,
          1.813323296873431,
          0.178110082918854,
          0.2908993736276681,
          0
        ],
        [
          0,
          0,
          0,
          0,
          1,
          0,
          0
        ],
        [
          0,
          0,
          0,
          0,
          1,
          0,
          0
        ],
        [
          0,
          0,
          0,
          0,
          1,
          0,
          0
        ],
        [
          0,
          5.556047591100785,
          2.836181845843118,
          1.33327740090164,
          0.2482230007347146,
          0.3553838297573739,
          0
        ],
        [
          0,
          0,
          0,
          0,
          1,
          0,
          0
        ],
        [
          0,
          0,
          0,
          0,
          1,
          0,
          0
        ],
        [
          0,
          0,
          0,
          0,
          1,
          0,
          0
        ],
        [
          0,
          0,
          0,
          0,
          1,
          0,
          0
        ],
        [
          0,
          0,
          0,
          0,
          1,
          0,
          0
        ],
        [
          0,
          0,
          0,
          0,
          1,
          0,
          0
        ],
        [
          0,
          0,
          0,
          0,
          1,
          0,
          0
        ],
        [
          0,
          0,
          0,
          0,
          1,
          0,
          0
        ],
        [
          0,
          4.3216978936028,
          3.060415457442841,
          0.6964602715917607,
          0.4039756566316327,
          0.3834811112372036,
          0
        ],
        [
          6.602591792656598,
          0,
          3.159657840362002,
          1.469234194034499,
          0.2254665595631375,
          0.3959165402869141,
          0
        ],
        [
          0,
          0,
          0,
          0,
          1,
          0,
          0
        ],
        [
          0,
          0,
          0,
          0,
          1,
          0,
          0
        ],
        [
          0,
          0,
          0,
          0,
          1,
          0,
          0
        ],
        [
          0,
          0,
          0,
          0,
          1,
          0,
          0
        ],
        [
          10.39158576051779,
          0,
          2.859178401918209,
          2.592610591097362,
          0.1073632454408745,
          0.3582653812986384,
          0
        ],
        [
          0,
          0,
          0,
          0,
          1,
          0,
          0
        ],
        [
          0,
          0,
          0,
          0,
          1,
          0,
          0
        ],
        [
          0,
          0,
          0,
          0,
          1,
          0,
          0
        ],
        [
          0,
          4.957240510011135,
          3.362866626603351,
          0.7820658224588186,
          0.3765100816367956,
          0.4213793352063034,
          0
        ],
        [
          0,
          0,
          0,
          0,
          1,
          0,
          0
        ],
        [
          0,
          0,
          0,
          0,
          1,
          0,
          0
        ],
        [
          0,
          0,
          0,
          0,
          1,
          0,
          0
        ],
        [
          0,
          0,
          0,
          0,
          1,
          0,
          0
        ],
        [
          0,
          0,
          0,
          0,
          1,
          0,
          0
        ],
        [
          0,
          0,
          0,
          0,
          1,
          0,
          0
        ],
        [
          0,
          0,
          0,
          0,
          1,
          0,
          0
        ],
        [
          0,
          0,
          0,
          0,
          1,
          0,
          0
        ],
        [
          0,
          0,
          0,
          0,
          1,
          0,
          0
        ],
        [
          0,
          0,
          0,
          0,
          1,
          0,
          0
        ],
        [
          0,
          0,
          0,
          0,
          1,
          0,
          0
        ],
        [
          0,
          0,
          0,
          0,
          1,
          0,
          0
        ],
        [
          0,
          0,
          0,
          0,
          1,
          0,
          0
        ],
        [
          0,
          0,
          0,
          0,
          1,
          0,
          0
        ],
        [
          0,
          0,
          0,
          0,
          1,
          0,
          0
        ],
        [
          0,
          0,
          0,
          0,
          1,
          0,
          0
        ],
        [
          14.73184357541902,
          0,
          5.933218569676433,
          3.625557907327099,
          0.05689849191667262,
          0.7434537179516992,
          0
        ],
        [
          0,
          0,
          0,
          0,
          1,
          0,
          0
        ],
        [
          0,
          0,
          0,
          0,
          1,
          0,
          0
        ],
        [
          0,
          0,
          0,
          0,
          1,
          0,
          0
        ],
        [
          12.28301886792462,
          0,
          4.84283332049123,
          3.707982781544843,
          0.05415280005345913,
          0.6068245076863782,
          0
        ],
        [
          0,
          0,
          0,
          0,
          1,
          0,
          0
        ],
        [
          0,
          0,
          0,
          0,
          1,
          0,
          0
        ],
        [
          0,
          0,
          0,
          0,
          1,
          0,
          0
        ],
        [
          0,
          0,
          0,
          0,
          1,
          0,
          0
        ],
        [
          0,
          0,
          0,
          0,
          1,
          0,
          0
        ],
        [
          0,
          0,
          0,
          0,
          1,
          0,
          0
        ],
        [
          0,
          0,
          0,
          0,
          1,
          0,
          0
        ],
        [
          0,
          0,
          0,
          0,
          1,
          0,
          0
        ],
        [
          0.09277792804977009,
          0,
          0.00004517337918453063,
          0.00003356694786393888,
          0.9953773228963126,
          0.000005660387581004404,
          0
        ],
        [
          0,
          0,
          0,
          0,
          1,
          0,
          0
        ],
        [
          0,
          0,
          0,
          0,
          1,
          0,
          0
        ],
        [
          0,
          2.848297892330327,
          2.614684618095868,
          0.1739347717478381,
          0.676638267641541,
          0.3276294270582554,
          0
        ],
        [
          0,
          0,
          0,
          0,
          1,
          0,
          0
        ],
        [
          0,
          0,
          0,
          0,
          1,
          0,
          0
        ],
        [
          0.09277792804977009,
          0,
          0.00004517337918453063,
          0.0000334542935487292,
          0.9953850864317246,
          0.000005660387581004404,
          0
        ],
        [
          0.09277792804977009,
          0,
          0.0004880885715721008,
          0.0001854034031953944,
          0.9891361066759716,
          0.0000611592610256395,
          0
        ],
        [
          0,
          0,
          0,
          0,
          1,
          0,
          0
        ],
        [
          0,
          0,
          0,
          0,
          1,
          0,
          0
        ],
        [
          0,
          0,
          0,
          0,
          1,
          0,
          0
        ],
        [
          0,
          7.104429946010482,
          5.366276849490732,
          1.127651976757818,
          0.2882767312165976,
          0.6724138725820757,
          0
        ],
        [
          0,
          0,
          0,
          0,
          1,
          0,
          0
        ],
        [
          0,
          0,
          0,
          0,
          1,
          0,
          0
        ],
        [
          0,
          0,
          0,
          0,
          1,
          0,
          0
        ],
        [
          0,
          0,
          0,
          0,
          1,
          0,
          0
        ],
        [
          0,
          0,
          0,
          0,
          1,
          0,
          0
        ],
        [
          0,
          0,
          0,
          0,
          1,
          0,
          0
        ],
        [
          0,
          0,
          0,
          0,
          1,
          0,
          0
        ],
        [
          0,
          0,
          0,
          0,
          1,
          0,
          0
        ],
        [
          5.862539029776868,
          0,
          2.476613597725946,
          1.72081729920674,
          0.1895878746691506,
          0.3103286294844015,
          0
        ],
        [
          0,
          0,
          0,
          0,
          1,
          0,
          0
        ],
        [
          0,
          0,
          0,
          0,
          1,
          0,
          0
        ],
        [
          0,
          0,
          0,
          0,
          1,
          0,
          0
        ],
        [
          0,
          0,
          0,
          0,
          1,
          0,
          0
        ],
        [
          0,
          0,
          0,
          0,
          1,
          0,
          0
        ],
        [
          0,
          0,
          0,
          0,
          1,
          0,
          0
        ],
        [
          0,
          0,
          0,
          0,
          1,
          0,
          0
        ],
        [
          0,
          0,
          0,
          0,
          1,
          0,
          0
        ],
        [
          0,
          0,
          0,
          0,
          1,
          0,
          0
        ],
        [
          0,
          0,
          0,
          0,
          1,
          0,
          0
        ],
        [
          0,
          0,
          0,
          0,
          1,
          0,
          0
        ],
        [
          0,
          0,
          0,
          0,
          1,
          0,
          0
        ],
        [
          0,
          0,
          0,
          0,
          1,
          0,
          0
        ],
        [
          0,
          0,
          0,
          0,
          1,
          0,
          0
        ],
        [
          0,
          0,
          0,
          0,
          1,
          0,
          0
        ],
        [
          0,
          0,
          0,
          0,
          1,
          0,
          0
        ],
        [
          0,
          0,
          0,
          0,
          1,
          0,
          0
        ],
        [
          0,
          0,
          0,
          0,
          1,
          0,
          0
        ],
        [
          11.7536231884058,
          0,
          5.614277944958276,
          2.9651614522855,
          0.08507596466368073,
          0.7034893056402405,
          0
        ],
        [
          0,
          0,
          0,
          0,
          1,
          0,
          0
        ],
        [
          0,
          0,
          0,
          0,
          1,
          0,
          0
        ],
        [
          0,
          0,
          0,
          0,
          1,
          0,
          0
        ],
        [
          0,
          0,
          0,
          0,
          1,
          0,
          0
        ],
        [
          0,
          0,
          0,
          0,
          1,
          0,
          0
        ],
        [
          0,
          0,
          0,
          0,
          1,
          0,
          0
        ],
        [
          20.54323837700143,
          0,
          8.21826410529164,
          7.298956518772002,
          0.006899466844394242,
          1.029778177297329,
          0
        ],
        [
          0,
          0,
          0,
          0,
          1,
          0,
          0
        ],
        [
          0,
          0,
          0,
          0,
          1,
          0,
          0
        ],
        [
          0,
          0,
          0,
          0,
          1,
          0,
          0
        ],
        [
          0,
          0,
          0,
          0,
          1,
          0,
          0
        ],
        [
          0,
          0,
          0,
          0,
          1,
          0,
          0
        ],
        [
          5.037392006378278,
          0,
          2.124495839666836,
          1.711569220707457,
          0.1907818987284394,
          0.2662070025273587,
          0
        ],
        [
          0,
          0,
          0,
          0,
          1,
          0,
          0
        ],
        [
          0,
          0,
          0,
          0,
          1,
          0,
          0
        ],
        [
          0.09277792804977009,
          0,
          0.00004517337918453063,
          0.0000334542935487292,
          0.9953850864317246,
          0.000005660387581004404,
          0
        ],
        [
          0,
          0,
          0,
          0,
          1,
          0,
          0
        ],
        [
          0,
          0,
          0,
          0,
          1,
          0,
          0
        ],
        [
          0,
          0,
          0,
          0,
          1,
          0,
          0
        ],
        [
          0,
          0,
          0,
          0,
          1,
          0,
          0
        ],
        [
          0,
          0,
          0,
          0,
          1,
          0,
          0
        ],
        [
          6.981859410430884,
          0,
          2.301872375423404,
          2.229206222507713,
          0.13542340509337,
          0.2884329231532365,
          0
        ],
        [
          19.43581915234394,
          0,
          8.30219252247425,
          3.400838831673163,
          0.06516327339121053,
          1.04029471112521,
          0
        ],
        [
          0,
          0,
          0,
          0,
          1,
          0,
          0
        ],
        [
          0,
          0,
          0,
          0,
          1,
          0,
          0
        ],
        [
          0.09277792804977009,
          0,
          0.00004517337918453063,
          0.0000334542935487292,
          0.9953850864317246,
          0.000005660387581004404,
          0
        ],
        [
          17.72340425531913,
          0,
          6.233317626058605,
          4.355518951480757,
          0.03688921843485227,
          0.7810572136936887,
          0
        ],
        [
          0,
          0,
          0,
          0,
          1,
          0,
          0
        ],
        [
          0,
          0,
          0,
          0,
          1,
          0,
          0
        ],
        [
          0,
          0,
          0,
          0,
          1,
          0,
          0
        ],
        [
          0,
          0,
          0,
          0,
          1,
          0,
          0
        ],
        [
          0,
          0,
          0,
          0,
          1,
          0,
          0
        ],
        [
          5.174199641699158,
          0,
          2.039158552674013,
          1.85598674527742,
          0.1730887029136816,
          0.255513932223329,
          0
        ],
        [
          0,
          0,
          0,
          0,
          1,
          0,
          0
        ],
        [
          0,
          0,
          0,
          0,
          1,
          0,
          0
        ],
        [
          0,
          0,
          0,
          0,
          1,
          0,
          0
        ],
        [
          0,
          0,
          0,
          0,
          1,
          0,
          0
        ],
        [
          0,
          0,
          0,
          0,
          1,
          0,
          0
        ],
        [
          0,
          0,
          0,
          0,
          1,
          0,
          0
        ],
        [
          0,
          0,
          0,
          0,
          1,
          0,
          0
        ],
        [
          0,
          0,
          0,
          0,
          1,
          0,
          0
        ],
        [
          0,
          0,
          0,
          0,
          1,
          0,
          0
        ],
        [
          0,
          0,
          0,
          0,
          1,
          0,
          0
        ],
        [
          0,
          0,
          0,
          0,
          1,
          0,
          0
        ],
        [
          0,
          0,
          0,
          0,
          1,
          0,
          0
        ],
        [
          0,
          0,
          0,
          0,
          1,
          0,
          0
        ],
        [
          0,
          0,
          0,
          0,
          1,
          0,
          0
        ],
        [
          0,
          0,
          0,
          0,
          1,
          0,
          0
        ],
        [
          0,
          0,
          0,
          0,
          1,
          0,
          0
        ],
        [
          0,
          0,
          0,
          0,
          1,
          0,
          0
        ],
        [
          0,
          0,
          0,
          0,
          1,
          0,
          0
        ],
        [
          0,
          0,
          0,
          0,
          1,
          0,
          0
        ],
        [
          18.88700564971751,
          0,
          5.63833807281303,
          4.851633890068562,
          0.02761995741605716,
          0.7065041265671874,
          0
        ],
        [
          0,
          0,
          0,
          0,
          1,
          0,
          0
        ],
        [
          0,
          0,
          0,
          0,
          1,
          0,
          0
        ],
        [
          0,
          0,
          0,
          0,
          1,
          0,
          0
        ],
        [
          0.09277792804977009,
          0,
          0.00004517337918453063,
          0.00003146346068394479,
          0.9955245054906737,
          0.000005660387581004404,
          0
        ],
        [
          4.238095238095247,
          0,
          2.305288179660326,
          1.29441187719134,
          0.2552364871199015,
          0.2888609357622298,
          0
        ],
        [
          0,
          0,
          0,
          0,
          1,
          0,
          0
        ],
        [
          0,
          0,
          0,
          0,
          1,
          0,
          0
        ],
        [
          9.656575212866663,
          0,
          2.662445527934539,
          2.588872295021901,
          0.1076169331976824,
          0.3336140415765526,
          0
        ],
        [
          0,
          0,
          0,
          0,
          1,
          0,
          0
        ],
        [
          0,
          0,
          0,
          0,
          1,
          0,
          0
        ],
        [
          0,
          0,
          0,
          0,
          1,
          0,
          0
        ],
        [
          11.26480836236934,
          0,
          2.581793865973066,
          2.934994724901379,
          0.08667894619244643,
          0.3235080970137332,
          0
        ],
        [
          7.466261163116206,
          0,
          2.572801453771485,
          2.125714484319118,
          0.1448452236628223,
          0.3223813152836975,
          0
        ],
        [
          0,
          0,
          0,
          0,
          1,
          0,
          0
        ],
        [
          0,
          0,
          0,
          0,
          1,
          0,
          0
        ],
        [
          11.7536231884058,
          0,
          2.374050830405018,
          3.168070841884784,
          0.07509109394524116,
          0.297477144275705,
          0
        ],
        [
          0,
          0,
          0,
          0,
          1,
          0,
          0
        ],
        [
          0,
          0,
          0,
          0,
          1,
          0,
          0
        ],
        [
          12.67020592113908,
          4.653758492988821,
          8.035241067540415,
          0.7137699516403657,
          0.3981951131321038,
          1.006844729575989,
          0
        ],
        [
          0,
          0,
          0,
          0,
          1,
          0,
          0
        ],
        [
          0,
          0,
          0,
          0,
          1,
          0,
          0
        ],
        [
          0,
          0,
          0,
          0,
          1,
          0,
          0
        ],
        [
          26.80716718332951,
          2.996292137536093,
          7.379695978070971,
          3.34580728381966,
          0.06737642144020817,
          0.9247025619939819,
          0
        ],
        [
          0,
          0,
          0,
          0,
          1,
          0,
          0
        ],
        [
          0,
          4.057661685527103,
          2.328745356843414,
          1.111264305297421,
          0.291807281751467,
          0.2918002047921199,
          0
        ],
        [
          0,
          0,
          0,
          0,
          1,
          0,
          0
        ],
        [
          0,
          0,
          0,
          0,
          1,
          0,
          0
        ],
        [
          0,
          0,
          0,
          0,
          1,
          0,
          0
        ],
        [
          0,
          0,
          0,
          0,
          1,
          0,
          0
        ],
        [
          13.65140478668062,
          0,
          5.64243687390136,
          3.488666025890982,
          0.06179035712687853,
          0.7070177211486913,
          0
        ],
        [
          0,
          0,
          0,
          0,
          1,
          0,
          0
        ],
        [
          0,
          0,
          0,
          0,
          1,
          0,
          0
        ],
        [
          14.17241379310347,
          0.05642256902761104,
          2.97940673729414,
          2.960339314257251,
          0.08533003227969749,
          0.373330425993807,
          0
        ],
        [
          0,
          0,
          0,
          0,
          1,
          0,
          0
        ],
        [
          4.915966386554625,
          0,
          2.520630267384881,
          1.34943472212618,
          0.2453769638107141,
          0.3158440771837387,
          0
        ],
        [
          0,
          0,
          0,
          0,
          1,
          0,
          0
        ],
        [
          0,
          0,
          0,
          0,
          1,
          0,
          0
        ],
        [
          0,
          0,
          0,
          0,
          1,
          0,
          0
        ],
        [
          0,
          0,
          0,
          0,
          1,
          0,
          0
        ],
        [
          10.39158576051779,
          0,
          2.326631672322476,
          2.998517754486993,
          0.08334073209087123,
          0.2915353524868805,
          0
        ],
        [
          0,
          0,
          0,
          0,
          1,
          0,
          0
        ],
        [
          4.80858085808581,
          0,
          2.453948774241923,
          1.296310318537799,
          0.2548882878896216,
          0.3074886452350372,
          0
        ],
        [
          0,
          0,
          0,
          0,
          1,
          0,
          0
        ],
        [
          5.580204965074703,
          0,
          2.389367933891849,
          1.686514355171585,
          0.1940610919644459,
          0.2993964326689788,
          0
        ],
        [
          10.19236883942761,
          0,
          3.674090094997054,
          2.017162878954625,
          0.1555295007441932,
          0.4603767599554375,
          0
        ],
        [
          7.745341614906838,
          0,
          3.488907584622711,
          1.592944584182828,
          0.2069059389446494,
          0.4371727225142647,
          0
        ],
        [
          0,
          0,
          0,
          0,
          1,
          0,
          0
        ],
        [
          0,
          0,
          0,
          0,
          1,
          0,
          0
        ],
        [
          4.605095541401273,
          0,
          2.449732734217865,
          1.294096234106039,
          0.2552944370455384,
          0.3069603601914122,
          0
        ],
        [
          24.41516245487367,
          0,
          6.624231868098308,
          7.712405876311756,
          0.005484261155119463,
          0.8300401802289226,
          0
        ],
        [
          0,
          0,
          0,
          0,
          1,
          0,
          0
        ],
        [
          0,
          0,
          0,
          0,
          1,
          0,
          0
        ],
        [
          0,
          0,
          0,
          0,
          1,
          0,
          0
        ],
        [
          0,
          0,
          0,
          0,
          1,
          0,
          0
        ],
        [
          0,
          0,
          0,
          0,
          1,
          0,
          0
        ],
        [
          0,
          0,
          0,
          0,
          1,
          0,
          0
        ],
        [
          0,
          0,
          0,
          0,
          1,
          0,
          0
        ],
        [
          0,
          0,
          0,
          0,
          1,
          0,
          0
        ],
        [
          0,
          0,
          0,
          0,
          1,
          0,
          0
        ],
        [
          0,
          3.061605394732814,
          2.414968542788331,
          0.4669391776596008,
          0.4943986703030144,
          0.3026042814347719,
          0
        ],
        [
          0,
          0,
          0,
          0,
          1,
          0,
          0
        ],
        [
          4.605095541401273,
          0,
          2.445541002013425,
          1.290975953043301,
          0.2558681728934639,
          0.3064351210053866,
          0
        ],
        [
          0,
          0,
          0,
          0,
          1,
          0,
          0
        ],
        [
          0,
          3.235954160481401,
          2.557720092346957,
          0.4677489521962421,
          0.4940245826292944,
          0.3204915662223461,
          0
        ],
        [
          0,
          0,
          0,
          0,
          1,
          0,
          0
        ],
        [
          5.039617564166576,
          0,
          2.66339266244726,
          1.281153353438381,
          0.2576846989089412,
          0.3337327209521079,
          0
        ],
        [
          0,
          0,
          0,
          0,
          1,
          0,
          0
        ],
        [
          0,
          0,
          0,
          0,
          1,
          0,
          0
        ],
        [
          0,
          0,
          0,
          0,
          1,
          0,
          0
        ],
        [
          0,
          0,
          0,
          0,
          1,
          0,
          0
        ],
        [
          12.85826771653552,
          0,
          3.199299945160282,
          2.732397438792461,
          0.09833157535833792,
          0.4008838392079986,
          0
        ],
        [
          0,
          0,
          0,
          0,
          1,
          0,
          0
        ],
        [
          0,
          0,
          0,
          0,
          1,
          0,
          0
        ],
        [
          0,
          6.145445327392369,
          3.158069475351407,
          1.331395196499162,
          0.2485571625615366,
          0.3957175124138089,
          0
        ],
        [
          0,
          3.481885689210047,
          2.756119518754546,
          0.4632475710068604,
          0.4961101149139178,
          0.3453517309828448,
          0
        ],
        [
          0,
          0,
          0,
          0,
          1,
          0,
          0
        ],
        [
          0,
          0,
          0,
          0,
          1,
          0,
          0
        ],
        [
          0,
          0,
          0,
          0,
          1,
          0,
          0
        ],
        [
          0,
          0,
          0,
          0,
          1,
          0,
          0
        ],
        [
          0,
          0,
          0,
          0,
          1,
          0,
          0
        ],
        [
          0,
          0,
          0,
          0,
          1,
          0,
          0
        ],
        [
          0,
          0,
          0,
          0,
          1,
          0,
          0
        ],
        [
          0,
          4.3216978936028,
          2.837081451001538,
          0.8462823016066885,
          0.3576061885767112,
          0.3554965535331562,
          0
        ],
        [
          0,
          0,
          0,
          0,
          1,
          0,
          0
        ],
        [
          12.28301886792462,
          0,
          4.316648667962062,
          4.091655708479081,
          0.04309540673931855,
          0.5408916701112967,
          0
        ],
        [
          0,
          0,
          0,
          0,
          1,
          0,
          0
        ],
        [
          0.09277792804977009,
          0,
          0.0004880885715721008,
          0.0001597111338416113,
          0.9899168530227261,
          0.0000611592610256395,
          0
        ],
        [
          0,
          0,
          0,
          0,
          1,
          0,
          0
        ],
        [
          0.09277792804977009,
          0,
          0.00004517337918453063,
          0.00002916484346027204,
          0.995691086505554,
          0.000005660387581004404,
          0
        ],
        [
          10.5980230642504,
          0,
          3.397192421492039,
          2.26472954538993,
          0.1323493154890419,
          0.425680481292859,
          0
        ],
        [
          0,
          3.932315133513346,
          2.643480160657296,
          0.7981958902499606,
          0.3716333166816316,
          0.3312376125525742,
          0
        ],
        [
          0,
          0,
          0,
          0,
          1,
          0,
          0
        ],
        [
          0,
          0,
          0,
          0,
          1,
          0,
          0
        ],
        [
          0,
          0,
          0,
          0,
          1,
          0,
          0
        ],
        [
          0,
          0,
          0,
          0,
          1,
          0,
          0
        ],
        [
          0,
          0,
          0,
          0,
          1,
          0,
          0
        ],
        [
          0,
          0,
          0,
          0,
          1,
          0,
          0
        ],
        [
          0,
          0,
          0,
          0,
          1,
          0,
          0
        ],
        [
          0,
          0,
          0,
          0,
          1,
          0,
          0
        ],
        [
          0,
          0,
          0,
          0,
          1,
          0,
          0
        ],
        [
          0,
          0,
          0,
          0,
          1,
          0,
          0
        ],
        [
          0,
          0,
          0,
          0,
          1,
          0,
          0
        ],
        [
          0,
          0,
          0,
          0,
          1,
          0,
          0
        ],
        [
          0,
          0,
          0,
          0,
          1,
          0,
          0
        ],
        [
          0,
          0,
          0,
          0,
          1,
          0,
          0
        ],
        [
          0,
          0,
          0,
          0,
          1,
          0,
          0
        ],
        [
          0,
          0,
          0,
          0,
          1,
          0,
          0
        ],
        [
          0,
          0,
          0,
          0,
          1,
          0,
          0
        ],
        [
          0,
          0,
          0,
          0,
          1,
          0,
          0
        ],
        [
          0,
          0,
          0,
          0,
          1,
          0,
          0
        ],
        [
          0,
          0,
          0,
          0,
          1,
          0,
          0
        ],
        [
          0,
          0,
          0,
          0,
          1,
          0,
          0
        ],
        [
          0,
          0,
          0,
          0,
          1,
          0,
          0
        ],
        [
          0,
          0,
          0,
          0,
          1,
          0,
          0
        ],
        [
          9.81413210445473,
          0,
          3.318474400440359,
          2.153115951760341,
          0.14228087523873,
          0.4158168289204733,
          0
        ],
        [
          0,
          3.051743147247906,
          2.808803359377592,
          0.1735720502851592,
          0.6769565310012783,
          0.3519532065103703,
          0
        ],
        [
          0,
          3.674417816748197,
          2.775587288408409,
          0.5638865567138396,
          0.4526985147323027,
          0.3477911128393237,
          0
        ],
        [
          0,
          0,
          0,
          0,
          1,
          0,
          0
        ],
        [
          0.09277792804977009,
          0,
          0.00004517337918453063,
          0.00003120126127065248,
          0.9955431924812836,
          0.000005660387581004404,
          0
        ],
        [
          0,
          0,
          0,
          0,
          1,
          0,
          0
        ],
        [
          0,
          0,
          0,
          0,
          1,
          0,
          0
        ],
        [
          0,
          0,
          0,
          0,
          1,
          0,
          0
        ],
        [
          0,
          0,
          0,
          0,
          1,
          0,
          0
        ],
        [
          0,
          0,
          0,
          0,
          1,
          0,
          0
        ],
        [
          0,
          0,
          0,
          0,
          1,
          0,
          0
        ],
        [
          0,
          0,
          0,
          0,
          1,
          0,
          0
        ],
        [
          0,
          0,
          0,
          0,
          1,
          0,
          0
        ],
        [
          0,
          0,
          0,
          0,
          1,
          0,
          0
        ],
        [
          0,
          0,
          0,
          0,
          1,
          0,
          0
        ],
        [
          0,
          7.930232558139494,
          4.553992978557559,
          2.207402063145821,
          0.1373498014360484,
          0.570631769531994,
          0
        ],
        [
          0,
          0,
          0,
          0,
          1,
          0,
          0
        ],
        [
          0,
          0,
          0,
          0,
          1,
          0,
          0
        ],
        [
          0,
          0,
          0,
          0,
          1,
          0,
          0
        ],
        [
          0,
          0,
          0,
          0,
          1,
          0,
          0
        ],
        [
          0,
          0,
          0,
          0,
          1,
          0,
          0
        ],
        [
          0,
          0,
          0,
          0,
          1,
          0,
          0
        ],
        [
          0,
          0,
          0,
          0,
          1,
          0,
          0
        ],
        [
          0,
          0,
          0,
          0,
          1,
          0,
          0
        ],
        [
          14.17241379310355,
          0,
          2.880464613401442,
          2.992813383641096,
          0.08363474807068871,
          0.3609326204846675,
          0
        ],
        [
          0,
          0,
          0,
          0,
          1,
          0,
          0
        ],
        [
          0,
          0,
          0,
          0,
          1,
          0,
          0
        ],
        [
          0,
          0,
          0,
          0,
          1,
          0,
          0
        ],
        [
          0,
          0,
          0,
          0,
          1,
          0,
          0
        ],
        [
          0.09277792804977009,
          0,
          0.00004517337918453063,
          0.0000307738478486641,
          0.9955738234282175,
          0.000005660387581004404,
          0
        ],
        [
          0,
          0,
          0,
          0,
          1,
          0,
          0
        ],
        [
          0,
          0,
          0,
          0,
          1,
          0,
          0
        ],
        [
          0,
          0,
          0,
          0,
          1,
          0,
          0
        ],
        [
          0,
          0,
          0,
          0,
          1,
          0,
          0
        ],
        [
          0,
          0,
          0,
          0,
          1,
          0,
          0
        ],
        [
          0,
          0,
          0,
          0,
          1,
          0,
          0
        ],
        [
          0,
          0,
          0,
          0,
          1,
          0,
          0
        ],
        [
          0,
          0,
          0,
          0,
          1,
          0,
          0
        ],
        [
          0,
          3.824120603015125,
          2.504800616155195,
          0.8464785592290198,
          0.3575504488778262,
          0.3138605647069296,
          0
        ],
        [
          0,
          0,
          0,
          0,
          1,
          0,
          0
        ],
        [
          0,
          0,
          0,
          0,
          1,
          0,
          0
        ],
        [
          0,
          0,
          0,
          0,
          1,
          0,
          0
        ],
        [
          0,
          0,
          0,
          0,
          1,
          0,
          0
        ],
        [
          0,
          0,
          0,
          0,
          1,
          0,
          0
        ],
        [
          0,
          0,
          0,
          0,
          1,
          0,
          0
        ],
        [
          0,
          2.883691529709271,
          2.289438373642732,
          0.4115443750638583,
          0.5211866806604573,
          0.2868748978176955,
          0
        ],
        [
          0,
          0,
          0,
          0,
          1,
          0,
          0
        ],
        [
          7.290272704220556,
          0,
          2.110468599845166,
          2.476723369095566,
          0.1155427367639735,
          0.2644493387104013,
          0
        ],
        [
          0,
          0,
          0,
          0,
          1,
          0,
          0
        ],
        [
          10.81208053691274,
          0,
          3.925242741169882,
          2.020037339200581,
          0.1552353243069471,
          0.4918470937005803,
          0
        ],
        [
          0,
          0,
          0,
          0,
          1,
          0,
          0
        ],
        [
          0,
          0,
          0,
          0,
          1,
          0,
          0
        ],
        [
          0,
          0,
          0,
          0,
          1,
          0,
          0
        ],
        [
          0,
          0,
          0,
          0,
          1,
          0,
          0
        ],
        [
          0,
          0,
          0,
          0,
          1,
          0,
          0
        ],
        [
          0,
          0,
          0,
          0,
          1,
          0,
          0
        ],
        [
          0,
          0,
          0,
          0,
          1,
          0,
          0
        ],
        [
          49.48372994244247,
          3.656882031562299,
          20.47019039035523,
          10.34930290057567,
          0.001295235891268232,
          2.56498879557014,
          0
        ],
        [
          0,
          0,
          0,
          0,
          1,
          0,
          0
        ],
        [
          0,
          0,
          0,
          0,
          1,
          0,
          0
        ],
        [
          0,
          0,
          0,
          0,
          1,
          0,
          0
        ],
        [
          0,
          0,
          0,
          0,
          1,
          0,
          0
        ],
        [
          27.85245901639344,
          0,
          6.587296673760108,
          8.646628022172756,
          0.003276672158709637,
          0.8254120669660224,
          0
        ],
        [
          0,
          0,
          0,
          0,
          1,
          0,
          0
        ],
        [
          0,
          0,
          0,
          0,
          1,
          0,
          0
        ],
        [
          0,
          0,
          0,
          0,
          1,
          0,
          0
        ],
        [
          0,
          0,
          0,
          0,
          1,
          0,
          0
        ],
        [
          0,
          0,
          0,
          0,
          1,
          0,
          0
        ],
        [
          0,
          0,
          0,
          0,
          1,
          0,
          0
        ],
        [
          0,
          0,
          0,
          0,
          1,
          0,
          0
        ],
        [
          0,
          0,
          0,
          0,
          1,
          0,
          0
        ],
        [
          0,
          0,
          0,
          0,
          1,
          0,
          0
        ],
        [
          0,
          0,
          0,
          0,
          1,
          0,
          0
        ],
        [
          0,
          0,
          0,
          0,
          1,
          0,
          0
        ],
        [
          0,
          0,
          0,
          0,
          1,
          0,
          0
        ],
        [
          0,
          5.023603230431857,
          2.413414614403258,
          1.480795523003682,
          0.2236500968870871,
          0.3024095685952317,
          0
        ],
        [
          0,
          0,
          0,
          0,
          1,
          0,
          0
        ],
        [
          9.999999999999982,
          0,
          2.283207311025914,
          2.984020032423818,
          0.08409017443296685,
          0.2860941231648048,
          0
        ],
        [
          0,
          0,
          0,
          0,
          1,
          0,
          0
        ],
        [
          0,
          0,
          0,
          0,
          1,
          0,
          0
        ],
        [
          0,
          0,
          0,
          0,
          1,
          0,
          0
        ],
        [
          0,
          0,
          0,
          0,
          1,
          0,
          0
        ],
        [
          0,
          0,
          0,
          0,
          1,
          0,
          0
        ],
        [
          0,
          0,
          0,
          0,
          1,
          0,
          0
        ],
        [
          0,
          0,
          0,
          0,
          1,
          0,
          0
        ],
        [
          0,
          4.160856782864371,
          3.140197372183041,
          0.5536992369034799,
          0.4568101150654461,
          0.3934780733316137,
          0
        ],
        [
          6.257731958762879,
          0,
          3.016641402177266,
          1.462428623723635,
          0.2265440963881802,
          0.3779960639976932,
          0
        ],
        [
          20.20481927710845,
          0,
          7.223055677270599,
          4.048543512432161,
          0.04420947257008945,
          0.9050749665087436,
          0
        ],
        [
          0,
          0,
          0,
          0,
          1,
          0,
          0
        ],
        [
          0,
          0,
          0,
          0,
          1,
          0,
          0
        ],
        [
          0,
          0,
          0,
          0,
          1,
          0,
          0
        ],
        [
          0,
          0,
          0,
          0,
          1,
          0,
          0
        ],
        [
          0,
          0,
          0,
          0,
          1,
          0,
          0
        ],
        [
          0.09277792804977009,
          0,
          0.0004880885715721008,
          0.0001737571653439574,
          0.9894828311583486,
          0.0000611592610256395,
          0
        ],
        [
          7.588557104869389,
          0,
          2.185380564580649,
          2.479099755581103,
          0.1153682700271782,
          0.2738360784786446,
          0
        ],
        [
          0,
          0,
          0,
          0,
          1,
          0,
          0
        ],
        [
          0,
          0,
          0,
          0,
          1,
          0,
          0
        ],
        [
          0,
          0,
          0,
          0,
          1,
          0,
          0
        ],
        [
          0,
          0,
          0,
          0,
          1,
          0,
          0
        ],
        [
          0,
          0,
          0,
          0,
          1,
          0,
          0
        ],
        [
          0,
          0,
          0,
          0,
          1,
          0,
          0
        ],
        [
          0,
          0,
          0,
          0,
          1,
          0,
          0
        ],
        [
          0,
          0,
          0,
          0,
          1,
          0,
          0
        ],
        [
          0,
          0,
          0,
          0,
          1,
          0,
          0
        ],
        [
          0,
          0,
          0,
          0,
          1,
          0,
          0
        ],
        [
          0,
          0,
          0,
          0,
          1,
          0,
          0
        ],
        [
          0,
          0,
          0,
          0,
          1,
          0,
          0
        ],
        [
          0,
          0,
          0,
          0,
          1,
          0,
          0
        ],
        [
          0,
          0,
          0,
          0,
          1,
          0,
          0
        ],
        [
          0,
          0,
          0,
          0,
          1,
          0,
          0
        ],
        [
          0,
          0,
          0,
          0,
          1,
          0,
          0
        ],
        [
          0,
          0,
          0,
          0,
          1,
          0,
          0
        ],
        [
          0,
          0,
          0,
          0,
          1,
          0,
          0
        ],
        [
          0,
          0,
          0,
          0,
          1,
          0,
          0
        ],
        [
          0,
          0,
          0,
          0,
          1,
          0,
          0
        ],
        [
          0,
          0,
          0,
          0,
          1,
          0,
          0
        ],
        [
          0,
          0,
          0,
          0,
          1,
          0,
          0
        ],
        [
          0,
          0,
          0,
          0,
          1,
          0,
          0
        ],
        [
          0,
          0,
          0,
          0,
          1,
          0,
          0
        ],
        [
          0,
          0,
          0,
          0,
          1,
          0,
          0
        ],
        [
          0,
          0,
          0,
          0,
          1,
          0,
          0
        ],
        [
          0,
          0,
          0,
          0,
          1,
          0,
          0
        ],
        [
          0,
          0,
          0,
          0,
          1,
          0,
          0
        ],
        [
          0,
          0,
          0,
          0,
          1,
          0,
          0
        ],
        [
          0,
          0,
          0,
          0,
          1,
          0,
          0
        ],
        [
          0,
          0,
          0,
          0,
          1,
          0,
          0
        ],
        [
          0,
          0,
          0,
          0,
          1,
          0,
          0
        ],
        [
          0,
          0,
          0,
          0,
          1,
          0,
          0
        ],
        [
          0,
          0,
          0,
          0,
          1,
          0,
          0
        ],
        [
          11.03418803418803,
          0,
          2.591150386972895,
          2.910815243198126,
          0.08798738776639414,
          0.3246805028913738,
          0
        ],
        [
          0,
          0,
          0,
          0,
          1,
          0,
          0
        ],
        [
          0,
          0,
          0,
          0,
          1,
          0,
          0
        ],
        [
          0,
          0,
          0,
          0,
          1,
          0,
          0
        ],
        [
          0,
          0,
          0,
          0,
          1,
          0,
          0
        ],
        [
          0,
          5.015862136492684,
          3.312353278292465,
          0.8257034823884197,
          0.3635178615161142,
          0.4150498302054509,
          0
        ],
        [
          0,
          3.658673768525035,
          2.455553225649535,
          0.7936209421903371,
          0.3730074730327055,
          0.3076896887917939,
          0
        ],
        [
          0,
          0,
          0,
          0,
          1,
          0,
          0
        ],
        [
          0,
          0,
          0,
          0,
          1,
          0,
          0
        ],
        [
          0,
          0,
          0,
          0,
          1,
          0,
          0
        ],
        [
          0,
          0,
          0,
          0,
          1,
          0,
          0
        ],
        [
          0,
          0,
          0,
          0,
          1,
          0,
          0
        ],
        [
          0,
          6.30038022813667,
          4.487112909557337,
          0.6796450126979998,
          0.4097089895593733,
          0.5622514553111085,
          0
        ],
        [
          0,
          0,
          0,
          0,
          1,
          0,
          0
        ],
        [
          0,
          0,
          0,
          0,
          1,
          0,
          0
        ],
        [
          0,
          0,
          0,
          0,
          1,
          0,
          0
        ],
        [
          0,
          0,
          0,
          0,
          1,
          0,
          0
        ],
        [
          0,
          0,
          0,
          0,
          1,
          0,
          0
        ],
        [
          10.81208053691274,
          0,
          3.704950774944963,
          4.190176456779078,
          0.04065886502488292,
          0.4642437146236929,
          0
        ],
        [
          0,
          0,
          0,
          0,
          1,
          0,
          0
        ],
        [
          0,
          0,
          0,
          0,
          1,
          0,
          0
        ],
        [
          0,
          0,
          0,
          0,
          1,
          0,
          0
        ],
        [
          0,
          0,
          0,
          0,
          1,
          0,
          0
        ],
        [
          0,
          0,
          0,
          0,
          1,
          0,
          0
        ],
        [
          0,
          0,
          0,
          0,
          1,
          0,
          0
        ],
        [
          0,
          0,
          0,
          0,
          1,
          0,
          0
        ],
        [
          0,
          0,
          0,
          0,
          1,
          0,
          0
        ],
        [
          0,
          0,
          0,
          0,
          1,
          0,
          0
        ],
        [
          0,
          0,
          0,
          0,
          1,
          0,
          0
        ],
        [
          0,
          0,
          0,
          0,
          1,
          0,
          0
        ],
        [
          0,
          0,
          0,
          0,
          1,
          0,
          0
        ],
        [
          0,
          0,
          0,
          0,
          1,
          0,
          0
        ],
        [
          0,
          0,
          0,
          0,
          1,
          0,
          0
        ],
        [
          0,
          0,
          0,
          0,
          1,
          0,
          0
        ],
        [
          0,
          0,
          0,
          0,
          1,
          0,
          0
        ],
        [
          0,
          0,
          0,
          0,
          1,
          0,
          0
        ],
        [
          0,
          0,
          0,
          0,
          1,
          0,
          0
        ],
        [
          0,
          0,
          0,
          0,
          1,
          0,
          0
        ],
        [
          0.09277792804977009,
          0,
          0.00004517337918453063,
          0.00003190292810462125,
          0.9954933583631568,
          0.000005660387581004404,
          0
        ],
        [
          0,
          0,
          0,
          0,
          1,
          0,
          0
        ],
        [
          0,
          0,
          0,
          0,
          1,
          0,
          0
        ],
        [
          0,
          0,
          0,
          0,
          1,
          0,
          0
        ],
        [
          0,
          0,
          0,
          0,
          1,
          0,
          0
        ],
        [
          0,
          0,
          0,
          0,
          1,
          0,
          0
        ],
        [
          0,
          0,
          0,
          0,
          1,
          0,
          0
        ],
        [
          0,
          0,
          0,
          0,
          1,
          0,
          0
        ],
        [
          0,
          0,
          0,
          0,
          1,
          0,
          0
        ],
        [
          7.606476412420149,
          0,
          2.593532797333564,
          2.142382667798618,
          0.1432792058769157,
          0.3249790275149869,
          0
        ],
        [
          0,
          0,
          0,
          0,
          1,
          0,
          0
        ],
        [
          0,
          0,
          0,
          0,
          1,
          0,
          0
        ],
        [
          0,
          0,
          0,
          0,
          1,
          0,
          0
        ],
        [
          0,
          0,
          0,
          0,
          1,
          0,
          0
        ],
        [
          0.09277792804977009,
          0,
          0.00004517337918453063,
          0.00003127520560219921,
          0.9955379145344291,
          0.000005660387581004404,
          0
        ],
        [
          0,
          0,
          0,
          0,
          1,
          0,
          0
        ],
        [
          0,
          0,
          0,
          0,
          1,
          0,
          0
        ],
        [
          0,
          0,
          0,
          0,
          1,
          0,
          0
        ],
        [
          0,
          0,
          0,
          0,
          1,
          0,
          0
        ],
        [
          0,
          0,
          0,
          0,
          1,
          0,
          0
        ],
        [
          0,
          0,
          0,
          0,
          1,
          0,
          0
        ],
        [
          0,
          0,
          0,
          0,
          1,
          0,
          0
        ],
        [
          0,
          0,
          0,
          0,
          1,
          0,
          0
        ],
        [
          0,
          0,
          0,
          0,
          1,
          0,
          0
        ],
        [
          0,
          0,
          0,
          0,
          1,
          0,
          0
        ],
        [
          0,
          0,
          0,
          0,
          1,
          0,
          0
        ],
        [
          0,
          0,
          0,
          0,
          1,
          0,
          0
        ],
        [
          0,
          0,
          0,
          0,
          1,
          0,
          0
        ],
        [
          0,
          0,
          0,
          0,
          1,
          0,
          0
        ],
        [
          0,
          0,
          0,
          0,
          1,
          0,
          0
        ],
        [
          0,
          0,
          0,
          0,
          1,
          0,
          0
        ],
        [
          0.09277792804977009,
          0,
          0.00004517337918453063,
          0.00003164358264662326,
          0.9955117132562912,
          0.000005660387581004404,
          0
        ],
        [
          11.03418803418803,
          0,
          2.574673351037819,
          2.91066490603232,
          0.08799558968651977,
          0.3226158707725839,
          0
        ],
        [
          0,
          0,
          0,
          0,
          1,
          0,
          0
        ],
        [
          0,
          0,
          0,
          0,
          1,
          0,
          0
        ],
        [
          0,
          0,
          0,
          0,
          1,
          0,
          0
        ],
        [
          0,
          0,
          0,
          0,
          1,
          0,
          0
        ],
        [
          0,
          0,
          0,
          0,
          1,
          0,
          0
        ],
        [
          0,
          0,
          0,
          0,
          1,
          0,
          0
        ],
        [
          0,
          0,
          0,
          0,
          1,
          0,
          0
        ],
        [
          0,
          0,
          0,
          0,
          1,
          0,
          0
        ],
        [
          0,
          4.196211096075816,
          2.923309575657278,
          0.7008320767935388,
          0.4025042456196691,
          0.3663012490141131,
          0
        ],
        [
          0,
          0,
          0,
          0,
          1,
          0,
          0
        ],
        [
          0,
          3.527071522977506,
          2.646632950670826,
          0.5693335652772191,
          0.4505238614046937,
          0.3316326685293523,
          0
        ],
        [
          0,
          0,
          0,
          0,
          1,
          0,
          0
        ],
        [
          0,
          0,
          0,
          0,
          1,
          0,
          0
        ],
        [
          0,
          0,
          0,
          0,
          1,
          0,
          0
        ],
        [
          5.138043307971579,
          0,
          1.81193749115424,
          2.095034236052783,
          0.1477784013797846,
          0.2270423124776536,
          0
        ],
        [
          0,
          0,
          0,
          0,
          1,
          0,
          0
        ],
        [
          0,
          0,
          0,
          0,
          1,
          0,
          0
        ],
        [
          0,
          0,
          0,
          0,
          1,
          0,
          0
        ],
        [
          0,
          0,
          0,
          0,
          1,
          0,
          0
        ],
        [
          0,
          0,
          0,
          0,
          1,
          0,
          0
        ],
        [
          0,
          12.22396485467409,
          8.201215061965176,
          2.410554702610902,
          0.1205196539744022,
          1.02764187058627,
          0
        ],
        [
          0,
          5.322593508510788,
          3.521643208455736,
          0.8198867288127794,
          0.3652132857940222,
          0.4412746144237442,
          0
        ],
        [
          0,
          0,
          0,
          0,
          1,
          0,
          0
        ],
        [
          0,
          0,
          0,
          0,
          1,
          0,
          0
        ],
        [
          0,
          0,
          0,
          0,
          1,
          0,
          0
        ],
        [
          0,
          0,
          0,
          0,
          1,
          0,
          0
        ],
        [
          0,
          0,
          0,
          0,
          1,
          0,
          0
        ],
        [
          0,
          0,
          0,
          0,
          1,
          0,
          0
        ],
        [
          0,
          0,
          0,
          0,
          1,
          0,
          0
        ],
        [
          0,
          0,
          0,
          0,
          1,
          0,
          0
        ],
        [
          0,
          0,
          0,
          0,
          1,
          0,
          0
        ],
        [
          0,
          4.374857842708368,
          3.302487694805899,
          0.5526319370710873,
          0.4572442758797587,
          0.4138136369594553,
          0
        ],
        [
          12.11239727746646,
          0,
          3.151345231425477,
          2.697452730040968,
          0.1005087131510293,
          0.3948749403614835,
          0
        ],
        [
          0,
          0,
          0,
          0,
          1,
          0,
          0
        ],
        [
          0,
          0,
          0,
          0,
          1,
          0,
          0
        ],
        [
          0,
          0,
          0,
          0,
          1,
          0,
          0
        ],
        [
          0,
          0,
          0,
          0,
          1,
          0,
          0
        ],
        [
          0,
          0,
          0,
          0,
          1,
          0,
          0
        ],
        [
          0,
          0,
          0,
          0,
          1,
          0,
          0
        ],
        [
          0,
          0,
          0,
          0,
          1,
          0,
          0
        ],
        [
          0,
          0,
          0,
          0,
          1,
          0,
          0
        ],
        [
          0,
          0,
          0,
          0,
          1,
          0,
          0
        ],
        [
          0,
          0,
          0,
          0,
          1,
          0,
          0
        ],
        [
          0,
          0,
          0,
          0,
          1,
          0,
          0
        ],
        [
          0,
          0,
          0,
          0,
          1,
          0,
          0
        ],
        [
          0,
          0,
          0,
          0,
          1,
          0,
          0
        ],
        [
          0,
          0,
          0,
          0,
          1,
          0,
          0
        ],
        [
          12.01293900184844,
          0,
          2.795580116882628,
          2.911473764634973,
          0.08795147067927422,
          0.3502962864625395,
          0
        ],
        [
          0,
          0,
          0,
          0,
          1,
          0,
          0
        ],
        [
          0,
          0,
          0,
          0,
          1,
          0,
          0
        ],
        [
          0,
          0,
          0,
          0,
          1,
          0,
          0
        ],
        [
          0,
          0,
          0,
          0,
          1,
          0,
          0
        ],
        [
          0,
          0,
          0,
          0,
          1,
          0,
          0
        ],
        [
          0,
          0,
          0,
          0,
          1,
          0,
          0
        ],
        [
          0,
          0,
          0,
          0,
          1,
          0,
          0
        ],
        [
          0,
          0,
          0,
          0,
          1,
          0,
          0
        ],
        [
          0,
          0,
          0,
          0,
          1,
          0,
          0
        ],
        [
          0,
          0,
          0,
          0,
          1,
          0,
          0
        ],
        [
          0,
          0,
          0,
          0,
          1,
          0,
          0
        ],
        [
          0,
          0,
          0,
          0,
          1,
          0,
          0
        ],
        [
          0.09277792804977009,
          0,
          0.00004517337918453063,
          0.00002940412008012316,
          0.9956734470122297,
          0.000005660387581004404,
          0
        ],
        [
          0,
          0,
          0,
          0,
          1,
          0,
          0
        ],
        [
          0,
          0,
          0,
          0,
          1,
          0,
          0
        ],
        [
          0,
          0,
          0,
          0,
          1,
          0,
          0
        ],
        [
          0,
          0,
          0,
          0,
          1,
          0,
          0
        ],
        [
          0,
          0,
          0,
          0,
          1,
          0,
          0
        ],
        [
          0,
          5.136521114891282,
          2.871321398416986,
          1.148322272664583,
          0.2839006323133267,
          0.3597869426212282,
          0
        ],
        [
          0,
          0,
          0,
          0,
          1,
          0,
          0
        ],
        [
          0,
          0,
          0,
          0,
          1,
          0,
          0
        ],
        [
          0,
          0,
          0,
          0,
          1,
          0,
          0
        ],
        [
          0,
          0,
          0,
          0,
          1,
          0,
          0
        ],
        [
          0,
          0,
          0,
          0,
          1,
          0,
          0
        ],
        [
          0,
          0,
          0,
          0,
          1,
          0,
          0
        ],
        [
          0,
          0,
          0,
          0,
          1,
          0,
          0
        ],
        [
          0,
          0,
          0,
          0,
          1,
          0,
          0
        ],
        [
          0,
          0,
          0,
          0,
          1,
          0,
          0
        ],
        [
          0,
          0,
          0,
          0,
          1,
          0,
          0
        ],
        [
          0,
          0,
          0,
          0,
          1,
          0,
          0
        ],
        [
          0,
          0,
          0,
          0,
          1,
          0,
          0
        ],
        [
          0,
          0,
          0,
          0,
          1,
          0,
          0
        ],
        [
          0,
          0,
          0,
          0,
          1,
          0,
          0
        ],
        [
          0,
          0,
          0,
          0,
          1,
          0,
          0
        ],
        [
          0,
          0,
          0,
          0,
          1,
          0,
          0
        ],
        [
          0,
          0,
          0,
          0,
          1,
          0,
          0
        ],
        [
          0,
          0,
          0,
          0,
          1,
          0,
          0
        ],
        [
          0,
          0,
          0,
          0,
          1,
          0,
          0
        ],
        [
          0,
          0,
          0,
          0,
          1,
          0,
          0
        ],
        [
          0,
          0,
          0,
          0,
          1,
          0,
          0
        ],
        [
          0,
          0,
          0,
          0,
          1,
          0,
          0
        ],
        [
          12.28301886792466,
          0,
          2.905911011156951,
          2.882475037247517,
          0.08954828518261415,
          0.3641211460374759,
          0
        ],
        [
          7.463691717505573,
          0,
          2.031169545658995,
          2.594441956165561,
          0.1072392051931503,
          0.2545128807875343,
          0
        ],
        [
          0,
          0,
          0,
          0,
          1,
          0,
          0
        ],
        [
          0,
          0,
          0,
          0,
          1,
          0,
          0
        ],
        [
          0,
          0,
          0,
          0,
          1,
          0,
          0
        ],
        [
          0,
          0,
          0,
          0,
          1,
          0,
          0
        ],
        [
          0,
          0,
          0,
          0,
          1,
          0,
          0
        ],
        [
          0,
          0,
          0,
          0,
          1,
          0,
          0
        ],
        [
          0,
          0,
          0,
          0,
          1,
          0,
          0
        ],
        [
          0,
          0,
          0,
          0,
          1,
          0,
          0
        ],
        [
          0,
          0,
          0,
          0,
          1,
          0,
          0
        ],
        [
          0,
          0,
          0,
          0,
          1,
          0,
          0
        ],
        [
          0,
          8.357317424319954,
          5.486757281317088,
          0.8521257100193402,
          0.3559516795375798,
          0.6875105058730712,
          0
        ],
        [
          0,
          0,
          0,
          0,
          1,
          0,
          0
        ],
        [
          0,
          0,
          0,
          0,
          1,
          0,
          0
        ],
        [
          0,
          0,
          0,
          0,
          1,
          0,
          0
        ],
        [
          0,
          0,
          0,
          0,
          1,
          0,
          0
        ],
        [
          0,
          0,
          0,
          0,
          1,
          0,
          0
        ],
        [
          0,
          0,
          0,
          0,
          1,
          0,
          0
        ],
        [
          0,
          0,
          0,
          0,
          1,
          0,
          0
        ],
        [
          0,
          0,
          0,
          0,
          1,
          0,
          0
        ],
        [
          0,
          0,
          0,
          0,
          1,
          0,
          0
        ],
        [
          0,
          0,
          0,
          0,
          1,
          0,
          0
        ],
        [
          0,
          0,
          0,
          0,
          1,
          0,
          0
        ],
        [
          0,
          0,
          0,
          0,
          1,
          0,
          0
        ],
        [
          0,
          0,
          0,
          0,
          1,
          0,
          0
        ],
        [
          0,
          0,
          0,
          0,
          1,
          0,
          0
        ],
        [
          0,
          0,
          0,
          0,
          1,
          0,
          0
        ],
        [
          0,
          0,
          0,
          0,
          1,
          0,
          0
        ],
        [
          0,
          0,
          0,
          0,
          1,
          0,
          0
        ],
        [
          0,
          0,
          0,
          0,
          1,
          0,
          0
        ],
        [
          0,
          0,
          0,
          0,
          1,
          0,
          0
        ],
        [
          0.09277792804977009,
          0,
          0.00004517337918453063,
          0.00003024479151214621,
          0.9956120348485237,
          0.000005660387581004404,
          0
        ],
        [
          0,
          0,
          0,
          0,
          1,
          0,
          0
        ],
        [
          0,
          0,
          0,
          0,
          1,
          0,
          0
        ],
        [
          5.711578351525175,
          0,
          2.701235131368638,
          1.498013198214171,
          0.220977317123174,
          0.3384745189974148,
          0
        ],
        [
          0,
          0,
          0,
          0,
          1,
          0,
          0
        ],
        [
          0,
          0,
          0,
          0,
          1,
          0,
          0
        ],
        [
          0,
          0,
          0,
          0,
          1,
          0,
          0
        ],
        [
          0,
          0,
          0,
          0,
          1,
          0,
          0
        ],
        [
          0,
          0,
          0,
          0,
          1,
          0,
          0
        ],
        [
          0,
          0,
          0,
          0,
          1,
          0,
          0
        ],
        [
          0,
          0,
          0,
          0,
          1,
          0,
          0
        ],
        [
          0,
          0,
          0,
          0,
          1,
          0,
          0
        ],
        [
          0,
          0,
          0,
          0,
          1,
          0,
          0
        ],
        [
          0,
          0,
          0,
          0,
          1,
          0,
          0
        ],
        [
          0,
          0,
          0,
          0,
          1,
          0,
          0
        ],
        [
          0,
          0,
          0,
          0,
          1,
          0,
          0
        ],
        [
          0,
          0,
          0,
          0,
          1,
          0,
          0
        ],
        [
          0,
          0,
          0,
          0,
          1,
          0,
          0
        ],
        [
          0,
          5.961571282385536,
          4.468186719248814,
          0.5680100789853988,
          0.4510507432696796,
          0.5598799353028207,
          0
        ],
        [
          10.81208053691276,
          0,
          2.412238176353473,
          2.995737810466601,
          0.08348387687498904,
          0.302262156658223,
          0
        ],
        [
          0,
          0,
          0,
          0,
          1,
          0,
          0
        ],
        [
          0,
          0,
          0,
          0,
          1,
          0,
          0
        ],
        [
          0,
          0,
          0,
          0,
          1,
          0,
          0
        ],
        [
          0,
          0,
          0,
          0,
          1,
          0,
          0
        ],
        [
          0,
          0,
          0,
          0,
          1,
          0,
          0
        ],
        [
          0,
          0,
          0,
          0,
          1,
          0,
          0
        ],
        [
          0.09277792804977009,
          0,
          0.0004880885715721008,
          0.0001662009231271355,
          0.9897140419828964,
          0.0000611592610256395,
          0
        ],
        [
          0,
          0,
          0,
          0,
          1,
          0,
          0
        ],
        [
          0,
          0,
          0,
          0,
          1,
          0,
          0
        ],
        [
          0,
          0,
          0,
          0,
          1,
          0,
          0
        ],
        [
          0,
          0,
          0,
          0,
          1,
          0,
          0
        ],
        [
          0,
          0,
          0,
          0,
          1,
          0,
          0
        ],
        [
          0,
          0,
          0,
          0,
          1,
          0,
          0
        ],
        [
          0,
          0,
          0,
          0,
          1,
          0,
          0
        ],
        [
          0,
          0,
          0,
          0,
          1,
          0,
          0
        ],
        [
          0,
          0,
          0,
          0,
          1,
          0,
          0
        ],
        [
          0,
          0,
          0,
          0,
          1,
          0,
          0
        ],
        [
          0,
          0,
          0,
          0,
          1,
          0,
          0
        ],
        [
          0,
          3.860759493670937,
          2.257796663801709,
          1.064152178372861,
          0.302270076242679,
          0.282910077282702,
          0
        ],
        [
          0,
          0,
          0,
          0,
          1,
          0,
          0
        ],
        [
          0,
          0,
          0,
          0,
          1,
          0,
          0
        ],
        [
          0,
          0,
          0,
          0,
          1,
          0,
          0
        ],
        [
          0,
          0,
          0,
          0,
          1,
          0,
          0
        ],
        [
          0,
          0,
          0,
          0,
          1,
          0,
          0
        ],
        [
          0,
          0,
          0,
          0,
          1,
          0,
          0
        ],
        [
          0,
          0,
          0,
          0,
          1,
          0,
          0
        ],
        [
          0,
          0,
          0,
          0,
          1,
          0,
          0
        ],
        [
          0,
          0,
          0,
          0,
          1,
          0,
          0
        ],
        [
          0,
          0,
          0,
          0,
          1,
          0,
          0
        ],
        [
          0,
          0,
          0,
          0,
          1,
          0,
          0
        ],
        [
          0,
          0,
          0,
          0,
          1,
          0,
          0
        ],
        [
          0,
          5.928965138080373,
          4.704959981776214,
          0.9400442782325626,
          0.332266454743486,
          0.5895484803379228,
          0
        ],
        [
          0,
          0,
          0,
          0,
          1,
          0,
          0
        ],
        [
          0,
          0,
          0,
          0,
          1,
          0,
          0
        ],
        [
          0,
          0,
          0,
          0,
          1,
          0,
          0
        ],
        [
          0,
          0,
          0,
          0,
          1,
          0,
          0
        ],
        [
          0,
          0,
          0,
          0,
          1,
          0,
          0
        ],
        [
          0,
          0,
          0,
          0,
          1,
          0,
          0
        ],
        [
          0,
          0,
          0,
          0,
          1,
          0,
          0
        ],
        [
          0,
          0,
          0,
          0,
          1,
          0,
          0
        ],
        [
          0,
          0,
          0,
          0,
          1,
          0,
          0
        ],
        [
          0,
          0,
          0,
          0,
          1,
          0,
          0
        ],
        [
          0,
          0,
          0,
          0,
          1,
          0,
          0
        ],
        [
          0,
          0,
          0,
          0,
          1,
          0,
          0
        ],
        [
          0,
          0,
          0,
          0,
          1,
          0,
          0
        ],
        [
          0,
          0,
          0,
          0,
          1,
          0,
          0
        ],
        [
          0,
          0,
          0,
          0,
          1,
          0,
          0
        ],
        [
          0,
          0,
          0,
          0,
          1,
          0,
          0
        ],
        [
          0,
          0,
          0,
          0,
          1,
          0,
          0
        ],
        [
          0,
          0,
          0,
          0,
          1,
          0,
          0
        ],
        [
          0,
          0,
          0,
          0,
          1,
          0,
          0
        ],
        [
          0.09277792804977009,
          0,
          0.00004517337918453063,
          0.00003220531933667559,
          0.9954720509094656,
          0.000005660387581004404,
          0
        ],
        [
          0,
          0,
          0,
          0,
          1,
          0,
          0
        ],
        [
          0,
          0,
          0,
          0,
          1,
          0,
          0
        ],
        [
          0,
          0,
          0,
          0,
          1,
          0,
          0
        ],
        [
          0,
          0,
          0,
          0,
          1,
          0,
          0
        ],
        [
          0,
          0,
          0,
          0,
          1,
          0,
          0
        ],
        [
          0,
          0,
          0,
          0,
          1,
          0,
          0
        ],
        [
          0.09277792804977009,
          0,
          0.00004517337918453063,
          0.0000318779956387516,
          0.9954951196819855,
          0.000005660387581004404,
          0
        ],
        [
          0,
          0,
          0,
          0,
          1,
          0,
          0
        ],
        [
          0,
          0,
          0,
          0,
          1,
          0,
          0
        ],
        [
          0,
          0,
          0,
          0,
          1,
          0,
          0
        ],
        [
          0,
          0,
          0,
          0,
          1,
          0,
          0
        ],
        [
          0,
          0,
          0,
          0,
          1,
          0,
          0
        ],
        [
          0,
          0,
          0,
          0,
          1,
          0,
          0
        ],
        [
          0,
          0,
          0,
          0,
          1,
          0,
          0
        ],
        [
          5.380423700011328,
          0,
          1.860592589473621,
          2.109234014097403,
          0.1464125885607841,
          0.2331389720424506,
          0
        ],
        [
          0,
          0,
          0,
          0,
          1,
          0,
          0
        ],
        [
          0,
          0,
          0,
          0,
          1,
          0,
          0
        ],
        [
          0,
          0,
          0,
          0,
          1,
          0,
          0
        ],
        [
          0,
          0,
          0,
          0,
          1,
          0,
          0
        ],
        [
          0,
          0,
          0,
          0,
          1,
          0,
          0
        ],
        [
          0,
          0,
          0,
          0,
          1,
          0,
          0
        ],
        [
          0,
          0,
          0,
          0,
          1,
          0,
          0
        ],
        [
          0,
          0,
          0,
          0,
          1,
          0,
          0
        ],
        [
          0,
          0,
          0,
          0,
          1,
          0,
          0
        ],
        [
          0,
          0,
          0,
          0,
          1,
          0,
          0
        ],
        [
          0,
          0,
          0,
          0,
          1,
          0,
          0
        ],
        [
          0,
          0,
          0,
          0,
          1,
          0,
          0
        ],
        [
          0,
          0,
          0,
          0,
          1,
          0,
          0
        ],
        [
          0,
          0,
          0,
          0,
          1,
          0,
          0
        ],
        [
          0,
          0,
          0,
          0,
          1,
          0,
          0
        ],
        [
          0,
          0,
          0,
          0,
          1,
          0,
          0
        ],
        [
          0,
          0,
          0,
          0,
          1,
          0,
          0
        ],
        [
          0,
          0,
          0,
          0,
          1,
          0,
          0
        ],
        [
          0,
          0,
          0,
          0,
          1,
          0,
          0
        ],
        [
          0,
          0,
          0,
          0,
          1,
          0,
          0
        ],
        [
          0,
          0,
          0,
          0,
          1,
          0,
          0
        ],
        [
          0,
          0,
          0,
          0,
          1,
          0,
          0
        ],
        [
          0,
          0,
          0,
          0,
          1,
          0,
          0
        ],
        [
          18.88700564971751,
          0,
          6.041250177729147,
          4.601684910793683,
          0.03194055050438105,
          0.7569904686578964,
          0
        ],
        [
          0,
          0,
          0,
          0,
          1,
          0,
          0
        ],
        [
          12.62782001783659,
          4.019721881203542,
          7.372669365753841,
          0.930961861058357,
          0.3346131108127361,
          0.923822102090065,
          0
        ],
        [
          0,
          0,
          0,
          0,
          1,
          0,
          0
        ],
        [
          10.81208053691274,
          0,
          4.257167364167938,
          3.723469748966121,
          0.05365276921141482,
          0.5334384478955562,
          0
        ],
        [
          0,
          0,
          0,
          0,
          1,
          0,
          0
        ],
        [
          0,
          0,
          0,
          0,
          1,
          0,
          0
        ],
        [
          0,
          0,
          0,
          0,
          1,
          0,
          0
        ],
        [
          0,
          0,
          0,
          0,
          1,
          0,
          0
        ],
        [
          0,
          0,
          0,
          0,
          1,
          0,
          0
        ],
        [
          12.85826771653554,
          0,
          3.633408464067307,
          2.437577006980877,
          0.1184590774711135,
          0.4552792046552441,
          0
        ],
        [
          12.85826771653554,
          0,
          3.629888299606272,
          2.441797509908781,
          0.1181407779223417,
          0.4548381153332139,
          0
        ],
        [
          4.415384615384625,
          0,
          2.27837190808077,
          1.34257463548164,
          0.2465804360075859,
          0.2854882297099886,
          0
        ],
        [
          9.352227557842983,
          0,
          3.141443701396424,
          2.162810758389163,
          0.1413858557568447,
          0.3936342428838728,
          0
        ],
        [
          7.186046511627942,
          0,
          2.460068446146185,
          2.13590646673866,
          0.1438853856934525,
          0.3082554622292942,
          0
        ],
        [
          0,
          0,
          0,
          0,
          1,
          0,
          0
        ],
        [
          0,
          0,
          0,
          0,
          1,
          0,
          0
        ],
        [
          0,
          4.690288410054478,
          2.209390065581433,
          1.495149336508142,
          0.2214192268888105,
          0.2768445556779215,
          0
        ],
        [
          0,
          0,
          0,
          0,
          1,
          0,
          0
        ],
        [
          0,
          0,
          0,
          0,
          1,
          0,
          0
        ],
        [
          0,
          0,
          0,
          0,
          1,
          0,
          0
        ],
        [
          0,
          0,
          0,
          0,
          1,
          0,
          0
        ],
        [
          0,
          0,
          0,
          0,
          1,
          0,
          0
        ],
        [
          0,
          0,
          0,
          0,
          1,
          0,
          0
        ],
        [
          0,
          0,
          0,
          0,
          1,
          0,
          0
        ],
        [
          0,
          0,
          0,
          0,
          1,
          0,
          0
        ],
        [
          0.09277792804977009,
          0,
          0.00004517337918453063,
          0.00003131550862445209,
          0.9955350404405413,
          0.000005660387581004404,
          0
        ],
        [
          0,
          0,
          0,
          0,
          1,
          0,
          0
        ],
        [
          0,
          0,
          0,
          0,
          1,
          0,
          0
        ],
        [
          0,
          0,
          0,
          0,
          1,
          0,
          0
        ],
        [
          0,
          0,
          0,
          0,
          1,
          0,
          0
        ],
        [
          0,
          0,
          0,
          0,
          1,
          0,
          0
        ],
        [
          0,
          0,
          0,
          0,
          1,
          0,
          0
        ],
        [
          0,
          0,
          0,
          0,
          1,
          0,
          0
        ],
        [
          7.866498740554086,
          0,
          2.429456883143688,
          2.359737363213551,
          0.1245031488360006,
          0.3044197228141254,
          0
        ],
        [
          0,
          2.958762886597942,
          2.706345502320997,
          0.1736074607041793,
          0.676925443590622,
          0.3391148669367376,
          0
        ],
        [
          0,
          0,
          0,
          0,
          1,
          0,
          0
        ],
        [
          0,
          0,
          0,
          0,
          1,
          0,
          0
        ],
        [
          0,
          0,
          0,
          0,
          1,
          0,
          0
        ],
        [
          0,
          0,
          0,
          0,
          1,
          0,
          0
        ],
        [
          0,
          0,
          0,
          0,
          1,
          0,
          0
        ],
        [
          10.85938633561982,
          2.817037563712818,
          4.480818388285329,
          0.84070453707956,
          0.35919535064954,
          0.5614627290595058,
          0
        ],
        [
          0,
          0,
          0,
          0,
          1,
          0,
          0
        ],
        [
          0,
          0,
          0,
          0,
          1,
          0,
          0
        ],
        [
          0,
          0,
          0,
          0,
          1,
          0,
          0
        ],
        [
          5.230268869267758,
          0,
          2.240442975078115,
          1.699970334902762,
          0.1922918567704942,
          0.2807355974029838,
          0
        ],
        [
          0,
          0,
          0,
          0,
          1,
          0,
          0
        ],
        [
          0,
          0,
          0,
          0,
          1,
          0,
          0
        ],
        [
          25.4661654135338,
          0,
          5.549714348389442,
          6.095363607782438,
          0.01355370329523131,
          0.6953992537822568,
          0
        ],
        [
          0,
          0,
          0,
          0,
          1,
          0,
          0
        ],
        [
          0,
          0,
          0,
          0,
          1,
          0,
          0
        ],
        [
          7.435720424936197,
          0,
          2.539656404474083,
          2.136810854917179,
          0.1438005607691776,
          0.3182281208846598,
          0
        ],
        [
          0,
          0,
          0,
          0,
          1,
          0,
          0
        ],
        [
          0,
          0,
          0,
          0,
          1,
          0,
          0
        ],
        [
          0,
          0,
          0,
          0,
          1,
          0,
          0
        ],
        [
          0,
          0,
          0,
          0,
          1,
          0,
          0
        ],
        [
          0,
          0,
          0,
          0,
          1,
          0,
          0
        ],
        [
          0,
          0,
          0,
          0,
          1,
          0,
          0
        ],
        [
          0,
          0,
          0,
          0,
          1,
          0,
          0
        ],
        [
          0,
          0,
          0,
          0,
          1,
          0,
          0
        ],
        [
          10.65080678527098,
          0,
          2.499373645082571,
          2.907941131775562,
          0.08814433375039132,
          0.3131805456289575,
          0
        ],
        [
          15.76190476190469,
          0,
          5.585623520117127,
          6.283921553100576,
          0.0121838195790398,
          0.6998988027059991,
          0
        ],
        [
          0,
          0,
          0,
          0,
          1,
          0,
          0
        ],
        [
          0,
          0,
          0,
          0,
          1,
          0,
          0
        ],
        [
          0,
          0,
          0,
          0,
          1,
          0,
          0
        ],
        [
          0,
          0,
          0,
          0,
          1,
          0,
          0
        ],
        [
          0,
          0,
          0,
          0,
          1,
          0,
          0
        ],
        [
          0.09277792804977009,
          0,
          0.00004517337918453063,
          0.00003258707183473319,
          0.9954452937629252,
          0.000005660387581004404,
          0
        ],
        [
          0,
          0,
          0,
          0,
          1,
          0,
          0
        ],
        [
          0,
          0,
          0,
          0,
          1,
          0,
          0
        ],
        [
          0,
          0,
          0,
          0,
          1,
          0,
          0
        ],
        [
          0,
          0,
          0,
          0,
          1,
          0,
          0
        ],
        [
          0,
          0,
          0,
          0,
          1,
          0,
          0
        ],
        [
          0,
          0,
          0,
          0,
          1,
          0,
          0
        ],
        [
          12.28301886792466,
          0,
          2.971668094984009,
          2.849317369070718,
          0.09141274327587967,
          0.3723607461598685,
          0
        ],
        [
          0,
          0,
          0,
          0,
          1,
          0,
          0
        ],
        [
          0,
          0,
          0,
          0,
          1,
          0,
          0
        ],
        [
          0,
          3.052770448548821,
          2.1384047292591,
          0.6960749338510581,
          0.404105724773607,
          0.267949836633083,
          0
        ],
        [
          4.554548760717736,
          0,
          2.321488136828375,
          1.342524507948578,
          0.2465892564485472,
          0.2908908489106851,
          0
        ],
        [
          5.301891014881942,
          0,
          2.581526082717004,
          1.439424692094398,
          0.2302324605099864,
          0.3234745428044981,
          0
        ],
        [
          0,
          0,
          0,
          0,
          1,
          0,
          0
        ],
        [
          0,
          0,
          0,
          0,
          1,
          0,
          0
        ],
        [
          0,
          0,
          0,
          0,
          1,
          0,
          0
        ],
        [
          0,
          0,
          0,
          0,
          1,
          0,
          0
        ],
        [
          0,
          0,
          0,
          0,
          1,
          0,
          0
        ],
        [
          0,
          0,
          0,
          0,
          1,
          0,
          0
        ],
        [
          0,
          0,
          0,
          0,
          1,
          0,
          0
        ],
        [
          0,
          0,
          0,
          0,
          1,
          0,
          0
        ],
        [
          0,
          0,
          0,
          0,
          1,
          0,
          0
        ],
        [
          0,
          0,
          0,
          0,
          1,
          0,
          0
        ],
        [
          7.273474924655784,
          0,
          2.126033743591244,
          2.459578271637376,
          0.1168101408359059,
          0.266399707444096,
          0
        ],
        [
          0,
          0,
          0,
          0,
          1,
          0,
          0
        ],
        [
          0,
          0,
          0,
          0,
          1,
          0,
          0
        ],
        [
          0,
          0,
          0,
          0,
          1,
          0,
          0
        ],
        [
          4.743422394452384,
          0,
          2.536200445628101,
          1.28468085286546,
          0.2570305207239374,
          0.3177950767581104,
          0
        ],
        [
          0,
          0,
          0,
          0,
          1,
          0,
          0
        ],
        [
          0,
          0,
          0,
          0,
          1,
          0,
          0
        ],
        [
          0,
          0,
          0,
          0,
          1,
          0,
          0
        ],
        [
          0,
          0,
          0,
          0,
          1,
          0,
          0
        ],
        [
          0,
          0,
          0,
          0,
          1,
          0,
          0
        ],
        [
          0,
          0,
          0,
          0,
          1,
          0,
          0
        ],
        [
          0,
          0,
          0,
          0,
          1,
          0,
          0
        ],
        [
          0,
          0,
          0,
          0,
          1,
          0,
          0
        ],
        [
          0,
          0,
          0,
          0,
          1,
          0,
          0
        ],
        [
          0,
          0,
          0,
          0,
          1,
          0,
          0
        ],
        [
          0.09277792804977009,
          0,
          0.00004517337918453063,
          0.0000323150488883428,
          0.9954643437667409,
          0.000005660387581004404,
          0
        ],
        [
          0.09277792804977009,
          0,
          0.00004517337918453063,
          0.00003243228599014714,
          0.9954561237569056,
          0.000005660387581004404,
          0
        ],
        [
          0,
          0,
          0,
          0,
          1,
          0,
          0
        ],
        [
          0,
          0,
          0,
          0,
          1,
          0,
          0
        ],
        [
          0,
          0,
          0,
          0,
          1,
          0,
          0
        ],
        [
          0.09277792804977009,
          0,
          0.00004517337918453063,
          0.00003193102721255059,
          0.995491374166113,
          0.000005660387581004404,
          0
        ],
        [
          0,
          0,
          0,
          0,
          1,
          0,
          0
        ],
        [
          0,
          0,
          0,
          0,
          1,
          0,
          0
        ],
        [
          0,
          0,
          0,
          0,
          1,
          0,
          0
        ],
        [
          0,
          0,
          0,
          0,
          1,
          0,
          0
        ],
        [
          9.383720126293493,
          0,
          2.158913034536153,
          2.933228936757384,
          0.0867737828132632,
          0.2705196013616298,
          0
        ],
        [
          0,
          0,
          0,
          0,
          1,
          0,
          0
        ],
        [
          0,
          0,
          0,
          0,
          1,
          0,
          0
        ],
        [
          0,
          0,
          0,
          0,
          1,
          0,
          0
        ],
        [
          0,
          0,
          0,
          0,
          1,
          0,
          0
        ],
        [
          8.905356534356342,
          0,
          4.656925878415584,
          2.593930050011203,
          0.1072738612805583,
          0.5835296336845315,
          0
        ],
        [
          0,
          0,
          0,
          0,
          1,
          0,
          0
        ],
        [
          0,
          0,
          0,
          0,
          1,
          0,
          0
        ],
        [
          0,
          0,
          0,
          0,
          1,
          0,
          0
        ],
        [
          0,
          0,
          0,
          0,
          1,
          0,
          0
        ],
        [
          0,
          0,
          0,
          0,
          1,
          0,
          0
        ],
        [
          0,
          0,
          0,
          0,
          1,
          0,
          0
        ],
        [
          0,
          0,
          0,
          0,
          1,
          0,
          0
        ],
        [
          0,
          0,
          0,
          0,
          1,
          0,
          0
        ],
        [
          0,
          0,
          0,
          0,
          1,
          0,
          0
        ],
        [
          0,
          0,
          0,
          0,
          1,
          0,
          0
        ],
        [
          0,
          0,
          0,
          0,
          1,
          0,
          0
        ],
        [
          0,
          0,
          0,
          0,
          1,
          0,
          0
        ],
        [
          0,
          0,
          0,
          0,
          1,
          0,
          0
        ],
        [
          0,
          0,
          0,
          0,
          1,
          0,
          0
        ],
        [
          0,
          0,
          0,
          0,
          1,
          0,
          0
        ],
        [
          0,
          0,
          0,
          0,
          1,
          0,
          0
        ],
        [
          0,
          0,
          0,
          0,
          1,
          0,
          0
        ],
        [
          0,
          0,
          0,
          0,
          1,
          0,
          0
        ],
        [
          0,
          0,
          0,
          0,
          1,
          0,
          0
        ],
        [
          0,
          0,
          0,
          0,
          1,
          0,
          0
        ],
        [
          0,
          2.86659226172188,
          2.227763302843537,
          0.51135442367368,
          0.4745531235864326,
          0.2791467886721906,
          0
        ],
        [
          0,
          0,
          0,
          0,
          1,
          0,
          0
        ],
        [
          0,
          0,
          0,
          0,
          1,
          0,
          0
        ],
        [
          0,
          0,
          0,
          0,
          1,
          0,
          0
        ],
        [
          0,
          0,
          0,
          0,
          1,
          0,
          0
        ],
        [
          0,
          0,
          0,
          0,
          1,
          0,
          0
        ],
        [
          0,
          0,
          0,
          0,
          1,
          0,
          0
        ],
        [
          0,
          0,
          0,
          0,
          1,
          0,
          0
        ],
        [
          0,
          0,
          0,
          0,
          1,
          0,
          0
        ],
        [
          0,
          0,
          0,
          0,
          1,
          0,
          0
        ],
        [
          0,
          0,
          0,
          0,
          1,
          0,
          0
        ],
        [
          0,
          0,
          0,
          0,
          1,
          0,
          0
        ],
        [
          0,
          0,
          0,
          0,
          1,
          0,
          0
        ],
        [
          0,
          0,
          0,
          0,
          1,
          0,
          0
        ],
        [
          0,
          0,
          0,
          0,
          1,
          0,
          0
        ],
        [
          0,
          0,
          0,
          0,
          1,
          0,
          0
        ],
        [
          0.09277792804977009,
          0,
          0.00004517337918453063,
          0.00003267001361262345,
          0.9954395011091728,
          0.000005660387581004404,
          0
        ],
        [
          0,
          0,
          0,
          0,
          1,
          0,
          0
        ],
        [
          0,
          42.36974630881643,
          26.85972700776442,
          8.08634952897755,
          0.004459990698340799,
          3.365620813153211,
          0
        ],
        [
          0,
          0,
          0,
          0,
          1,
          0,
          0
        ],
        [
          0,
          0,
          0,
          0,
          1,
          0,
          0
        ],
        [
          14.17241379310345,
          0,
          4.905639226672345,
          4.288819111372803,
          0.03836380263455474,
          0.6146943145898882,
          0
        ],
        [
          0,
          0,
          0,
          0,
          1,
          0,
          0
        ],
        [
          0.09277792804977009,
          0,
          0.0004880885715721008,
          0.0001833712603165338,
          0.9891958047575456,
          0.0000611592610256395,
          0
        ],
        [
          0.09277792804977009,
          0,
          0.00004517337918453063,
          0.00003312480147243946,
          0.9954078686073606,
          0.000005660387581004404,
          0
        ],
        [
          0,
          0,
          0,
          0,
          1,
          0,
          0
        ],
        [
          0.09277792804977009,
          0,
          0.00004517337918453063,
          0.00003302795484394494,
          0.9954145864299707,
          0.000005660387581004404,
          0
        ],
        [
          0,
          0,
          0,
          0,
          1,
          0,
          0
        ],
        [
          0,
          0,
          0,
          0,
          1,
          0,
          0
        ],
        [
          0,
          0,
          0,
          0,
          1,
          0,
          0
        ],
        [
          0,
          0,
          0,
          0,
          1,
          0,
          0
        ],
        [
          0,
          0,
          0,
          0,
          1,
          0,
          0
        ],
        [
          0,
          0,
          0,
          0,
          1,
          0,
          0
        ],
        [
          0,
          0,
          0,
          0,
          1,
          0,
          0
        ],
        [
          0,
          0,
          0,
          0,
          1,
          0,
          0
        ],
        [
          0,
          0,
          0,
          0,
          1,
          0,
          0
        ],
        [
          0,
          0,
          0,
          0,
          1,
          0,
          0
        ],
        [
          0,
          0,
          0,
          0,
          1,
          0,
          0
        ],
        [
          0,
          0,
          0,
          0,
          1,
          0,
          0
        ],
        [
          0,
          0,
          0,
          0,
          1,
          0,
          0
        ],
        [
          0,
          0,
          0,
          0,
          1,
          0,
          0
        ],
        [
          0,
          0,
          0,
          0,
          1,
          0,
          0
        ],
        [
          0,
          0,
          0,
          0,
          1,
          0,
          0
        ],
        [
          0,
          0,
          0,
          0,
          1,
          0,
          0
        ],
        [
          10.81208053691274,
          0,
          3.836963748216898,
          2.015335275839458,
          0.1557168694174597,
          0.480785417014109,
          0
        ],
        [
          0,
          0,
          0,
          0,
          1,
          0,
          0
        ],
        [
          0,
          0,
          0,
          0,
          1,
          0,
          0
        ],
        [
          0,
          0,
          0,
          0,
          1,
          0,
          0
        ],
        [
          0,
          0,
          0,
          0,
          1,
          0,
          0
        ],
        [
          0,
          0,
          0,
          0,
          1,
          0,
          0
        ],
        [
          0,
          0,
          0,
          0,
          1,
          0,
          0
        ],
        [
          0,
          3.421242781281558,
          2.026434789954526,
          1.048432795390219,
          0.3058683044724324,
          0.253919598795519,
          0
        ],
        [
          0,
          0,
          0,
          0,
          1,
          0,
          0
        ],
        [
          0,
          0,
          0,
          0,
          1,
          0,
          0
        ],
        [
          0,
          0,
          0,
          0,
          1,
          0,
          0
        ],
        [
          0,
          0,
          0,
          0,
          1,
          0,
          0
        ],
        [
          0,
          0,
          0,
          0,
          1,
          0,
          0
        ],
        [
          0,
          0,
          0,
          0,
          1,
          0,
          0
        ],
        [
          0,
          0,
          0,
          0,
          1,
          0,
          0
        ],
        [
          0,
          0,
          0,
          0,
          1,
          0,
          0
        ],
        [
          0,
          0,
          0,
          0,
          1,
          0,
          0
        ],
        [
          0,
          0,
          0,
          0,
          1,
          0,
          0
        ],
        [
          12.28301886792454,
          0,
          2.226223513149805,
          3.368783026447097,
          0.06644281910803396,
          0.2789538474617456,
          0
        ],
        [
          8.386666666666596,
          0,
          4.402824934881569,
          2.587651643582703,
          0.1076999113360749,
          0.5516898676305901,
          0
        ],
        [
          0,
          0,
          0,
          0,
          1,
          0,
          0
        ],
        [
          0,
          0,
          0,
          0,
          1,
          0,
          0
        ],
        [
          0,
          0,
          0,
          0,
          1,
          0,
          0
        ],
        [
          0,
          0,
          0,
          0,
          1,
          0,
          0
        ],
        [
          0,
          0,
          0,
          0,
          1,
          0,
          0
        ],
        [
          0,
          0,
          0,
          0,
          1,
          0,
          0
        ],
        [
          0,
          0,
          0,
          0,
          1,
          0,
          0
        ],
        [
          0,
          0,
          0,
          0,
          1,
          0,
          0
        ],
        [
          0,
          0,
          0,
          0,
          1,
          0,
          0
        ],
        [
          0,
          0,
          0,
          0,
          1,
          0,
          0
        ],
        [
          0,
          0,
          0,
          0,
          1,
          0,
          0
        ],
        [
          0,
          0,
          0,
          0,
          1,
          0,
          0
        ],
        [
          0,
          0,
          0,
          0,
          1,
          0,
          0
        ],
        [
          0,
          0,
          0,
          0,
          1,
          0,
          0
        ],
        [
          0,
          0,
          0,
          0,
          1,
          0,
          0
        ],
        [
          0,
          0,
          0,
          0,
          1,
          0,
          0
        ],
        [
          0,
          0,
          0,
          0,
          1,
          0,
          0
        ],
        [
          0,
          5.513563297597439,
          4.069684848995404,
          0.60799721565796,
          0.4355428919150545,
          0.5099462115454031,
          0
        ],
        [
          0,
          0,
          0,
          0,
          1,
          0,
          0
        ],
        [
          0,
          0,
          0,
          0,
          1,
          0,
          0
        ],
        [
          0,
          0,
          0,
          0,
          1,
          0,
          0
        ],
        [
          0,
          0,
          0,
          0,
          1,
          0,
          0
        ],
        [
          0,
          0,
          0,
          0,
          1,
          0,
          0
        ],
        [
          0,
          0,
          0,
          0,
          1,
          0,
          0
        ],
        [
          0,
          0,
          0,
          0,
          1,
          0,
          0
        ],
        [
          0,
          0,
          0,
          0,
          1,
          0,
          0
        ],
        [
          0,
          0,
          0,
          0,
          1,
          0,
          0
        ],
        [
          0,
          0,
          0,
          0,
          1,
          0,
          0
        ],
        [
          0,
          0,
          0,
          0,
          1,
          0,
          0
        ],
        [
          0,
          0,
          0,
          0,
          1,
          0,
          0
        ],
        [
          0.09277792804977009,
          0,
          0.0004880885715721008,
          0.0001838529393509702,
          0.9891816247199176,
          0.0000611592610256395,
          0
        ],
        [
          0,
          0,
          0,
          0,
          1,
          0,
          0
        ],
        [
          0,
          0,
          0,
          0,
          1,
          0,
          0
        ],
        [
          0,
          0,
          0,
          0,
          1,
          0,
          0
        ],
        [
          0,
          0,
          0,
          0,
          1,
          0,
          0
        ],
        [
          0,
          0,
          0,
          0,
          1,
          0,
          0
        ],
        [
          0,
          0,
          0,
          0,
          1,
          0,
          0
        ],
        [
          0,
          0,
          0,
          0,
          1,
          0,
          0
        ],
        [
          0,
          0,
          0,
          0,
          1,
          0,
          0
        ],
        [
          0,
          0,
          0,
          0,
          1,
          0,
          0
        ],
        [
          0,
          0,
          0,
          0,
          1,
          0,
          0
        ],
        [
          0,
          0,
          0,
          0,
          1,
          0,
          0
        ],
        [
          0,
          0,
          0,
          0,
          1,
          0,
          0
        ],
        [
          0,
          0,
          0,
          0,
          1,
          0,
          0
        ],
        [
          0,
          0,
          0,
          0,
          1,
          0,
          0
        ],
        [
          0,
          0,
          0,
          0,
          1,
          0,
          0
        ],
        [
          0,
          0,
          0,
          0,
          1,
          0,
          0
        ],
        [
          0,
          0,
          0,
          0,
          1,
          0,
          0
        ],
        [
          0,
          0,
          0,
          0,
          1,
          0,
          0
        ],
        [
          0,
          0,
          0,
          0,
          1,
          0,
          0
        ],
        [
          0,
          0,
          0,
          0,
          1,
          0,
          0
        ],
        [
          0,
          0,
          0,
          0,
          1,
          0,
          0
        ],
        [
          0,
          2.886639676113331,
          2.639780993558438,
          0.1748012920463395,
          0.6758795289800406,
          0.3307740935534553,
          0
        ],
        [
          0,
          0,
          0,
          0,
          1,
          0,
          0
        ],
        [
          0,
          3.811918190929447,
          2.155109781970745,
          1.132952838684801,
          0.2871463684781805,
          0.2700430400775886,
          0
        ],
        [
          0,
          0,
          0,
          0,
          1,
          0,
          0
        ],
        [
          0,
          0,
          0,
          0,
          1,
          0,
          0
        ],
        [
          0.09277792804977009,
          0,
          0.00004517337918453063,
          0.00003340277251062673,
          0.9953886413431555,
          0.000005660387581004404,
          0
        ],
        [
          7.082663605051705,
          0,
          2.05006015645172,
          2.476786504864691,
          0.1155380977730641,
          0.2568799425539772,
          0
        ],
        [
          0.09277792804977009,
          0,
          0.00004517337918453063,
          0.00003340277251062673,
          0.9953886413431555,
          0.000005660387581004404,
          0
        ],
        [
          0,
          0,
          0,
          0,
          1,
          0,
          0
        ],
        [
          0,
          0,
          0,
          0,
          1,
          0,
          0
        ],
        [
          0,
          0,
          0,
          0,
          1,
          0,
          0
        ],
        [
          0,
          0,
          0,
          0,
          1,
          0,
          0
        ],
        [
          0,
          0,
          0,
          0,
          1,
          0,
          0
        ],
        [
          0,
          0,
          0,
          0,
          1,
          0,
          0
        ],
        [
          0,
          0,
          0,
          0,
          1,
          0,
          0
        ],
        [
          0,
          0,
          0,
          0,
          1,
          0,
          0
        ],
        [
          0,
          0,
          0,
          0,
          1,
          0,
          0
        ],
        [
          0,
          0,
          0,
          0,
          1,
          0,
          0
        ],
        [
          0,
          0,
          0,
          0,
          1,
          0,
          0
        ],
        [
          0,
          0,
          0,
          0,
          1,
          0,
          0
        ],
        [
          0,
          0,
          0,
          0,
          1,
          0,
          0
        ],
        [
          0,
          0,
          0,
          0,
          1,
          0,
          0
        ],
        [
          0,
          0,
          0,
          0,
          1,
          0,
          0
        ],
        [
          0,
          0,
          0,
          0,
          1,
          0,
          0
        ],
        [
          0,
          0,
          0,
          0,
          1,
          0,
          0
        ],
        [
          0,
          0,
          0,
          0,
          1,
          0,
          0
        ],
        [
          25.4661654135338,
          0,
          10.08496195102644,
          7.231631204650185,
          0.007163009343732041,
          1.263682160001887,
          0
        ],
        [
          0,
          0,
          0,
          0,
          1,
          0,
          0
        ],
        [
          0,
          0,
          0,
          0,
          1,
          0,
          0
        ],
        [
          0,
          0,
          0,
          0,
          1,
          0,
          0
        ],
        [
          0,
          0,
          0,
          0,
          1,
          0,
          0
        ],
        [
          0,
          0,
          0,
          0,
          1,
          0,
          0
        ],
        [
          0,
          0,
          0,
          0,
          1,
          0,
          0
        ],
        [
          0.09277792804977009,
          0,
          0.0002349461476675091,
          0.00009819292318624662,
          0.9920937043832476,
          0.00002943960094350009,
          0
        ],
        [
          0,
          0,
          0,
          0,
          1,
          0,
          0
        ],
        [
          0,
          0,
          0,
          0,
          1,
          0,
          0
        ],
        [
          0,
          0,
          0,
          0,
          1,
          0,
          0
        ],
        [
          0,
          0,
          0,
          0,
          1,
          0,
          0
        ],
        [
          12.56454720616576,
          0,
          4.071934812116654,
          2.23577535015227,
          0.1348489657172935,
          0.5102281400515087,
          0
        ],
        [
          0,
          0,
          0,
          0,
          1,
          0,
          0
        ],
        [
          0,
          0,
          0,
          0,
          1,
          0,
          0
        ],
        [
          0,
          0,
          0,
          0,
          1,
          0,
          0
        ],
        [
          0,
          0,
          0,
          0,
          1,
          0,
          0
        ],
        [
          0,
          0,
          0,
          0,
          1,
          0,
          0
        ],
        [
          0,
          9.082329046316994,
          6.432388175774043,
          0.6946640986337407,
          0.4045824641813682,
          0.8060014726288018,
          0
        ],
        [
          0,
          0,
          0,
          0,
          1,
          0,
          0
        ],
        [
          0,
          0,
          0,
          0,
          1,
          0,
          0
        ],
        [
          0,
          0,
          0,
          0,
          1,
          0,
          0
        ],
        [
          8.971671388102,
          0,
          3.139367593510151,
          2.098235901510201,
          0.1474691966025281,
          0.3933740990666862,
          0
        ],
        [
          0,
          0,
          0,
          0,
          1,
          0,
          0
        ],
        [
          0,
          0,
          0,
          0,
          1,
          0,
          0
        ],
        [
          0.09277792804977009,
          0,
          0.0004880885715721008,
          0.0001049829031689598,
          0.99182492488423,
          0.0000611592610256395,
          0
        ],
        [
          0,
          0,
          0,
          0,
          1,
          0,
          0
        ],
        [
          0,
          0,
          0,
          0,
          1,
          0,
          0
        ],
        [
          0,
          0,
          0,
          0,
          1,
          0,
          0
        ],
        [
          0,
          0,
          0,
          0,
          1,
          0,
          0
        ],
        [
          0,
          0,
          0,
          0,
          1,
          0,
          0
        ],
        [
          0,
          0,
          0,
          0,
          1,
          0,
          0
        ],
        [
          0,
          0,
          0,
          0,
          1,
          0,
          0
        ],
        [
          0,
          0,
          0,
          0,
          1,
          0,
          0
        ],
        [
          0,
          0,
          0,
          0,
          1,
          0,
          0
        ],
        [
          0,
          0,
          0,
          0,
          1,
          0,
          0
        ],
        [
          0,
          0,
          0,
          0,
          1,
          0,
          0
        ],
        [
          0,
          0,
          0,
          0,
          1,
          0,
          0
        ],
        [
          0,
          0,
          0,
          0,
          1,
          0,
          0
        ],
        [
          0,
          0,
          0,
          0,
          1,
          0,
          0
        ],
        [
          7.400954653938004,
          0,
          2.578576367148538,
          2.110887864124543,
          0.1462544401570377,
          0.3231049327892047,
          0
        ],
        [
          0,
          0,
          0,
          0,
          1,
          0,
          0
        ],
        [
          0,
          0,
          0,
          0,
          1,
          0,
          0
        ],
        [
          0,
          0,
          0,
          0,
          1,
          0,
          0
        ],
        [
          0,
          0,
          0,
          0,
          1,
          0,
          0
        ],
        [
          0,
          0,
          0,
          0,
          1,
          0,
          0
        ],
        [
          0,
          0,
          0,
          0,
          1,
          0,
          0
        ],
        [
          0,
          0,
          0,
          0,
          1,
          0,
          0
        ],
        [
          0,
          0,
          0,
          0,
          1,
          0,
          0
        ],
        [
          0,
          0,
          0,
          0,
          1,
          0,
          0
        ],
        [
          0,
          0,
          0,
          0,
          1,
          0,
          0
        ],
        [
          0,
          0,
          0,
          0,
          1,
          0,
          0
        ],
        [
          0,
          0,
          0,
          0,
          1,
          0,
          0
        ],
        [
          0,
          0,
          0,
          0,
          1,
          0,
          0
        ],
        [
          0,
          0,
          0,
          0,
          1,
          0,
          0
        ],
        [
          0,
          0,
          0,
          0,
          1,
          0,
          0
        ],
        [
          0,
          0,
          0,
          0,
          1,
          0,
          0
        ],
        [
          0,
          0,
          0,
          0,
          1,
          0,
          0
        ],
        [
          0,
          0,
          0,
          0,
          1,
          0,
          0
        ],
        [
          0.09277792804977009,
          0,
          0.00004517337918453063,
          0.00002844013340475016,
          0.995744958330287,
          0.000005660387581004404,
          0
        ],
        [
          0,
          0,
          0,
          0,
          1,
          0,
          0
        ],
        [
          0,
          0,
          0,
          0,
          1,
          0,
          0
        ],
        [
          0,
          0,
          0,
          0,
          1,
          0,
          0
        ],
        [
          0,
          0,
          0,
          0,
          1,
          0,
          0
        ],
        [
          0,
          0,
          0,
          0,
          1,
          0,
          0
        ],
        [
          0,
          0,
          0,
          0,
          1,
          0,
          0
        ],
        [
          0,
          0,
          0,
          0,
          1,
          0,
          0
        ],
        [
          0,
          0,
          0,
          0,
          1,
          0,
          0
        ],
        [
          8.386666666666596,
          0,
          2.841823843059271,
          2.147101880768961,
          0.1428392921846882,
          0.3560907923878185,
          0
        ],
        [
          0,
          0,
          0,
          0,
          1,
          0,
          0
        ],
        [
          0,
          0,
          0,
          0,
          1,
          0,
          0
        ],
        [
          0,
          0,
          0,
          0,
          1,
          0,
          0
        ],
        [
          0,
          0,
          0,
          0,
          1,
          0,
          0
        ],
        [
          0,
          0,
          0,
          0,
          1,
          0,
          0
        ],
        [
          0,
          0,
          0,
          0,
          1,
          0,
          0
        ],
        [
          0,
          0,
          0,
          0,
          1,
          0,
          0
        ],
        [
          0,
          0,
          0,
          0,
          1,
          0,
          0
        ],
        [
          53.6715188951685,
          0,
          14.32873642166344,
          7.868052484586141,
          0.005031581496741544,
          1.795442429962016,
          0
        ],
        [
          0,
          0,
          0,
          0,
          1,
          0,
          0
        ],
        [
          0,
          0,
          0,
          0,
          1,
          0,
          0
        ],
        [
          0,
          0,
          0,
          0,
          1,
          0,
          0
        ],
        [
          0,
          0,
          0,
          0,
          1,
          0,
          0
        ],
        [
          0,
          0,
          0,
          0,
          1,
          0,
          0
        ],
        [
          0,
          0,
          0,
          0,
          1,
          0,
          0
        ],
        [
          0,
          0,
          0,
          0,
          1,
          0,
          0
        ],
        [
          0,
          0,
          0,
          0,
          1,
          0,
          0
        ],
        [
          0,
          0,
          0,
          0,
          1,
          0,
          0
        ],
        [
          10.82572178477691,
          0,
          2.691261972565539,
          2.79333182314512,
          0.09465723133132609,
          0.3372248461756885,
          0
        ],
        [
          53.10527658839946,
          0,
          18.63547143878026,
          12.13080829139498,
          0.0004959561905474308,
          2.335091883813652,
          0
        ],
        [
          0,
          0,
          0,
          0,
          1,
          0,
          0
        ],
        [
          0,
          0,
          0,
          0,
          1,
          0,
          0
        ],
        [
          0,
          0,
          0,
          0,
          1,
          0,
          0
        ],
        [
          0,
          0,
          0,
          0,
          1,
          0,
          0
        ],
        [
          0,
          0,
          0,
          0,
          1,
          0,
          0
        ],
        [
          0,
          2.848283769040931,
          1.834361746966985,
          0.8744872493127183,
          0.3497160364393005,
          0.2298521527288604,
          0
        ],
        [
          0,
          5.336470284903937,
          3.99985161155025,
          0.5741027631141371,
          0.4486331780787174,
          0.5011958546513313,
          0
        ],
        [
          0,
          0,
          0,
          0,
          1,
          0,
          0
        ],
        [
          0,
          0,
          0,
          0,
          1,
          0,
          0
        ],
        [
          0,
          0,
          0,
          0,
          1,
          0,
          0
        ],
        [
          0,
          0,
          0,
          0,
          1,
          0,
          0
        ],
        [
          0,
          0,
          0,
          0,
          1,
          0,
          0
        ],
        [
          0,
          0,
          0,
          0,
          1,
          0,
          0
        ],
        [
          0,
          0,
          0,
          0,
          1,
          0,
          0
        ],
        [
          0,
          0,
          0,
          0,
          1,
          0,
          0
        ],
        [
          0,
          0,
          0,
          0,
          1,
          0,
          0
        ],
        [
          0,
          0,
          0,
          0,
          1,
          0,
          0
        ],
        [
          0,
          0,
          0,
          0,
          1,
          0,
          0
        ],
        [
          0,
          0,
          0,
          0,
          1,
          0,
          0
        ],
        [
          0,
          0,
          0,
          0,
          1,
          0,
          0
        ],
        [
          0,
          0,
          0,
          0,
          1,
          0,
          0
        ],
        [
          0,
          0,
          0,
          0,
          1,
          0,
          0
        ],
        [
          0.09277792804977009,
          0,
          0.00004517337918453063,
          0.00003318076774050382,
          0.9954039909516375,
          0.000005660387581004404,
          0
        ],
        [
          0,
          0,
          0,
          0,
          1,
          0,
          0
        ],
        [
          0.09277792804977009,
          0,
          0.00004517337918453063,
          0.00003318076774050382,
          0.9954039909516375,
          0.000005660387581004404,
          0
        ],
        [
          0,
          0,
          0,
          0,
          1,
          0,
          0
        ],
        [
          0,
          0,
          0,
          0,
          1,
          0,
          0
        ],
        [
          0,
          0,
          0,
          0,
          1,
          0,
          0
        ],
        [
          0,
          0,
          0,
          0,
          1,
          0,
          0
        ],
        [
          0,
          0,
          0,
          0,
          1,
          0,
          0
        ],
        [
          0,
          0,
          0,
          0,
          1,
          0,
          0
        ],
        [
          0,
          0,
          0,
          0,
          1,
          0,
          0
        ],
        [
          0,
          0,
          0,
          0,
          1,
          0,
          0
        ],
        [
          0,
          0,
          0,
          0,
          1,
          0,
          0
        ],
        [
          0,
          0,
          0,
          0,
          1,
          0,
          0
        ],
        [
          0,
          0,
          0,
          0,
          1,
          0,
          0
        ],
        [
          0,
          0,
          0,
          0,
          1,
          0,
          0
        ],
        [
          0,
          0,
          0,
          0,
          1,
          0,
          0
        ],
        [
          0,
          0,
          0,
          0,
          1,
          0,
          0
        ],
        [
          0,
          0,
          0,
          0,
          1,
          0,
          0
        ],
        [
          0,
          0,
          0,
          0,
          1,
          0,
          0
        ],
        [
          0,
          0,
          0,
          0,
          1,
          0,
          0
        ],
        [
          0,
          0,
          0,
          0,
          1,
          0,
          0
        ],
        [
          0,
          0,
          0,
          0,
          1,
          0,
          0
        ],
        [
          0,
          0,
          0,
          0,
          1,
          0,
          0
        ],
        [
          0,
          0,
          0,
          0,
          1,
          0,
          0
        ],
        [
          0,
          0,
          0,
          0,
          1,
          0,
          0
        ],
        [
          0,
          0,
          0,
          0,
          1,
          0,
          0
        ],
        [
          0,
          0,
          0,
          0,
          1,
          0,
          0
        ],
        [
          0,
          0,
          0,
          0,
          1,
          0,
          0
        ],
        [
          0,
          0,
          0,
          0,
          1,
          0,
          0
        ],
        [
          0,
          0,
          0,
          0,
          1,
          0,
          0
        ],
        [
          0.09277792804977009,
          0,
          0.00004517337918453063,
          0.00003381500246835145,
          0.995360274089576,
          0.000005660387581004404,
          0
        ],
        [
          0,
          0,
          0,
          0,
          1,
          0,
          0
        ],
        [
          0,
          0,
          0,
          0,
          1,
          0,
          0
        ],
        [
          0,
          0,
          0,
          0,
          1,
          0,
          0
        ],
        [
          10.21996165052163,
          0,
          2.753897626804283,
          2.600733000541346,
          0.1068143028110987,
          0.3450733198958585,
          0
        ],
        [
          0,
          0,
          0,
          0,
          1,
          0,
          0
        ],
        [
          0,
          0,
          0,
          0,
          1,
          0,
          0
        ],
        [
          0,
          0,
          0,
          0,
          1,
          0,
          0
        ],
        [
          0,
          0,
          0,
          0,
          1,
          0,
          0
        ],
        [
          0,
          0,
          0,
          0,
          1,
          0,
          0
        ],
        [
          0,
          0,
          0,
          0,
          1,
          0,
          0
        ],
        [
          0,
          0,
          0,
          0,
          1,
          0,
          0
        ],
        [
          0,
          0,
          0,
          0,
          1,
          0,
          0
        ],
        [
          0,
          0,
          0,
          0,
          1,
          0,
          0
        ],
        [
          0,
          0,
          0,
          0,
          1,
          0,
          0
        ],
        [
          0,
          0,
          0,
          0,
          1,
          0,
          0
        ],
        [
          0,
          0,
          0,
          0,
          1,
          0,
          0
        ],
        [
          0,
          0,
          0,
          0,
          1,
          0,
          0
        ],
        [
          0,
          0,
          0,
          0,
          1,
          0,
          0
        ],
        [
          0,
          0,
          0,
          0,
          1,
          0,
          0
        ],
        [
          0,
          0,
          0,
          0,
          1,
          0,
          0
        ],
        [
          0,
          0,
          0,
          0,
          1,
          0,
          0
        ],
        [
          0,
          0,
          0,
          0,
          1,
          0,
          0
        ],
        [
          0,
          0,
          0,
          0,
          1,
          0,
          0
        ],
        [
          0,
          0,
          0,
          0,
          1,
          0,
          0
        ],
        [
          0,
          0,
          0,
          0,
          1,
          0,
          0
        ],
        [
          0,
          0,
          0,
          0,
          1,
          0,
          0
        ],
        [
          0,
          0,
          0,
          0,
          1,
          0,
          0
        ],
        [
          0,
          0,
          0,
          0,
          1,
          0,
          0
        ],
        [
          0,
          0,
          0,
          0,
          1,
          0,
          0
        ],
        [
          0,
          0,
          0,
          0,
          1,
          0,
          0
        ],
        [
          0,
          0,
          0,
          0,
          1,
          0,
          0
        ],
        [
          0,
          0,
          0,
          0,
          1,
          0,
          0
        ],
        [
          0,
          0,
          0,
          0,
          1,
          0,
          0
        ],
        [
          0,
          0,
          0,
          0,
          1,
          0,
          0
        ],
        [
          0,
          0,
          0,
          0,
          1,
          0,
          0
        ],
        [
          0.09277792804977009,
          0,
          0.0002349461476675091,
          0.000146425153596752,
          0.9903453328222301,
          0.00002943960094350009,
          0
        ],
        [
          0,
          0,
          0,
          0,
          1,
          0,
          0
        ],
        [
          0,
          0,
          0,
          0,
          1,
          0,
          0
        ],
        [
          0,
          0,
          0,
          0,
          1,
          0,
          0
        ],
        [
          0,
          0,
          0,
          0,
          1,
          0,
          0
        ],
        [
          0,
          0,
          0,
          0,
          1,
          0,
          0
        ],
        [
          0,
          0,
          0,
          0,
          1,
          0,
          0
        ],
        [
          0,
          0,
          0,
          0,
          1,
          0,
          0
        ],
        [
          0,
          0,
          0,
          0,
          1,
          0,
          0
        ],
        [
          0,
          0,
          0,
          0,
          1,
          0,
          0
        ],
        [
          0,
          0,
          0,
          0,
          1,
          0,
          0
        ],
        [
          0,
          0,
          0,
          0,
          1,
          0,
          0
        ],
        [
          0,
          0,
          0,
          0,
          1,
          0,
          0
        ],
        [
          0,
          0,
          0,
          0,
          1,
          0,
          0
        ],
        [
          0,
          0,
          0,
          0,
          1,
          0,
          0
        ],
        [
          0,
          0,
          0,
          0,
          1,
          0,
          0
        ],
        [
          22.52064470872274,
          0,
          6.939180693606868,
          4.664822646572564,
          0.03078660290294233,
          0.86950440568078,
          0
        ],
        [
          0,
          0,
          0,
          0,
          1,
          0,
          0
        ],
        [
          0.09277792804977009,
          0,
          0.0004880885715721008,
          0.0001572299742189642,
          0.9899954777946438,
          0.0000611592610256395,
          0
        ],
        [
          0,
          0,
          0,
          0,
          1,
          0,
          0
        ],
        [
          10.39158576051779,
          0,
          2.875708819983245,
          2.575682751670605,
          0.1085172714017023,
          0.3603367023911322,
          0
        ],
        [
          0,
          0,
          0,
          0,
          1,
          0,
          0
        ],
        [
          12.03571686895135,
          0,
          3.135738819968984,
          2.678761250040633,
          0.1016948065187144,
          0.392919400634612,
          0
        ],
        [
          0,
          0,
          0,
          0,
          1,
          0,
          0
        ],
        [
          0,
          0,
          0,
          0,
          1,
          0,
          0
        ],
        [
          20.93146417445496,
          0,
          6.610790005256778,
          4.622598904883496,
          0.03155339544258162,
          0.8283558662619964,
          0
        ],
        [
          0,
          0,
          0,
          0,
          1,
          0,
          0
        ],
        [
          0,
          0,
          0,
          0,
          1,
          0,
          0
        ],
        [
          0,
          0,
          0,
          0,
          1,
          0,
          0
        ],
        [
          10.5980230642504,
          0,
          3.096036656806049,
          2.462603313077022,
          0.1165854121063602,
          0.3879445761835018,
          0
        ],
        [
          0,
          0,
          0,
          0,
          1,
          0,
          0
        ],
        [
          0,
          0,
          0,
          0,
          1,
          0,
          0
        ],
        [
          0,
          0,
          0,
          0,
          1,
          0,
          0
        ],
        [
          7.816987257324915,
          0,
          2.150075721868089,
          2.572596841219159,
          0.1087291124232841,
          0.2694122541633734,
          0
        ],
        [
          0,
          0,
          0,
          0,
          1,
          0,
          0
        ],
        [
          0,
          0,
          0,
          0,
          1,
          0,
          0
        ],
        [
          0,
          0,
          0,
          0,
          1,
          0,
          0
        ],
        [
          0,
          0,
          0,
          0,
          1,
          0,
          0
        ],
        [
          0,
          0,
          0,
          0,
          1,
          0,
          0
        ],
        [
          0,
          0,
          0,
          0,
          1,
          0,
          0
        ],
        [
          0,
          0,
          0,
          0,
          1,
          0,
          0
        ],
        [
          9.928097600019472,
          0,
          3.606356160296436,
          2.021623693825063,
          0.1550732449671799,
          0.451889453278074,
          0
        ],
        [
          0,
          0,
          0,
          0,
          1,
          0,
          0
        ],
        [
          0,
          0,
          0,
          0,
          1,
          0,
          0
        ],
        [
          13.67929960883504,
          0,
          3.922040895474812,
          2.495949993301117,
          0.1141394842991088,
          0.4914458908697131,
          0
        ],
        [
          0,
          0,
          0,
          0,
          1,
          0,
          0
        ],
        [
          0,
          0,
          0,
          0,
          1,
          0,
          0
        ],
        [
          0,
          0,
          0,
          0,
          1,
          0,
          0
        ],
        [
          0,
          0,
          0,
          0,
          1,
          0,
          0
        ],
        [
          0,
          0,
          0,
          0,
          1,
          0,
          0
        ],
        [
          0,
          0,
          0,
          0,
          1,
          0,
          0
        ],
        [
          0,
          0,
          0,
          0,
          1,
          0,
          0
        ],
        [
          0,
          0,
          0,
          0,
          1,
          0,
          0
        ],
        [
          0,
          0,
          0,
          0,
          1,
          0,
          0
        ],
        [
          0,
          0,
          0,
          0,
          1,
          0,
          0
        ],
        [
          0,
          0,
          0,
          0,
          1,
          0,
          0
        ],
        [
          0,
          0,
          0,
          0,
          1,
          0,
          0
        ],
        [
          0,
          0,
          0,
          0,
          1,
          0,
          0
        ],
        [
          0,
          0,
          0,
          0,
          1,
          0,
          0
        ],
        [
          0,
          0,
          0,
          0,
          1,
          0,
          0
        ],
        [
          0,
          0,
          0,
          0,
          1,
          0,
          0
        ],
        [
          4.915966386554617,
          0,
          2.116712922036927,
          1.704058793010038,
          0.1917580298661145,
          0.2652317748359265,
          0
        ],
        [
          0,
          0,
          0,
          0,
          1,
          0,
          0
        ],
        [
          0,
          0,
          0,
          0,
          1,
          0,
          0
        ],
        [
          0,
          0,
          0,
          0,
          1,
          0,
          0
        ],
        [
          6.981859410430884,
          0,
          2.414206306986138,
          2.13484870837252,
          0.1439846670851395,
          0.3025087705355117,
          0
        ],
        [
          0,
          0,
          0,
          0,
          1,
          0,
          0
        ],
        [
          0,
          0,
          0,
          0,
          1,
          0,
          0
        ],
        [
          0,
          0,
          0,
          0,
          1,
          0,
          0
        ],
        [
          0,
          0,
          0,
          0,
          1,
          0,
          0
        ],
        [
          0,
          0,
          0,
          0,
          1,
          0,
          0
        ],
        [
          0,
          0,
          0,
          0,
          1,
          0,
          0
        ],
        [
          0,
          0,
          0,
          0,
          1,
          0,
          0
        ],
        [
          0,
          0,
          0,
          0,
          1,
          0,
          0
        ],
        [
          0.09277792804977009,
          0,
          0.0004880885715721008,
          0.0001862149184521655,
          0.9891123583443425,
          0.0000611592610256395,
          0
        ],
        [
          0,
          0,
          0,
          0,
          1,
          0,
          0
        ],
        [
          0,
          0,
          0,
          0,
          1,
          0,
          0
        ],
        [
          0,
          0,
          0,
          0,
          1,
          0,
          0
        ],
        [
          0,
          0,
          0,
          0,
          1,
          0,
          0
        ],
        [
          0,
          0,
          0,
          0,
          1,
          0,
          0
        ],
        [
          0,
          0,
          0,
          0,
          1,
          0,
          0
        ],
        [
          0,
          0,
          0,
          0,
          1,
          0,
          0
        ],
        [
          0,
          0,
          0,
          0,
          1,
          0,
          0
        ],
        [
          0,
          0,
          0,
          0,
          1,
          0,
          0
        ],
        [
          0,
          2.719696514629178,
          1.954515311590565,
          0.6541478830542609,
          0.4186335952031237,
          0.2449078283786827,
          0
        ],
        [
          0,
          0,
          0,
          0,
          1,
          0,
          0
        ],
        [
          12.03571686895135,
          0,
          3.871213330081646,
          2.25034473190756,
          0.1335846404148346,
          0.4850770133334786,
          0
        ],
        [
          0,
          0,
          0,
          0,
          1,
          0,
          0
        ],
        [
          0,
          0,
          0,
          0,
          1,
          0,
          0
        ],
        [
          0,
          0,
          0,
          0,
          1,
          0,
          0
        ],
        [
          0.09277792804977009,
          0,
          0.0004880885715721008,
          0.0001846150830981941,
          0.9891592260474499,
          0.0000611592610256395,
          0
        ],
        [
          0,
          0,
          0,
          0,
          1,
          0,
          0
        ],
        [
          0,
          0,
          0,
          0,
          1,
          0,
          0
        ],
        [
          0,
          3.692555079520807,
          2.421374987294417,
          0.8455817971558197,
          0.3578052382327621,
          0.3034070320718785,
          0
        ],
        [
          7.680588920236625,
          0,
          2.330466484475705,
          2.38678473284314,
          0.1223650729326441,
          0.2920158683012709,
          0
        ],
        [
          0,
          0,
          0,
          0,
          1,
          0,
          0
        ],
        [
          6.981859410430884,
          0,
          2.455500411617759,
          2.105790407308394,
          0.1467425006654248,
          0.3076830710028446,
          0
        ],
        [
          0.09277792804977009,
          0,
          0.00004517337918453063,
          0.00003352850855620204,
          0.9953799704623332,
          0.000005660387581004404,
          0
        ],
        [
          0,
          0,
          0,
          0,
          1,
          0,
          0
        ],
        [
          0,
          0,
          0,
          0,
          1,
          0,
          0
        ],
        [
          0,
          0,
          0,
          0,
          1,
          0,
          0
        ],
        [
          0,
          0,
          0,
          0,
          1,
          0,
          0
        ],
        [
          0,
          0,
          0,
          0,
          1,
          0,
          0
        ],
        [
          0,
          0,
          0,
          0,
          1,
          0,
          0
        ],
        [
          0,
          0,
          0,
          0,
          1,
          0,
          0
        ],
        [
          0,
          0,
          0,
          0,
          1,
          0,
          0
        ],
        [
          0,
          0,
          0,
          0,
          1,
          0,
          0
        ],
        [
          0,
          0,
          0,
          0,
          1,
          0,
          0
        ],
        [
          0,
          0,
          0,
          0,
          1,
          0,
          0
        ],
        [
          0,
          0,
          0,
          0,
          1,
          0,
          0
        ],
        [
          0,
          0,
          0,
          0,
          1,
          0,
          0
        ],
        [
          10.31370961160594,
          0,
          3.55224458315327,
          4.249096738495862,
          0.03927121257940647,
          0.4451090772075005,
          0
        ],
        [
          0,
          0,
          0,
          0,
          1,
          0,
          0
        ],
        [
          0,
          3.421242781281558,
          2.026434789954526,
          1.050108041872633,
          0.3054822052198335,
          0.253919598795519,
          0
        ],
        [
          0,
          0,
          0,
          0,
          1,
          0,
          0
        ],
        [
          9.172261982706086,
          0,
          2.691648507647847,
          2.452758008559197,
          0.1173185723920311,
          0.3372732804176914,
          0
        ],
        [
          0,
          0,
          0,
          0,
          1,
          0,
          0
        ],
        [
          0,
          0,
          0,
          0,
          1,
          0,
          0
        ],
        [
          0,
          0,
          0,
          0,
          1,
          0,
          0
        ],
        [
          0,
          0,
          0,
          0,
          1,
          0,
          0
        ],
        [
          0,
          0,
          0,
          0,
          1,
          0,
          0
        ],
        [
          0,
          0,
          0,
          0,
          1,
          0,
          0
        ],
        [
          0,
          0,
          0,
          0,
          1,
          0,
          0
        ],
        [
          0,
          0,
          0,
          0,
          1,
          0,
          0
        ],
        [
          0,
          0,
          0,
          0,
          1,
          0,
          0
        ],
        [
          0,
          0,
          0,
          0,
          1,
          0,
          0
        ],
        [
          0,
          0,
          0,
          0,
          1,
          0,
          0
        ],
        [
          0.09277792804977009,
          0,
          0.00004517337918453063,
          0.00003358390608276807,
          0.9953761553550412,
          0.000005660387581004404,
          0
        ],
        [
          0,
          0,
          0,
          0,
          1,
          0,
          0
        ],
        [
          0,
          0,
          0,
          0,
          1,
          0,
          0
        ],
        [
          0,
          0,
          0,
          0,
          1,
          0,
          0
        ],
        [
          0,
          0,
          0,
          0,
          1,
          0,
          0
        ],
        [
          0,
          0,
          0,
          0,
          1,
          0,
          0
        ],
        [
          0.09277792804977009,
          0,
          0.00004517337918453063,
          0.00003399461196451625,
          0.9953479685194618,
          0.000005660387581004404,
          0
        ],
        [
          0,
          0,
          0,
          0,
          1,
          0,
          0
        ],
        [
          4.845052150900311,
          0,
          1.736308099320813,
          2.090238871393382,
          0.1482428897249617,
          0.2175656765026446,
          0
        ],
        [
          0,
          0,
          0,
          0,
          1,
          0,
          0
        ],
        [
          0,
          0,
          0,
          0,
          1,
          0,
          0
        ],
        [
          0,
          0,
          0,
          0,
          1,
          0,
          0
        ],
        [
          0,
          0,
          0,
          0,
          1,
          0,
          0
        ],
        [
          0,
          0,
          0,
          0,
          1,
          0,
          0
        ],
        [
          0,
          0,
          0,
          0,
          1,
          0,
          0
        ],
        [
          0,
          0,
          0,
          0,
          1,
          0,
          0
        ],
        [
          0,
          0,
          0,
          0,
          1,
          0,
          0
        ],
        [
          8.514216633408292,
          0,
          2.311387436465737,
          2.608428573860039,
          0.1062970472243956,
          0.28962519467086,
          0
        ],
        [
          0,
          0,
          0,
          0,
          1,
          0,
          0
        ],
        [
          0,
          0,
          0,
          0,
          1,
          0,
          0
        ],
        [
          0,
          0,
          0,
          0,
          1,
          0,
          0
        ],
        [
          0,
          0,
          0,
          0,
          1,
          0,
          0
        ],
        [
          0,
          0,
          0,
          0,
          1,
          0,
          0
        ],
        [
          0,
          4.224753588217942,
          3.071677392401858,
          0.6294608606306404,
          0.4275531427651077,
          0.3848922723664098,
          0
        ],
        [
          0,
          0,
          0,
          0,
          1,
          0,
          0
        ],
        [
          0,
          0,
          0,
          0,
          1,
          0,
          0
        ],
        [
          0,
          0,
          0,
          0,
          1,
          0,
          0
        ],
        [
          0,
          0,
          0,
          0,
          1,
          0,
          0
        ],
        [
          0,
          0,
          0,
          0,
          1,
          0,
          0
        ],
        [
          0,
          0,
          0,
          0,
          1,
          0,
          0
        ],
        [
          0,
          0,
          0,
          0,
          1,
          0,
          0
        ],
        [
          0,
          0,
          0,
          0,
          1,
          0,
          0
        ],
        [
          0,
          0,
          0,
          0,
          1,
          0,
          0
        ],
        [
          0,
          0,
          0,
          0,
          1,
          0,
          0
        ],
        [
          0,
          0,
          0,
          0,
          1,
          0,
          0
        ],
        [
          0,
          0,
          0,
          0,
          1,
          0,
          0
        ],
        [
          0,
          0,
          0,
          0,
          1,
          0,
          0
        ],
        [
          0,
          0,
          0,
          0,
          1,
          0,
          0
        ],
        [
          0,
          0,
          0,
          0,
          1,
          0,
          0
        ],
        [
          0,
          0,
          0,
          0,
          1,
          0,
          0
        ],
        [
          0,
          0,
          0,
          0,
          1,
          0,
          0
        ],
        [
          0,
          0,
          0,
          0,
          1,
          0,
          0
        ],
        [
          0,
          0,
          0,
          0,
          1,
          0,
          0
        ],
        [
          0,
          0,
          0,
          0,
          1,
          0,
          0
        ],
        [
          0,
          0,
          0,
          0,
          1,
          0,
          0
        ],
        [
          37.94882434301493,
          0,
          9.969998441550798,
          7.919914804880378,
          0.004889357471625333,
          1.249276817008919,
          0
        ],
        [
          0,
          0,
          0,
          0,
          1,
          0,
          0
        ],
        [
          0,
          0,
          0,
          0,
          1,
          0,
          0
        ],
        [
          0,
          0,
          0,
          0,
          1,
          0,
          0
        ],
        [
          7.719278554011701,
          0,
          3.052404063773001,
          1.848552859548061,
          0.173951799273659,
          0.3824772546726979,
          0
        ],
        [
          0,
          0,
          0,
          0,
          1,
          0,
          0
        ],
        [
          0,
          0,
          0,
          0,
          1,
          0,
          0
        ],
        [
          0,
          0,
          0,
          0,
          1,
          0,
          0
        ],
        [
          0,
          0,
          0,
          0,
          1,
          0,
          0
        ],
        [
          0,
          0,
          0,
          0,
          1,
          0,
          0
        ],
        [
          0,
          0,
          0,
          0,
          1,
          0,
          0
        ],
        [
          0,
          0,
          0,
          0,
          1,
          0,
          0
        ],
        [
          0,
          0,
          0,
          0,
          1,
          0,
          0
        ],
        [
          0,
          0,
          0,
          0,
          1,
          0,
          0
        ],
        [
          0,
          0,
          0,
          0,
          1,
          0,
          0
        ],
        [
          0,
          0,
          0,
          0,
          1,
          0,
          0
        ],
        [
          0,
          0,
          0,
          0,
          1,
          0,
          0
        ],
        [
          0,
          0,
          0,
          0,
          1,
          0,
          0
        ],
        [
          0,
          0,
          0,
          0,
          1,
          0,
          0
        ],
        [
          0,
          0,
          0,
          0,
          1,
          0,
          0
        ],
        [
          0,
          0,
          0,
          0,
          1,
          0,
          0
        ],
        [
          0,
          0,
          0,
          0,
          1,
          0,
          0
        ],
        [
          0,
          0,
          0,
          0,
          1,
          0,
          0
        ],
        [
          0,
          0,
          0,
          0,
          1,
          0,
          0
        ],
        [
          0,
          0,
          0,
          0,
          1,
          0,
          0
        ],
        [
          0,
          0,
          0,
          0,
          1,
          0,
          0
        ],
        [
          0,
          0,
          0,
          0,
          1,
          0,
          0
        ],
        [
          0,
          0,
          0,
          0,
          1,
          0,
          0
        ],
        [
          0,
          0,
          0,
          0,
          1,
          0,
          0
        ],
        [
          0,
          0,
          0,
          0,
          1,
          0,
          0
        ],
        [
          0,
          0,
          0,
          0,
          1,
          0,
          0
        ],
        [
          0,
          0,
          0,
          0,
          1,
          0,
          0
        ],
        [
          0,
          0,
          0,
          0,
          1,
          0,
          0
        ],
        [
          0,
          0,
          0,
          0,
          1,
          0,
          0
        ],
        [
          0,
          0,
          0,
          0,
          1,
          0,
          0
        ],
        [
          0,
          0,
          0,
          0,
          1,
          0,
          0
        ],
        [
          0,
          0,
          0,
          0,
          1,
          0,
          0
        ],
        [
          0,
          0,
          0,
          0,
          1,
          0,
          0
        ],
        [
          0,
          0,
          0,
          0,
          1,
          0,
          0
        ],
        [
          0,
          0,
          0,
          0,
          1,
          0,
          0
        ],
        [
          0,
          0,
          0,
          0,
          1,
          0,
          0
        ],
        [
          0,
          0,
          0,
          0,
          1,
          0,
          0
        ],
        [
          0,
          0,
          0,
          0,
          1,
          0,
          0
        ],
        [
          0,
          0,
          0,
          0,
          1,
          0,
          0
        ],
        [
          0,
          0,
          0,
          0,
          1,
          0,
          0
        ],
        [
          0,
          0,
          0,
          0,
          1,
          0,
          0
        ],
        [
          0,
          0,
          0,
          0,
          1,
          0,
          0
        ],
        [
          0,
          0,
          0,
          0,
          1,
          0,
          0
        ],
        [
          0,
          0,
          0,
          0,
          1,
          0,
          0
        ],
        [
          0,
          0,
          0,
          0,
          1,
          0,
          0
        ],
        [
          4.808580858085806,
          0,
          2.082793187443178,
          1.71099742525702,
          0.1908560108686387,
          0.2609815095710432,
          0
        ],
        [
          0,
          0,
          0,
          0,
          1,
          0,
          0
        ],
        [
          0.09277792804977009,
          0,
          0.00004517337918453063,
          0.00003225351403646215,
          0.9954686642139381,
          0.000005660387581004404,
          0
        ],
        [
          0,
          0,
          0,
          0,
          1,
          0,
          0
        ],
        [
          0,
          0,
          0,
          0,
          1,
          0,
          0
        ],
        [
          0,
          0,
          0,
          0,
          1,
          0,
          0
        ],
        [
          0,
          0,
          0,
          0,
          1,
          0,
          0
        ],
        [
          0,
          0,
          0,
          0,
          1,
          0,
          0
        ],
        [
          0,
          0,
          0,
          0,
          1,
          0,
          0
        ],
        [
          0,
          0,
          0,
          0,
          1,
          0,
          0
        ],
        [
          0,
          0,
          0,
          0,
          1,
          0,
          0
        ],
        [
          0,
          0,
          0,
          0,
          1,
          0,
          0
        ],
        [
          0,
          0,
          0,
          0,
          1,
          0,
          0
        ],
        [
          0,
          0,
          0,
          0,
          1,
          0,
          0
        ],
        [
          0,
          0,
          0,
          0,
          1,
          0,
          0
        ],
        [
          0,
          0,
          0,
          0,
          1,
          0,
          0
        ],
        [
          0,
          0,
          0,
          0,
          1,
          0,
          0
        ],
        [
          0,
          0,
          0,
          0,
          1,
          0,
          0
        ],
        [
          0,
          0,
          0,
          0,
          1,
          0,
          0
        ],
        [
          0,
          0,
          0,
          0,
          1,
          0,
          0
        ],
        [
          0,
          0,
          0,
          0,
          1,
          0,
          0
        ],
        [
          0,
          0,
          0,
          0,
          1,
          0,
          0
        ],
        [
          0,
          0,
          0,
          0,
          1,
          0,
          0
        ],
        [
          0,
          0,
          0,
          0,
          1,
          0,
          0
        ],
        [
          0,
          3.561924561924557,
          2.763789762100495,
          0.5064549853650995,
          0.4766775058525291,
          0.34631284017951,
          0
        ],
        [
          0,
          0,
          0,
          0,
          1,
          0,
          0
        ],
        [
          0,
          0,
          0,
          0,
          1,
          0,
          0
        ],
        [
          0,
          0,
          0,
          0,
          1,
          0,
          0
        ],
        [
          0,
          0,
          0,
          0,
          1,
          0,
          0
        ],
        [
          0.09277792804977009,
          0,
          0.00004517337918453063,
          0.00003225351403646215,
          0.9954686642139381,
          0.000005660387581004404,
          0
        ],
        [
          0,
          0,
          0,
          0,
          1,
          0,
          0
        ],
        [
          0,
          0,
          0,
          0,
          1,
          0,
          0
        ],
        [
          0,
          0,
          0,
          0,
          1,
          0,
          0
        ],
        [
          0,
          0,
          0,
          0,
          1,
          0,
          0
        ],
        [
          0,
          0,
          0,
          0,
          1,
          0,
          0
        ],
        [
          7.359537480424454,
          0,
          2.398980874422557,
          2.24062427966652,
          0.1344266980202063,
          0.3006009688400426,
          0
        ],
        [
          0,
          0,
          0,
          0,
          1,
          0,
          0
        ],
        [
          0,
          0,
          0,
          0,
          1,
          0,
          0
        ],
        [
          0,
          0,
          0,
          0,
          1,
          0,
          0
        ],
        [
          0,
          0,
          0,
          0,
          1,
          0,
          0
        ],
        [
          0,
          0,
          0,
          0,
          1,
          0,
          0
        ],
        [
          0,
          0,
          0,
          0,
          1,
          0,
          0
        ],
        [
          5.213286975468195,
          0,
          2.116876353462951,
          1.80524057534134,
          0.1790802239463543,
          0.2652522533839324,
          0
        ],
        [
          0,
          0,
          0,
          0,
          1,
          0,
          0
        ],
        [
          0,
          0,
          0,
          0,
          1,
          0,
          0
        ],
        [
          0,
          0,
          0,
          0,
          1,
          0,
          0
        ],
        [
          0,
          0,
          0,
          0,
          1,
          0,
          0
        ],
        [
          0,
          0,
          0,
          0,
          1,
          0,
          0
        ],
        [
          0,
          0,
          0,
          0,
          1,
          0,
          0
        ],
        [
          0,
          0,
          0,
          0,
          1,
          0,
          0
        ],
        [
          0,
          0,
          0,
          0,
          1,
          0,
          0
        ],
        [
          0,
          0,
          0,
          0,
          1,
          0,
          0
        ],
        [
          0,
          0,
          0,
          0,
          1,
          0,
          0
        ],
        [
          0,
          0,
          0,
          0,
          1,
          0,
          0
        ],
        [
          0,
          0,
          0,
          0,
          1,
          0,
          0
        ],
        [
          0,
          0,
          0,
          0,
          1,
          0,
          0
        ],
        [
          0,
          0,
          0,
          0,
          1,
          0,
          0
        ],
        [
          0,
          0,
          0,
          0,
          1,
          0,
          0
        ],
        [
          0,
          0,
          0,
          0,
          1,
          0,
          0
        ],
        [
          0,
          0,
          0,
          0,
          1,
          0,
          0
        ],
        [
          0,
          0,
          0,
          0,
          1,
          0,
          0
        ],
        [
          0,
          0,
          0,
          0,
          1,
          0,
          0
        ],
        [
          0,
          0,
          0,
          0,
          1,
          0,
          0
        ],
        [
          25.76666938951308,
          0,
          7.585838111999164,
          7.258635970762342,
          0.007056086397606576,
          0.9505329159739749,
          0
        ],
        [
          0,
          0,
          0,
          0,
          1,
          0,
          0
        ],
        [
          0,
          0,
          0,
          0,
          1,
          0,
          0
        ],
        [
          0,
          0,
          0,
          0,
          1,
          0,
          0
        ],
        [
          0,
          0,
          0,
          0,
          1,
          0,
          0
        ],
        [
          0,
          0,
          0,
          0,
          1,
          0,
          0
        ],
        [
          0,
          0,
          0,
          0,
          1,
          0,
          0
        ],
        [
          0,
          0,
          0,
          0,
          1,
          0,
          0
        ],
        [
          0,
          0,
          0,
          0,
          1,
          0,
          0
        ],
        [
          0,
          0,
          0,
          0,
          1,
          0,
          0
        ],
        [
          0,
          0,
          0,
          0,
          1,
          0,
          0
        ],
        [
          0,
          0,
          0,
          0,
          1,
          0,
          0
        ],
        [
          0,
          0,
          0,
          0,
          1,
          0,
          0
        ],
        [
          0,
          0,
          0,
          0,
          1,
          0,
          0
        ],
        [
          0,
          0,
          0,
          0,
          1,
          0,
          0
        ],
        [
          0,
          0,
          0,
          0,
          1,
          0,
          0
        ],
        [
          0,
          0,
          0,
          0,
          1,
          0,
          0
        ],
        [
          0,
          0,
          0,
          0,
          1,
          0,
          0
        ],
        [
          0,
          0,
          0,
          0,
          1,
          0,
          0
        ],
        [
          0,
          0,
          0,
          0,
          1,
          0,
          0
        ],
        [
          0,
          0,
          0,
          0,
          1,
          0,
          0
        ],
        [
          0,
          0,
          0,
          0,
          1,
          0,
          0
        ],
        [
          0,
          0,
          0,
          0,
          1,
          0,
          0
        ],
        [
          0,
          0,
          0,
          0,
          1,
          0,
          0
        ],
        [
          0,
          0,
          0,
          0,
          1,
          0,
          0
        ],
        [
          0,
          0,
          0,
          0,
          1,
          0,
          0
        ],
        [
          0,
          0,
          0,
          0,
          1,
          0,
          0
        ],
        [
          0,
          0,
          0,
          0,
          1,
          0,
          0
        ],
        [
          0,
          0,
          0,
          0,
          1,
          0,
          0
        ],
        [
          0,
          0,
          0,
          0,
          1,
          0,
          0
        ],
        [
          0,
          0,
          0,
          0,
          1,
          0,
          0
        ],
        [
          0,
          0,
          0,
          0,
          1,
          0,
          0
        ],
        [
          0,
          0,
          0,
          0,
          1,
          0,
          0
        ],
        [
          0,
          0,
          0,
          0,
          1,
          0,
          0
        ],
        [
          0,
          0,
          0,
          0,
          1,
          0,
          0
        ],
        [
          0,
          0,
          0,
          0,
          1,
          0,
          0
        ],
        [
          0,
          0,
          0,
          0,
          1,
          0,
          0
        ],
        [
          0,
          0,
          0,
          0,
          1,
          0,
          0
        ],
        [
          0,
          0,
          0,
          0,
          1,
          0,
          0
        ],
        [
          9.514497076373122,
          0,
          2.587588707478216,
          2.58806340875104,
          0.1076719122812613,
          0.3242342115856727,
          0
        ],
        [
          0.09277792804977009,
          0,
          0.00004517337918453063,
          0.00003262760348476945,
          0.9954424621126147,
          0.000005660387581004404,
          0
        ],
        [
          0,
          0,
          0,
          0,
          1,
          0,
          0
        ],
        [
          0,
          0,
          0,
          0,
          1,
          0,
          0
        ],
        [
          0,
          0,
          0,
          0,
          1,
          0,
          0
        ],
        [
          0,
          0,
          0,
          0,
          1,
          0,
          0
        ],
        [
          0,
          0,
          0,
          0,
          1,
          0,
          0
        ],
        [
          0,
          0,
          0,
          0,
          1,
          0,
          0
        ],
        [
          0,
          7.647848592932873,
          5.028713025418068,
          1.671054314371681,
          0.1961173773146984,
          0.6301159061232906,
          0
        ],
        [
          0,
          0,
          0,
          0,
          1,
          0,
          0
        ],
        [
          4.915966386554625,
          0,
          2.456340714626786,
          1.398444975684878,
          0.2369841060169394,
          0.3077883640051048,
          0
        ],
        [
          0.09277792804977009,
          0,
          0.00004517337918453063,
          0.00003249440976826889,
          0.9954517740071416,
          0.000005660387581004404,
          0
        ],
        [
          0,
          0,
          0,
          0,
          1,
          0,
          0
        ],
        [
          0,
          0,
          0,
          0,
          1,
          0,
          0
        ],
        [
          0,
          0,
          0,
          0,
          1,
          0,
          0
        ],
        [
          0,
          0,
          0,
          0,
          1,
          0,
          0
        ],
        [
          0,
          0,
          0,
          0,
          1,
          0,
          0
        ],
        [
          0,
          0,
          0,
          0,
          1,
          0,
          0
        ],
        [
          0,
          0,
          0,
          0,
          1,
          0,
          0
        ],
        [
          0,
          0,
          0,
          0,
          1,
          0,
          0
        ],
        [
          0,
          0,
          0,
          0,
          1,
          0,
          0
        ],
        [
          0,
          0,
          0,
          0,
          1,
          0,
          0
        ],
        [
          5.373721977217507,
          0,
          2.252735944235538,
          1.7244322519626,
          0.1891235151879077,
          0.2822759508414127,
          0
        ],
        [
          0,
          0,
          0,
          0,
          1,
          0,
          0
        ],
        [
          0,
          0,
          0,
          0,
          1,
          0,
          0
        ],
        [
          0,
          0,
          0,
          0,
          1,
          0,
          0
        ],
        [
          0,
          0,
          0,
          0,
          1,
          0,
          0
        ],
        [
          0,
          0,
          0,
          0,
          1,
          0,
          0
        ],
        [
          0,
          0,
          0,
          0,
          1,
          0,
          0
        ],
        [
          0,
          0,
          0,
          0,
          1,
          0,
          0
        ],
        [
          0,
          0,
          0,
          0,
          1,
          0,
          0
        ],
        [
          0,
          0,
          0,
          0,
          1,
          0,
          0
        ],
        [
          0,
          0,
          0,
          0,
          1,
          0,
          0
        ],
        [
          0,
          0,
          0,
          0,
          1,
          0,
          0
        ],
        [
          5.135514861833116,
          0,
          2.751895731237689,
          1.249421190738783,
          0.2636630555669336,
          0.3448224751503874,
          0
        ],
        [
          0,
          0,
          0,
          0,
          1,
          0,
          0
        ],
        [
          10.6640778709744,
          0,
          2.505701352541987,
          2.90663862531034,
          0.08821555930263403,
          0.313973430229713,
          0
        ],
        [
          0,
          0,
          0,
          0,
          1,
          0,
          0
        ],
        [
          0,
          0,
          0,
          0,
          1,
          0,
          0
        ],
        [
          0,
          0,
          0,
          0,
          1,
          0,
          0
        ],
        [
          0,
          0,
          0,
          0,
          1,
          0,
          0
        ],
        [
          0,
          2.934426229508197,
          2.697607003136209,
          0.1752756425278612,
          0.6754651157108316,
          0.3380199014248564,
          0
        ],
        [
          0,
          0,
          0,
          0,
          1,
          0,
          0
        ],
        [
          0,
          0,
          0,
          0,
          1,
          0,
          0
        ],
        [
          0,
          0,
          0,
          0,
          1,
          0,
          0
        ],
        [
          0,
          0,
          0,
          0,
          1,
          0,
          0
        ],
        [
          0,
          0,
          0,
          0,
          1,
          0,
          0
        ],
        [
          0,
          0,
          0,
          0,
          1,
          0,
          0
        ],
        [
          0,
          0,
          0,
          0,
          1,
          0,
          0
        ],
        [
          9.715118076529821,
          0,
          3.248574655212774,
          2.175527342229255,
          0.1402214438891506,
          0.4070581383610325,
          0
        ],
        [
          0,
          0,
          0,
          0,
          1,
          0,
          0
        ],
        [
          33.25790754257896,
          0,
          8.051635060450558,
          5.60376743647954,
          0.01792189812547851,
          1.008898956103798,
          0
        ],
        [
          0,
          0,
          0,
          0,
          1,
          0,
          0
        ],
        [
          0,
          0,
          0,
          0,
          1,
          0,
          0
        ],
        [
          0,
          0,
          0,
          0,
          1,
          0,
          0
        ],
        [
          0,
          0,
          0,
          0,
          1,
          0,
          0
        ],
        [
          0,
          0,
          0,
          0,
          1,
          0,
          0
        ],
        [
          0,
          0,
          0,
          0,
          1,
          0,
          0
        ],
        [
          0,
          0,
          0,
          0,
          1,
          0,
          0
        ],
        [
          0,
          0,
          0,
          0,
          1,
          0,
          0
        ],
        [
          0,
          0,
          0,
          0,
          1,
          0,
          0
        ],
        [
          0,
          0,
          0,
          0,
          1,
          0,
          0
        ],
        [
          0,
          3.644561406824327,
          2.622705060076718,
          0.6392191373805218,
          0.4239937003756459,
          0.3286344174088138,
          0
        ],
        [
          0,
          0,
          0,
          0,
          1,
          0,
          0
        ],
        [
          0,
          0,
          0,
          0,
          1,
          0,
          0
        ],
        [
          0.09277792804977009,
          0,
          0.0004880885715721008,
          0.00018008373637457,
          0.9892930870164948,
          0.0000611592610256395,
          0
        ],
        [
          0,
          0,
          0,
          0,
          1,
          0,
          0
        ],
        [
          0,
          0,
          0,
          0,
          1,
          0,
          0
        ],
        [
          0,
          0,
          0,
          0,
          1,
          0,
          0
        ],
        [
          0,
          0,
          0,
          0,
          1,
          0,
          0
        ],
        [
          0,
          0,
          0,
          0,
          1,
          0,
          0
        ],
        [
          0,
          0,
          0,
          0,
          1,
          0,
          0
        ],
        [
          0,
          0,
          0,
          0,
          1,
          0,
          0
        ],
        [
          0,
          0,
          0,
          0,
          1,
          0,
          0
        ],
        [
          0,
          0,
          0,
          0,
          1,
          0,
          0
        ],
        [
          0,
          0,
          0,
          0,
          1,
          0,
          0
        ],
        [
          0,
          0,
          0,
          0,
          1,
          0,
          0
        ],
        [
          0,
          0,
          0,
          0,
          1,
          0,
          0
        ],
        [
          0,
          0,
          0,
          0,
          1,
          0,
          0
        ],
        [
          0,
          0,
          0,
          0,
          1,
          0,
          0
        ],
        [
          0,
          0,
          0,
          0,
          1,
          0,
          0
        ],
        [
          0,
          0,
          0,
          0,
          1,
          0,
          0
        ],
        [
          0,
          0,
          0,
          0,
          1,
          0,
          0
        ],
        [
          0,
          0,
          0,
          0,
          1,
          0,
          0
        ],
        [
          0,
          0,
          0,
          0,
          1,
          0,
          0
        ],
        [
          0,
          0,
          0,
          0,
          1,
          0,
          0
        ],
        [
          0,
          0,
          0,
          0,
          1,
          0,
          0
        ],
        [
          0,
          0,
          0,
          0,
          1,
          0,
          0
        ],
        [
          0,
          0,
          0,
          0,
          1,
          0,
          0
        ],
        [
          0,
          0,
          0,
          0,
          1,
          0,
          0
        ],
        [
          0,
          0,
          0,
          0,
          1,
          0,
          0
        ],
        [
          0,
          0,
          0,
          0,
          1,
          0,
          0
        ],
        [
          0,
          0,
          0,
          0,
          1,
          0,
          0
        ],
        [
          0,
          0,
          0,
          0,
          1,
          0,
          0
        ],
        [
          0,
          0,
          0,
          0,
          1,
          0,
          0
        ],
        [
          0,
          0,
          0,
          0,
          1,
          0,
          0
        ],
        [
          9.634441087613297,
          0,
          2.810001320544278,
          2.45773434405768,
          0.1169473599515255,
          0.3521033153716697,
          0
        ],
        [
          12.85826771653552,
          0,
          3.733342420971722,
          2.445988662858898,
          0.1178256274096426,
          0.4678012904233172,
          0
        ],
        [
          0,
          0,
          0,
          0,
          1,
          0,
          0
        ],
        [
          0,
          0,
          0,
          0,
          1,
          0,
          0
        ],
        [
          0,
          0,
          0,
          0,
          1,
          0,
          0
        ],
        [
          0,
          0,
          0,
          0,
          1,
          0,
          0
        ],
        [
          0,
          0,
          0,
          0,
          1,
          0,
          0
        ],
        [
          0,
          0,
          0,
          0,
          1,
          0,
          0
        ],
        [
          0,
          0,
          0,
          0,
          1,
          0,
          0
        ],
        [
          0,
          0,
          0,
          0,
          1,
          0,
          0
        ],
        [
          0,
          0,
          0,
          0,
          1,
          0,
          0
        ],
        [
          0,
          0,
          0,
          0,
          1,
          0,
          0
        ],
        [
          0,
          0,
          0,
          0,
          1,
          0,
          0
        ],
        [
          0,
          0,
          0,
          0,
          1,
          0,
          0
        ],
        [
          0,
          0,
          0,
          0,
          1,
          0,
          0
        ],
        [
          0,
          0,
          0,
          0,
          1,
          0,
          0
        ],
        [
          0,
          0,
          0,
          0,
          1,
          0,
          0
        ],
        [
          0,
          0,
          0,
          0,
          1,
          0,
          0
        ],
        [
          0,
          0,
          0,
          0,
          1,
          0,
          0
        ],
        [
          0.09277792804977009,
          0,
          0.00004517337918453063,
          0.00003225351403646215,
          0.9954686642139381,
          0.000005660387581004404,
          0
        ],
        [
          0,
          0,
          0,
          0,
          1,
          0,
          0
        ],
        [
          0,
          0,
          0,
          0,
          1,
          0,
          0
        ],
        [
          0,
          0,
          0,
          0,
          1,
          0,
          0
        ],
        [
          7.356393041284933,
          0,
          2.037729276628622,
          2.55916823009898,
          0.109656263032041,
          0.2553348387722035,
          0
        ],
        [
          0,
          0,
          0,
          0,
          1,
          0,
          0
        ],
        [
          0,
          0,
          0,
          0,
          1,
          0,
          0
        ],
        [
          0,
          0,
          0,
          0,
          1,
          0,
          0
        ],
        [
          0,
          0,
          0,
          0,
          1,
          0,
          0
        ],
        [
          0,
          0,
          0,
          0,
          1,
          0,
          0
        ],
        [
          0,
          0,
          0,
          0,
          1,
          0,
          0
        ],
        [
          0,
          0,
          0,
          0,
          1,
          0,
          0
        ],
        [
          0,
          0,
          0,
          0,
          1,
          0,
          0
        ],
        [
          0,
          0,
          0,
          0,
          1,
          0,
          0
        ],
        [
          0,
          0,
          0,
          0,
          1,
          0,
          0
        ],
        [
          0.09277792804977009,
          0,
          0.00004517337918453063,
          0.00003225351403646215,
          0.9954686642139381,
          0.000005660387581004404,
          0
        ],
        [
          0,
          0,
          0,
          0,
          1,
          0,
          0
        ],
        [
          0,
          0,
          0,
          0,
          1,
          0,
          0
        ],
        [
          0,
          5.689963761335352,
          4.189871146134849,
          0.6070128389318405,
          0.4359147510704973,
          0.525005988697695,
          0
        ],
        [
          0,
          2.829767340387439,
          2.24495165939685,
          0.4682296919195998,
          0.4938027223615677,
          0.2813005518337822,
          0
        ],
        [
          0,
          0,
          0,
          0,
          1,
          0,
          0
        ],
        [
          0,
          0,
          0,
          0,
          1,
          0,
          0
        ],
        [
          0,
          0,
          0,
          0,
          1,
          0,
          0
        ],
        [
          0,
          0,
          0,
          0,
          1,
          0,
          0
        ],
        [
          15.37001108143958,
          0,
          4.407191616286259,
          2.499659792847492,
          0.113870894227728,
          0.5522370285833351,
          0
        ],
        [
          0.09277792804977009,
          0,
          0.0004880885715721008,
          0.0001787486942852468,
          0.9893328460638262,
          0.0000611592610256395,
          0
        ],
        [
          0,
          0,
          0,
          0,
          1,
          0,
          0
        ],
        [
          12.28301886792466,
          0,
          2.763865607259773,
          3.00280583423682,
          0.08312044994805057,
          0.346322343851925,
          0
        ],
        [
          0,
          3.658015670706365,
          2.272908647270478,
          0.9548231820258408,
          0.3284946289807492,
          0.2848036633968058,
          0
        ],
        [
          0,
          0,
          0,
          0,
          1,
          0,
          0
        ],
        [
          0,
          0,
          0,
          0,
          1,
          0,
          0
        ],
        [
          0,
          0,
          0,
          0,
          1,
          0,
          0
        ],
        [
          0,
          0,
          0,
          0,
          1,
          0,
          0
        ],
        [
          11.7536231884058,
          0,
          2.857551803413614,
          2.84752484098966,
          0.0915147308313341,
          0.3580615626306331,
          0
        ],
        [
          4.153733528550511,
          0,
          2.173334343206759,
          1.29117292553812,
          0.2558319079705773,
          0.2723266434287612,
          0
        ],
        [
          0,
          0,
          0,
          0,
          1,
          0,
          0
        ],
        [
          0,
          0,
          0,
          0,
          1,
          0,
          0
        ],
        [
          0,
          0,
          0,
          0,
          1,
          0,
          0
        ],
        [
          0,
          0,
          0,
          0,
          1,
          0,
          0
        ],
        [
          0,
          0,
          0,
          0,
          1,
          0,
          0
        ],
        [
          0,
          0,
          0,
          0,
          1,
          0,
          0
        ],
        [
          0,
          0,
          0,
          0,
          1,
          0,
          0
        ],
        [
          0,
          0,
          0,
          0,
          1,
          0,
          0
        ],
        [
          0,
          0,
          0,
          0,
          1,
          0,
          0
        ],
        [
          0,
          0,
          0,
          0,
          1,
          0,
          0
        ],
        [
          0.09277792804977009,
          0,
          0.0004880885715721008,
          0.0001803831217159768,
          0.989284191240758,
          0.0000611592610256395,
          0
        ],
        [
          10.46091280818556,
          0,
          5.537701316579801,
          2.524637971599581,
          0.1120805012714269,
          0.6938939775046568,
          0
        ],
        [
          0,
          0,
          0,
          0,
          1,
          0,
          0
        ],
        [
          0,
          0,
          0,
          0,
          1,
          0,
          0
        ],
        [
          0,
          0,
          0,
          0,
          1,
          0,
          0
        ],
        [
          0,
          0,
          0,
          0,
          1,
          0,
          0
        ],
        [
          0,
          0,
          0,
          0,
          1,
          0,
          0
        ],
        [
          0,
          0,
          0,
          0,
          1,
          0,
          0
        ],
        [
          0,
          0,
          0,
          0,
          1,
          0,
          0
        ],
        [
          0.09277792804977009,
          0,
          0.0004880885715721008,
          0.0001804506293492381,
          0.9892821863754803,
          0.0000611592610256395,
          0
        ],
        [
          0,
          0,
          0,
          0,
          1,
          0,
          0
        ],
        [
          0,
          0,
          0,
          0,
          1,
          0,
          0
        ],
        [
          0,
          0,
          0,
          0,
          1,
          0,
          0
        ],
        [
          0,
          0,
          0,
          0,
          1,
          0,
          0
        ],
        [
          0,
          0,
          0,
          0,
          1,
          0,
          0
        ],
        [
          0,
          0,
          0,
          0,
          1,
          0,
          0
        ],
        [
          0,
          0,
          0,
          0,
          1,
          0,
          0
        ],
        [
          0,
          0,
          0,
          0,
          1,
          0,
          0
        ],
        [
          0,
          0,
          0,
          0,
          1,
          0,
          0
        ],
        [
          0,
          0,
          0,
          0,
          1,
          0,
          0
        ],
        [
          0,
          0,
          0,
          0,
          1,
          0,
          0
        ],
        [
          0,
          0,
          0,
          0,
          1,
          0,
          0
        ],
        [
          0,
          0,
          0,
          0,
          1,
          0,
          0
        ],
        [
          0,
          0,
          0,
          0,
          1,
          0,
          0
        ],
        [
          0,
          0,
          0,
          0,
          1,
          0,
          0
        ],
        [
          0,
          0,
          0,
          0,
          1,
          0,
          0
        ],
        [
          0,
          0,
          0,
          0,
          1,
          0,
          0
        ],
        [
          0,
          0,
          0,
          0,
          1,
          0,
          0
        ],
        [
          0,
          0,
          0,
          0,
          1,
          0,
          0
        ],
        [
          0,
          0,
          0,
          0,
          1,
          0,
          0
        ],
        [
          0,
          0,
          0,
          0,
          1,
          0,
          0
        ],
        [
          0,
          0,
          0,
          0,
          1,
          0,
          0
        ],
        [
          0,
          0,
          0,
          0,
          1,
          0,
          0
        ],
        [
          0,
          0,
          0,
          0,
          1,
          0,
          0
        ],
        [
          0,
          0,
          0,
          0,
          1,
          0,
          0
        ],
        [
          0,
          0,
          0,
          0,
          1,
          0,
          0
        ],
        [
          0.09277792804977009,
          0,
          0.00004517337918453063,
          0.00003031124537233865,
          0.9956072169234114,
          0.000005660387581004404,
          0
        ],
        [
          5.628791588220017,
          0,
          2.253192025304301,
          1.814065711707798,
          0.1780212782317753,
          0.2823330994467234,
          0
        ],
        [
          0,
          4.192917212525886,
          3.075738950394657,
          0.6263460299379382,
          0.4286987904852411,
          0.3854012002535189,
          0
        ],
        [
          0,
          0,
          0,
          0,
          1,
          0,
          0
        ],
        [
          0,
          0,
          0,
          0,
          1,
          0,
          0
        ],
        [
          0,
          0,
          0,
          0,
          1,
          0,
          0
        ],
        [
          11.61030800878822,
          0,
          2.683873344533736,
          2.920844905736818,
          0.08744206735564941,
          0.3362990243950987,
          0
        ],
        [
          0,
          0,
          0,
          0,
          1,
          0,
          0
        ],
        [
          0,
          0,
          0,
          0,
          1,
          0,
          0
        ],
        [
          0,
          0,
          0,
          0,
          1,
          0,
          0
        ],
        [
          0,
          3.005368115735371,
          2.327649682803612,
          0.5180505464495191,
          0.4716744501198308,
          0.2916629128772869,
          0
        ],
        [
          0,
          4.25706707167075,
          3.086805004544526,
          0.6278270266063615,
          0.42815349686112,
          0.3867878168098048,
          0
        ],
        [
          0,
          0,
          0,
          0,
          1,
          0,
          0
        ],
        [
          0,
          0,
          0,
          0,
          1,
          0,
          0
        ],
        [
          0,
          0,
          0,
          0,
          1,
          0,
          0
        ],
        [
          0.09277792804977009,
          0,
          0.00004517337918453063,
          0.00002999161060657229,
          0.9956304392169935,
          0.000005660387581004404,
          0
        ],
        [
          0,
          0,
          0,
          0,
          1,
          0,
          0
        ],
        [
          5.580403178583317,
          0,
          2.994354190058859,
          1.24851747140638,
          0.2638358212668513,
          0.3752033958163978,
          0
        ],
        [
          0,
          0,
          0,
          0,
          1,
          0,
          0
        ],
        [
          0,
          0,
          0,
          0,
          1,
          0,
          0
        ],
        [
          0,
          0,
          0,
          0,
          1,
          0,
          0
        ],
        [
          0,
          0,
          0,
          0,
          1,
          0,
          0
        ],
        [
          0.09277792804977009,
          0,
          0.00004517337918453063,
          0.0000313302473120558,
          0.9955339898554061,
          0.000005660387581004404,
          0
        ],
        [
          0,
          0,
          0,
          0,
          1,
          0,
          0
        ],
        [
          0.09277792804977009,
          0,
          0.00004517337918453063,
          0.00003151552762847842,
          0.9955208039500891,
          0.000005660387581004404,
          0
        ],
        [
          6.163055558453638,
          0,
          2.461952511729448,
          1.832914772145703,
          0.1757836548251805,
          0.3084915424522445,
          0
        ],
        [
          0,
          0,
          0,
          0,
          1,
          0,
          0
        ],
        [
          0,
          0,
          0,
          0,
          1,
          0,
          0
        ],
        [
          0,
          0,
          0,
          0,
          1,
          0,
          0
        ],
        [
          0,
          0,
          0,
          0,
          1,
          0,
          0
        ],
        [
          0,
          0,
          0,
          0,
          1,
          0,
          0
        ],
        [
          8.68401185488677,
          0,
          2.567657549460327,
          2.440698685758321,
          0.118223557275137,
          0.3217367654933925,
          0
        ],
        [
          0,
          0,
          0,
          0,
          1,
          0,
          0
        ],
        [
          0,
          0,
          0,
          0,
          1,
          0,
          0
        ],
        [
          0,
          0,
          0,
          0,
          1,
          0,
          0
        ],
        [
          0,
          0,
          0,
          0,
          1,
          0,
          0
        ],
        [
          4.753102814239765,
          0,
          2.418042462197404,
          1.342620203303078,
          0.2465724182281995,
          0.3029894546399254,
          0
        ],
        [
          0,
          0,
          0,
          0,
          1,
          0,
          0
        ],
        [
          0,
          0,
          0,
          0,
          1,
          0,
          0
        ],
        [
          0,
          0,
          0,
          0,
          1,
          0,
          0
        ],
        [
          0,
          0,
          0,
          0,
          1,
          0,
          0
        ],
        [
          7.62745098039217,
          0,
          2.482866966874535,
          2.239348896010302,
          0.1345376209456799,
          0.3111121992262956,
          0
        ],
        [
          0,
          4.062623599208994,
          2.651479452298396,
          0.8544504366991781,
          0.3552963720058143,
          0.3322399526891656,
          0
        ],
        [
          0,
          0,
          0,
          0,
          1,
          0,
          0
        ],
        [
          0,
          0,
          0,
          0,
          1,
          0,
          0
        ],
        [
          0,
          0,
          0,
          0,
          1,
          0,
          0
        ],
        [
          0,
          0,
          0,
          0,
          1,
          0,
          0
        ],
        [
          0,
          0,
          0,
          0,
          1,
          0,
          0
        ],
        [
          4.554548760717736,
          0,
          2.370662568997356,
          1.301265653290319,
          0.2539821669126353,
          0.2970525828827045,
          0
        ],
        [
          0,
          0,
          0,
          0,
          1,
          0,
          0
        ],
        [
          0,
          0,
          0,
          0,
          1,
          0,
          0
        ],
        [
          0,
          0,
          0,
          0,
          1,
          0,
          0
        ],
        [
          0,
          0,
          0,
          0,
          1,
          0,
          0
        ],
        [
          0,
          0,
          0,
          0,
          1,
          0,
          0
        ],
        [
          0,
          0,
          0,
          0,
          1,
          0,
          0
        ],
        [
          0,
          0,
          0,
          0,
          1,
          0,
          0
        ],
        [
          0,
          0,
          0,
          0,
          1,
          0,
          0
        ],
        [
          0,
          0,
          0,
          0,
          1,
          0,
          0
        ],
        [
          0,
          0,
          0,
          0,
          1,
          0,
          0
        ],
        [
          0,
          0,
          0,
          0,
          1,
          0,
          0
        ],
        [
          0,
          0,
          0,
          0,
          1,
          0,
          0
        ],
        [
          0,
          0,
          0,
          0,
          1,
          0,
          0
        ],
        [
          0,
          0,
          0,
          0,
          1,
          0,
          0
        ],
        [
          0,
          0,
          0,
          0,
          1,
          0,
          0
        ],
        [
          12.85826771653552,
          0,
          3.044042678909933,
          2.872995269128104,
          0.09007708458641539,
          0.3814295429474897,
          0
        ],
        [
          35.2113723126381,
          0,
          9.078922446379186,
          8.082564118600864,
          0.004469316371726872,
          1.137621776189486,
          0
        ],
        [
          0,
          0,
          0,
          0,
          1,
          0,
          0
        ],
        [
          0,
          0,
          0,
          0,
          1,
          0,
          0
        ],
        [
          0.09277792804977009,
          0,
          0.0004880885715721008,
          0.0001721467714226321,
          0.9895316787385418,
          0.0000611592610256395,
          0
        ],
        [
          0,
          0,
          0,
          0,
          1,
          0,
          0
        ],
        [
          33.25790754257896,
          0,
          8.954674836130259,
          5.218830478312903,
          0.02234357299584822,
          1.122053101834848,
          0
        ],
        [
          0,
          0,
          0,
          0,
          1,
          0,
          0
        ],
        [
          0,
          0,
          0,
          0,
          1,
          0,
          0
        ],
        [
          0,
          0,
          0,
          0,
          1,
          0,
          0
        ],
        [
          0,
          0,
          0,
          0,
          1,
          0,
          0
        ],
        [
          0,
          0,
          0,
          0,
          1,
          0,
          0
        ],
        [
          0.09277792804977009,
          0,
          0.0004880885715721008,
          0.0001721467714226321,
          0.9895316787385418,
          0.0000611592610256395,
          0
        ],
        [
          0,
          0,
          0,
          0,
          1,
          0,
          0
        ],
        [
          0,
          0,
          0,
          0,
          1,
          0,
          0
        ],
        [
          0,
          0,
          0,
          0,
          1,
          0,
          0
        ],
        [
          0,
          0,
          0,
          0,
          1,
          0,
          0
        ],
        [
          0,
          0,
          0,
          0,
[truncated: 178,829 more chars]
